# Supplementary material for: Pooled library screening with multiplexed Cpf1 library
Source: Nat Commun. 2019 Jul 17;10:3144. doi: 10.1038/s41467-019-10963-x (PMC6637147; doi:10.1038/s41467-019-10963-x)
Supplement: Supplementary file 3 — Supplementary Dataset 1 [file 41467_2019_10963_MOESM3_ESM.txt]

Gene	Gene ID	# Guides	Oligo Sequence	Guide1	Guide2	Guide3	Guide4
A1BG	ENSG00000121410	4	AAAGGACGAAACACCGTAATTTCTACTCTTGTAGATAGCAGTGATTCGGACTCTGCTAATTTCTACTCTTGTAGATTGGAGGTGCCTGAGGCCCAGTAATTTCTACTCTTGTAGATGTTGTCATGCAGCCGGTAGCTAATTTCTACTCTTGTAGATCGTGGCTGACTCCGCCAACTTTTTTTGGTTGGAGACGCGAT	AGCAGTGATTCGGACTCTGC	TGGAGGTGCCTGAGGCCCAG	GTTGTCATGCAGCCGGTAGC	CGTGGCTGACTCCGCCAACT
A1CF	ENSG00000148584	4	AAAGGACGAAACACCGTAATTTCTACTCTTGTAGATACAAGTTCCTACCTGGACCATAATTTCTACTCTTGTAGATAGGATGAGCTTATACCATTATAATTTCTACTCTTGTAGATATGGCAACAATAGAGGATATTAATTTCTACTCTTGTAGATTCTGCAGCGCTTGGGTAGACTTTTTTGGTTGGAGACGCGAT	ACAAGTTCCTACCTGGACCA	AGGATGAGCTTATACCATTA	ATGGCAACAATAGAGGATAT	TCTGCAGCGCTTGGGTAGAC
A2ML1	ENSG00000166535	4	AAAGGACGAAACACCGTAATTTCTACTCTTGTAGATGCCGGGCTGGTAATGTCACCTAATTTCTACTCTTGTAGATTACAGACTGACAAACCTCTCTAATTTCTACTCTTGTAGATCGCATTGTCACCATGGATAGTAATTTCTACTCTTGTAGATCCCACCTACCATATTCCTCCTTTTTTGGTTGGAGACGCGAT	GCCGGGCTGGTAATGTCACC	TACAGACTGACAAACCTCTC	CGCATTGTCACCATGGATAG	CCCACCTACCATATTCCTCC
A2M	ENSG00000175899	4	AAAGGACGAAACACCGTAATTTCTACTCTTGTAGATCAGAGACTGAGGCGTCTGTGTAATTTCTACTCTTGTAGATAGAAGCGGACCACAGTGATGTAATTTCTACTCTTGTAGATAGTGAAATTTCGTGTTGTCTTAATTTCTACTCTTGTAGATTCTTTCAGATTCCACTAGTATTTTTTGGTTGGAGACGCGAT	CAGAGACTGAGGCGTCTGTG	AGAAGCGGACCACAGTGATG	AGTGAAATTTCGTGTTGTCT	TCTTTCAGATTCCACTAGTA
A3GALT2	ENSG00000184389	4	AAAGGACGAAACACCGTAATTTCTACTCTTGTAGATCCTGAATTTAGGGAGGCCATTAATTTCTACTCTTGTAGATGGGAGGCCATACAGAAACAGTAATTTCTACTCTTGTAGATGACCCAGATGTGGCCAAGCATAATTTCTACTCTTGTAGATGGATGGCTCTTTCGACCCAGTTTTTTGGTTGGAGACGCGAT	CCTGAATTTAGGGAGGCCAT	GGGAGGCCATACAGAAACAG	GACCCAGATGTGGCCAAGCA	GGATGGCTCTTTCGACCCAG
A4GALT	ENSG00000128274	4	AAAGGACGAAACACCGTAATTTCTACTCTTGTAGATATGGCCTCGTGCGTCGTGGGTAATTTCTACTCTTGTAGATATCAGGACCAGCACGTGGGATAATTTCTACTCTTGTAGATTCCTTGGGCTCTCCCACAACTAATTTCTACTCTTGTAGATGTCTCCATCATGATCTACTGTTTTTTGGTTGGAGACGCGAT	ATGGCCTCGTGCGTCGTGGG	ATCAGGACCAGCACGTGGGA	TCCTTGGGCTCTCCCACAAC	GTCTCCATCATGATCTACTG
A4GNT	ENSG00000118017	4	AAAGGACGAAACACCGTAATTTCTACTCTTGTAGATCCTAAACACTTACTTGATTGTAATTTCTACTCTTGTAGATCCTTCTTTCAAGTCCCACCATAATTTCTACTCTTGTAGATGCTGCGCAGGCTTCTCGGTATAATTTCTACTCTTGTAGATCACCTGCTCCTGCAGATCAATTTTTTGGTTGGAGACGCGAT	CCTAAACACTTACTTGATTG	CCTTCTTTCAAGTCCCACCA	GCTGCGCAGGCTTCTCGGTA	CACCTGCTCCTGCAGATCAA
AAAS	ENSG00000094914	4	AAAGGACGAAACACCGTAATTTCTACTCTTGTAGATCCATGCCTCACCAAATGTTGTAATTTCTACTCTTGTAGATGGGTGCTAAATGAAATTGCATAATTTCTACTCTTGTAGATAGTGGGTGAAGACGGCATCCTAATTTCTACTCTTGTAGATTGACTTGGGCAAATTCAGCGTTTTTTGGTTGGAGACGCGAT	CCATGCCTCACCAAATGTTG	GGGTGCTAAATGAAATTGCA	AGTGGGTGAAGACGGCATCC	TGACTTGGGCAAATTCAGCG
AACS	ENSG00000081760	4	AAAGGACGAAACACCGTAATTTCTACTCTTGTAGATGAGAGTTATGATGACTTGTATAATTTCTACTCTTGTAGATTTGTCATTCTCTATAGGTTGTAATTTCTACTCTTGTAGATTTTGCAGCAGCAATGAGGAATAATTTCTACTCTTGTAGATTCCACAGGTTATTTACCCAATTTTTTGGTTGGAGACGCGAT	GAGAGTTATGATGACTTGTA	TTGTCATTCTCTATAGGTTG	TTTGCAGCAGCAATGAGGAA	TCCACAGGTTATTTACCCAA
AADACL2	ENSG00000197953	4	AAAGGACGAAACACCGTAATTTCTACTCTTGTAGATCACACCCATGCCAGACAACATAATTTCTACTCTTGTAGATAGATGAATACATCACAGTGATAATTTCTACTCTTGTAGATACTTCCTGAATAGATGGACGTAATTTCTACTCTTGTAGATACTGCAGCAAGGCCATCTTCTTTTTTGGTTGGAGACGCGAT	CACACCCATGCCAGACAACA	AGATGAATACATCACAGTGA	ACTTCCTGAATAGATGGACG	ACTGCAGCAAGGCCATCTTC
AADACL3	ENSG00000188984	4	AAAGGACGAAACACCGTAATTTCTACTCTTGTAGATACTGTGCACATCCCTGCAGCTAATTTCTACTCTTGTAGATGCGGAGGCAGATCTTGCATGTAATTTCTACTCTTGTAGATTAGAAACCCACCATGGCATATAATTTCTACTCTTGTAGATCCTGCTCCATGAGAATTCTGTTTTTTGGTTGGAGACGCGAT	ACTGTGCACATCCCTGCAGC	GCGGAGGCAGATCTTGCATG	TAGAAACCCACCATGGCATA	CCTGCTCCATGAGAATTCTG
AADACL4	ENSG00000204518	4	AAAGGACGAAACACCGTAATTTCTACTCTTGTAGATTCTGGGCTGTCTTTGAGCACTAATTTCTACTCTTGTAGATCATGATAGCGTGAGAATTAATAATTTCTACTCTTGTAGATTCTTGCAGATTGTTACCATGTAATTTCTACTCTTGTAGATCAGGGCCTTCAGGAAGTGAATTTTTTGGTTGGAGACGCGAT	TCTGGGCTGTCTTTGAGCAC	CATGATAGCGTGAGAATTAA	TCTTGCAGATTGTTACCATG	CAGGGCCTTCAGGAAGTGAA
AADAC	ENSG00000114771	4	AAAGGACGAAACACCGTAATTTCTACTCTTGTAGATTACGCCTCTCCCAGATAACGTAATTTCTACTCTTGTAGATGCACATATACCCGAACAAGATAATTTCTACTCTTGTAGATTTTCAGCTCTAAGTGGTTATTAATTTCTACTCTTGTAGATTCTCTACAGCTACAGATTAGTTTTTTGGTTGGAGACGCGAT	TACGCCTCTCCCAGATAACG	GCACATATACCCGAACAAGA	TTTCAGCTCTAAGTGGTTAT	TCTCTACAGCTACAGATTAG
AADAT	ENSG00000109576	4	AAAGGACGAAACACCGTAATTTCTACTCTTGTAGATTGGCTGCGCTCGCTGCCGTGTAATTTCTACTCTTGTAGATGATTTGGTAAGCCACCAGCCTAATTTCTACTCTTGTAGATCTTTCAGTCTTACCTTACAATAATTTCTACTCTTGTAGATAAGAGTTCCTGAATAAGCAGTTTTTTGGTTGGAGACGCGAT	TGGCTGCGCTCGCTGCCGTG	GATTTGGTAAGCCACCAGCC	CTTTCAGTCTTACCTTACAA	AAGAGTTCCTGAATAAGCAG
AAED1	ENSG00000158122	4	AAAGGACGAAACACCGTAATTTCTACTCTTGTAGATGCCAGATCCTCTACGTATTCTAATTTCTACTCTTGTAGATTCCTAAGGAAGCAAATGTCATAATTTCTACTCTTGTAGATCAAGCTGACTGGATATTCTCTAATTTCTACTCTTGTAGATAAGGAGACCCAGCTCAGCAATTTTTTGGTTGGAGACGCGAT	GCCAGATCCTCTACGTATTC	TCCTAAGGAAGCAAATGTCA	CAAGCTGACTGGATATTCTC	AAGGAGACCCAGCTCAGCAA
AAGAB	ENSG00000103591	4	AAAGGACGAAACACCGTAATTTCTACTCTTGTAGATGCACCACACATAGATTGATGTAATTTCTACTCTTGTAGATCCAGTGGAAGCCATGAGGAGTAATTTCTACTCTTGTAGATAATTGGTAGAACTTAGTCCATAATTTCTACTCTTGTAGATCCCTCCCTGATTAGATGACTTTTTTTGGTTGGAGACGCGAT	GCACCACACATAGATTGATG	CCAGTGGAAGCCATGAGGAG	AATTGGTAGAACTTAGTCCA	CCCTCCCTGATTAGATGACT
AAK1	ENSG00000115977	4	AAAGGACGAAACACCGTAATTTCTACTCTTGTAGATGACTCCCGGCGAGAGCAGGGTAATTTCTACTCTTGTAGATAAGGCACATTTCATCCCATTTAATTTCTACTCTTGTAGATAGGGCACAAGAATATTGTGGTAATTTCTACTCTTGTAGATCAGGCGCTGGTTCATCAGGTTTTTTTGGTTGGAGACGCGAT	GACTCCCGGCGAGAGCAGGG	AAGGCACATTTCATCCCATT	AGGGCACAAGAATATTGTGG	CAGGCGCTGGTTCATCAGGT
AAMDC	ENSG00000087884	4	AAAGGACGAAACACCGTAATTTCTACTCTTGTAGATCAGTCCTTATAGGTTGTATTTAATTTCTACTCTTGTAGATTCTCCAATCCCAAGTCCGACTAATTTCTACTCTTGTAGATTCTTTCCACATCCAGCATTCTAATTTCTACTCTTGTAGATCACCTTCCCAGGTGCCTTCATTTTTTGGTTGGAGACGCGAT	CAGTCCTTATAGGTTGTATT	TCTCCAATCCCAAGTCCGAC	TCTTTCCACATCCAGCATTC	CACCTTCCCAGGTGCCTTCA
AAMP	ENSG00000127837	4	AAAGGACGAAACACCGTAATTTCTACTCTTGTAGATTTTGAAGGCCATAAAGACTCTAATTTCTACTCTTGTAGATAGTACATGGATAGGGCTTCCTAATTTCTACTCTTGTAGATCCCATCCTCACTCACACACTTAATTTCTACTCTTGTAGATCAGAGATGCCTCCCTGGTGGTTTTTTGGTTGGAGACGCGAT	TTTGAAGGCCATAAAGACTC	AGTACATGGATAGGGCTTCC	CCCATCCTCACTCACACACT	CAGAGATGCCTCCCTGGTGG
AAR2	ENSG00000131043	4	AAAGGACGAAACACCGTAATTTCTACTCTTGTAGATGGATTGACTATAACTCCTGGTAATTTCTACTCTTGTAGATCGATGTGCTACCTGTGCTCTTAATTTCTACTCTTGTAGATAGGTGAACTCCAGTTTGCTTTAATTTCTACTCTTGTAGATTCAGGGTGGCATCCACGGCATTTTTTGGTTGGAGACGCGAT	GGATTGACTATAACTCCTGG	CGATGTGCTACCTGTGCTCT	AGGTGAACTCCAGTTTGCTT	TCAGGGTGGCATCCACGGCA
AARD	ENSG00000205002	4	AAAGGACGAAACACCGTAATTTCTACTCTTGTAGATGTTCCCACCTCGTCCCGCGTTAATTTCTACTCTTGTAGATGGTGGAAATGCATTTCCAAATAATTTCTACTCTTGTAGATGGTCCAGTAAAGTTCTAGCCTAATTTCTACTCTTGTAGATGGAGTCTGATGTAATTTCCATTTTTTGGTTGGAGACGCGAT	GTTCCCACCTCGTCCCGCGT	GGTGGAAATGCATTTCCAAA	GGTCCAGTAAAGTTCTAGCC	GGAGTCTGATGTAATTTCCA
AARS2	ENSG00000124608	4	AAAGGACGAAACACCGTAATTTCTACTCTTGTAGATCCATCATACCTTCTTTGAAATAATTTCTACTCTTGTAGATCTCAGGGATCCCATAGACCTTAATTTCTACTCTTGTAGATCTTTGGACCACAAGAGAACTTAATTTCTACTCTTGTAGATCCCGCTGCTCAACGCCATACTTTTTTGGTTGGAGACGCGAT	CCATCATACCTTCTTTGAAA	CTCAGGGATCCCATAGACCT	CTTTGGACCACAAGAGAACT	CCCGCTGCTCAACGCCATAC
AARS	ENSG00000090861	4	AAAGGACGAAACACCGTAATTTCTACTCTTGTAGATGGGTGACTTTCAAGATGGACTAATTTCTACTCTTGTAGATCTGAACACAATTGACCCATCTAATTTCTACTCTTGTAGATCCAGATCTGTTTGCATTCCATAATTTCTACTCTTGTAGATTCAGGCTGGATGACACCAAATTTTTTGGTTGGAGACGCGAT	GGGTGACTTTCAAGATGGAC	CTGAACACAATTGACCCATC	CCAGATCTGTTTGCATTCCA	TCAGGCTGGATGACACCAAA
AASDHPPT	ENSG00000149313	4	AAAGGACGAAACACCGTAATTTCTACTCTTGTAGATCCTGCCAAACGGTTCTGCTTTAATTTCTACTCTTGTAGATACATCTCTCATCAAGGAGACTAATTTCTACTCTTGTAGATCCAACAAAGAATGGGAAACATAATTTCTACTCTTGTAGATAATTGCAGCGGCTTGAATTTTTTTTTGGTTGGAGACGCGAT	CCTGCCAAACGGTTCTGCTT	ACATCTCTCATCAAGGAGAC	CCAACAAAGAATGGGAAACA	AATTGCAGCGGCTTGAATTT
AASDH	ENSG00000157426	4	AAAGGACGAAACACCGTAATTTCTACTCTTGTAGATCTACACCTACAAGACTGTGGTAATTTCTACTCTTGTAGATTTTAGAATTCTCCAAGTCCCTAATTTCTACTCTTGTAGATCAGTGGAACATAATGACCTATAATTTCTACTCTTGTAGATACATCACACAAGAAGATGTTTTTTTTGGTTGGAGACGCGAT	CTACACCTACAAGACTGTGG	TTTAGAATTCTCCAAGTCCC	CAGTGGAACATAATGACCTA	ACATCACACAAGAAGATGTT
AASS	ENSG00000008311	4	AAAGGACGAAACACCGTAATTTCTACTCTTGTAGATTGGTGAAGACCCTTGGAGAGTAATTTCTACTCTTGTAGATGAATCTCATCCAACAAGCCCTAATTTCTACTCTTGTAGATAGGAAATTCGCCTTATTGATTAATTTCTACTCTTGTAGATCATGGAATGGGTTTAAGGCTTTTTTTGGTTGGAGACGCGAT	TGGTGAAGACCCTTGGAGAG	GAATCTCATCCAACAAGCCC	AGGAAATTCGCCTTATTGAT	CATGGAATGGGTTTAAGGCT
AATF	ENSG00000275700	4	AAAGGACGAAACACCGTAATTTCTACTCTTGTAGATTAATGCTACCCACTACTAGGTAATTTCTACTCTTGTAGATCAGAGTGGCTTCTGCTCTTCTAATTTCTACTCTTGTAGATCCATTGTTCAAGGACAAAGGTAATTTCTACTCTTGTAGATCCAGGTCACAAGGCACTTAATTTTTTGGTTGGAGACGCGAT	TAATGCTACCCACTACTAGG	CAGAGTGGCTTCTGCTCTTC	CCATTGTTCAAGGACAAAGG	CCAGGTCACAAGGCACTTAA
AATK	ENSG00000181409	4	AAAGGACGAAACACCGTAATTTCTACTCTTGTAGATTCCGGGCTCTTCGCCGTCATTAATTTCTACTCTTGTAGATCTTCAGGTACAGGAGGCTGTTAATTTCTACTCTTGTAGATAGCTGGGCACGCAGCCCTATTAATTTCTACTCTTGTAGATCGGAGCTGGCCTCAGAGGGTTTTTTTGGTTGGAGACGCGAT	TCCGGGCTCTTCGCCGTCAT	CTTCAGGTACAGGAGGCTGT	AGCTGGGCACGCAGCCCTAT	CGGAGCTGGCCTCAGAGGGT
ABAT	ENSG00000183044	4	AAAGGACGAAACACCGTAATTTCTACTCTTGTAGATGCTGCAGCTTGACTAATGTGTAATTTCTACTCTTGTAGATTTCCCAGATCTCCTCTGTCCTAATTTCTACTCTTGTAGATAGGCTGTTGGATGAGTTTCATAATTTCTACTCTTGTAGATCAGAGCATGTTTGTCAACAGTTTTTTGGTTGGAGACGCGAT	GCTGCAGCTTGACTAATGTG	TTCCCAGATCTCCTCTGTCC	AGGCTGTTGGATGAGTTTCA	CAGAGCATGTTTGTCAACAG
ABC13-47488600E17.1	ENSG00000283199	4	AAAGGACGAAACACCGTAATTTCTACTCTTGTAGATCACTCTCATGACCCAGCTTCTAATTTCTACTCTTGTAGATCCTGCTCCTCCCGCAGTCAGTAATTTCTACTCTTGTAGATGTCTTACAGGAACAGGAGGCTAATTTCTACTCTTGTAGATCATTCGCAGAAAGCATCTGTTTTTTTGGTTGGAGACGCGAT	CACTCTCATGACCCAGCTTC	CCTGCTCCTCCCGCAGTCAG	GTCTTACAGGAACAGGAGGC	CATTCGCAGAAAGCATCTGT
ABCA10	ENSG00000154263	4	AAAGGACGAAACACCGTAATTTCTACTCTTGTAGATATAAAGGAAGCCAAGGCCATTAATTTCTACTCTTGTAGATTCATATCGCCTGAAGTTTAATAATTTCTACTCTTGTAGATAAGTTAGGCACTTACTTCTATAATTTCTACTCTTGTAGATCATCATTAAATGTTGCAAGGTTTTTTGGTTGGAGACGCGAT	ATAAAGGAAGCCAAGGCCAT	TCATATCGCCTGAAGTTTAA	AAGTTAGGCACTTACTTCTA	CATCATTAAATGTTGCAAGG
ABCA12	ENSG00000144452	4	AAAGGACGAAACACCGTAATTTCTACTCTTGTAGATCAGACCAGGATCTGAAGCTGTAATTTCTACTCTTGTAGATGACACTTGTCTTGATCTTATTAATTTCTACTCTTGTAGATCATTTAGAGTCTGTGTCACATAATTTCTACTCTTGTAGATTCATTCCAGAGCACCCAAGTTTTTTTGGTTGGAGACGCGAT	CAGACCAGGATCTGAAGCTG	GACACTTGTCTTGATCTTAT	CATTTAGAGTCTGTGTCACA	TCATTCCAGAGCACCCAAGT
ABCA13	ENSG00000179869	4	AAAGGACGAAACACCGTAATTTCTACTCTTGTAGATAAGAACCTCCCAGATACAGATAATTTCTACTCTTGTAGATTAACACTGGATCAAGGTGTATAATTTCTACTCTTGTAGATCCTTGTCCATCATTCCATGATAATTTCTACTCTTGTAGATCAGTTTCAATATTACCTCCTTTTTTTGGTTGGAGACGCGAT	AAGAACCTCCCAGATACAGA	TAACACTGGATCAAGGTGTA	CCTTGTCCATCATTCCATGA	CAGTTTCAATATTACCTCCT
ABCA1	ENSG00000165029	4	AAAGGACGAAACACCGTAATTTCTACTCTTGTAGATTCTTCTTCTGAAAGTGAGGTTAATTTCTACTCTTGTAGATCCACTCAGTGTCAGCTGCTGTAATTTCTACTCTTGTAGATCAACAACTCCGGGAGCCTCCTAATTTCTACTCTTGTAGATCTTACTTGAGCTGGATTTCTTTTTTTGGTTGGAGACGCGAT	TCTTCTTCTGAAAGTGAGGT	CCACTCAGTGTCAGCTGCTG	CAACAACTCCGGGAGCCTCC	CTTACTTGAGCTGGATTTCT
ABCA2	ENSG00000107331	4	AAAGGACGAAACACCGTAATTTCTACTCTTGTAGATCAGTGGGTCCTGGCCTTCGATAATTTCTACTCTTGTAGATCGTCAGGAAACGCCAGAGCTTAATTTCTACTCTTGTAGATGTCCCTCATCTGCCCTGGATTAATTTCTACTCTTGTAGATGGGTTGCTGGTCATGAGGTGTTTTTTGGTTGGAGACGCGAT	CAGTGGGTCCTGGCCTTCGA	CGTCAGGAAACGCCAGAGCT	GTCCCTCATCTGCCCTGGAT	GGGTTGCTGGTCATGAGGTG
ABCA3	ENSG00000167972	4	AAAGGACGAAACACCGTAATTTCTACTCTTGTAGATCGACTGAATCTTCAAGCGGATAATTTCTACTCTTGTAGATCCTCCGAGAAGGACTTTGAGTAATTTCTACTCTTGTAGATGGTCCACATGTAATTTCTCCTAATTTCTACTCTTGTAGATCTTCTCCTGCACGACAGCACTTTTTTGGTTGGAGACGCGAT	CGACTGAATCTTCAAGCGGA	CCTCCGAGAAGGACTTTGAG	GGTCCACATGTAATTTCTCC	CTTCTCCTGCACGACAGCAC
ABCA4	ENSG00000198691	4	AAAGGACGAAACACCGTAATTTCTACTCTTGTAGATCGCAGGGTCCAGTTCTTCCATAATTTCTACTCTTGTAGATCAGATTCGCTTTGTGGTGGATAATTTCTACTCTTGTAGATACACAATTCCAGGAGATTCTTAATTTCTACTCTTGTAGATGACAGAGCTACACATCTTGTTTTTTTGGTTGGAGACGCGAT	CGCAGGGTCCAGTTCTTCCA	CAGATTCGCTTTGTGGTGGA	ACACAATTCCAGGAGATTCT	GACAGAGCTACACATCTTGT
ABCA5	ENSG00000154265	4	AAAGGACGAAACACCGTAATTTCTACTCTTGTAGATGAGACAGACCAGAACACTTCTAATTTCTACTCTTGTAGATCTGATATGATTCCAGTATCTTAATTTCTACTCTTGTAGATCCTGTATAATGGCAGCATCTTAATTTCTACTCTTGTAGATGAAGGAGCTGGAGTCAACTATTTTTTGGTTGGAGACGCGAT	GAGACAGACCAGAACACTTC	CTGATATGATTCCAGTATCT	CCTGTATAATGGCAGCATCT	GAAGGAGCTGGAGTCAACTA
ABCA6	ENSG00000154262	4	AAAGGACGAAACACCGTAATTTCTACTCTTGTAGATAACATACCAATAAGCTCTCTTAATTTCTACTCTTGTAGATCCATGAGTACACCTACCTTTTAATTTCTACTCTTGTAGATCCTTGTAATTCACAGGAACATAATTTCTACTCTTGTAGATCAAACAGCTATTAATACTGCTTTTTTGGTTGGAGACGCGAT	AACATACCAATAAGCTCTCT	CCATGAGTACACCTACCTTT	CCTTGTAATTCACAGGAACA	CAAACAGCTATTAATACTGC
ABCA7	ENSG00000064687	4	AAAGGACGAAACACCGTAATTTCTACTCTTGTAGATCGCAGCTGACACCGGGCGAGTAATTTCTACTCTTGTAGATCGCAGAGCCTGCTGTCGCCCTAATTTCTACTCTTGTAGATGGAGGAGCTACTGGTGCGGATAATTTCTACTCTTGTAGATCTGGAAGCCCGCAGCCAGCCTTTTTTGGTTGGAGACGCGAT	CGCAGCTGACACCGGGCGAG	CGCAGAGCCTGCTGTCGCCC	GGAGGAGCTACTGGTGCGGA	CTGGAAGCCCGCAGCCAGCC
ABCA8	ENSG00000141338	4	AAAGGACGAAACACCGTAATTTCTACTCTTGTAGATTTGACACACACTGATCTTTCTAATTTCTACTCTTGTAGATCTTGATGACTATGAGGATATTAATTTCTACTCTTGTAGATCTGGCATTCCATGTCCTAGCTAATTTCTACTCTTGTAGATTGGCTCTTCAAGCTGCCATTTTTTTTGGTTGGAGACGCGAT	TTGACACACACTGATCTTTC	CTTGATGACTATGAGGATAT	CTGGCATTCCATGTCCTAGC	TGGCTCTTCAAGCTGCCATT
ABCA9	ENSG00000154258	4	AAAGGACGAAACACCGTAATTTCTACTCTTGTAGATAGACAGTTCTTGCAGAGAAGTAATTTCTACTCTTGTAGATCATCAAGTTCATGACACTCCTAATTTCTACTCTTGTAGATCTGATACCTTCTCCTACCATTAATTTCTACTCTTGTAGATTCCCAGAACTCTGAACCTTCTTTTTTGGTTGGAGACGCGAT	AGACAGTTCTTGCAGAGAAG	CATCAAGTTCATGACACTCC	CTGATACCTTCTCCTACCAT	TCCCAGAACTCTGAACCTTC
ABCB10	ENSG00000135776	4	AAAGGACGAAACACCGTAATTTCTACTCTTGTAGATTCACGATGTCCAGTGTTATCTAATTTCTACTCTTGTAGATACAAGACTCGCACAGGAGAATAATTTCTACTCTTGTAGATCCTGAGTGGCTTGTGCCAGGTAATTTCTACTCTTGTAGATCAAAGTGATCTACTTACTGCTTTTTTGGTTGGAGACGCGAT	TCACGATGTCCAGTGTTATC	ACAAGACTCGCACAGGAGAA	CCTGAGTGGCTTGTGCCAGG	CAAAGTGATCTACTTACTGC
ABCB11	ENSG00000073734	4	AAAGGACGAAACACCGTAATTTCTACTCTTGTAGATTCATCAGGTTACAAGATGAGTAATTTCTACTCTTGTAGATGCTGATGTTTGTGGGAAGTTTAATTTCTACTCTTGTAGATCCAGTTACTATGCTGGAATTTAATTTCTACTCTTGTAGATCCAGCTACTTACTCAGAGAATTTTTTGGTTGGAGACGCGAT	TCATCAGGTTACAAGATGAG	GCTGATGTTTGTGGGAAGTT	CCAGTTACTATGCTGGAATT	CCAGCTACTTACTCAGAGAA
ABCB1	ENSG00000085563	4	AAAGGACGAAACACCGTAATTTCTACTCTTGTAGATTCTTCAGGTCGGAATGGATCTAATTTCTACTCTTGTAGATCTGCATTTGCAAAGATATCTTAATTTCTACTCTTGTAGATTGGTGGTCTAGGTGATATCATAATTTCTACTCTTGTAGATAGGTATGCCTATTATTACAGTTTTTTGGTTGGAGACGCGAT	TCTTCAGGTCGGAATGGATC	CTGCATTTGCAAAGATATCT	TGGTGGTCTAGGTGATATCA	AGGTATGCCTATTATTACAG
ABCB4	ENSG00000005471	4	AAAGGACGAAACACCGTAATTTCTACTCTTGTAGATACATTTCACAGCTTACCAATTAATTTCTACTCTTGTAGATGAGAGATGACTGACAAATTTTAATTTCTACTCTTGTAGATCCTGGATTTAGCAGCGACAATAATTTCTACTCTTGTAGATGCAGCTGGTCGACAGATCAGTTTTTTGGTTGGAGACGCGAT	ACATTTCACAGCTTACCAAT	GAGAGATGACTGACAAATTT	CCTGGATTTAGCAGCGACAA	GCAGCTGGTCGACAGATCAG
ABCB5	ENSG00000004846	4	AAAGGACGAAACACCGTAATTTCTACTCTTGTAGATTTGCATTTCTTCAGCTCTTTTAATTTCTACTCTTGTAGATCAGAACTGCAGAAGAACAGCTAATTTCTACTCTTGTAGATGGAGAAATGAGTGATAACCTTAATTTCTACTCTTGTAGATCAGCAAATTATCAGAACTGTTTTTTTGGTTGGAGACGCGAT	TTGCATTTCTTCAGCTCTTT	CAGAACTGCAGAAGAACAGC	GGAGAAATGAGTGATAACCT	CAGCAAATTATCAGAACTGT
ABCB6	ENSG00000115657	4	AAAGGACGAAACACCGTAATTTCTACTCTTGTAGATCAGCTGAGAACTTGGCCCTGTAATTTCTACTCTTGTAGATATTCTAGGTTCAGTTTAGCCTAATTTCTACTCTTGTAGATGCAGGAAGCTCCGCCTCCTGTAATTTCTACTCTTGTAGATCTCCACAGTGAACTTGCTGATTTTTTGGTTGGAGACGCGAT	CAGCTGAGAACTTGGCCCTG	ATTCTAGGTTCAGTTTAGCC	GCAGGAAGCTCCGCCTCCTG	CTCCACAGTGAACTTGCTGA
ABCB7	ENSG00000131269	4	AAAGGACGAAACACCGTAATTTCTACTCTTGTAGATCTCGCTCAAGATGGCGCTGCTAATTTCTACTCTTGTAGATCCAATCTCTGCCATGTGATATAATTTCTACTCTTGTAGATGGTCTGTGTGGAGTCCTCCTTAATTTCTACTCTTGTAGATTTATGTGTGGCCCAAAGACATTTTTTGGTTGGAGACGCGAT	CTCGCTCAAGATGGCGCTGC	CCAATCTCTGCCATGTGATA	GGTCTGTGTGGAGTCCTCCT	TTATGTGTGGCCCAAAGACA
ABCB8	ENSG00000197150	4	AAAGGACGAAACACCGTAATTTCTACTCTTGTAGATCCTGACAGCTGAGAATGTCTTAATTTCTACTCTTGTAGATACTGGAAGCTCTTCTGGCAGTAATTTCTACTCTTGTAGATATGACTGAGTCCCAGAATCTTAATTTCTACTCTTGTAGATGCAGGGACTGCTGACCTTCGTTTTTTGGTTGGAGACGCGAT	CCTGACAGCTGAGAATGTCT	ACTGGAAGCTCTTCTGGCAG	ATGACTGAGTCCCAGAATCT	GCAGGGACTGCTGACCTTCG
ABCB9	ENSG00000150967	4	AAAGGACGAAACACCGTAATTTCTACTCTTGTAGATACTCGGCGCATCCTTCCTGCTAATTTCTACTCTTGTAGATTGGATGACGATGCCATCAATTAATTTCTACTCTTGTAGATCCAGACTGAACATTCGCCTTTAATTTCTACTCTTGTAGATAGAATGTGACCTTCACCTACTTTTTTGGTTGGAGACGCGAT	ACTCGGCGCATCCTTCCTGC	TGGATGACGATGCCATCAAT	CCAGACTGAACATTCGCCTT	AGAATGTGACCTTCACCTAC
ABCC10	ENSG00000124574	4	AAAGGACGAAACACCGTAATTTCTACTCTTGTAGATGACGGTGCTATCTGGCACTTTAATTTCTACTCTTGTAGATCCTAGCTTGTGACAGAGCTGTAATTTCTACTCTTGTAGATCTCGACCTTCCAAACCACAATAATTTCTACTCTTGTAGATACTTCGAGATGACTGATGAATTTTTTGGTTGGAGACGCGAT	GACGGTGCTATCTGGCACTT	CCTAGCTTGTGACAGAGCTG	CTCGACCTTCCAAACCACAA	ACTTCGAGATGACTGATGAA
ABCC11	ENSG00000121270	4	AAAGGACGAAACACCGTAATTTCTACTCTTGTAGATTCTGAGGCATCATGGACTGATAATTTCTACTCTTGTAGATGATGCACTTCTGGGCATCTGTAATTTCTACTCTTGTAGATCCTTTGAGAAGCTCATCCAATAATTTCTACTCTTGTAGATCAAATGGTTTCTCCCATGTGTTTTTTGGTTGGAGACGCGAT	TCTGAGGCATCATGGACTGA	GATGCACTTCTGGGCATCTG	CCTTTGAGAAGCTCATCCAA	CAAATGGTTTCTCCCATGTG
ABCC12	ENSG00000140798	4	AAAGGACGAAACACCGTAATTTCTACTCTTGTAGATCCGGTAGCCTTTCACCATCATAATTTCTACTCTTGTAGATATCACAGATTTCGAGTCCTTTAATTTCTACTCTTGTAGATCAGACAGTTCTCATTCACCATAATTTCTACTCTTGTAGATCCAGCCACCATCCCGATCCTTTTTTTGGTTGGAGACGCGAT	CCGGTAGCCTTTCACCATCA	ATCACAGATTTCGAGTCCTT	CAGACAGTTCTCATTCACCA	CCAGCCACCATCCCGATCCT
ABCC1	ENSG00000103222	4	AAAGGACGAAACACCGTAATTTCTACTCTTGTAGATCCCTTCTACTTCCTCTATCTTAATTTCTACTCTTGTAGATCCAGAAAGAGTAGAAGAGGTTAATTTCTACTCTTGTAGATATTCAGCTGGAGAGGAGGAATAATTTCTACTCTTGTAGATCCTCTTACTCATTCAGCTCGTTTTTTGGTTGGAGACGCGAT	CCCTTCTACTTCCTCTATCT	CCAGAAAGAGTAGAAGAGGT	ATTCAGCTGGAGAGGAGGAA	CCTCTTACTCATTCAGCTCG
ABCC2	ENSG00000023839	4	AAAGGACGAAACACCGTAATTTCTACTCTTGTAGATCCTGCTTAGCAAGATAGAGTTAATTTCTACTCTTGTAGATCCTTCTCAGGTATTCGTTGGTAATTTCTACTCTTGTAGATCAATTTCAGACTCTGATCCGTAATTTCTACTCTTGTAGATGAATCTCACATTTGATGACTTTTTTTGGTTGGAGACGCGAT	CCTGCTTAGCAAGATAGAGT	CCTTCTCAGGTATTCGTTGG	CAATTTCAGACTCTGATCCG	GAATCTCACATTTGATGACT
ABCC3	ENSG00000108846	4	AAAGGACGAAACACCGTAATTTCTACTCTTGTAGATCCCTGGTACTCTCTGCCCTCTAATTTCTACTCTTGTAGATCTGCTTCCTCCATGCCTCCATAATTTCTACTCTTGTAGATGTACTGGGATCATGGGTGTCTAATTTCTACTCTTGTAGATATGGTCTTGCTGATTCCACTTTTTTTGGTTGGAGACGCGAT	CCCTGGTACTCTCTGCCCTC	CTGCTTCCTCCATGCCTCCA	GTACTGGGATCATGGGTGTC	ATGGTCTTGCTGATTCCACT
ABCC4	ENSG00000125257	4	AAAGGACGAAACACCGTAATTTCTACTCTTGTAGATAAATTGGCCATAAACGGAGATAATTTCTACTCTTGTAGATACAAGAGCAATCATAAAGTGTAATTTCTACTCTTGTAGATGCTATACTGCATCACTTATATAATTTCTACTCTTGTAGATTTTCAGGCACTTCGTCTTAGTTTTTTGGTTGGAGACGCGAT	AAATTGGCCATAAACGGAGA	ACAAGAGCAATCATAAAGTG	GCTATACTGCATCACTTATA	TTTCAGGCACTTCGTCTTAG
ABCC5	ENSG00000114770	4	AAAGGACGAAACACCGTAATTTCTACTCTTGTAGATCCTTGGGATGCTCCTCATCCTAATTTCTACTCTTGTAGATTCTCCTTAGACACCAGCACCTAATTTCTACTCTTGTAGATCGTCAGGAGGAGGCCCAGCATAATTTCTACTCTTGTAGATCTCCAACGATGGGCAGAGAATTTTTTGGTTGGAGACGCGAT	CCTTGGGATGCTCCTCATCC	TCTCCTTAGACACCAGCACC	CGTCAGGAGGAGGCCCAGCA	CTCCAACGATGGGCAGAGAA
ABCC6	ENSG00000091262	4	AAAGGACGAAACACCGTAATTTCTACTCTTGTAGATCAAAGAGCGACAGCCACGCTTAATTTCTACTCTTGTAGATTCTTGCCAGCTACCAACGCTTAATTTCTACTCTTGTAGATCCTCCCACAGGGCTTCCAGATAATTTCTACTCTTGTAGATCTTACCCAGAAACCCACCAGTTTTTTGGTTGGAGACGCGAT	CAAAGAGCGACAGCCACGCT	TCTTGCCAGCTACCAACGCT	CCTCCCACAGGGCTTCCAGA	CTTACCCAGAAACCCACCAG
ABCC8	ENSG00000006071	4	AAAGGACGAAACACCGTAATTTCTACTCTTGTAGATTGGACGCGCTCAACGTGGTGTAATTTCTACTCTTGTAGATCCTGGGCACAACCTGCGGTGTAATTTCTACTCTTGTAGATTCTCTCCCATCTCAGGGTGATAATTTCTACTCTTGTAGATGACAGCAGATTCACGAAGGGTTTTTTGGTTGGAGACGCGAT	TGGACGCGCTCAACGTGGTG	CCTGGGCACAACCTGCGGTG	TCTCTCCCATCTCAGGGTGA	GACAGCAGATTCACGAAGGG
ABCC9	ENSG00000069431	4	AAAGGACGAAACACCGTAATTTCTACTCTTGTAGATTAGTACACCATCGTTGATATTAATTTCTACTCTTGTAGATACAGACATGCACAAACAGGATAATTTCTACTCTTGTAGATATATGTCCAAGCCAGACTGATAATTTCTACTCTTGTAGATCAATTGCCTTCAGATCAATATTTTTTGGTTGGAGACGCGAT	TAGTACACCATCGTTGATAT	ACAGACATGCACAAACAGGA	ATATGTCCAAGCCAGACTGA	CAATTGCCTTCAGATCAATA
ABCD1	ENSG00000101986	4	AAAGGACGAAACACCGTAATTTCTACTCTTGTAGATGCTGGCAGCTGCTGCAGTGGTAATTTCTACTCTTGTAGATCAGATGCAGAGGCCGTGAAGTAATTTCTACTCTTGTAGATCAAGGCTGCCTTCTTCACGGTAATTTCTACTCTTGTAGATAAGATGTTCAGCGCTGTCACTTTTTTGGTTGGAGACGCGAT	GCTGGCAGCTGCTGCAGTGG	CAGATGCAGAGGCCGTGAAG	CAAGGCTGCCTTCTTCACGG	AAGATGTTCAGCGCTGTCAC
ABCD2	ENSG00000173208	4	AAAGGACGAAACACCGTAATTTCTACTCTTGTAGATCCAGCCTCCCATCCATATTGTAATTTCTACTCTTGTAGATGCAGATCAGATGAACCTCATTAATTTCTACTCTTGTAGATCCACTGCTCGAAATTTACTGTAATTTCTACTCTTGTAGATGGTCACTGAATTAGCAGGCTTTTTTTGGTTGGAGACGCGAT	CCAGCCTCCCATCCATATTG	GCAGATCAGATGAACCTCAT	CCACTGCTCGAAATTTACTG	GGTCACTGAATTAGCAGGCT
ABCD3	ENSG00000117528	4	AAAGGACGAAACACCGTAATTTCTACTCTTGTAGATGCGCCGTCAAGTACTTGCTGTAATTTCTACTCTTGTAGATCCTCATTGTTCTGTAATGGTTAATTTCTACTCTTGTAGATAGAATCTGTATGAGCCTTGATAATTTCTACTCTTGTAGATGACAGGTTACTTGGTACTTATTTTTTGGTTGGAGACGCGAT	GCGCCGTCAAGTACTTGCTG	CCTCATTGTTCTGTAATGGT	AGAATCTGTATGAGCCTTGA	GACAGGTTACTTGGTACTTA
ABCD4	ENSG00000119688	4	AAAGGACGAAACACCGTAATTTCTACTCTTGTAGATTGATGACCAAGAAGGAAACATAATTTCTACTCTTGTAGATAGAGCAATTTGTGATCTACCTAATTTCTACTCTTGTAGATGAAGCACTGGTAAGTGTAGTTAATTTCTACTCTTGTAGATCCTTTGGTCCGCCCAGGTTCTTTTTTGGTTGGAGACGCGAT	TGATGACCAAGAAGGAAACA	AGAGCAATTTGTGATCTACC	GAAGCACTGGTAAGTGTAGT	CCTTTGGTCCGCCCAGGTTC
ABCE1	ENSG00000164163	4	AAAGGACGAAACACCGTAATTTCTACTCTTGTAGATCATTCCTGTCGACATTTCTTTAATTTCTACTCTTGTAGATCGAAACTCTTTGTATTGGTTTAATTTCTACTCTTGTAGATAAGGCATTGGCACAATATCGTAATTTCTACTCTTGTAGATCAATACCATTAGTTCCAACTTTTTTTGGTTGGAGACGCGAT	CATTCCTGTCGACATTTCTT	CGAAACTCTTTGTATTGGTT	AAGGCATTGGCACAATATCG	CAATACCATTAGTTCCAACT
ABCF1	ENSG00000204574	4	AAAGGACGAAACACCGTAATTTCTACTCTTGTAGATAAGAGCTGGCAGTAGAAGATTAATTTCTACTCTTGTAGATCCTTCATCCTCCTCATCACTTAATTTCTACTCTTGTAGATCAGCCCTGATTCAGGATCAGTAATTTCTACTCTTGTAGATCCCTTGAGTGCAGGCTGCTGTTTTTTGGTTGGAGACGCGAT	AAGAGCTGGCAGTAGAAGAT	CCTTCATCCTCCTCATCACT	CAGCCCTGATTCAGGATCAG	CCCTTGAGTGCAGGCTGCTG
ABCF3	ENSG00000161204	4	AAAGGACGAAACACCGTAATTTCTACTCTTGTAGATTATCCCTACCCACATAGGGCTAATTTCTACTCTTGTAGATGCAGTCCTGGAAGTTTGGTTTAATTTCTACTCTTGTAGATGACCCTTAGACAGTGAATGCTAATTTCTACTCTTGTAGATAAGAGTCTTAGAAGAGGCATTTTTTTGGTTGGAGACGCGAT	TATCCCTACCCACATAGGGC	GCAGTCCTGGAAGTTTGGTT	GACCCTTAGACAGTGAATGC	AAGAGTCTTAGAAGAGGCAT
ABCG1	ENSG00000160179	4	AAAGGACGAAACACCGTAATTTCTACTCTTGTAGATTAGAATGCCAGCAGTTACTCTAATTTCTACTCTTGTAGATCGGGAAGTTCAATAGTGGTGTAATTTCTACTCTTGTAGATCACCATCCACCAGCCCAGCGTAATTTCTACTCTTGTAGATCCCGGTACACACATTGTCCTTTTTTTGGTTGGAGACGCGAT	TAGAATGCCAGCAGTTACTC	CGGGAAGTTCAATAGTGGTG	CACCATCCACCAGCCCAGCG	CCCGGTACACACATTGTCCT
ABCG2	ENSG00000118777	4	AAAGGACGAAACACCGTAATTTCTACTCTTGTAGATCAAGTTCATGTACATACTTGTAATTTCTACTCTTGTAGATCAGTGGGATCATGAAACCTGTAATTTCTACTCTTGTAGATCCTTAAGGATGATGTTGTGATAATTTCTACTCTTGTAGATGGTTGGAACTCAGTTTATCCTTTTTTGGTTGGAGACGCGAT	CAAGTTCATGTACATACTTG	CAGTGGGATCATGAAACCTG	CCTTAAGGATGATGTTGTGA	GGTTGGAACTCAGTTTATCC
ABCG4	ENSG00000172350	4	AAAGGACGAAACACCGTAATTTCTACTCTTGTAGATCCTGAGAGGCACTTGAGAAGTAATTTCTACTCTTGTAGATCAAGTGGTGTCCCTCATGAATAATTTCTACTCTTGTAGATAAGATGCACTGACCCTGGCTTAATTTCTACTCTTGTAGATCCACCAGCACCCTCACACAGTTTTTTGGTTGGAGACGCGAT	CCTGAGAGGCACTTGAGAAG	CAAGTGGTGTCCCTCATGAA	AAGATGCACTGACCCTGGCT	CCACCAGCACCCTCACACAG
ABCG5	ENSG00000138075	4	AAAGGACGAAACACCGTAATTTCTACTCTTGTAGATCTTGGAGACCCATGGACCCTTAATTTCTACTCTTGTAGATAAGCCACCGCGTGAGGCCCTTAATTTCTACTCTTGTAGATATGAGCCAACCACAGGCCTGTAATTTCTACTCTTGTAGATAATGTTCAGGACAAGGGTAATTTTTTGGTTGGAGACGCGAT	CTTGGAGACCCATGGACCCT	AAGCCACCGCGTGAGGCCCT	ATGAGCCAACCACAGGCCTG	AATGTTCAGGACAAGGGTAA
ABCG8	ENSG00000143921	4	AAAGGACGAAACACCGTAATTTCTACTCTTGTAGATGGCAGCCCTCTCTCCTCTGCTAATTTCTACTCTTGTAGATAGAGGAGAACAATCTATCCTTAATTTCTACTCTTGTAGATCCTTTCCGGTACCTGAGCTCTAATTTCTACTCTTGTAGATCAGGTTGTGGGAGAGCCTCCTTTTTTGGTTGGAGACGCGAT	GGCAGCCCTCTCTCCTCTGC	AGAGGAGAACAATCTATCCT	CCTTTCCGGTACCTGAGCTC	CAGGTTGTGGGAGAGCCTCC
ABHD10	ENSG00000144827	4	AAAGGACGAAACACCGTAATTTCTACTCTTGTAGATGGACACTGACCTGGGAGCCATAATTTCTACTCTTGTAGATGAAGGTCTGGTCGATTAAGGTAATTTCTACTCTTGTAGATCCCAGTGTGCTTTCCTCTGATAATTTCTACTCTTGTAGATACTTACCTCAACAGGAAGCTTTTTTTGGTTGGAGACGCGAT	GGACACTGACCTGGGAGCCA	GAAGGTCTGGTCGATTAAGG	CCCAGTGTGCTTTCCTCTGA	ACTTACCTCAACAGGAAGCT
ABHD11	ENSG00000106077	4	AAAGGACGAAACACCGTAATTTCTACTCTTGTAGATCACGGGCTCTTCGGCAGCAATAATTTCTACTCTTGTAGATCTCCCATGCTGTGGCCAACGTAATTTCTACTCTTGTAGATCACTGGGCTGATATCTACAGTAATTTCTACTCTTGTAGATCCACAGAGGCAGGAGTCCTATTTTTTGGTTGGAGACGCGAT	CACGGGCTCTTCGGCAGCAA	CTCCCATGCTGTGGCCAACG	CACTGGGCTGATATCTACAG	CCACAGAGGCAGGAGTCCTA
ABHD12B	ENSG00000131969	4	AAAGGACGAAACACCGTAATTTCTACTCTTGTAGATCCAGCTTCAGTCTGTGCGAATAATTTCTACTCTTGTAGATGGGACTCTACAGGTAAGCCCTAATTTCTACTCTTGTAGATCAGAGTTGCAACAAATGCTGTAATTTCTACTCTTGTAGATCCAACATGTGGGTTGCAAGTTTTTTTGGTTGGAGACGCGAT	CCAGCTTCAGTCTGTGCGAA	GGGACTCTACAGGTAAGCCC	CAGAGTTGCAACAAATGCTG	CCAACATGTGGGTTGCAAGT
ABHD12	ENSG00000100997	4	AAAGGACGAAACACCGTAATTTCTACTCTTGTAGATGCCTGTATTCCAGGACATAGTAATTTCTACTCTTGTAGATAATCACACGTGTAACTACTATAATTTCTACTCTTGTAGATCCTTGGGCGTTCTTCCACCATAATTTCTACTCTTGTAGATCAGGTGCTGAGTTCCCTTGGTTTTTTGGTTGGAGACGCGAT	GCCTGTATTCCAGGACATAG	AATCACACGTGTAACTACTA	CCTTGGGCGTTCTTCCACCA	CAGGTGCTGAGTTCCCTTGG
ABHD13	ENSG00000139826	4	AAAGGACGAAACACCGTAATTTCTACTCTTGTAGATCAGAACAGCCATCCTCTTCATAATTTCTACTCTTGTAGATCATATCCTCGATAATCAACCTAATTTCTACTCTTGTAGATACTGCACTTGAACAGTTCATTAATTTCTACTCTTGTAGATCCATTTCTTCAGGAGAATGGTTTTTTGGTTGGAGACGCGAT	CAGAACAGCCATCCTCTTCA	CATATCCTCGATAATCAACC	ACTGCACTTGAACAGTTCAT	CCATTTCTTCAGGAGAATGG
ABHD14A	ENSG00000248487	4	AAAGGACGAAACACCGTAATTTCTACTCTTGTAGATCCGCGAGGTGCTCCCACTCATAATTTCTACTCTTGTAGATACTCTCACACGTGGGAGCAGTAATTTCTACTCTTGTAGATGGAACTCGGCACCTTCAAAGTAATTTCTACTCTTGTAGATTGCCCATCGCACCCACCTCCTTTTTTGGTTGGAGACGCGAT	CCGCGAGGTGCTCCCACTCA	ACTCTCACACGTGGGAGCAG	GGAACTCGGCACCTTCAAAG	TGCCCATCGCACCCACCTCC
ABHD15	ENSG00000168792	4	AAAGGACGAAACACCGTAATTTCTACTCTTGTAGATCTTGCTCGCCCTGGAGCGCGTAATTTCTACTCTTGTAGATACTGGAAGCGATCATACACATAATTTCTACTCTTGTAGATGTGTGGCAGAAGAGAGCCTCTAATTTCTACTCTTGTAGATAGGAGGCTCTCTTCTGCCACTTTTTTGGTTGGAGACGCGAT	CTTGCTCGCCCTGGAGCGCG	ACTGGAAGCGATCATACACA	GTGTGGCAGAAGAGAGCCTC	AGGAGGCTCTCTTCTGCCAC
ABHD17B	ENSG00000107362	4	AAAGGACGAAACACCGTAATTTCTACTCTTGTAGATCCGGAACTGGCACCATATCCTAATTTCTACTCTTGTAGATGCATTGGGTGAACAACGTACTAATTTCTACTCTTGTAGATCTGATACCAAGAAGACCTACTAATTTCTACTCTTGTAGATGCAACGTTCAAACAATGCGATTTTTTGGTTGGAGACGCGAT	CCGGAACTGGCACCATATCC	GCATTGGGTGAACAACGTAC	CTGATACCAAGAAGACCTAC	GCAACGTTCAAACAATGCGA
ABHD18	ENSG00000164074	4	AAAGGACGAAACACCGTAATTTCTACTCTTGTAGATTTAGGAGAAGTCTCCGGTATTAATTTCTACTCTTGTAGATCCGATTTCCAATCATCTTTCTAATTTCTACTCTTGTAGATGATTGAAGAGCAATCAGATTTAATTTCTACTCTTGTAGATTTGTGCCTAAAGAATGGAACTTTTTTGGTTGGAGACGCGAT	TTAGGAGAAGTCTCCGGTAT	CCGATTTCCAATCATCTTTC	GATTGAAGAGCAATCAGATT	TTGTGCCTAAAGAATGGAAC
ABHD1	ENSG00000143994	4	AAAGGACGAAACACCGTAATTTCTACTCTTGTAGATTACCCAACGCTGTGGTGTTTTAATTTCTACTCTTGTAGATCCCTCAGACCCACAGGGCTTTAATTTCTACTCTTGTAGATCAGGGAGCGAGTGGTCTCAATAATTTCTACTCTTGTAGATCAGAAACAGAAAGGTGATTGTTTTTTGGTTGGAGACGCGAT	TACCCAACGCTGTGGTGTTT	CCCTCAGACCCACAGGGCTT	CAGGGAGCGAGTGGTCTCAA	CAGAAACAGAAAGGTGATTG
ABHD2	ENSG00000140526	4	AAAGGACGAAACACCGTAATTTCTACTCTTGTAGATGTCAGAAGAGGACAGGACTTTAATTTCTACTCTTGTAGATGATACATTCCACCGTTGATCTAATTTCTACTCTTGTAGATTCTACGCTATAGATGATATCTAATTTCTACTCTTGTAGATCCCACAGGCTGCACGTGGGATTTTTTGGTTGGAGACGCGAT	GTCAGAAGAGGACAGGACTT	GATACATTCCACCGTTGATC	TCTACGCTATAGATGATATC	CCCACAGGCTGCACGTGGGA
ABHD3	ENSG00000158201	4	AAAGGACGAAACACCGTAATTTCTACTCTTGTAGATAGCCGCTTCCTTCAAGACCATAATTTCTACTCTTGTAGATACTGGACTGGTTTGATAATGTAATTTCTACTCTTGTAGATCGTTGGTTGGAACACCTTCGTAATTTCTACTCTTGTAGATTCTCCTACCTTCATGACATGTTTTTTGGTTGGAGACGCGAT	AGCCGCTTCCTTCAAGACCA	ACTGGACTGGTTTGATAATG	CGTTGGTTGGAACACCTTCG	TCTCCTACCTTCATGACATG
ABHD4	ENSG00000100439	4	AAAGGACGAAACACCGTAATTTCTACTCTTGTAGATGGAGGGATACATATCTGGCCTAATTTCTACTCTTGTAGATACATAGAGTTAAACACCTCATAATTTCTACTCTTGTAGATAAGATGATACCATATCAGAGTAATTTCTACTCTTGTAGATACAGTGGTGAGACAGCATTCTTTTTTGGTTGGAGACGCGAT	GGAGGGATACATATCTGGCC	ACATAGAGTTAAACACCTCA	AAGATGATACCATATCAGAG	ACAGTGGTGAGACAGCATTC
ABHD5	ENSG00000011198	4	AAAGGACGAAACACCGTAATTTCTACTCTTGTAGATACATCTTCTCTTCAGCTTCTTAATTTCTACTCTTGTAGATACAGTGATGCAGAAGAAGTGTAATTTCTACTCTTGTAGATCCTGAACGACCAGACCTTGCTAATTTCTACTCTTGTAGATAAATCAGGCCTTAAACGCTGTTTTTTGGTTGGAGACGCGAT	ACATCTTCTCTTCAGCTTCT	ACAGTGATGCAGAAGAAGTG	CCTGAACGACCAGACCTTGC	AAATCAGGCCTTAAACGCTG
ABHD6	ENSG00000163686	4	AAAGGACGAAACACCGTAATTTCTACTCTTGTAGATTTCTGTGGCCTTCAGCACTGTAATTTCTACTCTTGTAGATCCTTCCTAGTTTGTAGAATGTAATTTCTACTCTTGTAGATAGCCGTTGTACAAATTGATTTAATTTCTACTCTTGTAGATGGTTATTTATCCTTAGATCCTTTTTTGGTTGGAGACGCGAT	TTCTGTGGCCTTCAGCACTG	CCTTCCTAGTTTGTAGAATG	AGCCGTTGTACAAATTGATT	GGTTATTTATCCTTAGATCC
ABHD8	ENSG00000127220	4	AAAGGACGAAACACCGTAATTTCTACTCTTGTAGATGCTTCTTGGCATAGCGCTTGTAATTTCTACTCTTGTAGATCAGCTAGTGATGCGCTTCTCTAATTTCTACTCTTGTAGATTGCACATTCCTGGCACATGATAATTTCTACTCTTGTAGATACAGCTGCTTCTCCTTGGCTTTTTTTGGTTGGAGACGCGAT	GCTTCTTGGCATAGCGCTTG	CAGCTAGTGATGCGCTTCTC	TGCACATTCCTGGCACATGA	ACAGCTGCTTCTCCTTGGCT
ABI1	ENSG00000136754	4	AAAGGACGAAACACCGTAATTTCTACTCTTGTAGATACAGTAGTCTGCCACCCGAGTAATTTCTACTCTTGTAGATGAGGAGACCAAAGCCTATACTAATTTCTACTCTTGTAGATCGAATATACCTTACAGGGCGTAATTTCTACTCTTGTAGATGCATGGAAATAACCAGCCTGTTTTTTGGTTGGAGACGCGAT	ACAGTAGTCTGCCACCCGAG	GAGGAGACCAAAGCCTATAC	CGAATATACCTTACAGGGCG	GCATGGAAATAACCAGCCTG
ABI2	ENSG00000138443	4	AAAGGACGAAACACCGTAATTTCTACTCTTGTAGATCTCTTCCAGCAGCATCTGCATAATTTCTACTCTTGTAGATCCAGTCAGCAGATAAGCAGATAATTTCTACTCTTGTAGATCTCCATGTCCAATATCATCTTAATTTCTACTCTTGTAGATGGTGAGTACCCAGAACATGATTTTTTGGTTGGAGACGCGAT	CTCTTCCAGCAGCATCTGCA	CCAGTCAGCAGATAAGCAGA	CTCCATGTCCAATATCATCT	GGTGAGTACCCAGAACATGA
ABI3BP	ENSG00000154175	4	AAAGGACGAAACACCGTAATTTCTACTCTTGTAGATCCAGGGCTAGTGTAATACTTTAATTTCTACTCTTGTAGATGACTTGGACGCAAGAACTTCTAATTTCTACTCTTGTAGATCTCATCAACCCACACCATGATAATTTCTACTCTTGTAGATAGTGGCTGGACAGATTTGAATTTTTTGGTTGGAGACGCGAT	CCAGGGCTAGTGTAATACTT	GACTTGGACGCAAGAACTTC	CTCATCAACCCACACCATGA	AGTGGCTGGACAGATTTGAA
ABI3	ENSG00000108798	4	AAAGGACGAAACACCGTAATTTCTACTCTTGTAGATAGGCCACAGACAAGCGGAAGTAATTTCTACTCTTGTAGATGCTGCCTGGACGACATTGGCTAATTTCTACTCTTGTAGATGAGACAGGGTGCCTGTTCTTTAATTTCTACTCTTGTAGATGGCCTGATGAGCCCAGCTGGTTTTTTGGTTGGAGACGCGAT	AGGCCACAGACAAGCGGAAG	GCTGCCTGGACGACATTGGC	GAGACAGGGTGCCTGTTCTT	GGCCTGATGAGCCCAGCTGG
ABL1	ENSG00000097007	4	AAAGGACGAAACACCGTAATTTCTACTCTTGTAGATCAGCCCACCAGCTTCAGGCATAATTTCTACTCTTGTAGATCTTGGAGTTCCAACGAGCGGTAATTTCTACTCTTGTAGATGTTTGGGCTTCACACCATTCTAATTTCTACTCTTGTAGATGGGCTGGATAATGGAGCGTGTTTTTTGGTTGGAGACGCGAT	CAGCCCACCAGCTTCAGGCA	CTTGGAGTTCCAACGAGCGG	GTTTGGGCTTCACACCATTC	GGGCTGGATAATGGAGCGTG
ABL2	ENSG00000143322	4	AAAGGACGAAACACCGTAATTTCTACTCTTGTAGATCCAGCTGTGTGGAGGATGGATAATTTCTACTCTTGTAGATCATCGTCCCTATGGTTGTGATAATTTCTACTCTTGTAGATCGTTGGCGTCTGGAAGAAATTAATTTCTACTCTTGTAGATCTTCATTACTGCAGCTTCTTTTTTTTGGTTGGAGACGCGAT	CCAGCTGTGTGGAGGATGGA	CATCGTCCCTATGGTTGTGA	CGTTGGCGTCTGGAAGAAAT	CTTCATTACTGCAGCTTCTT
ABLIM1	ENSG00000099204	4	AAAGGACGAAACACCGTAATTTCTACTCTTGTAGATTCAGAGCTGCACAATTTCCCTAATTTCTACTCTTGTAGATAGTGGCCCACCCTCAGGACCTAATTTCTACTCTTGTAGATCACCCGGAGACCGAGTCACATAATTTCTACTCTTGTAGATAATGCAAGTCCTGCGGGAAGTTTTTTGGTTGGAGACGCGAT	TCAGAGCTGCACAATTTCCC	AGTGGCCCACCCTCAGGACC	CACCCGGAGACCGAGTCACA	AATGCAAGTCCTGCGGGAAG
ABLIM2	ENSG00000163995	4	AAAGGACGAAACACCGTAATTTCTACTCTTGTAGATCAGACGAAGCACTTGATGTGTAATTTCTACTCTTGTAGATTCACAGCTGTCACAGCGGATTAATTTCTACTCTTGTAGATCAGAAGGCGAAGAGATGTATTAATTTCTACTCTTGTAGATTCAACAGGTTCCTCCATCTGTTTTTTGGTTGGAGACGCGAT	CAGACGAAGCACTTGATGTG	TCACAGCTGTCACAGCGGAT	CAGAAGGCGAAGAGATGTAT	TCAACAGGTTCCTCCATCTG
ABLIM3	ENSG00000173210	4	AAAGGACGAAACACCGTAATTTCTACTCTTGTAGATCAGGTGTCTCCACAGCGGTATAATTTCTACTCTTGTAGATCCGCTGAAGGTCACCTTGTCTAATTTCTACTCTTGTAGATGCATTAAATGTGAGACTTGTTAATTTCTACTCTTGTAGATCTTACCTGTGAGGTACATTTTTTTTTGGTTGGAGACGCGAT	CAGGTGTCTCCACAGCGGTA	CCGCTGAAGGTCACCTTGTC	GCATTAAATGTGAGACTTGT	CTTACCTGTGAGGTACATTT
ABRACL	ENSG00000146386	4	AAAGGACGAAACACCGTAATTTCTACTCTTGTAGATTCTCCCAGGCAGCAATGAATTAATTTCTACTCTTGTAGATAACCCAAACGATGAATTTCCTAATTTCTACTCTTGTAGATAGAGTTCCTACCAATGCTTCTAATTTCTACTCTTGTAGATAAGCATTGGTAGGAACTCTTTTTTTTGGTTGGAGACGCGAT	TCTCCCAGGCAGCAATGAAT	AACCCAAACGATGAATTTCC	AGAGTTCCTACCAATGCTTC	AAGCATTGGTAGGAACTCTT
ABRA	ENSG00000174429	4	AAAGGACGAAACACCGTAATTTCTACTCTTGTAGATTCTGAGCTTTGTCCATCTCCTAATTTCTACTCTTGTAGATGGAGCTTGAGGTGAGTCCTGTAATTTCTACTCTTGTAGATCTGGCACGCATGAGAATGCCTAATTTCTACTCTTGTAGATACAGATACGTTCGTATTTCATTTTTTGGTTGGAGACGCGAT	TCTGAGCTTTGTCCATCTCC	GGAGCTTGAGGTGAGTCCTG	CTGGCACGCATGAGAATGCC	ACAGATACGTTCGTATTTCA
ABR	ENSG00000159842	4	AAAGGACGAAACACCGTAATTTCTACTCTTGTAGATCGTTTGTGCAGGTGGAAGCATAATTTCTACTCTTGTAGATTCGATAACTATAAAGTCGCTTAATTTCTACTCTTGTAGATGCAGGAACTCAAAGTGAAAGTAATTTCTACTCTTGTAGATCAGATGTCCTACTGTGTGCCTTTTTTGGTTGGAGACGCGAT	CGTTTGTGCAGGTGGAAGCA	TCGATAACTATAAAGTCGCT	GCAGGAACTCAAAGTGAAAG	CAGATGTCCTACTGTGTGCC
ABT1	ENSG00000146109	4	AAAGGACGAAACACCGTAATTTCTACTCTTGTAGATGCGCGCAGACCGGTTCGTGATAATTTCTACTCTTGTAGATCTCCGGCAGCTGCTGCTGCCTAATTTCTACTCTTGTAGATCCCAGCGTCCTACTGAGCAGTAATTTCTACTCTTGTAGATCGGGCCCTCAGTTCCTGCTCTTTTTTGGTTGGAGACGCGAT	GCGCGCAGACCGGTTCGTGA	CTCCGGCAGCTGCTGCTGCC	CCCAGCGTCCTACTGAGCAG	CGGGCCCTCAGTTCCTGCTC
ABTB1	ENSG00000114626	4	AAAGGACGAAACACCGTAATTTCTACTCTTGTAGATCCAACATGCTGGACACCAAATAATTTCTACTCTTGTAGATGGGCCCTGCTGCAGTACCTGTAATTTCTACTCTTGTAGATGGAGCTGCCCTTCCCTTGTCTAATTTCTACTCTTGTAGATTGTGGCCGCAGTGACTACTTTTTTTTGGTTGGAGACGCGAT	CCAACATGCTGGACACCAAA	GGGCCCTGCTGCAGTACCTG	GGAGCTGCCCTTCCCTTGTC	TGTGGCCGCAGTGACTACTT
ABTB2	ENSG00000166016	4	AAAGGACGAAACACCGTAATTTCTACTCTTGTAGATCGCTGGATGGTGGACACCCGTAATTTCTACTCTTGTAGATCCCATAGGTGTCCTCTCCCTTAATTTCTACTCTTGTAGATTGCGGTGTCCACAGATGGAGTAATTTCTACTCTTGTAGATAGTAGCTGCTCGGGCATCCATTTTTTGGTTGGAGACGCGAT	CGCTGGATGGTGGACACCCG	CCCATAGGTGTCCTCTCCCT	TGCGGTGTCCACAGATGGAG	AGTAGCTGCTCGGGCATCCA
AC004381.6	ENSG00000005189	4	AAAGGACGAAACACCGTAATTTCTACTCTTGTAGATTCCACAGCCATGGAGCCAGATAATTTCTACTCTTGTAGATCCCAGAACTGCATACTTCAGTAATTTCTACTCTTGTAGATCAGGTTCTATTTGGAGTTTGTAATTTCTACTCTTGTAGATTAGCCCAACAACATCAGCTATTTTTTGGTTGGAGACGCGAT	TCCACAGCCATGGAGCCAGA	CCCAGAACTGCATACTTCAG	CAGGTTCTATTTGGAGTTTG	TAGCCCAACAACATCAGCTA
AC005281.1	ENSG00000226690	4	AAAGGACGAAACACCGTAATTTCTACTCTTGTAGATGCTACAAACTGTATACATCTTAATTTCTACTCTTGTAGATCATATCTAGTACCAACCTGGTAATTTCTACTCTTGTAGATTCTTCCTATCTCTAGTACATTAATTTCTACTCTTGTAGATCCCACCTGCTCTTGCATATCTTTTTTGGTTGGAGACGCGAT	GCTACAAACTGTATACATCT	CATATCTAGTACCAACCTGG	TCTTCCTATCTCTAGTACAT	CCCACCTGCTCTTGCATATC
AC005921.2	ENSG00000167117	4	AAAGGACGAAACACCGTAATTTCTACTCTTGTAGATGAAACTCTTAACCCTTACCTTAATTTCTACTCTTGTAGATGTAGCTTTCTGATCTTCTCCTAATTTCTACTCTTGTAGATGTAACTCAGTTCTTGTCTCTTAATTTCTACTCTTGTAGATGAGCTTGTGTTTAAAGTCAGTTTTTTGGTTGGAGACGCGAT	GAAACTCTTAACCCTTACCT	GTAGCTTTCTGATCTTCTCC	GTAACTCAGTTCTTGTCTCT	GAGCTTGTGTTTAAAGTCAG
AC007040.11	ENSG00000258881	3	AAAGGACGAAACACCGTAATTTCTACTCTTGTAGATCAAATGGTTGTTACACTTGGTAATTTCTACTCTTGTAGATTAAGGATCCTCCAAGTGTAATAATTTCTACTCTTGTAGATACCAGGACTTGGACTAGGAATAATTTCTACTCTTGTAGATGAGATTGGGCGTTTACTCGGTTTTTTGGTTGGAGACGCGAT	CAAATGGTTGTTACACTTGG	TAAGGATCCTCCAAGTGTAA	ACCAGGACTTGGACTAGGAA	GAGATTGGGCGTTTACTCGG
AC011753.3	ENSG00000175701	3	AAAGGACGAAACACCGTAATTTCTACTCTTGTAGATCTCCAGTCCAAGTAGCGCCTTAATTTCTACTCTTGTAGATGAGAGATCCAACGCCTCGCCTAATTTCTACTCTTGTAGATTTGTTGATGCCTTACATCATTAATTTCTACTCTTGTAGATGATACGCTCTCGCCCTTCCCTTTTTTGGTTGGAGACGCGAT	CTCCAGTCCAAGTAGCGCCT	GAGAGATCCAACGCCTCGCC	TTGTTGATGCCTTACATCAT	GATACGCTCTCGCCCTTCCC
AC017099.3	ENSG00000228486	4	AAAGGACGAAACACCGTAATTTCTACTCTTGTAGATCAAGGTTCCGTATGACCCATTAATTTCTACTCTTGTAGATCATCAGGTTCAAATGAGCGATAATTTCTACTCTTGTAGATTTTGCTCCACTGGAGATGAATAATTTCTACTCTTGTAGATGGAGAATTCCAAGCAATGCTTTTTTTGGTTGGAGACGCGAT	CAAGGTTCCGTATGACCCAT	CATCAGGTTCAAATGAGCGA	TTTGCTCCACTGGAGATGAA	GGAGAATTCCAAGCAATGCT
AC092835.2	ENSG00000233757	4	AAAGGACGAAACACCGTAATTTCTACTCTTGTAGATCAGCATGGAGAAGGTCTGAGTAATTTCTACTCTTGTAGATGGTTTCCAGCATGGAGAAGGTAATTTCTACTCTTGTAGATACTGGCTGCCTTTGAGACTTTAATTTCTACTCTTGTAGATGCCAGAGTTCATCCCTCTCTTTTTTTGGTTGGAGACGCGAT	CAGCATGGAGAAGGTCTGAG	GGTTTCCAGCATGGAGAAGG	ACTGGCTGCCTTTGAGACTT	GCCAGAGTTCATCCCTCTCT
AC109326.1	ENSG00000236383	4	AAAGGACGAAACACCGTAATTTCTACTCTTGTAGATGACCGAAGGAGATGGCTGATTAATTTCTACTCTTGTAGATGAGGTGTGCTGAGTACAACGTAATTTCTACTCTTGTAGATCTCCGATTGTTGTTCTTCCTTAATTTCTACTCTTGTAGATTTTCATCATCAGGTCTCATGTTTTTTGGTTGGAGACGCGAT	GACCGAAGGAGATGGCTGAT	GAGGTGTGCTGAGTACAACG	CTCCGATTGTTGTTCTTCCT	TTTCATCATCAGGTCTCATG
AC114783.1	ENSG00000237524	4	AAAGGACGAAACACCGTAATTTCTACTCTTGTAGATGCTGTTTCTTCTTCCAAATGTAATTTCTACTCTTGTAGATGAAGAAGAAACAGCCAAATTTAATTTCTACTCTTGTAGATCTGAGAGGCTGAATAAGATATAATTTCTACTCTTGTAGATCCAGTACCTTTACTGCCTCCTTTTTTGGTTGGAGACGCGAT	GCTGTTTCTTCTTCCAAATG	GAAGAAGAAACAGCCAAATT	CTGAGAGGCTGAATAAGATA	CCAGTACCTTTACTGCCTCC
AC138517.6	ENSG00000283288	3	AAAGGACGAAACACCGTAATTTCTACTCTTGTAGATTTCTGCTGGCAGTCTGCATCTAATTTCTACTCTTGTAGATGGCCAAGGCTGCACCAGGGCTAATTTCTACTCTTGTAGATGGGTCGGTGGCTCTGTAGGGTAATTTCTACTCTTGTAGATGGTCAGGTTACGGTCAGATCTTTTTTGGTTGGAGACGCGAT	TTCTGCTGGCAGTCTGCATC	GGCCAAGGCTGCACCAGGGC	GGGTCGGTGGCTCTGTAGGG	GGTCAGGTTACGGTCAGATC
ACAA1	ENSG00000060971	4	AAAGGACGAAACACCGTAATTTCTACTCTTGTAGATCCTCAGAAACTGGGCGATTCTAATTTCTACTCTTGTAGATAGTGACATCCCGGAGACTGTTAATTTCTACTCTTGTAGATCAGGGTTCCCTCTGTCAGCCTAATTTCTACTCTTGTAGATACGGGAGAAGCAGGATACCTTTTTTTGGTTGGAGACGCGAT	CCTCAGAAACTGGGCGATTC	AGTGACATCCCGGAGACTGT	CAGGGTTCCCTCTGTCAGCC	ACGGGAGAAGCAGGATACCT
ACAA2	ENSG00000167315	4	AAAGGACGAAACACCGTAATTTCTACTCTTGTAGATCCAGCAGACAAGGCAGCCTTTAATTTCTACTCTTGTAGATGGATTCCCACACGCAAACCATAATTTCTACTCTTGTAGATTGTGGAGGAACCGAAAGCATTAATTTCTACTCTTGTAGATTGGGTATCATTAACAGATCATTTTTTGGTTGGAGACGCGAT	CCAGCAGACAAGGCAGCCTT	GGATTCCCACACGCAAACCA	TGTGGAGGAACCGAAAGCAT	TGGGTATCATTAACAGATCA
ACACA	ENSG00000278540	4	AAAGGACGAAACACCGTAATTTCTACTCTTGTAGATGAGGAATAATGGATGAACCATAATTTCTACTCTTGTAGATACTGTGGCTTCTCCAGCAGATAATTTCTACTCTTGTAGATGAAATGAACGTGCAATTAGATAATTTCTACTCTTGTAGATAGAATACATTAAGATGGCAGTTTTTTGGTTGGAGACGCGAT	GAGGAATAATGGATGAACCA	ACTGTGGCTTCTCCAGCAGA	GAAATGAACGTGCAATTAGA	AGAATACATTAAGATGGCAG
ACACB	ENSG00000076555	4	AAAGGACGAAACACCGTAATTTCTACTCTTGTAGATCCTGCTTCTTGTCTTCTTTGTAATTTCTACTCTTGTAGATCCGTGGCTTCTCCCGCTGAGTAATTTCTACTCTTGTAGATAGAGTACATCAAGATGGCGGTAATTTCTACTCTTGTAGATTGTGTTTGCAGGCGGTGTGGTTTTTTGGTTGGAGACGCGAT	CCTGCTTCTTGTCTTCTTTG	CCGTGGCTTCTCCCGCTGAG	AGAGTACATCAAGATGGCGG	TGTGTTTGCAGGCGGTGTGG
ACAD10	ENSG00000111271	4	AAAGGACGAAACACCGTAATTTCTACTCTTGTAGATGACATGGGCGGAGTTCTCATTAATTTCTACTCTTGTAGATTGAGAGCAGAAATAACAGCATAATTTCTACTCTTGTAGATAGTTATGGCCTCAGTCATCATAATTTCTACTCTTGTAGATGATTTGTTCCAAGGTCATCATTTTTTGGTTGGAGACGCGAT	GACATGGGCGGAGTTCTCAT	TGAGAGCAGAAATAACAGCA	AGTTATGGCCTCAGTCATCA	GATTTGTTCCAAGGTCATCA
ACAD11	ENSG00000240303	4	AAAGGACGAAACACCGTAATTTCTACTCTTGTAGATAAAGCCCTTCTGGAGATAAATAATTTCTACTCTTGTAGATCCTGCACATGTTCCATTACGTAATTTCTACTCTTGTAGATTACCGTGGCCACATATATGGTAATTTCTACTCTTGTAGATGGTATCAACCTGGACAAAGCTTTTTTGGTTGGAGACGCGAT	AAAGCCCTTCTGGAGATAAA	CCTGCACATGTTCCATTACG	TACCGTGGCCACATATATGG	GGTATCAACCTGGACAAAGC
ACAD8	ENSG00000151498	4	AAAGGACGAAACACCGTAATTTCTACTCTTGTAGATGAGCCATCTCTCGGGCAGCATAATTTCTACTCTTGTAGATAAGCCTTGGCTACAGGCTGCTAATTTCTACTCTTGTAGATCGAAGCTATCAATCATCCAGTAATTTCTACTCTTGTAGATTTAGCGGAGGTCAGAAGAGATTTTTTGGTTGGAGACGCGAT	GAGCCATCTCTCGGGCAGCA	AAGCCTTGGCTACAGGCTGC	CGAAGCTATCAATCATCCAG	TTAGCGGAGGTCAGAAGAGA
ACAD9	ENSG00000177646	4	AAAGGACGAAACACCGTAATTTCTACTCTTGTAGATGCGAAAGCTCGTACAGGCGGTAATTTCTACTCTTGTAGATCACGGGTCCCAAGAACTGATTAATTTCTACTCTTGTAGATCTTGACTTACCATATTCTTCTAATTTCTACTCTTGTAGATGCTTTCTGCTCCTCAGTGCCTTTTTTGGTTGGAGACGCGAT	GCGAAAGCTCGTACAGGCGG	CACGGGTCCCAAGAACTGAT	CTTGACTTACCATATTCTTC	GCTTTCTGCTCCTCAGTGCC
ACADL	ENSG00000115361	4	AAAGGACGAAACACCGTAATTTCTACTCTTGTAGATGGACATGGCCGCACGCCTTCTAATTTCTACTCTTGTAGATGCAGAAGGAGTTTCTAGACGTAATTTCTACTCTTGTAGATCCAAACCTCCCTACTTACTTTAATTTCTACTCTTGTAGATGTATTCATTCAGGTATTGTCTTTTTTGGTTGGAGACGCGAT	GGACATGGCCGCACGCCTTC	GCAGAAGGAGTTTCTAGACG	CCAAACCTCCCTACTTACTT	GTATTCATTCAGGTATTGTC
ACADM	ENSG00000117054	4	AAAGGACGAAACACCGTAATTTCTACTCTTGTAGATATTGGAGATCACAGCATACATAATTTCTACTCTTGTAGATCCAGAGAGGAAATCATCCCATAATTTCTACTCTTGTAGATATGAACACACACATTCCAGATAATTTCTACTCTTGTAGATCTTCAATAGCAGTCTGAACCTTTTTTGGTTGGAGACGCGAT	ATTGGAGATCACAGCATACA	CCAGAGAGGAAATCATCCCA	ATGAACACACACATTCCAGA	CTTCAATAGCAGTCTGAACC
ACADSB	ENSG00000196177	4	AAAGGACGAAACACCGTAATTTCTACTCTTGTAGATCTTACCTGAACTCTTTATCATAATTTCTACTCTTGTAGATCTCAGGAACAAATTGCACCTTAATTTCTACTCTTGTAGATTGAGATCCAGAACACATTAATAATTTCTACTCTTGTAGATCCATCACCAGAAAGAGCCCTTTTTTTGGTTGGAGACGCGAT	CTTACCTGAACTCTTTATCA	CTCAGGAACAAATTGCACCT	TGAGATCCAGAACACATTAA	CCATCACCAGAAAGAGCCCT
ACADS	ENSG00000122971	4	AAAGGACGAAACACCGTAATTTCTACTCTTGTAGATCCGAGAAGGAGTTGTTTCCCTAATTTCTACTCTTGTAGATGCTCCAAGGAGCAGAAGCAGTAATTTCTACTCTTGTAGATCAGGGCTCTGTCCGTGCTGGTAATTTCTACTCTTGTAGATAGGGCATCAGTGCCTTCCTGTTTTTTGGTTGGAGACGCGAT	CCGAGAAGGAGTTGTTTCCC	GCTCCAAGGAGCAGAAGCAG	CAGGGCTCTGTCCGTGCTGG	AGGGCATCAGTGCCTTCCTG
ACADVL	ENSG00000072778	4	AAAGGACGAAACACCGTAATTTCTACTCTTGTAGATCCAGCTGGCTCTGGACAAGTTAATTTCTACTCTTGTAGATCCTCTCTCTGCCCAGGAATCTAATTTCTACTCTTGTAGATAGAAACTGTGTCTGCTCTTCTAATTTCTACTCTTGTAGATAAAGGCATCCTGCTCTTTGGTTTTTTGGTTGGAGACGCGAT	CCAGCTGGCTCTGGACAAGT	CCTCTCTCTGCCCAGGAATC	AGAAACTGTGTCTGCTCTTC	AAAGGCATCCTGCTCTTTGG
ACAN	ENSG00000157766	4	AAAGGACGAAACACCGTAATTTCTACTCTTGTAGATGTGACTCTGAGGGTCATCACTAATTTCTACTCTTGTAGATCGGTAAGGATCACGCTGCCTTAATTTCTACTCTTGTAGATAGGAGGCACAGCAGGCCTGCTAATTTCTACTCTTGTAGATTGGCTCGGTGGTGAACTCTATTTTTTGGTTGGAGACGCGAT	GTGACTCTGAGGGTCATCAC	CGGTAAGGATCACGCTGCCT	AGGAGGCACAGCAGGCCTGC	TGGCTCGGTGGTGAACTCTA
ACAP1	ENSG00000072818	4	AAAGGACGAAACACCGTAATTTCTACTCTTGTAGATCAGACGGGTCTCCAATTCTGTAATTTCTACTCTTGTAGATCCAGCTCCTGAAACTGGGCATAATTTCTACTCTTGTAGATCGAGAGGCTCGCCGGGATTTTAATTTCTACTCTTGTAGATCGTCCTCAGATCAACGTGATTTTTTTGGTTGGAGACGCGAT	CAGACGGGTCTCCAATTCTG	CCAGCTCCTGAAACTGGGCA	CGAGAGGCTCGCCGGGATTT	CGTCCTCAGATCAACGTGAT
ACAP2	ENSG00000114331	4	AAAGGACGAAACACCGTAATTTCTACTCTTGTAGATGTTCCAATTCTGCCACATCATAATTTCTACTCTTGTAGATGTAATACTAACCTCAACGACTAATTTCTACTCTTGTAGATTGACAGTCTTCAAGAAATGATAATTTCTACTCTTGTAGATACCAAACTCAGAGATCAATTTTTTTTGGTTGGAGACGCGAT	GTTCCAATTCTGCCACATCA	GTAATACTAACCTCAACGAC	TGACAGTCTTCAAGAAATGA	ACCAAACTCAGAGATCAATT
ACAP3	ENSG00000131584	4	AAAGGACGAAACACCGTAATTTCTACTCTTGTAGATGGGCGACCATTGACGAGGTGTAATTTCTACTCTTGTAGATGTGAGCGGCGTCCGCGACCTTAATTTCTACTCTTGTAGATACAAAGCTCTGGAGCTGCTGTAATTTCTACTCTTGTAGATACAAGGTGCGGGAGGACCTGTTTTTTGGTTGGAGACGCGAT	GGGCGACCATTGACGAGGTG	GTGAGCGGCGTCCGCGACCT	ACAAAGCTCTGGAGCTGCTG	ACAAGGTGCGGGAGGACCTG
ACAT1	ENSG00000075239	4	AAAGGACGAAACACCGTAATTTCTACTCTTGTAGATATACATAACTCCGTTCCACATAATTTCTACTCTTGTAGATAATGGCTCCCTGAATTGCAATAATTTCTACTCTTGTAGATAGAGGCCATCATGATGGCTTTAATTTCTACTCTTGTAGATTCAGGGCAGCTGTGCTGAGATTTTTTGGTTGGAGACGCGAT	ATACATAACTCCGTTCCACA	AATGGCTCCCTGAATTGCAA	AGAGGCCATCATGATGGCTT	TCAGGGCAGCTGTGCTGAGA
ACAT2	ENSG00000120437	4	AAAGGACGAAACACCGTAATTTCTACTCTTGTAGATTATTGTAGGTTCCTTCAATGTAATTTCTACTCTTGTAGATCATGCCTCCTGCAACCACAATAATTTCTACTCTTGTAGATTTTCTGACTTCTAGGCTCCTTAATTTCTACTCTTGTAGATTGTGCATTCTCTGTCCTGTTTTTTTTGGTTGGAGACGCGAT	TATTGTAGGTTCCTTCAATG	CATGCCTCCTGCAACCACAA	TTTCTGACTTCTAGGCTCCT	TGTGCATTCTCTGTCCTGTT
ACBD3	ENSG00000182827	4	AAAGGACGAAACACCGTAATTTCTACTCTTGTAGATGGCCTGGAGGAGTTGTACGGTAATTTCTACTCTTGTAGATAGAGCTTGACAAACTCCACCTAATTTCTACTCTTGTAGATCCTTGTAGGAAGGAGGAAGATAATTTCTACTCTTGTAGATGGCAGCAGATAATGGCAGCTTTTTTTGGTTGGAGACGCGAT	GGCCTGGAGGAGTTGTACGG	AGAGCTTGACAAACTCCACC	CCTTGTAGGAAGGAGGAAGA	GGCAGCAGATAATGGCAGCT
ACBD4	ENSG00000181513	4	AAAGGACGAAACACCGTAATTTCTACTCTTGTAGATAGTGATGTAGGCAGACATGGTAATTTCTACTCTTGTAGATTGTGATTCCCTGGAGCAGCTTAATTTCTACTCTTGTAGATGACAGAGCAGCGGGCAGCATTAATTTCTACTCTTGTAGATGGTCCGAAACATTCGGAAGATTTTTTGGTTGGAGACGCGAT	AGTGATGTAGGCAGACATGG	TGTGATTCCCTGGAGCAGCT	GACAGAGCAGCGGGCAGCAT	GGTCCGAAACATTCGGAAGA
ACBD5	ENSG00000107897	4	AAAGGACGAAACACCGTAATTTCTACTCTTGTAGATAGGCGGCCGTGAAGGTGATCTAATTTCTACTCTTGTAGATTATCTTCCAATAGGATCCCATAATTTCTACTCTTGTAGATTAGGGATGCTTGGAGTTCACTAATTTCTACTCTTGTAGATTCAGTCATTGGCATAGTTTCTTTTTTGGTTGGAGACGCGAT	AGGCGGCCGTGAAGGTGATC	TATCTTCCAATAGGATCCCA	TAGGGATGCTTGGAGTTCAC	TCAGTCATTGGCATAGTTTC
ACBD6	ENSG00000230124	4	AAAGGACGAAACACCGTAATTTCTACTCTTGTAGATCCTGTTTGTACCTGGCATACTAATTTCTACTCTTGTAGATGGTCAAAGTTGGAAATTGTATAATTTCTACTCTTGTAGATACTACTGCGATATATTCCTGTAATTTCTACTCTTGTAGATGTGGGCCAGTTATTAGTTCTTTTTTTGGTTGGAGACGCGAT	CCTGTTTGTACCTGGCATAC	GGTCAAAGTTGGAAATTGTA	ACTACTGCGATATATTCCTG	GTGGGCCAGTTATTAGTTCT
ACBD7	ENSG00000176244	4	AAAGGACGAAACACCGTAATTTCTACTCTTGTAGATCAAACAAGCAATAGTTGGAGTAATTTCTACTCTTGTAGATACAGGGCTGCAGAAGATGTGTAATTTCTACTCTTGTAGATCCAGCGTGTCCAGGAATGCTTAATTTCTACTCTTGTAGATTATCAGCTCCTTTGCTTTAGTTTTTTGGTTGGAGACGCGAT	CAAACAAGCAATAGTTGGAG	ACAGGGCTGCAGAAGATGTG	CCAGCGTGTCCAGGAATGCT	TATCAGCTCCTTTGCTTTAG
ACCSL	ENSG00000205126	4	AAAGGACGAAACACCGTAATTTCTACTCTTGTAGATGTAGGCATTGTAGTCCTGGATAATTTCTACTCTTGTAGATAGTCATCAGATCCATGCAGATAATTTCTACTCTTGTAGATTCAACAGTTGCAAGAAAGTGTAATTTCTACTCTTGTAGATCAGCCTGCGGGAAGAAGTGGTTTTTTGGTTGGAGACGCGAT	GTAGGCATTGTAGTCCTGGA	AGTCATCAGATCCATGCAGA	TCAACAGTTGCAAGAAAGTG	CAGCCTGCGGGAAGAAGTGG
ACCS	ENSG00000110455	4	AAAGGACGAAACACCGTAATTTCTACTCTTGTAGATCAGATGTTCACCCTTCCTCATAATTTCTACTCTTGTAGATCAGGTCACTGGGCTAGACACTAATTTCTACTCTTGTAGATAGAAGTCTGTTGGGTACCGCTAATTTCTACTCTTGTAGATTGTGTACAGCGTGCCAAAGCTTTTTTGGTTGGAGACGCGAT	CAGATGTTCACCCTTCCTCA	CAGGTCACTGGGCTAGACAC	AGAAGTCTGTTGGGTACCGC	TGTGTACAGCGTGCCAAAGC
ACD	ENSG00000102977	4	AAAGGACGAAACACCGTAATTTCTACTCTTGTAGATCTCGGAAGAGGAAGCTCCTTTAATTTCTACTCTTGTAGATTTAGCAACCAAGACTTAGATTAATTTCTACTCTTGTAGATAGCCAGGCACACGAGTGCCCTAATTTCTACTCTTGTAGATCCAGGACCGGAGCTACCAGGTTTTTTGGTTGGAGACGCGAT	CTCGGAAGAGGAAGCTCCTT	TTAGCAACCAAGACTTAGAT	AGCCAGGCACACGAGTGCCC	CCAGGACCGGAGCTACCAGG
ACE2	ENSG00000130234	4	AAAGGACGAAACACCGTAATTTCTACTCTTGTAGATGACAAGTTTAACCACGAAGCTAATTTCTACTCTTGTAGATAAGGAACAGTCCACACTTGCTAATTTCTACTCTTGTAGATCAGTACTGTAGATGGTGCTCTAATTTCTACTCTTGTAGATCCAAGCCCAGAGCCTCTCATTTTTTTGGTTGGAGACGCGAT	GACAAGTTTAACCACGAAGC	AAGGAACAGTCCACACTTGC	CAGTACTGTAGATGGTGCTC	CCAAGCCCAGAGCCTCTCAT
ACER1	ENSG00000167769	4	AAAGGACGAAACACCGTAATTTCTACTCTTGTAGATCGTTGTCTGGGTCCTCTTCATAATTTCTACTCTTGTAGATCACATGACGCTCAGCTTCCTTAATTTCTACTCTTGTAGATCAGCTTCTGGCAGAGGATTCTAATTTCTACTCTTGTAGATACCTGGCATCTCATAGTTGGTTTTTTGGTTGGAGACGCGAT	CGTTGTCTGGGTCCTCTTCA	CACATGACGCTCAGCTTCCT	CAGCTTCTGGCAGAGGATTC	ACCTGGCATCTCATAGTTGG
ACER2	ENSG00000177076	4	AAAGGACGAAACACCGTAATTTCTACTCTTGTAGATCCGCCCATCTGCATGTGCTTTAATTTCTACTCTTGTAGATGTGCAAGCTTACCGGTCATTTAATTTCTACTCTTGTAGATGCTCTGCGATGAGCAGTGCATAATTTCTACTCTTGTAGATTGCGAGCTGCTGTCATCCTTTTTTTTGGTTGGAGACGCGAT	CCGCCCATCTGCATGTGCTT	GTGCAAGCTTACCGGTCATT	GCTCTGCGATGAGCAGTGCA	TGCGAGCTGCTGTCATCCTT
ACER3	ENSG00000078124	4	AAAGGACGAAACACCGTAATTTCTACTCTTGTAGATTCTTAAAGGGAATACAGTGATAATTTCTACTCTTGTAGATAGTGGTAGGAATGGGATCCTTAATTTCTACTCTTGTAGATAAAGTACTTACATGCAGTACTAATTTCTACTCTTGTAGATCTGAGTTCTTGATCTTGAAATTTTTTGGTTGGAGACGCGAT	TCTTAAAGGGAATACAGTGA	AGTGGTAGGAATGGGATCCT	AAAGTACTTACATGCAGTAC	CTGAGTTCTTGATCTTGAAA
ACE	ENSG00000159640	4	AAAGGACGAAACACCGTAATTTCTACTCTTGTAGATACTGCCCTCAGCAATGAAGCTAATTTCTACTCTTGTAGATCCAGACAAGCCCAACCTCGATAATTTCTACTCTTGTAGATCTGTTGTAGAAGTCCCAAGCTAATTTCTACTCTTGTAGATTGCAGATGTTCAGGAGTGGATTTTTTGGTTGGAGACGCGAT	ACTGCCCTCAGCAATGAAGC	CCAGACAAGCCCAACCTCGA	CTGTTGTAGAAGTCCCAAGC	TGCAGATGTTCAGGAGTGGA
ACHE	ENSG00000087085	4	AAAGGACGAAACACCGTAATTTCTACTCTTGTAGATTTGAGGCAGCACGTGCCATTTAATTTCTACTCTTGTAGATCGGAGCCACCCATGGGACCCTAATTTCTACTCTTGTAGATTCCTCTGCCGTGTAGTTTCGTAATTTCTACTCTTGTAGATGGGAGGAAGCGGTTCCAGAATTTTTTGGTTGGAGACGCGAT	TTGAGGCAGCACGTGCCATT	CGGAGCCACCCATGGGACCC	TCCTCTGCCGTGTAGTTTCG	GGGAGGAAGCGGTTCCAGAA
ACIN1	ENSG00000100813	4	AAAGGACGAAACACCGTAATTTCTACTCTTGTAGATTCACCTGGGAATTTGGCTGGTAATTTCTACTCTTGTAGATATTTCCTCTACACAGATTGGTAATTTCTACTCTTGTAGATCAGAAGCTTCAGCTGAGTCGTAATTTCTACTCTTGTAGATCTTGGTTTCTCATCATCAGATTTTTTGGTTGGAGACGCGAT	TCACCTGGGAATTTGGCTGG	ATTTCCTCTACACAGATTGG	CAGAAGCTTCAGCTGAGTCG	CTTGGTTTCTCATCATCAGA
ACKR1	ENSG00000213088	4	AAAGGACGAAACACCGTAATTTCTACTCTTGTAGATAGACCTCTCTTCCGCTGGCATAATTTCTACTCTTGTAGATCAGGCCACACACACTGTAGCTAATTTCTACTCTTGTAGATTCTTGTTGCCATTGGGTTTGTAATTTCTACTCTTGTAGATCTGGTGAGGTCCAAGCTGTTTTTTTTGGTTGGAGACGCGAT	AGACCTCTCTTCCGCTGGCA	CAGGCCACACACACTGTAGC	TCTTGTTGCCATTGGGTTTG	CTGGTGAGGTCCAAGCTGTT
ACKR2	ENSG00000144648	4	AAAGGACGAAACACCGTAATTTCTACTCTTGTAGATATGTGTCTGTACAAAGACCATAATTTCTACTCTTGTAGATGGCGGGCATGGGACCATTTGTAATTTCTACTCTTGTAGATGAAGCTCTTCCTCCGCTTCCTAATTTCTACTCTTGTAGATCTCTTGGGCAGTAAGTATGCTTTTTTGGTTGGAGACGCGAT	ATGTGTCTGTACAAAGACCA	GGCGGGCATGGGACCATTTG	GAAGCTCTTCCTCCGCTTCC	CTCTTGGGCAGTAAGTATGC
ACKR3	ENSG00000144476	4	AAAGGACGAAACACCGTAATTTCTACTCTTGTAGATTTGGGCATGTTGGGACACATTAATTTCTACTCTTGTAGATACCTGCCGGCTGGAGCACGCTAATTTCTACTCTTGTAGATGCCGAGTACTTGAAGATGAATAATTTCTACTCTTGTAGATGTGCTCTGCTCCAAGGCAGATTTTTTGGTTGGAGACGCGAT	TTGGGCATGTTGGGACACAT	ACCTGCCGGCTGGAGCACGC	GCCGAGTACTTGAAGATGAA	GTGCTCTGCTCCAAGGCAGA
ACKR4	ENSG00000129048	4	AAAGGACGAAACACCGTAATTTCTACTCTTGTAGATCCATCTAGATTGGAGCCATGTAATTTCTACTCTTGTAGATCAAATTCTCTGACATCTTCTTAATTTCTACTCTTGTAGATGCTGTAGCAGATTTACTCCTTAATTTCTACTCTTGTAGATATTGTCACTCAACTGCCTTATTTTTTGGTTGGAGACGCGAT	CCATCTAGATTGGAGCCATG	CAAATTCTCTGACATCTTCT	GCTGTAGCAGATTTACTCCT	ATTGTCACTCAACTGCCTTA
ACLY	ENSG00000131473	4	AAAGGACGAAACACCGTAATTTCTACTCTTGTAGATCAAGTTCATCTGTACCACCTTAATTTCTACTCTTGTAGATCACGACGTTTGATCAGCTGGTAATTTCTACTCTTGTAGATTGTAGGTTGGCAAGGCCACATAATTTCTACTCTTGTAGATTCATCCACGCCAACAAGCAGTTTTTTGGTTGGAGACGCGAT	CAAGTTCATCTGTACCACCT	CACGACGTTTGATCAGCTGG	TGTAGGTTGGCAAGGCCACA	TCATCCACGCCAACAAGCAG
ACMSD	ENSG00000153086	4	AAAGGACGAAACACCGTAATTTCTACTCTTGTAGATGTAGAATATGACTATGGATGTAATTTCTACTCTTGTAGATGCTACGGAGGCTGGGTGCAGTAATTTCTACTCTTGTAGATCCATCTTTCAACAACTTTGCTAATTTCTACTCTTGTAGATACACTCACCCAGTAGCTAAATTTTTTGGTTGGAGACGCGAT	GTAGAATATGACTATGGATG	GCTACGGAGGCTGGGTGCAG	CCATCTTTCAACAACTTTGC	ACACTCACCCAGTAGCTAAA
ACO1	ENSG00000122729	4	AAAGGACGAAACACCGTAATTTCTACTCTTGTAGATCTGGTTGTACAGGATCCAATTAATTTCTACTCTTGTAGATAATATCCTGTTTCTTCACCATAATTTCTACTCTTGTAGATTCTGGATCTCCTCCTAACTTTAATTTCTACTCTTGTAGATCAGAAGAATCAAGACCTGGATTTTTTGGTTGGAGACGCGAT	CTGGTTGTACAGGATCCAAT	AATATCCTGTTTCTTCACCA	TCTGGATCTCCTCCTAACTT	CAGAAGAATCAAGACCTGGA
ACO2	ENSG00000100412	4	AAAGGACGAAACACCGTAATTTCTACTCTTGTAGATAGCCCAACGAGTACATCCATTAATTTCTACTCTTGTAGATCCTGGTGAATGATTCCAGATTAATTTCTACTCTTGTAGATGGTGAGGACCAACCGGAGAGTAATTTCTACTCTTGTAGATTGCACCCATGTTGCAGATTGTTTTTTGGTTGGAGACGCGAT	AGCCCAACGAGTACATCCAT	CCTGGTGAATGATTCCAGAT	GGTGAGGACCAACCGGAGAG	TGCACCCATGTTGCAGATTG
ACOD1	ENSG00000102794	4	AAAGGACGAAACACCGTAATTTCTACTCTTGTAGATCCACAGCAATCCATGGCTTGTAATTTCTACTCTTGTAGATGGGTCAGCCAGACATCAGGCTAATTTCTACTCTTGTAGATAATGTTGGTATTGAAGTGCATAATTTCTACTCTTGTAGATCTTGGAGACCCAACATTGCCTTTTTTGGTTGGAGACGCGAT	CCACAGCAATCCATGGCTTG	GGGTCAGCCAGACATCAGGC	AATGTTGGTATTGAAGTGCA	CTTGGAGACCCAACATTGCC
ACOT11	ENSG00000162390	4	AAAGGACGAAACACCGTAATTTCTACTCTTGTAGATAATGGCCTTCAGCGTAGGGTTAATTTCTACTCTTGTAGATAAGGCATTGTTCACGATGGCTAATTTCTACTCTTGTAGATTGTGACCTCCGAGGGCAGGGTAATTTCTACTCTTGTAGATCATTCCAACCGTCGCTCCTGTTTTTTGGTTGGAGACGCGAT	AATGGCCTTCAGCGTAGGGT	AAGGCATTGTTCACGATGGC	TGTGACCTCCGAGGGCAGGG	CATTCCAACCGTCGCTCCTG
ACOT12	ENSG00000172497	4	AAAGGACGAAACACCGTAATTTCTACTCTTGTAGATAAGCTGAGAAACATGCTGGATAATTTCTACTCTTGTAGATCCTAGAGTTGGACAAGTTATTAATTTCTACTCTTGTAGATGATCAGTATCAAGGTCATGGTAATTTCTACTCTTGTAGATAAACCAGTCACACTTCTAACTTTTTTGGTTGGAGACGCGAT	AAGCTGAGAAACATGCTGGA	CCTAGAGTTGGACAAGTTAT	GATCAGTATCAAGGTCATGG	AAACCAGTCACACTTCTAAC
ACOT13	ENSG00000112304	4	AAAGGACGAAACACCGTAATTTCTACTCTTGTAGATTCACCTCCCGCAGAGACTGATAATTTCTACTCTTGTAGATCCAGGAGCAGCAGAGACAAGTAATTTCTACTCTTGTAGATCGTGCATAGCAGAGCCATTGTAATTTCTACTCTTGTAGATAAGGTACATGTCACCTGCAATTTTTTGGTTGGAGACGCGAT	TCACCTCCCGCAGAGACTGA	CCAGGAGCAGCAGAGACAAG	CGTGCATAGCAGAGCCATTG	AAGGTACATGTCACCTGCAA
ACOT4	ENSG00000177465	4	AAAGGACGAAACACCGTAATTTCTACTCTTGTAGATGCGCTTCCTGAAGCGGGACGTAATTTCTACTCTTGTAGATTCGTGGAGTTGGAGGTGCTGTAATTTCTACTCTTGTAGATCCACGTTGGCTCTAGCTTATTAATTTCTACTCTTGTAGATCATGGGCCTGTAACCGTTCATTTTTTGGTTGGAGACGCGAT	GCGCTTCCTGAAGCGGGACG	TCGTGGAGTTGGAGGTGCTG	CCACGTTGGCTCTAGCTTAT	CATGGGCCTGTAACCGTTCA
ACOT6	ENSG00000205669	4	AAAGGACGAAACACCGTAATTTCTACTCTTGTAGATTCGGGCTCCAACGCCCACAGTAATTTCTACTCTTGTAGATCTGGGATCATTGATCTGTTTTAATTTCTACTCTTGTAGATGATGCTGCAGCATAAAGTCCTAATTTCTACTCTTGTAGATGCTCACCTCCATAGAATATTTTTTTTGGTTGGAGACGCGAT	TCGGGCTCCAACGCCCACAG	CTGGGATCATTGATCTGTTT	GATGCTGCAGCATAAAGTCC	GCTCACCTCCATAGAATATT
ACOT7	ENSG00000097021	4	AAAGGACGAAACACCGTAATTTCTACTCTTGTAGATTGGCGCGGCCCGGGCTCATTTAATTTCTACTCTTGTAGATGGACATCACGTTGACCTGCATAATTTCTACTCTTGTAGATGTTTCTCGCAGTATTCCCGGTAATTTCTACTCTTGTAGATCAATTCCAGAGCCGAACACTTTTTTTGGTTGGAGACGCGAT	TGGCGCGGCCCGGGCTCATT	GGACATCACGTTGACCTGCA	GTTTCTCGCAGTATTCCCGG	CAATTCCAGAGCCGAACACT
ACOT8	ENSG00000101473	4	AAAGGACGAAACACCGTAATTTCTACTCTTGTAGATCCTGCCCGAACAAAGTAGCATAATTTCTACTCTTGTAGATGTGGTCAGATCGTGGGCCAGTAATTTCTACTCTTGTAGATGGCTCCATTCTCTGCAGCTGTAATTTCTACTCTTGTAGATCTTTCAGGGACCCTAACCTCTTTTTTGGTTGGAGACGCGAT	CCTGCCCGAACAAAGTAGCA	GTGGTCAGATCGTGGGCCAG	GGCTCCATTCTCTGCAGCTG	CTTTCAGGGACCCTAACCTC
ACOT9	ENSG00000123130	4	AAAGGACGAAACACCGTAATTTCTACTCTTGTAGATTGGATGCTCCTACTATCTCCTAATTTCTACTCTTGTAGATGGCAGTGAGCCTGAATTACGTAATTTCTACTCTTGTAGATGCAGGATTCTTGAGGATCTTTAATTTCTACTCTTGTAGATCCTGCAGTTCTTATTTGTTATTTTTTGGTTGGAGACGCGAT	TGGATGCTCCTACTATCTCC	GGCAGTGAGCCTGAATTACG	GCAGGATTCTTGAGGATCTT	CCTGCAGTTCTTATTTGTTA
ACOX1	ENSG00000161533	4	AAAGGACGAAACACCGTAATTTCTACTCTTGTAGATCTGACAGCCACCTCATAACGTAATTTCTACTCTTGTAGATATGGAGGTCACAGTAGGACTTAATTTCTACTCTTGTAGATACGAATAGGTACGATAAAGGTAATTTCTACTCTTGTAGATTCTGGGAATACGATGGTTGTTTTTTTGGTTGGAGACGCGAT	CTGACAGCCACCTCATAACG	ATGGAGGTCACAGTAGGACT	ACGAATAGGTACGATAAAGG	TCTGGGAATACGATGGTTGT
ACOX2	ENSG00000168306	4	AAAGGACGAAACACCGTAATTTCTACTCTTGTAGATCTGCGGAGTGCAGTGTTCTGTAATTTCTACTCTTGTAGATGCTGTAAGGACAATTATTTCTAATTTCTACTCTTGTAGATCAGAGTGGGTCCCATTTGGCTAATTTCTACTCTTGTAGATTTGTGCCAATCCGGAGTCTTTTTTTTGGTTGGAGACGCGAT	CTGCGGAGTGCAGTGTTCTG	GCTGTAAGGACAATTATTTC	CAGAGTGGGTCCCATTTGGC	TTGTGCCAATCCGGAGTCTT
ACOX3	ENSG00000087008	4	AAAGGACGAAACACCGTAATTTCTACTCTTGTAGATGATCAGCAGTTTACAGTTCTTAATTTCTACTCTTGTAGATCTCTGACCGAATTAAGCCACTAATTTCTACTCTTGTAGATGGTTGGCAACATGGGCAAGATAATTTCTACTCTTGTAGATCTATGTCGCCAACCATCACTTTTTTTGGTTGGAGACGCGAT	GATCAGCAGTTTACAGTTCT	CTCTGACCGAATTAAGCCAC	GGTTGGCAACATGGGCAAGA	CTATGTCGCCAACCATCACT
ACOXL	ENSG00000153093	4	AAAGGACGAAACACCGTAATTTCTACTCTTGTAGATCCATGGACCTGCCTCTGTTATAATTTCTACTCTTGTAGATTCAGCCGAAGCCTTGTCATATAATTTCTACTCTTGTAGATCAGTGCGGAATAATTTATTGTAATTTCTACTCTTGTAGATCCCAGCTCATCATAGATGGATTTTTTGGTTGGAGACGCGAT	CCATGGACCTGCCTCTGTTA	TCAGCCGAAGCCTTGTCATA	CAGTGCGGAATAATTTATTG	CCCAGCTCATCATAGATGGA
ACP1	ENSG00000143727	4	AAAGGACGAAACACCGTAATTTCTACTCTTGTAGATAAGGTAACATTTGTCGATCATAATTTCTACTCTTGTAGATAGGAAACTTGTAACCGATCATAATTTCTACTCTTGTAGATTTAGGCAGCTCACAGCTCTTTAATTTCTACTCTTGTAGATAGACGGTGTACCAGCAGTGTTTTTTTGGTTGGAGACGCGAT	AAGGTAACATTTGTCGATCA	AGGAAACTTGTAACCGATCA	TTAGGCAGCTCACAGCTCTT	AGACGGTGTACCAGCAGTGT
ACP2	ENSG00000134575	4	AAAGGACGAAACACCGTAATTTCTACTCTTGTAGATTTCTCTCAGCTGTACCGCCATAATTTCTACTCTTGTAGATGGAAGCCGTGATAGCGCTGCTAATTTCTACTCTTGTAGATACCGGACTCTCATGAGTGCTTAATTTCTACTCTTGTAGATATAGCAATTTCTGGACATGGTTTTTTGGTTGGAGACGCGAT	TTCTCTCAGCTGTACCGCCA	GGAAGCCGTGATAGCGCTGC	ACCGGACTCTCATGAGTGCT	ATAGCAATTTCTGGACATGG
ACP5	ENSG00000102575	4	AAAGGACGAAACACCGTAATTTCTACTCTTGTAGATCTTCACTGGTGTGCAAGACATAATTTCTACTCTTGTAGATCGAAGGGAGCGGTCAGAGAATAATTTCTACTCTTGTAGATTGCTGGACACAGTGACACTATAATTTCTACTCTTGTAGATCCTATGTGGAGATCAGCTCCTTTTTTGGTTGGAGACGCGAT	CTTCACTGGTGTGCAAGACA	CGAAGGGAGCGGTCAGAGAA	TGCTGGACACAGTGACACTA	CCTATGTGGAGATCAGCTCC
ACP6	ENSG00000162836	4	AAAGGACGAAACACCGTAATTTCTACTCTTGTAGATGGGTGGGACCTCTAATAGCTTAATTTCTACTCTTGTAGATAAGTGACTCACAAGACCTCCTAATTTCTACTCTTGTAGATAGTATTCGTTCCACTAACATTAATTTCTACTCTTGTAGATGTAGTTGGGATACAAGACTTTTTTTTGGTTGGAGACGCGAT	GGGTGGGACCTCTAATAGCT	AAGTGACTCACAAGACCTCC	AGTATTCGTTCCACTAACAT	GTAGTTGGGATACAAGACTT
ACP7	ENSG00000183760	4	AAAGGACGAAACACCGTAATTTCTACTCTTGTAGATCTCTCCCATTCAGTTTATCGTAATTTCTACTCTTGTAGATCCTACAACCTGGATCAGGACTAATTTCTACTCTTGTAGATTTCCAGCAACTTCTCTAACTTAATTTCTACTCTTGTAGATACTCCTCCAGCTGGGATCTGTTTTTTGGTTGGAGACGCGAT	CTCTCCCATTCAGTTTATCG	CCTACAACCTGGATCAGGAC	TTCCAGCAACTTCTCTAACT	ACTCCTCCAGCTGGGATCTG
ACPP	ENSG00000014257	4	AAAGGACGAAACACCGTAATTTCTACTCTTGTAGATTGGCTAGACCGAAGTGTACTTAATTTCTACTCTTGTAGATGGCATGGAGACCGAAGTCCCTAATTTCTACTCTTGTAGATCCATAGCTGGGCATGGAGCATAATTTCTACTCTTGTAGATCCAGTATACTGACCTGATCTTTTTTTGGTTGGAGACGCGAT	TGGCTAGACCGAAGTGTACT	GGCATGGAGACCGAAGTCCC	CCATAGCTGGGCATGGAGCA	CCAGTATACTGACCTGATCT
ACPT	ENSG00000142513	4	AAAGGACGAAACACCGTAATTTCTACTCTTGTAGATGGGCCACCCTGCTGGACCTCTAATTTCTACTCTTGTAGATCCGAGGCTGCTCCAGGGAGCTAATTTCTACTCTTGTAGATGATATTGGAGCCCACGTGGGTAATTTCTACTCTTGTAGATCCATCCTCAGGGATCCTGCTTTTTTTGGTTGGAGACGCGAT	GGGCCACCCTGCTGGACCTC	CCGAGGCTGCTCCAGGGAGC	GATATTGGAGCCCACGTGGG	CCATCCTCAGGGATCCTGCT
ACRBP	ENSG00000111644	4	AAAGGACGAAACACCGTAATTTCTACTCTTGTAGATATATTGGTCCAGCTGGACGATAATTTCTACTCTTGTAGATTCAGGTGCTGTCTGCTCCAATAATTTCTACTCTTGTAGATCTTCTCTTCCTGCAGAGAGTTAATTTCTACTCTTGTAGATACTCTGAATCTCTATCTTCTTTTTTTGGTTGGAGACGCGAT	ATATTGGTCCAGCTGGACGA	TCAGGTGCTGTCTGCTCCAA	CTTCTCTTCCTGCAGAGAGT	ACTCTGAATCTCTATCTTCT
ACRV1	ENSG00000134940	4	AAAGGACGAAACACCGTAATTTCTACTCTTGTAGATCTAAATCCAGATGAACAGGTTAATTTCTACTCTTGTAGATAGTGAGCTTGAGTCAGGTGATAATTTCTACTCTTGTAGATACATGCACTGCTGGGAATTCTAATTTCTACTCTTGTAGATCATCCTCGTTCCATGGGAGATTTTTTGGTTGGAGACGCGAT	CTAAATCCAGATGAACAGGT	AGTGAGCTTGAGTCAGGTGA	ACATGCACTGCTGGGAATTC	CATCCTCGTTCCATGGGAGA
ACR	ENSG00000100312	4	AAAGGACGAAACACCGTAATTTCTACTCTTGTAGATGCAACCACGGACACTGCCAATAATTTCTACTCTTGTAGATCCTGAACCGTAACCCACAGGTAATTTCTACTCTTGTAGATCCTCTGTCGCAGAGTTGTATTAATTTCTACTCTTGTAGATCTTGCTGTCTTTGCACATGATTTTTTGGTTGGAGACGCGAT	GCAACCACGGACACTGCCAA	CCTGAACCGTAACCCACAGG	CCTCTGTCGCAGAGTTGTAT	CTTGCTGTCTTTGCACATGA
ACSBG1	ENSG00000103740	4	AAAGGACGAAACACCGTAATTTCTACTCTTGTAGATTTGGGTGGTCCTCACAATCATAATTTCTACTCTTGTAGATGAGAGTGGCTGCCTGTCAGTTAATTTCTACTCTTGTAGATGGCTTCAAGCGCCAGGACAATAATTTCTACTCTTGTAGATACCTGGAGCTCGGCCTGAAGTTTTTTGGTTGGAGACGCGAT	TTGGGTGGTCCTCACAATCA	GAGAGTGGCTGCCTGTCAGT	GGCTTCAAGCGCCAGGACAA	ACCTGGAGCTCGGCCTGAAG
ACSBG2	ENSG00000130377	4	AAAGGACGAAACACCGTAATTTCTACTCTTGTAGATGCTCCTTCTTGAGTCTTTGGTAATTTCTACTCTTGTAGATCAGCCTTCCGACAAGCCTCATAATTTCTACTCTTGTAGATGAGCGTTTCCACGGAGTTGGTAATTTCTACTCTTGTAGATGCATGAGTGATGACATATTGTTTTTTGGTTGGAGACGCGAT	GCTCCTTCTTGAGTCTTTGG	CAGCCTTCCGACAAGCCTCA	GAGCGTTTCCACGGAGTTGG	GCATGAGTGATGACATATTG
ACSF2	ENSG00000167107	4	AAAGGACGAAACACCGTAATTTCTACTCTTGTAGATCAGGTCAGGACCCACCTCCTTAATTTCTACTCTTGTAGATCAGAGGCCAATGCTCAGGAGTAATTTCTACTCTTGTAGATGGAGAGCGCCTGAAACTGCATAATTTCTACTCTTGTAGATTCTTGTTGATGATGGCTCGGTTTTTTGGTTGGAGACGCGAT	CAGGTCAGGACCCACCTCCT	CAGAGGCCAATGCTCAGGAG	GGAGAGCGCCTGAAACTGCA	TCTTGTTGATGATGGCTCGG
ACSF3	ENSG00000176715	4	AAAGGACGAAACACCGTAATTTCTACTCTTGTAGATGTGCGTGCTCAGCACGCCCTTAATTTCTACTCTTGTAGATTGGCAGTGCCTACAATATACTAATTTCTACTCTTGTAGATGTTGTGCCGCGTAGGCTGATTAATTTCTACTCTTGTAGATTCCTCTCCTGTAGGTTCCGTTTTTTTGGTTGGAGACGCGAT	GTGCGTGCTCAGCACGCCCT	TGGCAGTGCCTACAATATAC	GTTGTGCCGCGTAGGCTGAT	TCCTCTCCTGTAGGTTCCGT
ACSL1	ENSG00000151726	4	AAAGGACGAAACACCGTAATTTCTACTCTTGTAGATCAGCACTCACCACCTTCTGGTAATTTCTACTCTTGTAGATGGCTCTCGGAAACCAGACCATAATTTCTACTCTTGTAGATGGTTGCAGAATTGTCGGAGTTAATTTCTACTCTTGTAGATCAAGGGTATCATAAAGTGGATTTTTTGGTTGGAGACGCGAT	CAGCACTCACCACCTTCTGG	GGCTCTCGGAAACCAGACCA	GGTTGCAGAATTGTCGGAGT	CAAGGGTATCATAAAGTGGA
ACSL3	ENSG00000123983	4	AAAGGACGAAACACCGTAATTTCTACTCTTGTAGATGTTGTACTTCATCTTCCTCATAATTTCTACTCTTGTAGATGTTTCTGACCCAACATCTGTTAATTTCTACTCTTGTAGATCTAGTAATGATGTTGGTCACTAATTTCTACTCTTGTAGATGTCCCACGCCTGCGGCACATTTTTTTGGTTGGAGACGCGAT	GTTGTACTTCATCTTCCTCA	GTTTCTGACCCAACATCTGT	CTAGTAATGATGTTGGTCAC	GTCCCACGCCTGCGGCACAT
ACSL4	ENSG00000068366	4	AAAGGACGAAACACCGTAATTTCTACTCTTGTAGATCCTGGTCCCAAGGCTGTCCTTAATTTCTACTCTTGTAGATGTAGTGGACTCACTGCACTGTAATTTCTACTCTTGTAGATGCCCATGAACTACTGCTTCTTAATTTCTACTCTTGTAGATTGTGGACAATAAGGCTATCATTTTTTGGTTGGAGACGCGAT	CCTGGTCCCAAGGCTGTCCT	GTAGTGGACTCACTGCACTG	GCCCATGAACTACTGCTTCT	TGTGGACAATAAGGCTATCA
ACSL5	ENSG00000197142	4	AAAGGACGAAACACCGTAATTTCTACTCTTGTAGATGAGCTGCCATCTTCTTGTGGTAATTTCTACTCTTGTAGATCCAGAAGAACAATGACCTAATAATTTCTACTCTTGTAGATTAAGATAGCCATCTGTAGGGTAATTTCTACTCTTGTAGATTAGGTGTCTGATAGAGCAGATTTTTTGGTTGGAGACGCGAT	GAGCTGCCATCTTCTTGTGG	CCAGAAGAACAATGACCTAA	TAAGATAGCCATCTGTAGGG	TAGGTGTCTGATAGAGCAGA
ACSL6	ENSG00000164398	4	AAAGGACGAAACACCGTAATTTCTACTCTTGTAGATGCCGGTGAGTGAACCAGTAGTAATTTCTACTCTTGTAGATAGGAAGCCTAAGCAGCCTTATAATTTCTACTCTTGTAGATCAATTGTGCTGGAGAAGTCCTAATTTCTACTCTTGTAGATAGGACTGTGGCCAAGAGAATTTTTTTGGTTGGAGACGCGAT	GCCGGTGAGTGAACCAGTAG	AGGAAGCCTAAGCAGCCTTA	CAATTGTGCTGGAGAAGTCC	AGGACTGTGGCCAAGAGAAT
ACSM1	ENSG00000166743	4	AAAGGACGAAACACCGTAATTTCTACTCTTGTAGATACTTTGCAAGTTATGTACTGTAATTTCTACTCTTGTAGATGACAACTGTAGTCGATAGAGTAATTTCTACTCTTGTAGATACTTAACACAGGTGTGTTCTTAATTTCTACTCTTGTAGATGAGTTAGTAGGAAATTACGGTTTTTTGGTTGGAGACGCGAT	ACTTTGCAAGTTATGTACTG	GACAACTGTAGTCGATAGAG	ACTTAACACAGGTGTGTTCT	GAGTTAGTAGGAAATTACGG
ACSM3	ENSG00000005187	4	AAAGGACGAAACACCGTAATTTCTACTCTTGTAGATGCAAAGTTGAAATACTCTGGTAATTTCTACTCTTGTAGATCTCAGGCTGGAAAGAAACCTTAATTTCTACTCTTGTAGATATTCCAGGAACCACTCAGCTTAATTTCTACTCTTGTAGATCCAGTGGAACAAGTGGATATTTTTTTGGTTGGAGACGCGAT	GCAAAGTTGAAATACTCTGG	CTCAGGCTGGAAAGAAACCT	ATTCCAGGAACCACTCAGCT	CCAGTGGAACAAGTGGATAT
ACSM4	ENSG00000215009	4	AAAGGACGAAACACCGTAATTTCTACTCTTGTAGATGGACCACTGGTCCAGCACATTAATTTCTACTCTTGTAGATCATGTGTCCCTGGTCAGACATAATTTCTACTCTTGTAGATTCTTAAGGTCAGGACACTCCTAATTTCTACTCTTGTAGATCAGATTCGCCTCTGAAGAGCTTTTTTGGTTGGAGACGCGAT	GGACCACTGGTCCAGCACAT	CATGTGTCCCTGGTCAGACA	TCTTAAGGTCAGGACACTCC	CAGATTCGCCTCTGAAGAGC
ACSM5	ENSG00000183549	4	AAAGGACGAAACACCGTAATTTCTACTCTTGTAGATTGCCAGGGACTGTGATGATTTAATTTCTACTCTTGTAGATCAGGGAGGCTTCTACAGAGCTAATTTCTACTCTTGTAGATCTCTTACATTCAGGATAACTTAATTTCTACTCTTGTAGATGACTCTCTCCAAATTCCCGATTTTTTGGTTGGAGACGCGAT	TGCCAGGGACTGTGATGATT	CAGGGAGGCTTCTACAGAGC	CTCTTACATTCAGGATAACT	GACTCTCTCCAAATTCCCGA
ACSM6	ENSG00000173124	4	AAAGGACGAAACACCGTAATTTCTACTCTTGTAGATCAGCTGGGACCACTGATCCATAATTTCTACTCTTGTAGATAAAGGATGACTCAACTCTCCTAATTTCTACTCTTGTAGATAGGAATCACCTTTGTGCCTGTAATTTCTACTCTTGTAGATGGAGCTCCTGTTGTACCCTTTTTTTTGGTTGGAGACGCGAT	CAGCTGGGACCACTGATCCA	AAAGGATGACTCAACTCTCC	AGGAATCACCTTTGTGCCTG	GGAGCTCCTGTTGTACCCTT
ACSS1	ENSG00000154930	4	AAAGGACGAAACACCGTAATTTCTACTCTTGTAGATACTGGCCTCCCAGGAACCAGTAATTTCTACTCTTGTAGATCTGGCTTCAGTGCAGAGTCCTAATTTCTACTCTTGTAGATTTCTCCCTGCCAGGAAATGGTAATTTCTACTCTTGTAGATGCTGTGTGGCCGACATCGGTTTTTTTGGTTGGAGACGCGAT	ACTGGCCTCCCAGGAACCAG	CTGGCTTCAGTGCAGAGTCC	TTCTCCCTGCCAGGAAATGG	GCTGTGTGGCCGACATCGGT
ACSS2	ENSG00000131069	4	AAAGGACGAAACACCGTAATTTCTACTCTTGTAGATCCTTTAGTCACATCAAAGTTTAATTTCTACTCTTGTAGATGGAGAACATTGCTGAACTGATAATTTCTACTCTTGTAGATCCTGCAGGCATTCAGAAGGGTAATTTCTACTCTTGTAGATCCAGTAAGATGCTGCATTGTTTTTTTGGTTGGAGACGCGAT	CCTTTAGTCACATCAAAGTT	GGAGAACATTGCTGAACTGA	CCTGCAGGCATTCAGAAGGG	CCAGTAAGATGCTGCATTGT
ACSS3	ENSG00000111058	4	AAAGGACGAAACACCGTAATTTCTACTCTTGTAGATCGACACTGCAGCCAAGACGGTAATTTCTACTCTTGTAGATAATATGACGATCAACGGCATTAATTTCTACTCTTGTAGATGAAGCAAATCCTCCAAATATTAATTTCTACTCTTGTAGATGCGCTTCTTCTACAAGTGGTTTTTTTGGTTGGAGACGCGAT	CGACACTGCAGCCAAGACGG	AATATGACGATCAACGGCAT	GAAGCAAATCCTCCAAATAT	GCGCTTCTTCTACAAGTGGT
ACTA1	ENSG00000143632	4	AAAGGACGAAACACCGTAATTTCTACTCTTGTAGATACCAGGCCGGAGCCATTGTCTAATTTCTACTCTTGTAGATTGAGGGCTACGCGCTGCCGCTAATTTCTACTCTTGTAGATCAGGGAGGAGGAGGAGGCGGTAATTTCTACTCTTGTAGATTGCATGCGGTCAGCGATCCCTTTTTTGGTTGGAGACGCGAT	ACCAGGCCGGAGCCATTGTC	TGAGGGCTACGCGCTGCCGC	CAGGGAGGAGGAGGAGGCGG	TGCATGCGGTCAGCGATCCC
ACTA2	ENSG00000107796	4	AAAGGACGAAACACCGTAATTTCTACTCTTGTAGATCCATCCATTGTGGGACGTCCTAATTTCTACTCTTGTAGATGATTGCTTTGCAGATTATGTTAATTTCTACTCTTGTAGATCGATGGTGATCACTTGCCCATAATTTCTACTCTTGTAGATCAGGGATGGAGTCTGCTGGCTTTTTTGGTTGGAGACGCGAT	CCATCCATTGTGGGACGTCC	GATTGCTTTGCAGATTATGT	CGATGGTGATCACTTGCCCA	CAGGGATGGAGTCTGCTGGC
ACTBL2	ENSG00000169067	4	AAAGGACGAAACACCGTAATTTCTACTCTTGTAGATTGTGAACGATAGGAGGACCATAATTTCTACTCTTGTAGATTTTCTGCATCCTGTCAGCAATAATTTCTACTCTTGTAGATACATCTCGCACAATCTCCCGTAATTTCTACTCTTGTAGATAACACACCAGCCATGTATGTTTTTTTGGTTGGAGACGCGAT	TGTGAACGATAGGAGGACCA	TTTCTGCATCCTGTCAGCAA	ACATCTCGCACAATCTCCCG	AACACACCAGCCATGTATGT
ACTC1	ENSG00000159251	4	AAAGGACGAAACACCGTAATTTCTACTCTTGTAGATTGTAGCTGAACGTGAAATTGTAATTTCTACTCTTGTAGATTTTCTGTAGCTGAACGTGAATAATTTCTACTCTTGTAGATCCTTAATCTTCATGGTGCTATAATTTCTACTCTTGTAGATTTTCTGCAGATTATTGCTCCTTTTTTGGTTGGAGACGCGAT	TGTAGCTGAACGTGAAATTG	TTTCTGTAGCTGAACGTGAA	CCTTAATCTTCATGGTGCTA	TTTCTGCAGATTATTGCTCC
ACTG2	ENSG00000163017	4	AAAGGACGAAACACCGTAATTTCTACTCTTGTAGATCATTGCAGGGTGTGATGGTGTAATTTCTACTCTTGTAGATCCTGTTGGCCTTGGGATTTATAATTTCTACTCTTGTAGATAGATCATGTTTGAAACCTTCTAATTTCTACTCTTGTAGATGAAGCACTTCCTGTGGACAATTTTTTGGTTGGAGACGCGAT	CATTGCAGGGTGTGATGGTG	CCTGTTGGCCTTGGGATTTA	AGATCATGTTTGAAACCTTC	GAAGCACTTCCTGTGGACAA
ACTL10	ENSG00000182584	3	AAAGGACGAAACACCGTAATTTCTACTCTTGTAGATAGCGTGGGTAACGGGTGCTGTAATTTCTACTCTTGTAGATGGCATCTTCTGCAGCGCCCGTAATTTCTACTCTTGTAGATCTGGCTTCGCCGAGCGCCTGTAATTTCTACTCTTGTAGATGTAACGCGCTTGGGTCAAGCTTTTTTGGTTGGAGACGCGAT	AGCGTGGGTAACGGGTGCTG	GGCATCTTCTGCAGCGCCCG	CTGGCTTCGCCGAGCGCCTG	GTAACGCGCTTGGGTCAAGC
ACTL6A	ENSG00000136518	4	AAAGGACGAAACACCGTAATTTCTACTCTTGTAGATACATTGGATCCTATACTGTGTAATTTCTACTCTTGTAGATCCTTTATCGCCATCTATTTCTAATTTCTACTCTTGTAGATTCTCACCGGTGCCTCTGACATAATTTCTACTCTTGTAGATCCCTCTTCTCAAGTGGAATATTTTTTGGTTGGAGACGCGAT	ACATTGGATCCTATACTGTG	CCTTTATCGCCATCTATTTC	TCTCACCGGTGCCTCTGACA	CCCTCTTCTCAAGTGGAATA
ACTL6B	ENSG00000077080	4	AAAGGACGAAACACCGTAATTTCTACTCTTGTAGATACATTGGCTCCTTCTCAGTCTAATTTCTACTCTTGTAGATGCTCAGACTTGACGTGTTTGTAATTTCTACTCTTGTAGATCAAACGGGCGGTCCACTGGCTAATTTCTACTCTTGTAGATAGGAGGTGATCCAGGACTTCTTTTTTGGTTGGAGACGCGAT	ACATTGGCTCCTTCTCAGTC	GCTCAGACTTGACGTGTTTG	CAAACGGGCGGTCCACTGGC	AGGAGGTGATCCAGGACTTC
ACTL7A	ENSG00000187003	4	AAAGGACGAAACACCGTAATTTCTACTCTTGTAGATCCGGCCTGCCAAGACCCACCTAATTTCTACTCTTGTAGATGGTGTGGAGGCCCAGCTGCATAATTTCTACTCTTGTAGATAGGGCGATGTCACACTTGTTTAATTTCTACTCTTGTAGATAGTACGAGGAACACGGGCCTTTTTTTGGTTGGAGACGCGAT	CCGGCCTGCCAAGACCCACC	GGTGTGGAGGCCCAGCTGCA	AGGGCGATGTCACACTTGTT	AGTACGAGGAACACGGGCCT
ACTL7B	ENSG00000148156	4	AAAGGACGAAACACCGTAATTTCTACTCTTGTAGATCCGTCCGGGAGCTCGTAGTCTAATTTCTACTCTTGTAGATAGACCTTCGGCATCCCAGCCTAATTTCTACTCTTGTAGATGTGGGCCATGAGCTGCTCAATAATTTCTACTCTTGTAGATCCCACGGTGGAGGAGATGAATTTTTTGGTTGGAGACGCGAT	CCGTCCGGGAGCTCGTAGTC	AGACCTTCGGCATCCCAGCC	GTGGGCCATGAGCTGCTCAA	CCCACGGTGGAGGAGATGAA
ACTL8	ENSG00000117148	4	AAAGGACGAAACACCGTAATTTCTACTCTTGTAGATCCATCCTGACACCTTTAGCTTAATTTCTACTCTTGTAGATGGTCCGCAGGCTCCCTCAAGTAATTTCTACTCTTGTAGATAGTTGCTGCATGTCCCATCGTAATTTCTACTCTTGTAGATGTGTCTGGCTAGGAGCGTCCTTTTTTGGTTGGAGACGCGAT	CCATCCTGACACCTTTAGCT	GGTCCGCAGGCTCCCTCAAG	AGTTGCTGCATGTCCCATCG	GTGTCTGGCTAGGAGCGTCC
ACTL9	ENSG00000181786	4	AAAGGACGAAACACCGTAATTTCTACTCTTGTAGATCGGTACACGATATAGGGACCTAATTTCTACTCTTGTAGATGGCCAAGTCCGCGCGCATCTTAATTTCTACTCTTGTAGATTTGGGCTGGCAGCCCAGGATTAATTTCTACTCTTGTAGATGTGGCAGCCTGTCGGCCACCTTTTTTGGTTGGAGACGCGAT	CGGTACACGATATAGGGACC	GGCCAAGTCCGCGCGCATCT	TTGGGCTGGCAGCCCAGGAT	GTGGCAGCCTGTCGGCCACC
ACTN1	ENSG00000072110	4	AAAGGACGAAACACCGTAATTTCTACTCTTGTAGATTCTGCTGCTTCTCCCAGGCCTAATTTCTACTCTTGTAGATATAGCCAGCAAAGGCGTCAATAATTTCTACTCTTGTAGATTGTAGAAATCGTGGATGGGATAATTTCTACTCTTGTAGATTCTGACACCACAGGAGCAGCTTTTTTGGTTGGAGACGCGAT	TCTGCTGCTTCTCCCAGGCC	ATAGCCAGCAAAGGCGTCAA	TGTAGAAATCGTGGATGGGA	TCTGACACCACAGGAGCAGC
ACTN2	ENSG00000077522	4	AAAGGACGAAACACCGTAATTTCTACTCTTGTAGATCTTAGGTGGGAGTTACACCATAATTTCTACTCTTGTAGATCCCGGTCAGGTTTGGGCAGCTAATTTCTACTCTTGTAGATCCTTCAACCGAAATATCCTGTAATTTCTACTCTTGTAGATCTCTGACACCAAAGCAGCAGTTTTTTGGTTGGAGACGCGAT	CTTAGGTGGGAGTTACACCA	CCCGGTCAGGTTTGGGCAGC	CCTTCAACCGAAATATCCTG	CTCTGACACCAAAGCAGCAG
ACTN3	ENSG00000248746	4	AAAGGACGAAACACCGTAATTTCTACTCTTGTAGATCGCAATGGCCTCAAACTCATTAATTTCTACTCTTGTAGATTGGAAGCGCATCTTGCCTTTTAATTTCTACTCTTGTAGATCCATTGCTCACCTTCCACAGTAATTTCTACTCTTGTAGATGCGTAGTCGATGAGGTCAGGTTTTTTGGTTGGAGACGCGAT	CGCAATGGCCTCAAACTCAT	TGGAAGCGCATCTTGCCTTT	CCATTGCTCACCTTCCACAG	GCGTAGTCGATGAGGTCAGG
ACTN4	ENSG00000130402	4	AAAGGACGAAACACCGTAATTTCTACTCTTGTAGATCTGGCAATAAAGTCCAGCGCTAATTTCTACTCTTGTAGATCAGAGACCTCGGCCAAGGAATAATTTCTACTCTTGTAGATTCAGCCACTTCGAAGGCATTTAATTTCTACTCTTGTAGATGGGCACACGGTCCTCCAGCCTTTTTTGGTTGGAGACGCGAT	CTGGCAATAAAGTCCAGCGC	CAGAGACCTCGGCCAAGGAA	TCAGCCACTTCGAAGGCATT	GGGCACACGGTCCTCCAGCC
ACTR10	ENSG00000131966	4	AAAGGACGAAACACCGTAATTTCTACTCTTGTAGATCTGGAGAAACTGGTCCAAGATAATTTCTACTCTTGTAGATCAGCCTGTCAGAGTTGTTCATAATTTCTACTCTTGTAGATATATAAAGACAGGTACCTCATAATTTCTACTCTTGTAGATCCTATATCCACAATCTAGGATTTTTTGGTTGGAGACGCGAT	CTGGAGAAACTGGTCCAAGA	CAGCCTGTCAGAGTTGTTCA	ATATAAAGACAGGTACCTCA	CCTATATCCACAATCTAGGA
ACTR1A	ENSG00000138107	4	AAAGGACGAAACACCGTAATTTCTACTCTTGTAGATCTCAGGGATCCGGTGTGATTTAATTTCTACTCTTGTAGATGGGCCAATGAAGATGTCGCCTAATTTCTACTCTTGTAGATCCAGGAGCACCGAGGGCTGCTAATTTCTACTCTTGTAGATGTGGGTTTAAAGGCGCCTCATTTTTTGGTTGGAGACGCGAT	CTCAGGGATCCGGTGTGATT	GGGCCAATGAAGATGTCGCC	CCAGGAGCACCGAGGGCTGC	GTGGGTTTAAAGGCGCCTCA
ACTR1B	ENSG00000115073	4	AAAGGACGAAACACCGTAATTTCTACTCTTGTAGATCAGGAGACCAGATTCCCAAATAATTTCTACTCTTGTAGATATTGTCCGGACAACCTCAAATAATTTCTACTCTTGTAGATGGGCAAGCTTCTTCACTTCATAATTTCTACTCTTGTAGATCGATGAATAGCACGGGAGCCTTTTTTGGTTGGAGACGCGAT	CAGGAGACCAGATTCCCAAA	ATTGTCCGGACAACCTCAAA	GGGCAAGCTTCTTCACTTCA	CGATGAATAGCACGGGAGCC
ACTR2	ENSG00000138071	4	AAAGGACGAAACACCGTAATTTCTACTCTTGTAGATGTTGGAAGACCTATTATCAGTAATTTCTACTCTTGTAGATCATAGGGTAGTTAACTTCTATAATTTCTACTCTTGTAGATTGTCTGCATTTACAGGTAATTAATTTCTACTCTTGTAGATCTTTCACTTACCTTGATAAGTTTTTTGGTTGGAGACGCGAT	GTTGGAAGACCTATTATCAG	CATAGGGTAGTTAACTTCTA	TGTCTGCATTTACAGGTAAT	CTTTCACTTACCTTGATAAG
ACTR3B	ENSG00000133627	4	AAAGGACGAAACACCGTAATTTCTACTCTTGTAGATGGTATACCAAGCTTGGCTACTAATTTCTACTCTTGTAGATCCTTTGTAGCATATGTAGGTTAATTTCTACTCTTGTAGATCATAAGATCCCAGTCTTCAATAATTTCTACTCTTGTAGATAATCATTTAACGTACCAGGATTTTTTGGTTGGAGACGCGAT	GGTATACCAAGCTTGGCTAC	CCTTTGTAGCATATGTAGGT	CATAAGATCCCAGTCTTCAA	AATCATTTAACGTACCAGGA
ACTR3	ENSG00000115091	4	AAAGGACGAAACACCGTAATTTCTACTCTTGTAGATTATTGCTTCATCACCAATGATAATTTCTACTCTTGTAGATCATTAAGTCCCAATCTTCAATAATTTCTACTCTTGTAGATAATAGACTGAACCTCCATTGTAATTTCTACTCTTGTAGATTTTGTGCTCAAGGCTGTTCTTTTTTTGGTTGGAGACGCGAT	TATTGCTTCATCACCAATGA	CATTAAGTCCCAATCTTCAA	AATAGACTGAACCTCCATTG	TTTGTGCTCAAGGCTGTTCT
ACTR5	ENSG00000101442	4	AAAGGACGAAACACCGTAATTTCTACTCTTGTAGATCCGTGAATACAGTGGGTTGCTAATTTCTACTCTTGTAGATCAGCAAGCTCCTGGGCAGCATAATTTCTACTCTTGTAGATACAAAGCTCTGATAGAGCTGTAATTTCTACTCTTGTAGATAGAGGAAACACCTGGAGTGGTTTTTTGGTTGGAGACGCGAT	CCGTGAATACAGTGGGTTGC	CAGCAAGCTCCTGGGCAGCA	ACAAAGCTCTGATAGAGCTG	AGAGGAAACACCTGGAGTGG
ACTR6	ENSG00000075089	4	AAAGGACGAAACACCGTAATTTCTACTCTTGTAGATGCGTTGTAAGCTCCATTATCTAATTTCTACTCTTGTAGATACCGGAACTGACAATTAGGATAATTTCTACTCTTGTAGATGGGCTACTTGGTGAATTGGGTAATTTCTACTCTTGTAGATAAGAATACCAGTTTCAAGCATTTTTTGGTTGGAGACGCGAT	GCGTTGTAAGCTCCATTATC	ACCGGAACTGACAATTAGGA	GGGCTACTTGGTGAATTGGG	AAGAATACCAGTTTCAAGCA
ACTR8	ENSG00000113812	4	AAAGGACGAAACACCGTAATTTCTACTCTTGTAGATCGTTCTCCGTATCACCCTTCTAATTTCTACTCTTGTAGATGTCCCTCCCTTAGGAGCCAATAATTTCTACTCTTGTAGATCCCAGAAACCAGAAAGTAATTAATTTCTACTCTTGTAGATGATCACTGTTCGGGAAATAATTTTTTGGTTGGAGACGCGAT	CGTTCTCCGTATCACCCTTC	GTCCCTCCCTTAGGAGCCAA	CCCAGAAACCAGAAAGTAAT	GATCACTGTTCGGGAAATAA
ACTRT1	ENSG00000123165	4	AAAGGACGAAACACCGTAATTTCTACTCTTGTAGATCTAGCGGGTTTAACTTCCCTTAATTTCTACTCTTGTAGATCCTAGGATTCAAAGAGGGCTTAATTTCTACTCTTGTAGATGCAAGACTTAATCAGAAGTATAATTTCTACTCTTGTAGATCAGAGTCCTGAACCATTGTCTTTTTTGGTTGGAGACGCGAT	CTAGCGGGTTTAACTTCCCT	CCTAGGATTCAAAGAGGGCT	GCAAGACTTAATCAGAAGTA	CAGAGTCCTGAACCATTGTC
ACTRT2	ENSG00000169717	4	AAAGGACGAAACACCGTAATTTCTACTCTTGTAGATGAGCGTGGCCTGATCACAGGTAATTTCTACTCTTGTAGATACGCCTAGCTCCCACTCAAATAATTTCTACTCTTGTAGATAGTGGGAGCTAGGCGTGAAATAATTTCTACTCTTGTAGATATGTCGTCCACGAGACCCTTTTTTTTGGTTGGAGACGCGAT	GAGCGTGGCCTGATCACAGG	ACGCCTAGCTCCCACTCAAA	AGTGGGAGCTAGGCGTGAAA	ATGTCGTCCACGAGACCCTT
ACTRT3	ENSG00000184378	4	AAAGGACGAAACACCGTAATTTCTACTCTTGTAGATTCTACCCGAACATTATCGGCTAATTTCTACTCTTGTAGATTCTGTATTTCAGAAGCATCTTAATTTCTACTCTTGTAGATCCTGGTTTAGACAAGCGGTTTAATTTCTACTCTTGTAGATGGTTATAGTCATAGATATGCTTTTTTGGTTGGAGACGCGAT	TCTACCCGAACATTATCGGC	TCTGTATTTCAGAAGCATCT	CCTGGTTTAGACAAGCGGTT	GGTTATAGTCATAGATATGC
ACVR1B	ENSG00000135503	4	AAAGGACGAAACACCGTAATTTCTACTCTTGTAGATAATCTGGATGGGATGGAGCATAATTTCTACTCTTGTAGATGAGAGACACATCTCACATGATAATTTCTACTCTTGTAGATCAAGAGATTATTGGCAAGGGTAATTTCTACTCTTGTAGATATTATCTGAACCGGTACACATTTTTTGGTTGGAGACGCGAT	AATCTGGATGGGATGGAGCA	GAGAGACACATCTCACATGA	CAAGAGATTATTGGCAAGGG	ATTATCTGAACCGGTACACA
ACVR1C	ENSG00000123612	4	AAAGGACGAAACACCGTAATTTCTACTCTTGTAGATGCAGGTGAAGTTTGAAGAATTAATTTCTACTCTTGTAGATCCTCCTGTCCATAGCTGCGATAATTTCTACTCTTGTAGATCTACTATTTCCTGAAGCACATAATTTCTACTCTTGTAGATGCTGGTATCTGAATATCATGTTTTTTGGTTGGAGACGCGAT	GCAGGTGAAGTTTGAAGAAT	CCTCCTGTCCATAGCTGCGA	CTACTATTTCCTGAAGCACA	GCTGGTATCTGAATATCATG
ACVR1	ENSG00000115170	4	AAAGGACGAAACACCGTAATTTCTACTCTTGTAGATCCTTTACAGTTGTACAATGGTAATTTCTACTCTTGTAGATCCTGCTCATAAACCTGGAAGTAATTTCTACTCTTGTAGATAAAGGCGCAACCAAGAACGCTAATTTCTACTCTTGTAGATTGGTACAAAGAACAGTGGCTTTTTTTGGTTGGAGACGCGAT	CCTTTACAGTTGTACAATGG	CCTGCTCATAAACCTGGAAG	AAAGGCGCAACCAAGAACGC	TGGTACAAAGAACAGTGGCT
ACVR2A	ENSG00000121989	4	AAAGGACGAAACACCGTAATTTCTACTCTTGTAGATCCGTCTTTCTTATCTCCTGTTAATTTCTACTCTTGTAGATCTACCTGGAAGAATATTTCTTAATTTCTACTCTTGTAGATCCTGTGAACTTACGCTGTGTTAATTTCTACTCTTGTAGATGGTGTACAGGCATCACAAGATTTTTTGGTTGGAGACGCGAT	CCGTCTTTCTTATCTCCTGT	CTACCTGGAAGAATATTTCT	CCTGTGAACTTACGCTGTGT	GGTGTACAGGCATCACAAGA
ACVR2B	ENSG00000114739	4	AAAGGACGAAACACCGTAATTTCTACTCTTGTAGATGATGTACCGGCATCGCAAGCTAATTTCTACTCTTGTAGATGCTGTGTCTGGAAGGCCCAGTAATTTCTACTCTTGTAGATGCTTGGCTGTTCGATTTGAGTAATTTCTACTCTTGTAGATATGGTGGGCCTCATCTTCTTTTTTTTGGTTGGAGACGCGAT	GATGTACCGGCATCGCAAGC	GCTGTGTCTGGAAGGCCCAG	GCTTGGCTGTTCGATTTGAG	ATGGTGGGCCTCATCTTCTT
ACVRL1	ENSG00000139567	4	AAAGGACGAAACACCGTAATTTCTACTCTTGTAGATAGGATGAGACTGGACTCTCCTAATTTCTACTCTTGTAGATCCCTGTGTACCGAAGATCTCTAATTTCTACTCTTGTAGATGCCTGGTGCTGTGGGAGATTTAATTTCTACTCTTGTAGATCAGGCATCGTGGAGGACTATTTTTTTGGTTGGAGACGCGAT	AGGATGAGACTGGACTCTCC	CCCTGTGTACCGAAGATCTC	GCCTGGTGCTGTGGGAGATT	CAGGCATCGTGGAGGACTAT
ACY1	ENSG00000243989	4	AAAGGACGAAACACCGTAATTTCTACTCTTGTAGATAGGAGACAGCCCGCCAGCTGTAATTTCTACTCTTGTAGATCCTCCTCAGGCATAGCCAATTAATTTCTACTCTTGTAGATACCTCATATTCTCATAGCACTAATTTCTACTCTTGTAGATAGGAGCAGCTGCAGAGCTGGTTTTTTGGTTGGAGACGCGAT	AGGAGACAGCCCGCCAGCTG	CCTCCTCAGGCATAGCCAAT	ACCTCATATTCTCATAGCAC	AGGAGCAGCTGCAGAGCTGG
ACY3	ENSG00000132744	4	AAAGGACGAAACACCGTAATTTCTACTCTTGTAGATACTTTGTCCTTGACCTGCACTAATTTCTACTCTTGTAGATGCCACAGAGTCCAGGTTGTATAATTTCTACTCTTGTAGATAGATGGAAGCCTATAGACCCTAATTTCTACTCTTGTAGATGCTCTCCTCCCAGGACCGAGTTTTTTGGTTGGAGACGCGAT	ACTTTGTCCTTGACCTGCAC	GCCACAGAGTCCAGGTTGTA	AGATGGAAGCCTATAGACCC	GCTCTCCTCCCAGGACCGAG
ACYP1	ENSG00000119640	4	AAAGGACGAAACACCGTAATTTCTACTCTTGTAGATAGCATGGCAGAAGGAAACACTAATTTCTACTCTTGTAGATTGACAGGTTTGAGCATGGCATAATTTCTACTCTTGTAGATGAAGTCTGAGTAATCCAACTTAATTTCTACTCTTGTAGATCTTTGTCGATGTGTGATTTATTTTTTGGTTGGAGACGCGAT	AGCATGGCAGAAGGAAACAC	TGACAGGTTTGAGCATGGCA	GAAGTCTGAGTAATCCAACT	CTTTGTCGATGTGTGATTTA
ACYP2	ENSG00000170634	4	AAAGGACGAAACACCGTAATTTCTACTCTTGTAGATCTGAAACAGTATACAGAAGATAATTTCTACTCTTGTAGATCTGGTATTCTTCACCCAGCCTAATTTCTACTCTTGTAGATTAGGAAGTCCTGGCTGAGCATAATTTCTACTCTTGTAGATTGCGGTCAATGCGAGAACTATTTTTTGGTTGGAGACGCGAT	CTGAAACAGTATACAGAAGA	CTGGTATTCTTCACCCAGCC	TAGGAAGTCCTGGCTGAGCA	TGCGGTCAATGCGAGAACTA
ADAD1	ENSG00000164113	4	AAAGGACGAAACACCGTAATTTCTACTCTTGTAGATTCGCTGGTTGAACTGGCAGGTAATTTCTACTCTTGTAGATGAGGAAGGACAGGATTTGAATAATTTCTACTCTTGTAGATAAGGTAATGTTATGGGACCATAATTTCTACTCTTGTAGATCAGGTCCTCCTCCTTTCCCTTTTTTTGGTTGGAGACGCGAT	TCGCTGGTTGAACTGGCAGG	GAGGAAGGACAGGATTTGAA	AAGGTAATGTTATGGGACCA	CAGGTCCTCCTCCTTTCCCT
ADAD2	ENSG00000140955	4	AAAGGACGAAACACCGTAATTTCTACTCTTGTAGATAGCGGCAGGCTGAGCCCTGCTAATTTCTACTCTTGTAGATACAGATGAGCAGAAACGGCATAATTTCTACTCTTGTAGATGCCTCCGTCTTGCTATTCGCTAATTTCTACTCTTGTAGATACCAGGCGGCCAGGGCTGTGTTTTTTGGTTGGAGACGCGAT	AGCGGCAGGCTGAGCCCTGC	ACAGATGAGCAGAAACGGCA	GCCTCCGTCTTGCTATTCGC	ACCAGGCGGCCAGGGCTGTG
ADAL	ENSG00000168803	4	AAAGGACGAAACACCGTAATTTCTACTCTTGTAGATGCAATTCAGAATAGAAGTCTTAATTTCTACTCTTGTAGATCCTTGTCAATCACAGTCATCTAATTTCTACTCTTGTAGATATTCATGTTGCAGATGTTTCTAATTTCTACTCTTGTAGATTCTTCTGGGTGTGCTCCTTATTTTTTGGTTGGAGACGCGAT	GCAATTCAGAATAGAAGTCT	CCTTGTCAATCACAGTCATC	ATTCATGTTGCAGATGTTTC	TCTTCTGGGTGTGCTCCTTA
ADAM10	ENSG00000137845	4	AAAGGACGAAACACCGTAATTTCTACTCTTGTAGATCGTCTAGATTTCCATGCCCATAATTTCTACTCTTGTAGATCAGACATTTCAACCTACGAATAATTTCTACTCTTGTAGATGCCATGGGTCTGTTATTGATTAATTTCTACTCTTGTAGATAAAGAATGAGGAAATACCAGTTTTTTGGTTGGAGACGCGAT	CGTCTAGATTTCCATGCCCA	CAGACATTTCAACCTACGAA	GCCATGGGTCTGTTATTGAT	AAAGAATGAGGAAATACCAG
ADAM11	ENSG00000073670	4	AAAGGACGAAACACCGTAATTTCTACTCTTGTAGATCCCAGGTCTTGGGACCCAAGTAATTTCTACTCTTGTAGATAGTTGAAGGCTGGGATGACGTAATTTCTACTCTTGTAGATGAGGAGCCGACTGGGCAGGCTAATTTCTACTCTTGTAGATACTGTGCACTGTAGGGTGGCTTTTTTGGTTGGAGACGCGAT	CCCAGGTCTTGGGACCCAAG	AGTTGAAGGCTGGGATGACG	GAGGAGCCGACTGGGCAGGC	ACTGTGCACTGTAGGGTGGC
ADAM12	ENSG00000148848	4	AAAGGACGAAACACCGTAATTTCTACTCTTGTAGATCCGTTGTAGTCGAATATTCATAATTTCTACTCTTGTAGATGAGCGAGGGAGACATCAGTATAATTTCTACTCTTGTAGATGGGTCACTGTTACTACCATGTAATTTCTACTCTTGTAGATCAGCGAGGTTTGGTGTGTTGTTTTTTGGTTGGAGACGCGAT	CCGTTGTAGTCGAATATTCA	GAGCGAGGGAGACATCAGTA	GGGTCACTGTTACTACCATG	CAGCGAGGTTTGGTGTGTTG
ADAM15	ENSG00000143537	4	AAAGGACGAAACACCGTAATTTCTACTCTTGTAGATGGAGCGGCCAGGAAGGCAGATAATTTCTACTCTTGTAGATGCGAATCCAAGATCTCCACCTAATTTCTACTCTTGTAGATGCAGGTGCTGGAAGTCCCGGTAATTTCTACTCTTGTAGATGGCTGATCTCCACCAGGTCATTTTTTGGTTGGAGACGCGAT	GGAGCGGCCAGGAAGGCAGA	GCGAATCCAAGATCTCCACC	GCAGGTGCTGGAAGTCCCGG	GGCTGATCTCCACCAGGTCA
ADAM17	ENSG00000151694	4	AAAGGACGAAACACCGTAATTTCTACTCTTGTAGATCCTTTATTTCAGAGAAGCTTTAATTTCTACTCTTGTAGATCAGTGTACTCGCTTTCGTTTTAATTTCTACTCTTGTAGATCCTCTATGTTATATTCGGCCTAATTTCTACTCTTGTAGATGGAGCAACTCTTCATTATCCTTTTTTGGTTGGAGACGCGAT	CCTTTATTTCAGAGAAGCTT	CAGTGTACTCGCTTTCGTTT	CCTCTATGTTATATTCGGCC	GGAGCAACTCTTCATTATCC
ADAM18	ENSG00000168619	4	AAAGGACGAAACACCGTAATTTCTACTCTTGTAGATCCTTCCTCTCTGAAACTTCATAATTTCTACTCTTGTAGATCATCATTACAATTGATGGACTAATTTCTACTCTTGTAGATGAAATTCGGCAGCATATCCTTAATTTCTACTCTTGTAGATGCAGAAAGACCAGCCCTACATTTTTTGGTTGGAGACGCGAT	CCTTCCTCTCTGAAACTTCA	CATCATTACAATTGATGGAC	GAAATTCGGCAGCATATCCT	GCAGAAAGACCAGCCCTACA
ADAM19	ENSG00000135074	4	AAAGGACGAAACACCGTAATTTCTACTCTTGTAGATTGAAGTCTTCCACTGAGGTATAATTTCTACTCTTGTAGATGCATCCACTCAAAGCTGAGCTAATTTCTACTCTTGTAGATCTCCTTCCTACACAGAAACCTAATTTCTACTCTTGTAGATCCACGGCACGGTGAGGGAGATTTTTTGGTTGGAGACGCGAT	TGAAGTCTTCCACTGAGGTA	GCATCCACTCAAAGCTGAGC	CTCCTTCCTACACAGAAACC	CCACGGCACGGTGAGGGAGA
ADAM20	ENSG00000134007	4	AAAGGACGAAACACCGTAATTTCTACTCTTGTAGATCCATTTCTCTTATCCTTCTTTAATTTCTACTCTTGTAGATCCATCACATTTAATCCTTCCTAATTTCTACTCTTGTAGATGGTATGCAACATGACACCCATAATTTCTACTCTTGTAGATACTCTGAAGCAAAGTTCTTTTTTTTTGGTTGGAGACGCGAT	CCATTTCTCTTATCCTTCTT	CCATCACATTTAATCCTTCC	GGTATGCAACATGACACCCA	ACTCTGAAGCAAAGTTCTTT
ADAM21	ENSG00000139985	4	AAAGGACGAAACACCGTAATTTCTACTCTTGTAGATGTTCCAGAGCTGAGTTCTCATAATTTCTACTCTTGTAGATCATTGAGAGAAATCGTTCAGTAATTTCTACTCTTGTAGATGAGTGCCAGCAGAGAAATTCTAATTTCTACTCTTGTAGATCTGGGCCACACACAGTACCATTTTTTGGTTGGAGACGCGAT	GTTCCAGAGCTGAGTTCTCA	CATTGAGAGAAATCGTTCAG	GAGTGCCAGCAGAGAAATTC	CTGGGCCACACACAGTACCA
ADAM22	ENSG00000008277	4	AAAGGACGAAACACCGTAATTTCTACTCTTGTAGATCTTCCTCTTCTCTAGCTCCATAATTTCTACTCTTGTAGATGCACGACATCGAGAATGAATTAATTTCTACTCTTGTAGATCTGTCCTCTGAATACATAGATAATTTCTACTCTTGTAGATAGGGAGGAGAGCACTGTTACTTTTTTGGTTGGAGACGCGAT	CTTCCTCTTCTCTAGCTCCA	GCACGACATCGAGAATGAAT	CTGTCCTCTGAATACATAGA	AGGGAGGAGAGCACTGTTAC
ADAM23	ENSG00000114948	4	AAAGGACGAAACACCGTAATTTCTACTCTTGTAGATGGAGTCCTGGCAGATGAAGATAATTTCTACTCTTGTAGATAATCCATAGGCTGTCCATCTTAATTTCTACTCTTGTAGATGTAGTGAATCTCCACATAATTAATTTCTACTCTTGTAGATACGCCTCTGATGCTTCCATGTTTTTTGGTTGGAGACGCGAT	GGAGTCCTGGCAGATGAAGA	AATCCATAGGCTGTCCATCT	GTAGTGAATCTCCACATAAT	ACGCCTCTGATGCTTCCATG
ADAM28	ENSG00000042980	4	AAAGGACGAAACACCGTAATTTCTACTCTTGTAGATTGCAGTGGATGAAGTCTTATTAATTTCTACTCTTGTAGATCAGGAACAATTTGAAACTGATAATTTCTACTCTTGTAGATCGTGTAGCCTGGTGCAAGGATAATTTCTACTCTTGTAGATTGACGCTAGCATCAGCACATTTTTTTGGTTGGAGACGCGAT	TGCAGTGGATGAAGTCTTAT	CAGGAACAATTTGAAACTGA	CGTGTAGCCTGGTGCAAGGA	TGACGCTAGCATCAGCACAT
ADAM29	ENSG00000168594	4	AAAGGACGAAACACCGTAATTTCTACTCTTGTAGATGAGGCCAGAAACACATTATCTAATTTCTACTCTTGTAGATCAAACACCTCCCTGTGTTCATAATTTCTACTCTTGTAGATCCTGATGGTAGGAACTTGCATAATTTCTACTCTTGTAGATCAAAGTCGATAAAGACAACATTTTTTGGTTGGAGACGCGAT	GAGGCCAGAAACACATTATC	CAAACACCTCCCTGTGTTCA	CCTGATGGTAGGAACTTGCA	CAAAGTCGATAAAGACAACA
ADAM2	ENSG00000104755	4	AAAGGACGAAACACCGTAATTTCTACTCTTGTAGATTGCTTACTACTGTCCATCCGTAATTTCTACTCTTGTAGATCCTGTGCAAATTACAGTTCCTAATTTCTACTCTTGTAGATATAATTCCTGTGCCACTATATAATTTCTACTCTTGTAGATGATAACCTTCAATATACCCTTTTTTTGGTTGGAGACGCGAT	TGCTTACTACTGTCCATCCG	CCTGTGCAAATTACAGTTCC	ATAATTCCTGTGCCACTATA	GATAACCTTCAATATACCCT
ADAM30	ENSG00000134249	4	AAAGGACGAAACACCGTAATTTCTACTCTTGTAGATCTTTGGGTCGTTTACTTTCATAATTTCTACTCTTGTAGATCTTCAGATTCTTCCTGTCCATAATTTCTACTCTTGTAGATGGTTGTGTCCATCATAATGTTAATTTCTACTCTTGTAGATACGGAGCCCATGTAGTTGCATTTTTTGGTTGGAGACGCGAT	CTTTGGGTCGTTTACTTTCA	CTTCAGATTCTTCCTGTCCA	GGTTGTGTCCATCATAATGT	ACGGAGCCCATGTAGTTGCA
ADAM32	ENSG00000197140	4	AAAGGACGAAACACCGTAATTTCTACTCTTGTAGATCCTTTGTTTAAGGTGCACAGTAATTTCTACTCTTGTAGATCTAGACTCAATGCTACTATCTAATTTCTACTCTTGTAGATACAGAGGAATACTGCAATTTTAATTTCTACTCTTGTAGATTCTAGAAATGCATATTGTGGTTTTTTGGTTGGAGACGCGAT	CCTTTGTTTAAGGTGCACAG	CTAGACTCAATGCTACTATC	ACAGAGGAATACTGCAATTT	TCTAGAAATGCATATTGTGG
ADAM33	ENSG00000149451	4	AAAGGACGAAACACCGTAATTTCTACTCTTGTAGATCTCCAGGACATATCCCTGGGTAATTTCTACTCTTGTAGATTTGCCCAGGTCTCGAAGCCATAATTTCTACTCTTGTAGATCAGGTGAGCAGCTGCTCCATTAATTTCTACTCTTGTAGATCACCTCCGCAGGGCAGGCGATTTTTTGGTTGGAGACGCGAT	CTCCAGGACATATCCCTGGG	TTGCCCAGGTCTCGAAGCCA	CAGGTGAGCAGCTGCTCCAT	CACCTCCGCAGGGCAGGCGA
ADAM7	ENSG00000069206	4	AAAGGACGAAACACCGTAATTTCTACTCTTGTAGATGGACGAACCAGTTGTTGACCTAATTTCTACTCTTGTAGATAGGGAGTTCCTAGGCTCAAATAATTTCTACTCTTGTAGATCCAAGGATCCATAGTACACGTAATTTCTACTCTTGTAGATACTGGTTCAATGAGGTATCTTTTTTTGGTTGGAGACGCGAT	GGACGAACCAGTTGTTGACC	AGGGAGTTCCTAGGCTCAAA	CCAAGGATCCATAGTACACG	ACTGGTTCAATGAGGTATCT
ADAM8	ENSG00000151651	4	AAAGGACGAAACACCGTAATTTCTACTCTTGTAGATCAGGGACCTGCTGGGCTCCGTAATTTCTACTCTTGTAGATGAATAGTCAGGACAGGTTCCTAATTTCTACTCTTGTAGATCCAGGGTGTCCGCCATGTGCTAATTTCTACTCTTGTAGATGAGCGGCCGCAGTCGGTGTGTTTTTTGGTTGGAGACGCGAT	CAGGGACCTGCTGGGCTCCG	GAATAGTCAGGACAGGTTCC	CCAGGGTGTCCGCCATGTGC	GAGCGGCCGCAGTCGGTGTG
ADAM9	ENSG00000168615	4	AAAGGACGAAACACCGTAATTTCTACTCTTGTAGATAACAGACCTCACATCTTTCTTAATTTCTACTCTTGTAGATCTTCAGCCTGAATAACATAATAATTTCTACTCTTGTAGATTTTCTCTTCCAGAGACCTTTTAATTTCTACTCTTGTAGATGAATCATTGTCATTATCGGGTTTTTTGGTTGGAGACGCGAT	AACAGACCTCACATCTTTCT	CTTCAGCCTGAATAACATAA	TTTCTCTTCCAGAGACCTTT	GAATCATTGTCATTATCGGG
ADAMDEC1	ENSG00000134028	4	AAAGGACGAAACACCGTAATTTCTACTCTTGTAGATAACAATGAGCCAAAGTACAGTAATTTCTACTCTTGTAGATTGTCTGGTTGTTCTTGATCTTAATTTCTACTCTTGTAGATTAGGGAGAGAATGATTTCTTTAATTTCTACTCTTGTAGATGTGGTAATTTCCTCTCCTCTTTTTTTGGTTGGAGACGCGAT	AACAATGAGCCAAAGTACAG	TGTCTGGTTGTTCTTGATCT	TAGGGAGAGAATGATTTCTT	GTGGTAATTTCCTCTCCTCT
ADAMTS10	ENSG00000142303	4	AAAGGACGAAACACCGTAATTTCTACTCTTGTAGATCTCCGGGCTCCGAGAACCCTTAATTTCTACTCTTGTAGATCAGGACTCGAGTCTGGGAAGTAATTTCTACTCTTGTAGATCAGCTATGACATCTGCATCTTAATTTCTACTCTTGTAGATCCACGCCGTCATGGTTCATGTTTTTTGGTTGGAGACGCGAT	CTCCGGGCTCCGAGAACCCT	CAGGACTCGAGTCTGGGAAG	CAGCTATGACATCTGCATCT	CCACGCCGTCATGGTTCATG
ADAMTS12	ENSG00000151388	4	AAAGGACGAAACACCGTAATTTCTACTCTTGTAGATCGTGGTGGCTCAGCTCCTTATAATTTCTACTCTTGTAGATACTTGACGGTCAATCAAGGATAATTTCTACTCTTGTAGATCAACTACCACATGGAGACTTTAATTTCTACTCTTGTAGATGACAGTGTTAACATCTCCCATTTTTTGGTTGGAGACGCGAT	CGTGGTGGCTCAGCTCCTTA	ACTTGACGGTCAATCAAGGA	CAACTACCACATGGAGACTT	GACAGTGTTAACATCTCCCA
ADAMTS13	ENSG00000160323	4	AAAGGACGAAACACCGTAATTTCTACTCTTGTAGATGAGCCACAGGCCGTGTCTTCTAATTTCTACTCTTGTAGATGGGTGCACCTGGTGAAGATGTAATTTCTACTCTTGTAGATCTGTGGGTCCGCAGGGTGCTTAATTTCTACTCTTGTAGATACCTGGAGTTGCCTGATGGTTTTTTTGGTTGGAGACGCGAT	GAGCCACAGGCCGTGTCTTC	GGGTGCACCTGGTGAAGATG	CTGTGGGTCCGCAGGGTGCT	ACCTGGAGTTGCCTGATGGT
ADAMTS14	ENSG00000138316	4	AAAGGACGAAACACCGTAATTTCTACTCTTGTAGATCCTCCAACAGAGCTGCACCTTAATTTCTACTCTTGTAGATGCCTGGGAGACCTTCCCAACTAATTTCTACTCTTGTAGATCCTGTCGGTAGCCAACCATGTAATTTCTACTCTTGTAGATTCTCTTCGGCAGGGTATGCATTTTTTGGTTGGAGACGCGAT	CCTCCAACAGAGCTGCACCT	GCCTGGGAGACCTTCCCAAC	CCTGTCGGTAGCCAACCATG	TCTCTTCGGCAGGGTATGCA
ADAMTS15	ENSG00000166106	4	AAAGGACGAAACACCGTAATTTCTACTCTTGTAGATCCTACACCTGACGCCGGATGTAATTTCTACTCTTGTAGATGGAAGCTCCGAGCCAACCACTAATTTCTACTCTTGTAGATGCGTGGGCTCCAAGCCCTGTTAATTTCTACTCTTGTAGATACCCTCACTCCCTCGCAGTATTTTTTGGTTGGAGACGCGAT	CCTACACCTGACGCCGGATG	GGAAGCTCCGAGCCAACCAC	GCGTGGGCTCCAAGCCCTGT	ACCCTCACTCCCTCGCAGTA
ADAMTS16	ENSG00000145536	4	AAAGGACGAAACACCGTAATTTCTACTCTTGTAGATCCAACGTCTGCACAATAAAGTAATTTCTACTCTTGTAGATCAGTCAGGCATGATACGAACTAATTTCTACTCTTGTAGATTATGGGACCTCAGAAGAGAGTAATTTCTACTCTTGTAGATCTCCTATTGTTCCATCTTTGTTTTTTGGTTGGAGACGCGAT	CCAACGTCTGCACAATAAAG	CAGTCAGGCATGATACGAAC	TATGGGACCTCAGAAGAGAG	CTCCTATTGTTCCATCTTTG
ADAMTS17	ENSG00000140470	4	AAAGGACGAAACACCGTAATTTCTACTCTTGTAGATCGCCTGATCAGATGTTCTCGTAATTTCTACTCTTGTAGATTGTGTACACAAGGATGAACCTAATTTCTACTCTTGTAGATGCCTTTACCATCGCCCATGATAATTTCTACTCTTGTAGATACCCACTCTCCTGACATGATTTTTTTGGTTGGAGACGCGAT	CGCCTGATCAGATGTTCTCG	TGTGTACACAAGGATGAACC	GCCTTTACCATCGCCCATGA	ACCCACTCTCCTGACATGAT
ADAMTS18	ENSG00000140873	4	AAAGGACGAAACACCGTAATTTCTACTCTTGTAGATCAAGTACCTGGACAATAAAGTAATTTCTACTCTTGTAGATCAACCTTCGATGGTGATACTTAATTTCTACTCTTGTAGATCAGCTGATCTTCTGGGTCGCTAATTTCTACTCTTGTAGATCATTGTTCCAACAGGTTTCTTTTTTTGGTTGGAGACGCGAT	CAAGTACCTGGACAATAAAG	CAACCTTCGATGGTGATACT	CAGCTGATCTTCTGGGTCGC	CATTGTTCCAACAGGTTTCT
ADAMTS19	ENSG00000145808	4	AAAGGACGAAACACCGTAATTTCTACTCTTGTAGATGCCGCTGTTCCACTGCGAAGTAATTTCTACTCTTGTAGATCCTGAAATGATACCACAGTATAATTTCTACTCTTGTAGATCCTCTTCCACTTTCTGCTATTAATTTCTACTCTTGTAGATATGGAGCAGAATAAGCTTTATTTTTTGGTTGGAGACGCGAT	GCCGCTGTTCCACTGCGAAG	CCTGAAATGATACCACAGTA	CCTCTTCCACTTTCTGCTAT	ATGGAGCAGAATAAGCTTTA
ADAMTS1	ENSG00000154734	4	AAAGGACGAAACACCGTAATTTCTACTCTTGTAGATGCGCCCGGCTTCACGCTCCATAATTTCTACTCTTGTAGATCAGGAACTGGAAGCATAAGATAATTTCTACTCTTGTAGATAAGCAGACTTACCTAATTCATAATTTCTACTCTTGTAGATACATGCCACATGATGATGCATTTTTTGGTTGGAGACGCGAT	GCGCCCGGCTTCACGCTCCA	CAGGAACTGGAAGCATAAGA	AAGCAGACTTACCTAATTCA	ACATGCCACATGATGATGCA
ADAMTS20	ENSG00000173157	4	AAAGGACGAAACACCGTAATTTCTACTCTTGTAGATTGCCGGCTGAAGTGGTGGCTTAATTTCTACTCTTGTAGATCCTGACACACTGCAATACTTTAATTTCTACTCTTGTAGATGCATCAGCTGTAACCATAATTAATTTCTACTCTTGTAGATCATGCAGGTTGCAACAATCTTTTTTTGGTTGGAGACGCGAT	TGCCGGCTGAAGTGGTGGCT	CCTGACACACTGCAATACTT	GCATCAGCTGTAACCATAAT	CATGCAGGTTGCAACAATCT
ADAMTS2	ENSG00000087116	4	AAAGGACGAAACACCGTAATTTCTACTCTTGTAGATGCCGAGACCTGCACCTGCGGTAATTTCTACTCTTGTAGATTCCCGCAGGCTGGTCTGATCTAATTTCTACTCTTGTAGATCATAGCTCAGGAGGATGATCTAATTTCTACTCTTGTAGATTGGTGGCCCATGAGACTGGCTTTTTTGGTTGGAGACGCGAT	GCCGAGACCTGCACCTGCGG	TCCCGCAGGCTGGTCTGATC	CATAGCTCAGGAGGATGATC	TGGTGGCCCATGAGACTGGC
ADAMTS3	ENSG00000156140	4	AAAGGACGAAACACCGTAATTTCTACTCTTGTAGATCACTTACTTGTCCATCAGCTTAATTTCTACTCTTGTAGATCAGGCTGGTAATGAAGAAATTAATTTCTACTCTTGTAGATCAAATGCCGTGATGTTAAAGTAATTTCTACTCTTGTAGATCAAGGGTTCAATGAAATACTTTTTTTGGTTGGAGACGCGAT	CACTTACTTGTCCATCAGCT	CAGGCTGGTAATGAAGAAAT	CAAATGCCGTGATGTTAAAG	CAAGGGTTCAATGAAATACT
ADAMTS4	ENSG00000158859	4	AAAGGACGAAACACCGTAATTTCTACTCTTGTAGATCAGAGAAGCTCAACGGCAGCTAATTTCTACTCTTGTAGATACACAGCCATTCTGTTTACCTAATTTCTACTCTTGTAGATCCCAGTTCATGAGCAGCAGTTAATTTCTACTCTTGTAGATAATGGGCCTTTGAGCACCTCTTTTTTGGTTGGAGACGCGAT	CAGAGAAGCTCAACGGCAGC	ACACAGCCATTCTGTTTACC	CCCAGTTCATGAGCAGCAGT	AATGGGCCTTTGAGCACCTC
ADAMTS5	ENSG00000154736	4	AAAGGACGAAACACCGTAATTTCTACTCTTGTAGATCAAGTGGCAGCACCAACACATAATTTCTACTCTTGTAGATTGTGGGCATCATTCATGTGATAATTTCTACTCTTGTAGATCTTGGCCTCTCCCATGACGATAATTTCTACTCTTGTAGATCTGGACCTACCACGAAAGCATTTTTTGGTTGGAGACGCGAT	CAAGTGGCAGCACCAACACA	TGTGGGCATCATTCATGTGA	CTTGGCCTCTCCCATGACGA	CTGGACCTACCACGAAAGCA
ADAMTS6	ENSG00000049192	4	AAAGGACGAAACACCGTAATTTCTACTCTTGTAGATATAGTGACCACAGGCTTTCATAATTTCTACTCTTGTAGATCAAGATCAACGTAGTACAACTAATTTCTACTCTTGTAGATGCATGGTGTTATTGCTACAGTAATTTCTACTCTTGTAGATACAAGAAGTGGCAAACCTTGTTTTTTGGTTGGAGACGCGAT	ATAGTGACCACAGGCTTTCA	CAAGATCAACGTAGTACAAC	GCATGGTGTTATTGCTACAG	ACAAGAAGTGGCAAACCTTG
ADAMTS7	ENSG00000136378	4	AAAGGACGAAACACCGTAATTTCTACTCTTGTAGATGCATCAGCTACTACCAGGGTTAATTTCTACTCTTGTAGATTGCCACTTGCAGAAGCTCTTTAATTTCTACTCTTGTAGATCCTGTGCAGAAAGGACCTGTTAATTTCTACTCTTGTAGATCCAACGGGCTCACAGTCATTTTTTTTGGTTGGAGACGCGAT	GCATCAGCTACTACCAGGGT	TGCCACTTGCAGAAGCTCTT	CCTGTGCAGAAAGGACCTGT	CCAACGGGCTCACAGTCATT
ADAMTS8	ENSG00000134917	4	AAAGGACGAAACACCGTAATTTCTACTCTTGTAGATAACCAGCCCAGCGACCGCCATAATTTCTACTCTTGTAGATGCACAGCAAATCTTACCTAGTAATTTCTACTCTTGTAGATCCAGGAGACTGTCTCCTGGATAATTTCTACTCTTGTAGATACACCGTGAGTGCAAGGACCTTTTTTGGTTGGAGACGCGAT	AACCAGCCCAGCGACCGCCA	GCACAGCAAATCTTACCTAG	CCAGGAGACTGTCTCCTGGA	ACACCGTGAGTGCAAGGACC
ADAMTS9	ENSG00000163638	4	AAAGGACGAAACACCGTAATTTCTACTCTTGTAGATTATCCTGGGCCACACTGCTATAATTTCTACTCTTGTAGATCCACGAACGTCCACTTCAAATAATTTCTACTCTTGTAGATCAGCTGGGCACATTCCGGTCTAATTTCTACTCTTGTAGATTCTTGTGTTGTCCGTCTTATTTTTTTGGTTGGAGACGCGAT	TATCCTGGGCCACACTGCTA	CCACGAACGTCCACTTCAAA	CAGCTGGGCACATTCCGGTC	TCTTGTGTTGTCCGTCTTAT
ADAMTSL1	ENSG00000178031	4	AAAGGACGAAACACCGTAATTTCTACTCTTGTAGATCCAGGAGCAGGAAAGCCAGATAATTTCTACTCTTGTAGATTCACAGAGTTCCAGGACCGCTAATTTCTACTCTTGTAGATCAACTTAGGAGCTGTGAAGGTAATTTCTACTCTTGTAGATGCTTGGCACTTGAGTGAACATTTTTTGGTTGGAGACGCGAT	CCAGGAGCAGGAAAGCCAGA	TCACAGAGTTCCAGGACCGC	CAACTTAGGAGCTGTGAAGG	GCTTGGCACTTGAGTGAACA
ADAMTSL2	ENSG00000197859	4	AAAGGACGAAACACCGTAATTTCTACTCTTGTAGATTCTCCCTCCACCAGATGACTTAATTTCTACTCTTGTAGATTCCACCCACACACTGGACAATAATTTCTACTCTTGTAGATCCTCCAGGTTACTCTCTGGTTAATTTCTACTCTTGTAGATCCCTTCCAGCTCTTGCAGACTTTTTTGGTTGGAGACGCGAT	TCTCCCTCCACCAGATGACT	TCCACCCACACACTGGACAA	CCTCCAGGTTACTCTCTGGT	CCCTTCCAGCTCTTGCAGAC
ADAMTSL3	ENSG00000156218	4	AAAGGACGAAACACCGTAATTTCTACTCTTGTAGATAGACCACAGCTGAGAAATCTTAATTTCTACTCTTGTAGATACATCTAGACCTCAAGAAACTAATTTCTACTCTTGTAGATGGAATTGTGAAGGGCAGAACTAATTTCTACTCTTGTAGATTCCTTGTGCATGACACTTGATTTTTTGGTTGGAGACGCGAT	AGACCACAGCTGAGAAATCT	ACATCTAGACCTCAAGAAAC	GGAATTGTGAAGGGCAGAAC	TCCTTGTGCATGACACTTGA
ADAMTSL4	ENSG00000143382	4	AAAGGACGAAACACCGTAATTTCTACTCTTGTAGATCAGGCCCTGGCTGTATCTGCTAATTTCTACTCTTGTAGATCTCCCAGTAGCCCTATTCCATAATTTCTACTCTTGTAGATACTCCCAGGAATTCATGGGCTAATTTCTACTCTTGTAGATAGTGTGACGGACATAGAAGCTTTTTTGGTTGGAGACGCGAT	CAGGCCCTGGCTGTATCTGC	CTCCCAGTAGCCCTATTCCA	ACTCCCAGGAATTCATGGGC	AGTGTGACGGACATAGAAGC
ADAMTSL5	ENSG00000185761	3	AAAGGACGAAACACCGTAATTTCTACTCTTGTAGATGTGCAGCGCGTGTTTCGTGATAATTTCTACTCTTGTAGATGAGCGCCGGCTGTGATGGGTTAATTTCTACTCTTGTAGATAGTTCTGGCTCCCTCGGGAGTAATTTCTACTCTTGTAGATGTCTAACCGAACAATACGACTTTTTTGGTTGGAGACGCGAT	GTGCAGCGCGTGTTTCGTGA	GAGCGCCGGCTGTGATGGGT	AGTTCTGGCTCCCTCGGGAG	GTCTAACCGAACAATACGAC
ADAP1	ENSG00000105963	4	AAAGGACGAAACACCGTAATTTCTACTCTTGTAGATCCTTGCAGATCCCGACTGGGTAATTTCTACTCTTGTAGATAGTCCAAAGTACCCTCCTTCTAATTTCTACTCTTGTAGATGACTCAAACCTGGCTCTCGCTAATTTCTACTCTTGTAGATTGTTGAAATACTTCAGAGCATTTTTTGGTTGGAGACGCGAT	CCTTGCAGATCCCGACTGGG	AGTCCAAAGTACCCTCCTTC	GACTCAAACCTGGCTCTCGC	TGTTGAAATACTTCAGAGCA
ADAP2	ENSG00000184060	4	AAAGGACGAAACACCGTAATTTCTACTCTTGTAGATACTCTGCTGATGTCAGGGAATAATTTCTACTCTTGTAGATTGATCCACAATGGAAACCTCTAATTTCTACTCTTGTAGATCCTGGGAGCGAGATGGTTTCTAATTTCTACTCTTGTAGATTGAGAAGGAAGTTTGTACTTTTTTTTGGTTGGAGACGCGAT	ACTCTGCTGATGTCAGGGAA	TGATCCACAATGGAAACCTC	CCTGGGAGCGAGATGGTTTC	TGAGAAGGAAGTTTGTACTT
ADARB1	ENSG00000197381	4	AAAGGACGAAACACCGTAATTTCTACTCTTGTAGATCCATGGATATAGAAGATGAATAATTTCTACTCTTGTAGATCAGTACACACTCCTGTCCCATAATTTCTACTCTTGTAGATGCTGACGCTGTCTCACGCCTTAATTTCTACTCTTGTAGATATGCAAGGCCACGATCACTCTTTTTTGGTTGGAGACGCGAT	CCATGGATATAGAAGATGAA	CAGTACACACTCCTGTCCCA	GCTGACGCTGTCTCACGCCT	ATGCAAGGCCACGATCACTC
ADARB2	ENSG00000185736	4	AAAGGACGAAACACCGTAATTTCTACTCTTGTAGATAGTTGACTGCTCAGCCCTCCTAATTTCTACTCTTGTAGATCCCGACACGCTCTTCCAGGATAATTTCTACTCTTGTAGATAGGAATTCGCAGACTCCATATAATTTCTACTCTTGTAGATACCGCACGAATATCGATCGCTTTTTTGGTTGGAGACGCGAT	AGTTGACTGCTCAGCCCTCC	CCCGACACGCTCTTCCAGGA	AGGAATTCGCAGACTCCATA	ACCGCACGAATATCGATCGC
ADAR	ENSG00000160710	4	AAAGGACGAAACACCGTAATTTCTACTCTTGTAGATCAGGAACTGAGTATCTACCATAATTTCTACTCTTGTAGATCGTCAAGATTTAAATTCCAGTAATTTCTACTCTTGTAGATTCTAGACTGCAGAGTCCCAGTAATTTCTACTCTTGTAGATCCACTTTCTTGCTGGGAGCATTTTTTGGTTGGAGACGCGAT	CAGGAACTGAGTATCTACCA	CGTCAAGATTTAAATTCCAG	TCTAGACTGCAGAGTCCCAG	CCACTTTCTTGCTGGGAGCA
ADAT1	ENSG00000065457	4	AAAGGACGAAACACCGTAATTTCTACTCTTGTAGATCCACAGTGACAAAGGAAGTTTAATTTCTACTCTTGTAGATGAAACTCCTTCTGGCTATGATAATTTCTACTCTTGTAGATAGTTCCTGGGACAAAGATGCTAATTTCTACTCTTGTAGATCAGGAGCTTCCAGGTTACTATTTTTTGGTTGGAGACGCGAT	CCACAGTGACAAAGGAAGTT	GAAACTCCTTCTGGCTATGA	AGTTCCTGGGACAAAGATGC	CAGGAGCTTCCAGGTTACTA
ADAT2	ENSG00000189007	4	AAAGGACGAAACACCGTAATTTCTACTCTTGTAGATGGTCTCCTCTGCCGACACCGTAATTTCTACTCTTGTAGATAGGCCAAAGAAGCCCTCGAATAATTTCTACTCTTGTAGATACGACACCAATCGAGGACCTTAATTTCTACTCTTGTAGATGAACAGAGCCACAACCACCATTTTTTGGTTGGAGACGCGAT	GGTCTCCTCTGCCGACACCG	AGGCCAAAGAAGCCCTCGAA	ACGACACCAATCGAGGACCT	GAACAGAGCCACAACCACCA
ADA	ENSG00000196839	4	AAAGGACGAAACACCGTAATTTCTACTCTTGTAGATAGGCTTGATGGATCCGTCTATAATTTCTACTCTTGTAGATCAGGAGGAGAGGGATCGCCCTAATTTCTACTCTTGTAGATGAGTTGGCCAGCAGGTGCGGTAATTTCTACTCTTGTAGATCTACTTCGGCCGAGCCCACCTTTTTTGGTTGGAGACGCGAT	AGGCTTGATGGATCCGTCTA	CAGGAGGAGAGGGATCGCCC	GAGTTGGCCAGCAGGTGCGG	CTACTTCGGCCGAGCCCACC
ADCK1	ENSG00000063761	4	AAAGGACGAAACACCGTAATTTCTACTCTTGTAGATGCGCTGTCAGGGTGGGCAGATAATTTCTACTCTTGTAGATGGTGCTGGACCTTCACGGCCTAATTTCTACTCTTGTAGATGAGCTGGATTTCCTCAATGATAATTTCTACTCTTGTAGATAGATCTCACGCCACCTGGGCTTTTTTGGTTGGAGACGCGAT	GCGCTGTCAGGGTGGGCAGA	GGTGCTGGACCTTCACGGCC	GAGCTGGATTTCCTCAATGA	AGATCTCACGCCACCTGGGC
ADCK2	ENSG00000133597	4	AAAGGACGAAACACCGTAATTTCTACTCTTGTAGATCAAGGTATCCAAAGAGCTCTTAATTTCTACTCTTGTAGATCCAGGCATCAAGTGGCTTAGTAATTTCTACTCTTGTAGATACATTCCGGAAGTTGACCTGTAATTTCTACTCTTGTAGATCAGGGTGAAGGTCTGCATGGTTTTTTGGTTGGAGACGCGAT	CAAGGTATCCAAAGAGCTCT	CCAGGCATCAAGTGGCTTAG	ACATTCCGGAAGTTGACCTG	CAGGGTGAAGGTCTGCATGG
ADCK3	ENSG00000163050	4	AAAGGACGAAACACCGTAATTTCTACTCTTGTAGATCACGGCCGCCTGGGTCAGCTTAATTTCTACTCTTGTAGATCAAAGAGCCTCCCGTTGGCCTAATTTCTACTCTTGTAGATCTGTCCGAGGCCAATGCAGATAATTTCTACTCTTGTAGATCATGAAGTGGAACTCGAACATTTTTTGGTTGGAGACGCGAT	CACGGCCGCCTGGGTCAGCT	CAAAGAGCCTCCCGTTGGCC	CTGTCCGAGGCCAATGCAGA	CATGAAGTGGAACTCGAACA
ADCK4	ENSG00000123815	4	AAAGGACGAAACACCGTAATTTCTACTCTTGTAGATCCAGGATGGGCCTGGGAGAGTAATTTCTACTCTTGTAGATCCAGCTGAGTGACCGCTCTCTAATTTCTACTCTTGTAGATCCGCTGCCTCAATTGGGCAGTAATTTCTACTCTTGTAGATCCGAGCAGAGCCTGCAGGCCTTTTTTGGTTGGAGACGCGAT	CCAGGATGGGCCTGGGAGAG	CCAGCTGAGTGACCGCTCTC	CCGCTGCCTCAATTGGGCAG	CCGAGCAGAGCCTGCAGGCC
ADCK5	ENSG00000173137	4	AAAGGACGAAACACCGTAATTTCTACTCTTGTAGATCAGGTGCAGCTCTGTCATTTTAATTTCTACTCTTGTAGATACTACCAGCCAATTGCTGCCTAATTTCTACTCTTGTAGATCACCGGCTTCATCCACTCGGTAATTTCTACTCTTGTAGATCCGTCCGGGCCTTTCCGCACTTTTTTGGTTGGAGACGCGAT	CAGGTGCAGCTCTGTCATTT	ACTACCAGCCAATTGCTGCC	CACCGGCTTCATCCACTCGG	CCGTCCGGGCCTTTCCGCAC
ADCY10	ENSG00000143199	4	AAAGGACGAAACACCGTAATTTCTACTCTTGTAGATCCAGACCTCATTGTCTATGGTAATTTCTACTCTTGTAGATCTGCAATGACTGAGAAGTTCTAATTTCTACTCTTGTAGATGCTCCACCCTCCACAGGGCTTAATTTCTACTCTTGTAGATGTGACAGAATAACATCATTCTTTTTTGGTTGGAGACGCGAT	CCAGACCTCATTGTCTATGG	CTGCAATGACTGAGAAGTTC	GCTCCACCCTCCACAGGGCT	GTGACAGAATAACATCATTC
ADCY1	ENSG00000164742	4	AAAGGACGAAACACCGTAATTTCTACTCTTGTAGATGTCACCTTCGTGTCCTATGCTAATTTCTACTCTTGTAGATCACAAGATTTACATCCAGAGTAATTTCTACTCTTGTAGATTCTTGCAGCATCCTGTTTGCTAATTTCTACTCTTGTAGATTAGGAAGGTTCATATCACAATTTTTTGGTTGGAGACGCGAT	GTCACCTTCGTGTCCTATGC	CACAAGATTTACATCCAGAG	TCTTGCAGCATCCTGTTTGC	TAGGAAGGTTCATATCACAA
ADCY2	ENSG00000078295	4	AAAGGACGAAACACCGTAATTTCTACTCTTGTAGATTCTCCTCAGGAAGTTGAAGATAATTTCTACTCTTGTAGATGATCCTGGCCAATGTGATCATAATTTCTACTCTTGTAGATTATGCCGCTTCACATACAGGTAATTTCTACTCTTGTAGATCAAAGAGCTCATTCAGCATGTTTTTTGGTTGGAGACGCGAT	TCTCCTCAGGAAGTTGAAGA	GATCCTGGCCAATGTGATCA	TATGCCGCTTCACATACAGG	CAAAGAGCTCATTCAGCATG
ADCY3	ENSG00000138031	4	AAAGGACGAAACACCGTAATTTCTACTCTTGTAGATTCTTCTCCTTCTTCATCACGTAATTTCTACTCTTGTAGATCATCCTGCCCAAGCACGTGGTAATTTCTACTCTTGTAGATCCCAGCTGTCTTCTGCCTGCTAATTTCTACTCTTGTAGATAGAAATACCACCAGCTGCGGTTTTTTGGTTGGAGACGCGAT	TCTTCTCCTTCTTCATCACG	CATCCTGCCCAAGCACGTGG	CCCAGCTGTCTTCTGCCTGC	AGAAATACCACCAGCTGCGG
ADCY4	ENSG00000129467	4	AAAGGACGAAACACCGTAATTTCTACTCTTGTAGATCACAGCCTCTATGTCAAGAGTAATTTCTACTCTTGTAGATGTCACATGATGTCACACTGGTAATTTCTACTCTTGTAGATCCCGTGGATCGATGACCAGATAATTTCTACTCTTGTAGATAGGCCTCCTCACCGATCCAGTTTTTTGGTTGGAGACGCGAT	CACAGCCTCTATGTCAAGAG	GTCACATGATGTCACACTGG	CCCGTGGATCGATGACCAGA	AGGCCTCCTCACCGATCCAG
ADCY5	ENSG00000173175	4	AAAGGACGAAACACCGTAATTTCTACTCTTGTAGATCAACCGCGCCGCCTTCCACCTAATTTCTACTCTTGTAGATCAGGAGACCCGAGAGTGCATTAATTTCTACTCTTGTAGATATCTCCATGGCAACATGACGTAATTTCTACTCTTGTAGATCTGACATCGAGGGCTTCACCTTTTTTGGTTGGAGACGCGAT	CAACCGCGCCGCCTTCCACC	CAGGAGACCCGAGAGTGCAT	ATCTCCATGGCAACATGACG	CTGACATCGAGGGCTTCACC
ADCY6	ENSG00000174233	4	AAAGGACGAAACACCGTAATTTCTACTCTTGTAGATATCTTGGCCTGGCAACTTAATAATTTCTACTCTTGTAGATAGGAGACCCGCGGTTACATCTAATTTCTACTCTTGTAGATTGTTGATGTCTTCTTTCATCTAATTTCTACTCTTGTAGATCAGACATTGAGGGCTTCACCTTTTTTGGTTGGAGACGCGAT	ATCTTGGCCTGGCAACTTAA	AGGAGACCCGCGGTTACATC	TGTTGATGTCTTCTTTCATC	CAGACATTGAGGGCTTCACC
ADCY7	ENSG00000121281	4	AAAGGACGAAACACCGTAATTTCTACTCTTGTAGATCGGCCCTCTCTGTGCTGATGTAATTTCTACTCTTGTAGATATGGGAGGCTTCACGACACCTAATTTCTACTCTTGTAGATGTGCTTGTGGAAGGCGCCTGTAATTTCTACTCTTGTAGATGCGTGGCCTCCGTGATGTGCTTTTTTGGTTGGAGACGCGAT	CGGCCCTCTCTGTGCTGATG	ATGGGAGGCTTCACGACACC	GTGCTTGTGGAAGGCGCCTG	GCGTGGCCTCCGTGATGTGC
ADCY8	ENSG00000155897	4	AAAGGACGAAACACCGTAATTTCTACTCTTGTAGATGAACGCCTCTACCAGCGCTATAATTTCTACTCTTGTAGATGGTTGTGGCCCAGGCAGTGCTAATTTCTACTCTTGTAGATTCACCTGACGTTCTCATAGCTAATTTCTACTCTTGTAGATCCAACCTCTCCACGACCTTGTTTTTTGGTTGGAGACGCGAT	GAACGCCTCTACCAGCGCTA	GGTTGTGGCCCAGGCAGTGC	TCACCTGACGTTCTCATAGC	CCAACCTCTCCACGACCTTG
ADCY9	ENSG00000162104	4	AAAGGACGAAACACCGTAATTTCTACTCTTGTAGATCGGTGGCCTCAGAAATGTGATAATTTCTACTCTTGTAGATACAGTCTGCGCCAAGTCACTTAATTTCTACTCTTGTAGATGGAGCAAATGTGATTCCGCATAATTTCTACTCTTGTAGATTCTCGAGGCAGGCTTCTGGATTTTTTGGTTGGAGACGCGAT	CGGTGGCCTCAGAAATGTGA	ACAGTCTGCGCCAAGTCACT	GGAGCAAATGTGATTCCGCA	TCTCGAGGCAGGCTTCTGGA
ADCYAP1R1	ENSG00000078549	4	AAAGGACGAAACACCGTAATTTCTACTCTTGTAGATCCTGGCTGCTCTCCTCCTGCTAATTTCTACTCTTGTAGATGTGACAGTAACTCCTTAGATTAATTTCTACTCTTGTAGATAGGGAAGAAGGTCTCCACCATAATTTCTACTCTTGTAGATAGCTGCTGGGATATGAATGATTTTTTGGTTGGAGACGCGAT	CCTGGCTGCTCTCCTCCTGC	GTGACAGTAACTCCTTAGAT	AGGGAAGAAGGTCTCCACCA	AGCTGCTGGGATATGAATGA
ADCYAP1	ENSG00000141433	4	AAAGGACGAAACACCGTAATTTCTACTCTTGTAGATCCATCCTGCGCAGAATGACCTAATTTCTACTCTTGTAGATCGTCCTCGCCGTACGCCTCTTAATTTCTACTCTTGTAGATCGGTAGCGGCTGTAGCTGTCTAATTTCTACTCTTGTAGATTTGACAGCCATTTGTTTCCGTTTTTTGGTTGGAGACGCGAT	CCATCCTGCGCAGAATGACC	CGTCCTCGCCGTACGCCTCT	CGGTAGCGGCTGTAGCTGTC	TTGACAGCCATTTGTTTCCG
ADD1	ENSG00000087274	4	AAAGGACGAAACACCGTAATTTCTACTCTTGTAGATCAGAATCATGGACACCCTCTTAATTTCTACTCTTGTAGATTGACCACGAATGTACCAAATTAATTTCTACTCTTGTAGATGGTGGTCTCAGCTTATCTACTAATTTCTACTCTTGTAGATCCCACAGACCAGAGTGAACTTTTTTTGGTTGGAGACGCGAT	CAGAATCATGGACACCCTCT	TGACCACGAATGTACCAAAT	GGTGGTCTCAGCTTATCTAC	CCCACAGACCAGAGTGAACT
ADD2	ENSG00000075340	4	AAAGGACGAAACACCGTAATTTCTACTCTTGTAGATAGGGAGGAGCTGGAAGGCCTTAATTTCTACTCTTGTAGATGCCAGGTTCAGGGAGTCAGCTAATTTCTACTCTTGTAGATCCCATTGAAGTCATAATAGGTAATTTCTACTCTTGTAGATTCTACAGATCCTGGTGCTAATTTTTTGGTTGGAGACGCGAT	AGGGAGGAGCTGGAAGGCCT	GCCAGGTTCAGGGAGTCAGC	CCCATTGAAGTCATAATAGG	TCTACAGATCCTGGTGCTAA
ADD3	ENSG00000148700	4	AAAGGACGAAACACCGTAATTTCTACTCTTGTAGATCTCTGCTCCATCATGTTGAATAATTTCTACTCTTGTAGATGATGGGCACACCTGGCAAATTAATTTCTACTCTTGTAGATCAGGTAAGAATAAGTAAGGATAATTTCTACTCTTGTAGATATTGACTTACAGCTGCTGTTTTTTTTGGTTGGAGACGCGAT	CTCTGCTCCATCATGTTGAA	GATGGGCACACCTGGCAAAT	CAGGTAAGAATAAGTAAGGA	ATTGACTTACAGCTGCTGTT
ADGB	ENSG00000118492	4	AAAGGACGAAACACCGTAATTTCTACTCTTGTAGATGATTTATCCGATCCGTGCGCTAATTTCTACTCTTGTAGATCATCTACTTACAAATACAGGTAATTTCTACTCTTGTAGATAGGACCCTGAAGGAAAGATTTAATTTCTACTCTTGTAGATAGACTCCAGTAGTTGTGAAATTTTTTGGTTGGAGACGCGAT	GATTTATCCGATCCGTGCGC	CATCTACTTACAAATACAGG	AGGACCCTGAAGGAAAGATT	AGACTCCAGTAGTTGTGAAA
ADGRA1	ENSG00000197177	4	AAAGGACGAAACACCGTAATTTCTACTCTTGTAGATCTTTATCCTCAGGATCTGAATAATTTCTACTCTTGTAGATTCCTCAGGATCTGAAGACAGTAATTTCTACTCTTGTAGATCCGTCCCACAGCGCCATCCGTAATTTCTACTCTTGTAGATCAGGGTCCCGTTCGGATGTTTTTTTTGGTTGGAGACGCGAT	CTTTATCCTCAGGATCTGAA	TCCTCAGGATCTGAAGACAG	CCGTCCCACAGCGCCATCCG	CAGGGTCCCGTTCGGATGTT
ADGRA2	ENSG00000020181	4	AAAGGACGAAACACCGTAATTTCTACTCTTGTAGATATCTGGTCGACATAACCCAATAATTTCTACTCTTGTAGATGGAAGACGAGCAGTTGCAGGTAATTTCTACTCTTGTAGATGCTGCGGCACTGGGCTGAGGTAATTTCTACTCTTGTAGATCCAGGAGCTGAGCGCCTTTCTTTTTTGGTTGGAGACGCGAT	ATCTGGTCGACATAACCCAA	GGAAGACGAGCAGTTGCAGG	GCTGCGGCACTGGGCTGAGG	CCAGGAGCTGAGCGCCTTTC
ADGRA3	ENSG00000152990	4	AAAGGACGAAACACCGTAATTTCTACTCTTGTAGATAAGGAGACTTAACCCAGAAATAATTTCTACTCTTGTAGATACAGGGACCTCCGAAACAATTAATTTCTACTCTTGTAGATGAGGACTCACCAATCTGGTTTAATTTCTACTCTTGTAGATATTATCTTGCGTCATTACGGTTTTTTGGTTGGAGACGCGAT	AAGGAGACTTAACCCAGAAA	ACAGGGACCTCCGAAACAAT	GAGGACTCACCAATCTGGTT	ATTATCTTGCGTCATTACGG
ADGRB1	ENSG00000181790	4	AAAGGACGAAACACCGTAATTTCTACTCTTGTAGATCCTGCACCAGCGTGGCGCACTAATTTCTACTCTTGTAGATGGGATCGCACGCGCACCTGCTAATTTCTACTCTTGTAGATCATTGACTACAGAAACATCCTAATTTCTACTCTTGTAGATCGGAGAGCGTACTACAGCCCTTTTTTGGTTGGAGACGCGAT	CCTGCACCAGCGTGGCGCAC	GGGATCGCACGCGCACCTGC	CATTGACTACAGAAACATCC	CGGAGAGCGTACTACAGCCC
ADGRB2	ENSG00000121753	4	AAAGGACGAAACACCGTAATTTCTACTCTTGTAGATCCTTCCTGCACTTCGACAAGTAATTTCTACTCTTGTAGATACTTTCGGTTCCTCTTCCGGTAATTTCTACTCTTGTAGATAGAGGGCCACCTACGTGCCCTAATTTCTACTCTTGTAGATCGCATCCACCATGAAGCTCATTTTTTGGTTGGAGACGCGAT	CCTTCCTGCACTTCGACAAG	ACTTTCGGTTCCTCTTCCGG	AGAGGGCCACCTACGTGCCC	CGCATCCACCATGAAGCTCA
ADGRB3	ENSG00000135298	4	AAAGGACGAAACACCGTAATTTCTACTCTTGTAGATCAACTAATTTCCCAGGATTATAATTTCTACTCTTGTAGATGAATGATGGGAGATCATACATAATTTCTACTCTTGTAGATTTGTCTTGCACGCAGGTGAATAATTTCTACTCTTGTAGATCATGTGGTCGAGGCCAAAGATTTTTTGGTTGGAGACGCGAT	CAACTAATTTCCCAGGATTA	GAATGATGGGAGATCATACA	TTGTCTTGCACGCAGGTGAA	CATGTGGTCGAGGCCAAAGA
ADGRD1	ENSG00000111452	4	AAAGGACGAAACACCGTAATTTCTACTCTTGTAGATTGCGCAGGTGCGTGGCGTCTTAATTTCTACTCTTGTAGATCCCAAGGATTTCAGGTGTTGTAATTTCTACTCTTGTAGATCTCTTTCAGGTAAATGCCTTTAATTTCTACTCTTGTAGATTGGAAGACACAAGGAGAACATTTTTTGGTTGGAGACGCGAT	TGCGCAGGTGCGTGGCGTCT	CCCAAGGATTTCAGGTGTTG	CTCTTTCAGGTAAATGCCTT	TGGAAGACACAAGGAGAACA
ADGRD2	ENSG00000180264	4	AAAGGACGAAACACCGTAATTTCTACTCTTGTAGATGCCCACCCAGACCGGATCGCTAATTTCTACTCTTGTAGATCAGAGCCCTATCGTCGGCTGTAATTTCTACTCTTGTAGATCTGAGGAGTCGCCTCACTTCTAATTTCTACTCTTGTAGATCCTCCTCTGAGCTGGCAGGGTTTTTTGGTTGGAGACGCGAT	GCCCACCCAGACCGGATCGC	CAGAGCCCTATCGTCGGCTG	CTGAGGAGTCGCCTCACTTC	CCTCCTCTGAGCTGGCAGGG
ADGRE1	ENSG00000174837	4	AAAGGACGAAACACCGTAATTTCTACTCTTGTAGATCGTGTGGGTCTTATGTGCCCTAATTTCTACTCTTGTAGATCATCGCACTCCTGGATCCTTTAATTTCTACTCTTGTAGATCTGGGACCCAGTCATTTCCATAATTTCTACTCTTGTAGATTAGAGATGAATCCAACTTGATTTTTTGGTTGGAGACGCGAT	CGTGTGGGTCTTATGTGCCC	CATCGCACTCCTGGATCCTT	CTGGGACCCAGTCATTTCCA	TAGAGATGAATCCAACTTGA
ADGRE2	ENSG00000127507	4	AAAGGACGAAACACCGTAATTTCTACTCTTGTAGATCAATGGGCTGTTGAACTTCATAATTTCTACTCTTGTAGATTGTGCCTGATTCCAGTCGAGTAATTTCTACTCTTGTAGATGGTGTCGTTGTTGCTCAGAATAATTTCTACTCTTGTAGATCGGGTCCCAGGAGGAGGATCTTTTTTGGTTGGAGACGCGAT	CAATGGGCTGTTGAACTTCA	TGTGCCTGATTCCAGTCGAG	GGTGTCGTTGTTGCTCAGAA	CGGGTCCCAGGAGGAGGATC
ADGRE3	ENSG00000131355	4	AAAGGACGAAACACCGTAATTTCTACTCTTGTAGATCCATCTATTCCAGGCCTCTGTAATTTCTACTCTTGTAGATTGCCCAGATCCAGAAGTATATAATTTCTACTCTTGTAGATACGCTGTGTGTTACAATGTCTAATTTCTACTCTTGTAGATCAGACACCACCTCCTCAAAGTTTTTTGGTTGGAGACGCGAT	CCATCTATTCCAGGCCTCTG	TGCCCAGATCCAGAAGTATA	ACGCTGTGTGTTACAATGTC	CAGACACCACCTCCTCAAAG
ADGRE5	ENSG00000123146	4	AAAGGACGAAACACCGTAATTTCTACTCTTGTAGATAGAGCAGCTGGGTGGCTATGTAATTTCTACTCTTGTAGATATATATCTCCTCCAGTTCGGTAATTTCTACTCTTGTAGATCGATCCTTATGGCTCATTATTAATTTCTACTCTTGTAGATCTGCTGGTGCGGCCCATCCATTTTTTGGTTGGAGACGCGAT	AGAGCAGCTGGGTGGCTATG	ATATATCTCCTCCAGTTCGG	CGATCCTTATGGCTCATTAT	CTGCTGGTGCGGCCCATCCA
ADGRF1	ENSG00000153292	4	AAAGGACGAAACACCGTAATTTCTACTCTTGTAGATTTTCTTCACCTTCACTGACGTAATTTCTACTCTTGTAGATGGCCCAGTCGAAGAATATCATAATTTCTACTCTTGTAGATTTGTGCAGACTGCAACAGCCTAATTTCTACTCTTGTAGATGAGTATATAGCAGAAGATGATTTTTTGGTTGGAGACGCGAT	TTTCTTCACCTTCACTGACG	GGCCCAGTCGAAGAATATCA	TTGTGCAGACTGCAACAGCC	GAGTATATAGCAGAAGATGA
ADGRF2	ENSG00000164393	4	AAAGGACGAAACACCGTAATTTCTACTCTTGTAGATTTACCTGATACAATGTCCTATAATTTCTACTCTTGTAGATCCTTTCTAGGCTGCAAGCAATAATTTCTACTCTTGTAGATCCTGAGTGTCTGGAGGGCAATAATTTCTACTCTTGTAGATCCTCATCAACACCTGTCCATTTTTTTGGTTGGAGACGCGAT	TTACCTGATACAATGTCCTA	CCTTTCTAGGCTGCAAGCAA	CCTGAGTGTCTGGAGGGCAA	CCTCATCAACACCTGTCCAT
ADGRF3	ENSG00000173567	4	AAAGGACGAAACACCGTAATTTCTACTCTTGTAGATCTGCCCTCTCCAGGGCTCCATAATTTCTACTCTTGTAGATCCTTCAGCTTCCTCCTTCAATAATTTCTACTCTTGTAGATATGGTGCTCAGCAGGGTCAGTAATTTCTACTCTTGTAGATGCAGCACCAGGCTAGTAATATTTTTTGGTTGGAGACGCGAT	CTGCCCTCTCCAGGGCTCCA	CCTTCAGCTTCCTCCTTCAA	ATGGTGCTCAGCAGGGTCAG	GCAGCACCAGGCTAGTAATA
ADGRF4	ENSG00000153294	4	AAAGGACGAAACACCGTAATTTCTACTCTTGTAGATGGTGAATCTTGGATCTATAGTAATTTCTACTCTTGTAGATCCTTCAGGGCTTTGAAGTTTTAATTTCTACTCTTGTAGATTGAATGCATCACCTTAAAGATAATTTCTACTCTTGTAGATTCTCGAGTAACATTATCAGATTTTTTGGTTGGAGACGCGAT	GGTGAATCTTGGATCTATAG	CCTTCAGGGCTTTGAAGTTT	TGAATGCATCACCTTAAAGA	TCTCGAGTAACATTATCAGA
ADGRF5	ENSG00000069122	4	AAAGGACGAAACACCGTAATTTCTACTCTTGTAGATCCTCAGTGCCTCTTCACCAGTAATTTCTACTCTTGTAGATATAGGATCCAGGAAGGATGCTAATTTCTACTCTTGTAGATCCGAGGCCACCCATAACCTGTAATTTCTACTCTTGTAGATCAAGTCGGTCTTGTAGGACCTTTTTTGGTTGGAGACGCGAT	CCTCAGTGCCTCTTCACCAG	ATAGGATCCAGGAAGGATGC	CCGAGGCCACCCATAACCTG	CAAGTCGGTCTTGTAGGACC
ADGRG1	ENSG00000205336	4	AAAGGACGAAACACCGTAATTTCTACTCTTGTAGATCCTGCAGCCCACCCTGCTTCTAATTTCTACTCTTGTAGATAGCTCGCACATGTCCACCGATAATTTCTACTCTTGTAGATTCCTCCCTGCCAGGCAGTTGTAATTTCTACTCTTGTAGATGTCCTCTGGAAGAGTGTTCGTTTTTTGGTTGGAGACGCGAT	CCTGCAGCCCACCCTGCTTC	AGCTCGCACATGTCCACCGA	TCCTCCCTGCCAGGCAGTTG	GTCCTCTGGAAGAGTGTTCG
ADGRG2	ENSG00000173698	4	AAAGGACGAAACACCGTAATTTCTACTCTTGTAGATCTGACGTTCAAGATATTCCTTAATTTCTACTCTTGTAGATCTCAACAGAAGATACTGATATAATTTCTACTCTTGTAGATGTTTGAAGGGAGTAAGCTTATAATTTCTACTCTTGTAGATGAGGTGAGATCATGTTTCAATTTTTTGGTTGGAGACGCGAT	CTGACGTTCAAGATATTCCT	CTCAACAGAAGATACTGATA	GTTTGAAGGGAGTAAGCTTA	GAGGTGAGATCATGTTTCAA
ADGRG3	ENSG00000182885	4	AAAGGACGAAACACCGTAATTTCTACTCTTGTAGATCAGATACTGGCTAAACTACGTAATTTCTACTCTTGTAGATGATCCCTGCCAGGCAACAGGTAATTTCTACTCTTGTAGATAGTGTGGGACAAATGCATGTTAATTTCTACTCTTGTAGATGTCACATCCCAGAATACACATTTTTTGGTTGGAGACGCGAT	CAGATACTGGCTAAACTACG	GATCCCTGCCAGGCAACAGG	AGTGTGGGACAAATGCATGT	GTCACATCCCAGAATACACA
ADGRG4	ENSG00000156920	4	AAAGGACGAAACACCGTAATTTCTACTCTTGTAGATAACACAGACTTAGACAATGATAATTTCTACTCTTGTAGATCCAATCTGTATAGTATTAGCTAATTTCTACTCTTGTAGATGAATGGAGGAAATAGCTCCATAATTTCTACTCTTGTAGATTTGAAGAGCCAAGGATCCCTTTTTTTGGTTGGAGACGCGAT	AACACAGACTTAGACAATGA	CCAATCTGTATAGTATTAGC	GAATGGAGGAAATAGCTCCA	TTGAAGAGCCAAGGATCCCT
ADGRG5	ENSG00000159618	4	AAAGGACGAAACACCGTAATTTCTACTCTTGTAGATCTGTGCCTGTGCCTTCTGACTAATTTCTACTCTTGTAGATGTTGTGCCAGAAGCTGATGTTAATTTCTACTCTTGTAGATCTGGCTCCCTCCTTCCAGAATAATTTCTACTCTTGTAGATCCTCTCTGTCAAGAGCTCGGTTTTTTGGTTGGAGACGCGAT	CTGTGCCTGTGCCTTCTGAC	GTTGTGCCAGAAGCTGATGT	CTGGCTCCCTCCTTCCAGAA	CCTCTCTGTCAAGAGCTCGG
ADGRG6	ENSG00000112414	4	AAAGGACGAAACACCGTAATTTCTACTCTTGTAGATCAATGGCAGCTCCACATTCGTAATTTCTACTCTTGTAGATGCATCCAGAAGAAAGGTTTCTAATTTCTACTCTTGTAGATATTGGAGCCCAACAACAATTTAATTTCTACTCTTGTAGATTGTTGATCAAGGTTCCTACCTTTTTTGGTTGGAGACGCGAT	CAATGGCAGCTCCACATTCG	GCATCCAGAAGAAAGGTTTC	ATTGGAGCCCAACAACAATT	TGTTGATCAAGGTTCCTACC
ADGRG7	ENSG00000144820	4	AAAGGACGAAACACCGTAATTTCTACTCTTGTAGATGATCCTGATCACAATCCTCCTAATTTCTACTCTTGTAGATCCAGGTTCCACCATTCCTGCTAATTTCTACTCTTGTAGATCAAGGATGGTCCATATCTGCTAATTTCTACTCTTGTAGATTATTAAAGCGGGCAATCCAATTTTTTGGTTGGAGACGCGAT	GATCCTGATCACAATCCTCC	CCAGGTTCCACCATTCCTGC	CAAGGATGGTCCATATCTGC	TATTAAAGCGGGCAATCCAA
ADGRL1	ENSG00000072071	4	AAAGGACGAAACACCGTAATTTCTACTCTTGTAGATCGATGCTGACCCTTTCCAGATAATTTCTACTCTTGTAGATGTGGTGCGCTACAGCCTGGATAATTTCTACTCTTGTAGATTAGATGCACAAGCGAGAGAGTAATTTCTACTCTTGTAGATGCAGACAGCTGGATGGAGTTTTTTTTGGTTGGAGACGCGAT	CGATGCTGACCCTTTCCAGA	GTGGTGCGCTACAGCCTGGA	TAGATGCACAAGCGAGAGAG	GCAGACAGCTGGATGGAGTT
ADGRL2	ENSG00000117114	4	AAAGGACGAAACACCGTAATTTCTACTCTTGTAGATGTAAGAAGCTGATTACAATGTAATTTCTACTCTTGTAGATAGATGGAGAATACAGACTGCTAATTTCTACTCTTGTAGATAGGTGCAACAATCGAACACATAATTTCTACTCTTGTAGATCGTGTGGAACAATAACTTCATTTTTTGGTTGGAGACGCGAT	GTAAGAAGCTGATTACAATG	AGATGGAGAATACAGACTGC	AGGTGCAACAATCGAACACA	CGTGTGGAACAATAACTTCA
ADGRL3	ENSG00000150471	4	AAAGGACGAAACACCGTAATTTCTACTCTTGTAGATATGATGCTCTTAGCTCCAATTAATTTCTACTCTTGTAGATTCATCAGTCCTGCCATAGTTTAATTTCTACTCTTGTAGATCAGACCCGTGTCCAGGAACCTAATTTCTACTCTTGTAGATACGACGTGATAGTTATTCCATTTTTTGGTTGGAGACGCGAT	ATGATGCTCTTAGCTCCAAT	TCATCAGTCCTGCCATAGTT	CAGACCCGTGTCCAGGAACC	ACGACGTGATAGTTATTCCA
ADGRL4	ENSG00000162618	4	AAAGGACGAAACACCGTAATTTCTACTCTTGTAGATCCTTCACAAATTGTGACACCTAATTTCTACTCTTGTAGATGCCACAGGACTGAGTTAAATTAATTTCTACTCTTGTAGATCAGCTATACAGACATTATCTTAATTTCTACTCTTGTAGATAGGATATCCCAGAGCTTCCATTTTTTGGTTGGAGACGCGAT	CCTTCACAAATTGTGACACC	GCCACAGGACTGAGTTAAAT	CAGCTATACAGACATTATCT	AGGATATCCCAGAGCTTCCA
ADGRV1	ENSG00000164199	4	AAAGGACGAAACACCGTAATTTCTACTCTTGTAGATCTGGCTCTCCTATCCTTTCATAATTTCTACTCTTGTAGATGTCAGGCTCTGGTAAGTCATTAATTTCTACTCTTGTAGATGAAACCTTCAGCAAATGTGATAATTTCTACTCTTGTAGATCCTGATGAGAGTAAGAGGCATTTTTTGGTTGGAGACGCGAT	CTGGCTCTCCTATCCTTTCA	GTCAGGCTCTGGTAAGTCAT	GAAACCTTCAGCAAATGTGA	CCTGATGAGAGTAAGAGGCA
ADH1A	ENSG00000187758	4	AAAGGACGAAACACCGTAATTTCTACTCTTGTAGATCACACTGAGGAATAGCGAGTTAATTTCTACTCTTGTAGATTATTGCACTGTCCAGTGTAATAATTTCTACTCTTGTAGATCTTTAGCACCTCCTGGATGGTAATTTCTACTCTTGTAGATATTGGATGCATTAATAACCCTTTTTTGGTTGGAGACGCGAT	CACACTGAGGAATAGCGAGT	TATTGCACTGTCCAGTGTAA	CTTTAGCACCTCCTGGATGG	ATTGGATGCATTAATAACCC
ADH1C	ENSG00000248144	4	AAAGGACGAAACACCGTAATTTCTACTCTTGTAGATAAGCAGTAGTTGCTTTCTGGTAATTTCTACTCTTGTAGATTACCTTGGCAACTTTGACTGTAATTTCTACTCTTGTAGATCACGTGCGTCCAGTCAGTAGTAATTTCTACTCTTGTAGATCAGAGCGAAGCAGGTCAAATTTTTTTGGTTGGAGACGCGAT	AAGCAGTAGTTGCTTTCTGG	TACCTTGGCAACTTTGACTG	CACGTGCGTCCAGTCAGTAG	CAGAGCGAAGCAGGTCAAAT
ADH4	ENSG00000198099	4	AAAGGACGAAACACCGTAATTTCTACTCTTGTAGATCATTGAAGAGGTTGAAGTAGTAATTTCTACTCTTGTAGATCCAGTGATCGTTGGCCATGATAATTTCTACTCTTGTAGATTAGGTGACAAAGTAATTCCATAATTTCTACTCTTGTAGATCCTTGGCATTGTTGATTGCATTTTTTGGTTGGAGACGCGAT	CATTGAAGAGGTTGAAGTAG	CCAGTGATCGTTGGCCATGA	TAGGTGACAAAGTAATTCCA	CCTTGGCATTGTTGATTGCA
ADH5	ENSG00000197894	4	AAAGGACGAAACACCGTAATTTCTACTCTTGTAGATCCCACTTCAGGTTATCAAGTTAATTTCTACTCTTGTAGATCCACACCGATGCCTATACCCTAATTTCTACTCTTGTAGATCAGGTGACACTGTCATCCCATAATTTCTACTCTTGTAGATGAGTCACTCAAGGGAAAGGATTTTTTGGTTGGAGACGCGAT	CCCACTTCAGGTTATCAAGT	CCACACCGATGCCTATACCC	CAGGTGACACTGTCATCCCA	GAGTCACTCAAGGGAAAGGA
ADH6	ENSG00000172955	4	AAAGGACGAAACACCGTAATTTCTACTCTTGTAGATCCAGGTCATCAGATGCAAAGTAATTTCTACTCTTGTAGATACTGTGCTTACTCCTTCTCCTAATTTCTACTCTTGTAGATGGTGACAAAGTTATCACACTTAATTTCTACTCTTGTAGATGTAATACCAGCACCTTCTGTTTTTTTGGTTGGAGACGCGAT	CCAGGTCATCAGATGCAAAG	ACTGTGCTTACTCCTTCTCC	GGTGACAAAGTTATCACACT	GTAATACCAGCACCTTCTGT
ADH7	ENSG00000196344	4	AAAGGACGAAACACCGTAATTTCTACTCTTGTAGATGGAGCAGAAGCAACCCTTCTTAATTTCTACTCTTGTAGATTCACATGGTCATCTGTGCGATAATTTCTACTCTTGTAGATCTGTAGGTGACAAAGTCATCTAATTTCTACTCTTGTAGATCATGCAAGGGCAAACCAGTCTTTTTTGGTTGGAGACGCGAT	GGAGCAGAAGCAACCCTTCT	TCACATGGTCATCTGTGCGA	CTGTAGGTGACAAAGTCATC	CATGCAAGGGCAAACCAGTC
ADHFE1	ENSG00000147576	4	AAAGGACGAAACACCGTAATTTCTACTCTTGTAGATCCTAGGTGCCAGTGCCCAACTAATTTCTACTCTTGTAGATTAACTGCTGCTCCATATCTATAATTTCTACTCTTGTAGATCGGTTTATGATAATGTGAGATAATTTCTACTCTTGTAGATCCTGCAATCAGAGGCTTAAGTTTTTTGGTTGGAGACGCGAT	CCTAGGTGCCAGTGCCCAAC	TAACTGCTGCTCCATATCTA	CGGTTTATGATAATGTGAGA	CCTGCAATCAGAGGCTTAAG
ADI1	ENSG00000182551	4	AAAGGACGAAACACCGTAATTTCTACTCTTGTAGATCATATGGTTATGATGTCCATTAATTTCTACTCTTGTAGATGCTGGATGCTGACAAATATGTAATTTCTACTCTTGTAGATCACTTGGACGATGAGATCCGTAATTTCTACTCTTGTAGATCAGAACTACACGAAGGCCATTTTTTTGGTTGGAGACGCGAT	CATATGGTTATGATGTCCAT	GCTGGATGCTGACAAATATG	CACTTGGACGATGAGATCCG	CAGAACTACACGAAGGCCAT
ADIG	ENSG00000182035	4	AAAGGACGAAACACCGTAATTTCTACTCTTGTAGATATGCCGCTGGTGAACGACCTTAATTTCTACTCTTGTAGATTGGTTCTGCCTCCCTGTGGGTAATTTCTACTCTTGTAGATCTGTTGTTATTGATCATCTGTAATTTCTACTCTTGTAGATCATCATATCTGTATCTTCTGTTTTTTGGTTGGAGACGCGAT	ATGCCGCTGGTGAACGACCT	TGGTTCTGCCTCCCTGTGGG	CTGTTGTTATTGATCATCTG	CATCATATCTGTATCTTCTG
ADIPOQ	ENSG00000181092	4	AAAGGACGAAACACCGTAATTTCTACTCTTGTAGATCTGGTCATGACCGGGCAGAGTAATTTCTACTCTTGTAGATCCAGTGGAGCCATCATAGTGTAATTTCTACTCTTGTAGATCCTACCACATCACAGTCTATTAATTTCTACTCTTGTAGATCTGGTACTGATCATAGGTGATTTTTTGGTTGGAGACGCGAT	CTGGTCATGACCGGGCAGAG	CCAGTGGAGCCATCATAGTG	CCTACCACATCACAGTCTAT	CTGGTACTGATCATAGGTGA
ADIPOR1	ENSG00000159346	4	AAAGGACGAAACACCGTAATTTCTACTCTTGTAGATGGTGGGTTGGCGATTACCCGTAATTTCTACTCTTGTAGATGCCAGTCAGGGAGCACATCATAATTTCTACTCTTGTAGATACACCGTCTATTGTCATTCATAATTTCTACTCTTGTAGATGACTGGACTATTCAGGGATTTTTTTTGGTTGGAGACGCGAT	GGTGGGTTGGCGATTACCCG	GCCAGTCAGGGAGCACATCA	ACACCGTCTATTGTCATTCA	GACTGGACTATTCAGGGATT
ADIPOR2	ENSG00000006831	4	AAAGGACGAAACACCGTAATTTCTACTCTTGTAGATGAGGCATCTGTTCTATCTTCTAATTTCTACTCTTGTAGATCATAGCATGATGGGCTTGTATAATTTCTACTCTTGTAGATTATGTTTCGCCCAAATATCTTAATTTCTACTCTTGTAGATTACTGTAATCCACAACCTTGTTTTTTGGTTGGAGACGCGAT	GAGGCATCTGTTCTATCTTC	CATAGCATGATGGGCTTGTA	TATGTTTCGCCCAAATATCT	TACTGTAATCCACAACCTTG
ADK	ENSG00000156110	4	AAAGGACGAAACACCGTAATTTCTACTCTTGTAGATGAATGGGAAATCCTCTGCTTTAATTTCTACTCTTGTAGATTCTTCAGCCAAGATTTGGTCTAATTTCTACTCTTGTAGATCAGTGGATGATTCAACAGCCTAATTTCTACTCTTGTAGATGGTCCCTCATAGCTAATCTTTTTTTTGGTTGGAGACGCGAT	GAATGGGAAATCCTCTGCTT	TCTTCAGCCAAGATTTGGTC	CAGTGGATGATTCAACAGCC	GGTCCCTCATAGCTAATCTT
ADM	ENSG00000148926	4	AAAGGACGAAACACCGTAATTTCTACTCTTGTAGATCGTCGCCCTGATGTACCTGGTAATTTCTACTCTTGTAGATGAAACTCCGACGCGACATCCTAATTTCTACTCTTGTAGATCAGGTGGAATAAGTGGGCTCTAATTTCTACTCTTGTAGATGCTGCCGCTTCGGGACGTGCTTTTTTGGTTGGAGACGCGAT	CGTCGCCCTGATGTACCTGG	GAAACTCCGACGCGACATCC	CAGGTGGAATAAGTGGGCTC	GCTGCCGCTTCGGGACGTGC
ADNP2	ENSG00000101544	4	AAAGGACGAAACACCGTAATTTCTACTCTTGTAGATGCACCTTTCTGATGTTGTCATAATTTCTACTCTTGTAGATAAAGGACCTTAAAGGCTTTGTAATTTCTACTCTTGTAGATTCTCCTGGATCAAAGCCTTTTAATTTCTACTCTTGTAGATCAGAGGCCACAACAGTATGGTTTTTTGGTTGGAGACGCGAT	GCACCTTTCTGATGTTGTCA	AAAGGACCTTAAAGGCTTTG	TCTCCTGGATCAAAGCCTTT	CAGAGGCCACAACAGTATGG
ADNP	ENSG00000101126	4	AAAGGACGAAACACCGTAATTTCTACTCTTGTAGATCAGTATTCCAACCCAATGTCTAATTTCTACTCTTGTAGATTTAAACTGCCAAGATTGTTGTAATTTCTACTCTTGTAGATGTAAGTGATGGGTCCCACAGTAATTTCTACTCTTGTAGATGCAGCTGGCTTACTGCTCCTTTTTTTGGTTGGAGACGCGAT	CAGTATTCCAACCCAATGTC	TTAAACTGCCAAGATTGTTG	GTAAGTGATGGGTCCCACAG	GCAGCTGGCTTACTGCTCCT
ADORA1	ENSG00000163485	4	AAAGGACGAAACACCGTAATTTCTACTCTTGTAGATCAGGCCGCCTACATCGGCATTAATTTCTACTCTTGTAGATGCTGGAACAATCTGAGTGCGTAATTTCTACTCTTGTAGATGAATGACCATTTCCGCTGCCTAATTTCTACTCTTGTAGATCGCTGCCAGCCTGCACCTCCTTTTTTGGTTGGAGACGCGAT	CAGGCCGCCTACATCGGCAT	GCTGGAACAATCTGAGTGCG	GAATGACCATTTCCGCTGCC	CGCTGCCAGCCTGCACCTCC
ADORA2A	ENSG00000128271	4	AAAGGACGAAACACCGTAATTTCTACTCTTGTAGATCCATCACCATCAGCACCGGGTAATTTCTACTCTTGTAGATCCATCGGCCTGACTCCCATGTAATTTCTACTCTTGTAGATGCTGACCGCAGTTGTTCCAATAATTTCTACTCTTGTAGATAAGGCAGCTGGCACCAGTGCTTTTTTGGTTGGAGACGCGAT	CCATCACCATCAGCACCGGG	CCATCGGCCTGACTCCCATG	GCTGACCGCAGTTGTTCCAA	AAGGCAGCTGGCACCAGTGC
ADORA2B	ENSG00000170425	4	AAAGGACGAAACACCGTAATTTCTACTCTTGTAGATGGTGGCGGGCAACGTGCTGGTAATTTCTACTCTTGTAGATCCATCACCATCAGCCTGGGCTAATTTCTACTCTTGTAGATGCATCGGATTGACTCCATTCTAATTTCTACTCTTGTAGATATTCGTGGTTCCATCCCAGGTTTTTTGGTTGGAGACGCGAT	GGTGGCGGGCAACGTGCTGG	CCATCACCATCAGCCTGGGC	GCATCGGATTGACTCCATTC	ATTCGTGGTTCCATCCCAGG
ADORA3	ENSG00000282608	4	AAAGGACGAAACACCGTAATTTCTACTCTTGTAGATGACACAAGCATTGAGAAGAATAATTTCTACTCTTGTAGATCATCATTCGGAACAAACTCATAATTTCTACTCTTGTAGATCGTCATGAGAATGGACTACATAATTTCTACTCTTGTAGATGCTGGAACATGAAACTGACCTTTTTTGGTTGGAGACGCGAT	GACACAAGCATTGAGAAGAA	CATCATTCGGAACAAACTCA	CGTCATGAGAATGGACTACA	GCTGGAACATGAAACTGACC
ADPGK	ENSG00000159322	4	AAAGGACGAAACACCGTAATTTCTACTCTTGTAGATACGACATTGCCCAGGTTGCATAATTTCTACTCTTGTAGATATTGGACAGAAATTTGCAGCTAATTTCTACTCTTGTAGATCTTACCTGCTTGATACTCTATAATTTCTACTCTTGTAGATTCCCTCCATCATGTGCAATCTTTTTTGGTTGGAGACGCGAT	ACGACATTGCCCAGGTTGCA	ATTGGACAGAAATTTGCAGC	CTTACCTGCTTGATACTCTA	TCCCTCCATCATGTGCAATC
ADPRHL1	ENSG00000153531	4	AAAGGACGAAACACCGTAATTTCTACTCTTGTAGATTGTAGCCAAGAGCATCGCCGTAATTTCTACTCTTGTAGATGCTGAGCACAGCCTTCAATGTAATTTCTACTCTTGTAGATGAGCGGCCACCAAGGCCATGTAATTTCTACTCTTGTAGATCTTGTGCGGCGAACGACACATTTTTTGGTTGGAGACGCGAT	TGTAGCCAAGAGCATCGCCG	GCTGAGCACAGCCTTCAATG	GAGCGGCCACCAAGGCCATG	CTTGTGCGGCGAACGACACA
ADPRHL2	ENSG00000116863	4	AAAGGACGAAACACCGTAATTTCTACTCTTGTAGATCTCAGGAGTACAAGAAAGACTAATTTCTACTCTTGTAGATACGGGAAAGGCTCCTATGGCTAATTTCTACTCTTGTAGATAGTCGGTACCCACCGCCATCTAATTTCTACTCTTGTAGATCTGCCAGCTCTCTGGCACCTTTTTTTGGTTGGAGACGCGAT	CTCAGGAGTACAAGAAAGAC	ACGGGAAAGGCTCCTATGGC	AGTCGGTACCCACCGCCATC	CTGCCAGCTCTCTGGCACCT
ADPRH	ENSG00000144843	4	AAAGGACGAAACACCGTAATTTCTACTCTTGTAGATCCAGCTTCCACAAGAGCTTCTAATTTCTACTCTTGTAGATCAGCCTATGCTGTGAATAGCTAATTTCTACTCTTGTAGATGCTTCTGGTAGCAGCTCCATTAATTTCTACTCTTGTAGATCATGGTGGAGACAGTGATTCTTTTTTGGTTGGAGACGCGAT	CCAGCTTCCACAAGAGCTTC	CAGCCTATGCTGTGAATAGC	GCTTCTGGTAGCAGCTCCAT	CATGGTGGAGACAGTGATTC
ADPRM	ENSG00000170222	4	AAAGGACGAAACACCGTAATTTCTACTCTTGTAGATGCGTCATCGCAGATGTTCAATAATTTCTACTCTTGTAGATGAGTGTGTTAAATACTCTCTTAATTTCTACTCTTGTAGATGCTGTTCTTGGCTGAATCCTTAATTTCTACTCTTGTAGATCCCGGACGCCTCTGACAATGTTTTTTGGTTGGAGACGCGAT	GCGTCATCGCAGATGTTCAA	GAGTGTGTTAAATACTCTCT	GCTGTTCTTGGCTGAATCCT	CCCGGACGCCTCTGACAATG
ADRA1A	ENSG00000120907	4	AAAGGACGAAACACCGTAATTTCTACTCTTGTAGATCGATGGATGCGGAGCGTCACTAATTTCTACTCTTGTAGATTCTCGGGAAATGCTTCCGACTAATTTCTACTCTTGTAGATCATTCACAAACGCCATCCGTTAATTTCTACTCTTGTAGATGCTCGGATATCTAAACAGCTTTTTTTGGTTGGAGACGCGAT	CGATGGATGCGGAGCGTCAC	TCTCGGGAAATGCTTCCGAC	CATTCACAAACGCCATCCGT	GCTCGGATATCTAAACAGCT
ADRA1B	ENSG00000170214	4	AAAGGACGAAACACCGTAATTTCTACTCTTGTAGATCCATCGTGGGCAACATCCTATAATTTCTACTCTTGTAGATACGAGGACACCCTTAGCAGTTAATTTCTACTCTTGTAGATGTGCGCATCCTCGGGTGCCATAATTTCTACTCTTGTAGATAAGCCCGGCTGCCCGTTGGCTTTTTTGGTTGGAGACGCGAT	CCATCGTGGGCAACATCCTA	ACGAGGACACCCTTAGCAGT	GTGCGCATCCTCGGGTGCCA	AAGCCCGGCTGCCCGTTGGC
ADRA1D	ENSG00000171873	3	AAAGGACGAAACACCGTAATTTCTACTCTTGTAGATGCCGCGCCTTCTGCGACGTATAATTTCTACTCTTGTAGATATCGTGAACCTGGCCGTGGCTAATTTCTACTCTTGTAGATCGCGATCTCCTGAGCGTCAGTAATTTCTACTCTTGTAGATGTAGTCTCCTTGGTAATCGATTTTTTGGTTGGAGACGCGAT	GCCGCGCCTTCTGCGACGTA	ATCGTGAACCTGGCCGTGGC	CGCGATCTCCTGAGCGTCAG	GTAGTCTCCTTGGTAATCGA
ADRA2A	ENSG00000150594	4	AAAGGACGAAACACCGTAATTTCTACTCTTGTAGATCGCCCATGGGCTCCCTGCAGTAATTTCTACTCTTGTAGATTCGCTGGCCAACGAGGTCATTAATTTCTACTCTTGTAGATAAGAGCGTGCGTGGCACGGATAATTTCTACTCTTGTAGATCGCCGCGCCTTCAAGAAGATTTTTTTGGTTGGAGACGCGAT	CGCCCATGGGCTCCCTGCAG	TCGCTGGCCAACGAGGTCAT	AAGAGCGTGCGTGGCACGGA	CGCCGCGCCTTCAAGAAGAT
ADRA2B	ENSG00000274286	4	AAAGGACGAAACACCGTAATTTCTACTCTTGTAGATGCCTCAGCCAAACTGCCAGCTAATTTCTACTCTTGTAGATGCGATCAGGTAGATGCGCAGTAATTTCTACTCTTGTAGATTCGCTGGCCAACGAGCTGCTTAATTTCTACTCTTGTAGATCCATCTTCGGCAACGCTCTGTTTTTTGGTTGGAGACGCGAT	GCCTCAGCCAAACTGCCAGC	GCGATCAGGTAGATGCGCAG	TCGCTGGCCAACGAGCTGCT	CCATCTTCGGCAACGCTCTG
ADRA2C	ENSG00000184160	4	AAAGGACGAAACACCGTAATTTCTACTCTTGTAGATCACCTCGTCGATCGTGCATCTAATTTCTACTCTTGTAGATTGCTGGCTGTGGTCATGGGCTAATTTCTACTCTTGTAGATCGGCGATCCTTTAAGCACATTAATTTCTACTCTTGTAGATAGCACATCCTCTTCCGACGGTTTTTTGGTTGGAGACGCGAT	CACCTCGTCGATCGTGCATC	TGCTGGCTGTGGTCATGGGC	CGGCGATCCTTTAAGCACAT	AGCACATCCTCTTCCGACGG
ADRB2	ENSG00000169252	4	AAAGGACGAAACACCGTAATTTCTACTCTTGTAGATGGGCCGCCCATATTCTTATGTAATTTCTACTCTTGTAGATCCATTACTTCACCTTTCAAGTAATTTCTACTCTTGTAGATGGAGGATGTAAACTTCCTTATAATTTCTACTCTTGTAGATCATCCTCCTAAATTGGATAGTTTTTTGGTTGGAGACGCGAT	GGGCCGCCCATATTCTTATG	CCATTACTTCACCTTTCAAG	GGAGGATGTAAACTTCCTTA	CATCCTCCTAAATTGGATAG
ADRB3	ENSG00000188778	4	AAAGGACGAAACACCGTAATTTCTACTCTTGTAGATGCAGCGCCTTCCGCCGTCTTTAATTTCTACTCTTGTAGATCTTGCCCTGAACTGGCTAGGTAATTTCTACTCTTGTAGATGTGGTGGCTACGCGCCAGCTTAATTTCTACTCTTGTAGATGATGCTGGCGGTCACACACATTTTTTGGTTGGAGACGCGAT	GCAGCGCCTTCCGCCGTCTT	CTTGCCCTGAACTGGCTAGG	GTGGTGGCTACGCGCCAGCT	GATGCTGGCGGTCACACACA
ADRBK1	ENSG00000173020	4	AAAGGACGAAACACCGTAATTTCTACTCTTGTAGATCCAGTGGAAGAATGTGGAGCTAATTTCTACTCTTGTAGATGCGAGGTCTATGGGTGCCGGTAATTTCTACTCTTGTAGATGCCTTTCTTGCCCAGGCACATAATTTCTACTCTTGTAGATCGCTCCCTGGACTGGCAGATTTTTTTGGTTGGAGACGCGAT	CCAGTGGAAGAATGTGGAGC	GCGAGGTCTATGGGTGCCGG	GCCTTTCTTGCCCAGGCACA	CGCTCCCTGGACTGGCAGAT
ADRBK2	ENSG00000100077	4	AAAGGACGAAACACCGTAATTTCTACTCTTGTAGATATTTCTCTCTGCAAGGTACTTAATTTCTACTCTTGTAGATCAGAAGTCGACAAATTTATGTAATTTCTACTCTTGTAGATTCAAAGCAAGCTGTAGAACATAATTTCTACTCTTGTAGATCATCTCTTCCAGCCATACATTTTTTTGGTTGGAGACGCGAT	ATTTCTCTCTGCAAGGTACT	CAGAAGTCGACAAATTTATG	TCAAAGCAAGCTGTAGAACA	CATCTCTTCCAGCCATACAT
ADRM1	ENSG00000130706	4	AAAGGACGAAACACCGTAATTTCTACTCTTGTAGATCCGCCCGAAACTCCACCAAGTAATTTCTACTCTTGTAGATCGGCAATGCTCCTCATCCTGTAATTTCTACTCTTGTAGATCCAGCAGGCTCTGCAGGCCATAATTTCTACTCTTGTAGATCCAAAGCCATGCAGAACAACTTTTTTGGTTGGAGACGCGAT	CCGCCCGAAACTCCACCAAG	CGGCAATGCTCCTCATCCTG	CCAGCAGGCTCTGCAGGCCA	CCAAAGCCATGCAGAACAAC
ADSL	ENSG00000239900	4	AAAGGACGAAACACCGTAATTTCTACTCTTGTAGATGCGACAGGTATAAATTCCGGTAATTTCTACTCTTGTAGATCCTATCACAGATGAACAAATTAATTTCTACTCTTGTAGATCTAAGGAACGAGCCAGTCTATAATTTCTACTCTTGTAGATCATGGATCTCCAGAACTTGATTTTTTGGTTGGAGACGCGAT	GCGACAGGTATAAATTCCGG	CCTATCACAGATGAACAAAT	CTAAGGAACGAGCCAGTCTA	CATGGATCTCCAGAACTTGA
ADSSL1	ENSG00000185100	4	AAAGGACGAAACACCGTAATTTCTACTCTTGTAGATCCATCCACCACCACCGTGTGTAATTTCTACTCTTGTAGATAGGAAGCAGAGAAGAATGAATAATTTCTACTCTTGTAGATACCAGGCTGTCGACGGACTTTAATTTCTACTCTTGTAGATAGTATAGGCACCACCAAGAATTTTTTGGTTGGAGACGCGAT	CCATCCACCACCACCGTGTG	AGGAAGCAGAGAAGAATGAA	ACCAGGCTGTCGACGGACTT	AGTATAGGCACCACCAAGAA
ADSS	ENSG00000035687	4	AAAGGACGAAACACCGTAATTTCTACTCTTGTAGATGGGAGGAAATAATGCTGGCCTAATTTCTACTCTTGTAGATTCTGCTTCTTCAAACAATCCTAATTTCTACTCTTGTAGATCCCTTTCTAGGACTAGAAGGTAATTTCTACTCTTGTAGATCTGCTTGTTCTTGTCTCTGTTTTTTTGGTTGGAGACGCGAT	GGGAGGAAATAATGCTGGCC	TCTGCTTCTTCAAACAATCC	CCCTTTCTAGGACTAGAAGG	CTGCTTGTTCTTGTCTCTGT
ADTRP	ENSG00000111863	4	AAAGGACGAAACACCGTAATTTCTACTCTTGTAGATCTTCCTGTGAGATGTAATAATAATTTCTACTCTTGTAGATAAACTTACCGTGGATACAGGTAATTTCTACTCTTGTAGATGCATTCTGGATCCTCTTTCTTAATTTCTACTCTTGTAGATTCTCCTGCAGCACACTTTCATTTTTTGGTTGGAGACGCGAT	CTTCCTGTGAGATGTAATAA	AAACTTACCGTGGATACAGG	GCATTCTGGATCCTCTTTCT	TCTCCTGCAGCACACTTTCA
AEBP1	ENSG00000106624	4	AAAGGACGAAACACCGTAATTTCTACTCTTGTAGATCCCTCAGAGCCGGAGGAGGATAATTTCTACTCTTGTAGATTCCGTAGGCGTCCACTCCTCTAATTTCTACTCTTGTAGATCTCATAGCCGTTGGTGTACATAATTTCTACTCTTGTAGATATCCGCATCTACCCACTCACTTTTTTGGTTGGAGACGCGAT	CCCTCAGAGCCGGAGGAGGA	TCCGTAGGCGTCCACTCCTC	CTCATAGCCGTTGGTGTACA	ATCCGCATCTACCCACTCAC
AEBP2	ENSG00000139154	4	AAAGGACGAAACACCGTAATTTCTACTCTTGTAGATCTTGAAGAAGTAGTGCTTCCTAATTTCTACTCTTGTAGATCAACCTTTCCATAAGCAAACTAATTTCTACTCTTGTAGATTCAGTGTAACACTTACGTAATAATTTCTACTCTTGTAGATGCACGGCCACATGATTTCTTTTTTTTGGTTGGAGACGCGAT	CTTGAAGAAGTAGTGCTTCC	CAACCTTTCCATAAGCAAAC	TCAGTGTAACACTTACGTAA	GCACGGCCACATGATTTCTT
AEN	ENSG00000181026	4	AAAGGACGAAACACCGTAATTTCTACTCTTGTAGATGGATGGTGAGGGAAGGGCACTAATTTCTACTCTTGTAGATCCGGGAGCAGGCCTTCTGCTTAATTTCTACTCTTGTAGATTGCTCACAGATCCTTAAGCTTAATTTCTACTCTTGTAGATGGACATAGGTCGTATCCCGGTTTTTTGGTTGGAGACGCGAT	GGATGGTGAGGGAAGGGCAC	CCGGGAGCAGGCCTTCTGCT	TGCTCACAGATCCTTAAGCT	GGACATAGGTCGTATCCCGG
AES	ENSG00000104964	4	AAAGGACGAAACACCGTAATTTCTACTCTTGTAGATAGCTACTGCAAGCTCAGTACTAATTTCTACTCTTGTAGATATGCGGTCGCAGGAGTCCGATAATTTCTACTCTTGTAGATTGCATCTCGATGTTCAAGCCTAATTTCTACTCTTGTAGATTGCCCAGGTCCTGCCCTACCTTTTTTGGTTGGAGACGCGAT	AGCTACTGCAAGCTCAGTAC	ATGCGGTCGCAGGAGTCCGA	TGCATCTCGATGTTCAAGCC	TGCCCAGGTCCTGCCCTACC
AFAP1L1	ENSG00000157510	4	AAAGGACGAAACACCGTAATTTCTACTCTTGTAGATCAGGGTGGTATCGCTGAGGTTAATTTCTACTCTTGTAGATTGACAACCCACAGATGGCTGTAATTTCTACTCTTGTAGATCCGTGACGCCTGCAGATAATTAATTTCTACTCTTGTAGATTCTCCCTGTCCAGTGTTACATTTTTTGGTTGGAGACGCGAT	CAGGGTGGTATCGCTGAGGT	TGACAACCCACAGATGGCTG	CCGTGACGCCTGCAGATAAT	TCTCCCTGTCCAGTGTTACA
AFAP1L2	ENSG00000169129	4	AAAGGACGAAACACCGTAATTTCTACTCTTGTAGATCTGTCCCTAGCCCTGGAACATAATTTCTACTCTTGTAGATCCTTGAGACTCTGCATTCTGTAATTTCTACTCTTGTAGATCTGCCCGCAGCGCCTGAGGATAATTTCTACTCTTGTAGATGGATGGCAAGCTGTTTCCGTTTTTTTGGTTGGAGACGCGAT	CTGTCCCTAGCCCTGGAACA	CCTTGAGACTCTGCATTCTG	CTGCCCGCAGCGCCTGAGGA	GGATGGCAAGCTGTTTCCGT
AFAP1	ENSG00000196526	4	AAAGGACGAAACACCGTAATTTCTACTCTTGTAGATGATGACTGTATTCTTAGCAGTAATTTCTACTCTTGTAGATATGTGAAGGACCATGCTCAGTAATTTCTACTCTTGTAGATGCGTCCTTGACCAGGTCCATTAATTTCTACTCTTGTAGATGGGATGTACGTAATGTTACATTTTTTGGTTGGAGACGCGAT	GATGACTGTATTCTTAGCAG	ATGTGAAGGACCATGCTCAG	GCGTCCTTGACCAGGTCCAT	GGGATGTACGTAATGTTACA
AFF1	ENSG00000172493	4	AAAGGACGAAACACCGTAATTTCTACTCTTGTAGATTGGCATCTGAAACAGTTTGTTAATTTCTACTCTTGTAGATGCTGGGCAATAGCCTTTACTTAATTTCTACTCTTGTAGATAGCAGACCTACTCCAATGAATAATTTCTACTCTTGTAGATACAGCAATACATACGCCTAGTTTTTTGGTTGGAGACGCGAT	TGGCATCTGAAACAGTTTGT	GCTGGGCAATAGCCTTTACT	AGCAGACCTACTCCAATGAA	ACAGCAATACATACGCCTAG
AFF2	ENSG00000155966	4	AAAGGACGAAACACCGTAATTTCTACTCTTGTAGATAGAGACTGGGACTTGGAGCATAATTTCTACTCTTGTAGATGGGAGCCATACAAGGTAGCTTAATTTCTACTCTTGTAGATCAGATGGGTTTGACTCTTCATAATTTCTACTCTTGTAGATAACTCACCCGCAAGATTTCTTTTTTTGGTTGGAGACGCGAT	AGAGACTGGGACTTGGAGCA	GGGAGCCATACAAGGTAGCT	CAGATGGGTTTGACTCTTCA	AACTCACCCGCAAGATTTCT
AFF3	ENSG00000144218	4	AAAGGACGAAACACCGTAATTTCTACTCTTGTAGATAGTCATCAGCCAGCAGATGCTAATTTCTACTCTTGTAGATATTCTAGTTACTCTCTCTTCTAATTTCTACTCTTGTAGATGGAACTCCAACGAGATGACTTAATTTCTACTCTTGTAGATCGAAGACGACTTCAGCTTAGTTTTTTGGTTGGAGACGCGAT	AGTCATCAGCCAGCAGATGC	ATTCTAGTTACTCTCTCTTC	GGAACTCCAACGAGATGACT	CGAAGACGACTTCAGCTTAG
AFF4	ENSG00000072364	4	AAAGGACGAAACACCGTAATTTCTACTCTTGTAGATCCGTTCTTTCATACGCAGCATAATTTCTACTCTTGTAGATCAAGCATACTCTGAATACGATAATTTCTACTCTTGTAGATTTTCAAGGCATCAGCTTCTGTAATTTCTACTCTTGTAGATCATGGTGTATGAATAGCCGTTTTTTTGGTTGGAGACGCGAT	CCGTTCTTTCATACGCAGCA	CAAGCATACTCTGAATACGA	TTTCAAGGCATCAGCTTCTG	CATGGTGTATGAATAGCCGT
AFG3L2	ENSG00000141385	4	AAAGGACGAAACACCGTAATTTCTACTCTTGTAGATCCGATTTGTTACAACTCAAGTAATTTCTACTCTTGTAGATTCTCCCATAACTTCTTTAGGTAATTTCTACTCTTGTAGATCACCGCCACCACCTCCTCCTTAATTTCTACTCTTGTAGATCTTGCTGCTCAAGAGATCCGTTTTTTGGTTGGAGACGCGAT	CCGATTTGTTACAACTCAAG	TCTCCCATAACTTCTTTAGG	CACCGCCACCACCTCCTCCT	CTTGCTGCTCAAGAGATCCG
AFMID	ENSG00000183077	4	AAAGGACGAAACACCGTAATTTCTACTCTTGTAGATCCAAGCAAGGTTCCTTGGAATAATTTCTACTCTTGTAGATTGAGACAGCCACCACAAGGGTAATTTCTACTCTTGTAGATCAGCCTTGCCTTTCTTCCTGTAATTTCTACTCTTGTAGATCCTGTGTGGACACTCAGCCGTTTTTTGGTTGGAGACGCGAT	CCAAGCAAGGTTCCTTGGAA	TGAGACAGCCACCACAAGGG	CAGCCTTGCCTTTCTTCCTG	CCTGTGTGGACACTCAGCCG
AFM	ENSG00000079557	4	AAAGGACGAAACACCGTAATTTCTACTCTTGTAGATACTGAATCCCTAACCCTGCCTAATTTCTACTCTTGTAGATGCACAACTCACATGTATTCATAATTTCTACTCTTGTAGATCATTTCTTCAAAGGTTGCTTTAATTTCTACTCTTGTAGATAAAGGGATTCTCTGTTACTTTTTTTTGGTTGGAGACGCGAT	ACTGAATCCCTAACCCTGCC	GCACAACTCACATGTATTCA	CATTTCTTCAAAGGTTGCTT	AAAGGGATTCTCTGTTACTT
AFP	ENSG00000081051	4	AAAGGACGAAACACCGTAATTTCTACTCTTGTAGATTATGCAGTGTTCTGGATTCATAATTTCTACTCTTGTAGATCAGCTTCCATATTGGATTCTTAATTTCTACTCTTGTAGATAAATTATTCACTCACCTGGTTAATTTCTACTCTTGTAGATGCTGCAGCAGTCTGAATGTCTTTTTTGGTTGGAGACGCGAT	TATGCAGTGTTCTGGATTCA	CAGCTTCCATATTGGATTCT	AAATTATTCACTCACCTGGT	GCTGCAGCAGTCTGAATGTC
AFTPH	ENSG00000119844	4	AAAGGACGAAACACCGTAATTTCTACTCTTGTAGATGGTAGAAGCTTGGATAACAATAATTTCTACTCTTGTAGATCAGCAAGTGCTTCAGGGAAGTAATTTCTACTCTTGTAGATCAGGGAATTGCTAGATGTGTTAATTTCTACTCTTGTAGATTACTTACCAATCCTGCTGCATTTTTTGGTTGGAGACGCGAT	GGTAGAAGCTTGGATAACAA	CAGCAAGTGCTTCAGGGAAG	CAGGGAATTGCTAGATGTGT	TACTTACCAATCCTGCTGCA
AGAP1	ENSG00000157985	4	AAAGGACGAAACACCGTAATTTCTACTCTTGTAGATAGATGCCTTCGTGAACAGCCTAATTTCTACTCTTGTAGATCAGACCGTTTACCACTACTATAATTTCTACTCTTGTAGATCCGTCCTGGAAGACCCTCTCTAATTTCTACTCTTGTAGATTCTGTGTGTCCACCAGTTGCTTTTTTGGTTGGAGACGCGAT	AGATGCCTTCGTGAACAGCC	CAGACCGTTTACCACTACTA	CCGTCCTGGAAGACCCTCTC	TCTGTGTGTCCACCAGTTGC
AGAP2	ENSG00000135439	4	AAAGGACGAAACACCGTAATTTCTACTCTTGTAGATGAGCCTGCTTGGCCACCTCATAATTTCTACTCTTGTAGATAGCCGCTCCATTCCTGAACTTAATTTCTACTCTTGTAGATATGTCCGCGCACAGAGCTCTTAATTTCTACTCTTGTAGATCCCTTTCTCCAGAGCTTCCTTTTTTTGGTTGGAGACGCGAT	GAGCCTGCTTGGCCACCTCA	AGCCGCTCCATTCCTGAACT	ATGTCCGCGCACAGAGCTCT	CCCTTTCTCCAGAGCTTCCT
AGAP3	ENSG00000133612	4	AAAGGACGAAACACCGTAATTTCTACTCTTGTAGATGCGCTGCAGAACCAGATCCGTAATTTCTACTCTTGTAGATAGCTCCGGTACGGAGCGGCTTAATTTCTACTCTTGTAGATAGAAGGAGATTGTGGTGGATTAATTTCTACTCTTGTAGATCTTGCTCTACCCTAGTTTGCTTTTTTGGTTGGAGACGCGAT	GCGCTGCAGAACCAGATCCG	AGCTCCGGTACGGAGCGGCT	AGAAGGAGATTGTGGTGGAT	CTTGCTCTACCCTAGTTTGC
AGA	ENSG00000038002	4	AAAGGACGAAACACCGTAATTTCTACTCTTGTAGATGAGGAAGTCCTGATGAACTTTAATTTCTACTCTTGTAGATCGTGCCACACCAATAGCATTTAATTTCTACTCTTGTAGATGCTGGCAATTCCGAGCAAGCTAATTTCTACTCTTGTAGATCAGAATGTTATACCAGATCCTTTTTTGGTTGGAGACGCGAT	GAGGAAGTCCTGATGAACTT	CGTGCCACACCAATAGCATT	GCTGGCAATTCCGAGCAAGC	CAGAATGTTATACCAGATCC
AGBL2	ENSG00000165923	4	AAAGGACGAAACACCGTAATTTCTACTCTTGTAGATCGTGTTGTGTACCGACCTGCTAATTTCTACTCTTGTAGATCTTTCACAGACTATTCCTGATAATTTCTACTCTTGTAGATCCAAACTCTGCTACGCATCATAATTTCTACTCTTGTAGATTAGGGCCTATCAGTTTATCTTTTTTTGGTTGGAGACGCGAT	CGTGTTGTGTACCGACCTGC	CTTTCACAGACTATTCCTGA	CCAAACTCTGCTACGCATCA	TAGGGCCTATCAGTTTATCT
AGBL3	ENSG00000146856	4	AAAGGACGAAACACCGTAATTTCTACTCTTGTAGATGGATGAGGATATGTTCATGATAATTTCTACTCTTGTAGATTATGGTGTCTCTTCTTCTGGTAATTTCTACTCTTGTAGATTCCAGACTCCAAGGAAGCTATAATTTCTACTCTTGTAGATAAGCAGCCTGTGGATTACCGTTTTTTGGTTGGAGACGCGAT	GGATGAGGATATGTTCATGA	TATGGTGTCTCTTCTTCTGG	TCCAGACTCCAAGGAAGCTA	AAGCAGCCTGTGGATTACCG
AGBL4	ENSG00000186094	4	AAAGGACGAAACACCGTAATTTCTACTCTTGTAGATTTGGGCTGTCCACAATAGCCTAATTTCTACTCTTGTAGATCCTCACCTGTGATTCTTTCATAATTTCTACTCTTGTAGATGTCTGCTGGTAGATTTCACCTAATTTCTACTCTTGTAGATCCAGTTTGCTTACTGCTACCTTTTTTGGTTGGAGACGCGAT	TTGGGCTGTCCACAATAGCC	CCTCACCTGTGATTCTTTCA	GTCTGCTGGTAGATTTCACC	CCAGTTTGCTTACTGCTACC
AGBL5	ENSG00000084693	4	AAAGGACGAAACACCGTAATTTCTACTCTTGTAGATGTTCCATATACCTGTTCCCATAATTTCTACTCTTGTAGATTGCGCACACTGCCCACCCGGTAATTTCTACTCTTGTAGATGCAGTTCCTGGCAGTCACTGTAATTTCTACTCTTGTAGATCACTCACCCTCTTGCCTGCGTTTTTTGGTTGGAGACGCGAT	GTTCCATATACCTGTTCCCA	TGCGCACACTGCCCACCCGG	GCAGTTCCTGGCAGTCACTG	CACTCACCCTCTTGCCTGCG
AGER	ENSG00000204305	4	AAAGGACGAAACACCGTAATTTCTACTCTTGTAGATCGGTGCCAGGCAATGAACAGTAATTTCTACTCTTGTAGATAGGAGAGGGCTGGGCAGGGATAATTTCTACTCTTGTAGATTCTTCCAGAACCAGGCGAGGTAATTTCTACTCTTGTAGATCCTGTCTCCGTACAGGCTCTTTTTTTGGTTGGAGACGCGAT	CGGTGCCAGGCAATGAACAG	AGGAGAGGGCTGGGCAGGGA	TCTTCCAGAACCAGGCGAGG	CCTGTCTCCGTACAGGCTCT
AGFG1	ENSG00000173744	4	AAAGGACGAAACACCGTAATTTCTACTCTTGTAGATGGCGAGGATTAAATCCACCATAATTTCTACTCTTGTAGATCAAAGGTCTGTAAACAGATTTAATTTCTACTCTTGTAGATAGGGTCCTCTGCCAGTAGCATAATTTCTACTCTTGTAGATCTGCTCCAGCTCCTCAGTCATTTTTTGGTTGGAGACGCGAT	GGCGAGGATTAAATCCACCA	CAAAGGTCTGTAAACAGATT	AGGGTCCTCTGCCAGTAGCA	CTGCTCCAGCTCCTCAGTCA
AGFG2	ENSG00000106351	4	AAAGGACGAAACACCGTAATTTCTACTCTTGTAGATACTGAGCCTGAAGTAGTATTTAATTTCTACTCTTGTAGATTGAGGATCCCTGGAATCTGGTAATTTCTACTCTTGTAGATGAAGCCTCCCTCCAGCTGGTTAATTTCTACTCTTGTAGATGCTGACTGGCGGGTGCCAGGTTTTTTGGTTGGAGACGCGAT	ACTGAGCCTGAAGTAGTATT	TGAGGATCCCTGGAATCTGG	GAAGCCTCCCTCCAGCTGGT	GCTGACTGGCGGGTGCCAGG
AGGF1	ENSG00000164252	4	AAAGGACGAAACACCGTAATTTCTACTCTTGTAGATTCTCAGGTGGAAGAACTCAGTAATTTCTACTCTTGTAGATTCAGACGTACTACAATGACGTAATTTCTACTCTTGTAGATAGCTAATGATGAGCCTTCTATAATTTCTACTCTTGTAGATCAACCTTATCCGACTTCTAGTTTTTTGGTTGGAGACGCGAT	TCTCAGGTGGAAGAACTCAG	TCAGACGTACTACAATGACG	AGCTAATGATGAGCCTTCTA	CAACCTTATCCGACTTCTAG
AGK	ENSG00000006530	4	AAAGGACGAAACACCGTAATTTCTACTCTTGTAGATCATAGAGCCAATGGCCTCCCTAATTTCTACTCTTGTAGATATAGTGATAACCTCCTAAGGTAATTTCTACTCTTGTAGATGGTGTTTGGCAATCAACTCATAATTTCTACTCTTGTAGATTCTGGCATGGATGTGACTATTTTTTTGGTTGGAGACGCGAT	CATAGAGCCAATGGCCTCCC	ATAGTGATAACCTCCTAAGG	GGTGTTTGGCAATCAACTCA	TCTGGCATGGATGTGACTAT
AGL	ENSG00000162688	4	AAAGGACGAAACACCGTAATTTCTACTCTTGTAGATCAGTTTCTCCATTTCGTTCATAATTTCTACTCTTGTAGATGGGTATGAGCTACAGTTCCGTAATTTCTACTCTTGTAGATCGTGTTGGTGCTGATAATCATAATTTCTACTCTTGTAGATCTTTGCAGGCTACAACATGATTTTTTGGTTGGAGACGCGAT	CAGTTTCTCCATTTCGTTCA	GGGTATGAGCTACAGTTCCG	CGTGTTGGTGCTGATAATCA	CTTTGCAGGCTACAACATGA
AGMAT	ENSG00000116771	4	AAAGGACGAAACACCGTAATTTCTACTCTTGTAGATTCATAGGCCTCTTGAATTCGTAATTTCTACTCTTGTAGATCCATCGCTTGCAATATGGGATAATTTCTACTCTTGTAGATTATCAGCTTTGATATTGACGTAATTTCTACTCTTGTAGATCTTACTCACCAGAAAGATCATTTTTTGGTTGGAGACGCGAT	TCATAGGCCTCTTGAATTCG	CCATCGCTTGCAATATGGGA	TATCAGCTTTGATATTGACG	CTTACTCACCAGAAAGATCA
AGMO	ENSG00000187546	4	AAAGGACGAAACACCGTAATTTCTACTCTTGTAGATACTGGGTTTCATCGTGTAAATAATTTCTACTCTTGTAGATCTTTGAGAATCCAGCTGACATAATTTCTACTCTTGTAGATCCTTGGGATTCTCCATGGACTAATTTCTACTCTTGTAGATGTGTCCGGCCCACATAATATTTTTTTGGTTGGAGACGCGAT	ACTGGGTTTCATCGTGTAAA	CTTTGAGAATCCAGCTGACA	CCTTGGGATTCTCCATGGAC	GTGTCCGGCCCACATAATAT
AGO1	ENSG00000092847	4	AAAGGACGAAACACCGTAATTTCTACTCTTGTAGATCCCACAGTGCCAATGCCAGGTAATTTCTACTCTTGTAGATCATCATACACAGGCTTGCGATAATTTCTACTCTTGTAGATAGGTCTCCATCAAGTGGCTATAATTTCTACTCTTGTAGATTAAGGCACAGCCAGTGATTGTTTTTTGGTTGGAGACGCGAT	CCCACAGTGCCAATGCCAGG	CATCATACACAGGCTTGCGA	AGGTCTCCATCAAGTGGCTA	TAAGGCACAGCCAGTGATTG
AGO2	ENSG00000123908	4	AAAGGACGAAACACCGTAATTTCTACTCTTGTAGATGAAGAAATTGGCCTGTAATTTAATTTCTACTCTTGTAGATACGGCAGGAAGAATCTATACTAATTTCTACTCTTGTAGATAGACGATCCAGGCCCTGGACTAATTTCTACTCTTGTAGATGCTTCCATCAGTCCGTCCGGTTTTTTGGTTGGAGACGCGAT	GAAGAAATTGGCCTGTAATT	ACGGCAGGAAGAATCTATAC	AGACGATCCAGGCCCTGGAC	GCTTCCATCAGTCCGTCCGG
AGO3	ENSG00000126070	4	AAAGGACGAAACACCGTAATTTCTACTCTTGTAGATCCCATGGTGCCATAGCCAGGTAATTTCTACTCTTGTAGATGAGACCGTAGACCAGTTTATTAATTTCTACTCTTGTAGATCCATCAACAGGTAGATTTAGTAATTTCTACTCTTGTAGATTCCGCTCCAGAAGGATATGATTTTTTGGTTGGAGACGCGAT	CCCATGGTGCCATAGCCAGG	GAGACCGTAGACCAGTTTAT	CCATCAACAGGTAGATTTAG	TCCGCTCCAGAAGGATATGA
AGO4	ENSG00000134698	4	AAAGGACGAAACACCGTAATTTCTACTCTTGTAGATCAACAGTTCCAAGGCCAGGATAATTTCTACTCTTGTAGATCCATCATACCCAGGCTGCCGTAATTTCTACTCTTGTAGATGCTGGGCACTTGAATGAAGTTAATTTCTACTCTTGTAGATGACATTCAGAACATCAATGATTTTTTGGTTGGAGACGCGAT	CAACAGTTCCAAGGCCAGGA	CCATCATACCCAGGCTGCCG	GCTGGGCACTTGAATGAAGT	GACATTCAGAACATCAATGA
AGPAT1	ENSG00000204310	4	AAAGGACGAAACACCGTAATTTCTACTCTTGTAGATATGTGGAGCAGCATTAGACGTAATTTCTACTCTTGTAGATCCCAGGATGACTCACGTCCTTAATTTCTACTCTTGTAGATAAGGGCAGCATGGAGCCATTTAATTTCTACTCTTGTAGATCGGGAAATCTCCACTGATGGTTTTTTGGTTGGAGACGCGAT	ATGTGGAGCAGCATTAGACG	CCCAGGATGACTCACGTCCT	AAGGGCAGCATGGAGCCATT	CGGGAAATCTCCACTGATGG
AGPAT3	ENSG00000160216	4	AAAGGACGAAACACCGTAATTTCTACTCTTGTAGATTCTTCGTGGTGAGTGGTCTGTAATTTCTACTCTTGTAGATGGAAGGAGCACGCAGTCATCTAATTTCTACTCTTGTAGATCTCTGAAGTTCAGGGTTACATAATTTCTACTCTTGTAGATATCCAGCGGGATGTCTTCCATTTTTTGGTTGGAGACGCGAT	TCTTCGTGGTGAGTGGTCTG	GGAAGGAGCACGCAGTCATC	CTCTGAAGTTCAGGGTTACA	ATCCAGCGGGATGTCTTCCA
AGPAT4	ENSG00000026652	4	AAAGGACGAAACACCGTAATTTCTACTCTTGTAGATAAACTTGTGGTTGAGAACCATAATTTCTACTCTTGTAGATCAGCACCTCCGGGACTACCCTAATTTCTACTCTTGTAGATTCAAGCTCCTCACGGTGATGTAATTTCTACTCTTGTAGATGGACTCCCAGCAGTGTTGGATTTTTTGGTTGGAGACGCGAT	AAACTTGTGGTTGAGAACCA	CAGCACCTCCGGGACTACCC	TCAAGCTCCTCACGGTGATG	GGACTCCCAGCAGTGTTGGA
AGPAT5	ENSG00000155189	4	AAAGGACGAAACACCGTAATTTCTACTCTTGTAGATACCCTTCTTTCAGCACGTAGTAATTTCTACTCTTGTAGATGCACTGCGCTTTACATAGATTAATTTCTACTCTTGTAGATCAGAAGGTACAAGGTATAATTAATTTCTACTCTTGTAGATCCTTCATAAACCACCGTAACTTTTTTGGTTGGAGACGCGAT	ACCCTTCTTTCAGCACGTAG	GCACTGCGCTTTACATAGAT	CAGAAGGTACAAGGTATAAT	CCTTCATAAACCACCGTAAC
AGPAT6	ENSG00000158669	4	AAAGGACGAAACACCGTAATTTCTACTCTTGTAGATCGGATACCAAAGGAGACTCCTAATTTCTACTCTTGTAGATCCGGAAAGGAATGGAGACCATAATTTCTACTCTTGTAGATGCAAGTATCCCACCACAGTTTAATTTCTACTCTTGTAGATAGGAGTTCATGAGTAAACATTTTTTTGGTTGGAGACGCGAT	CGGATACCAAAGGAGACTCC	CCGGAAAGGAATGGAGACCA	GCAAGTATCCCACCACAGTT	AGGAGTTCATGAGTAAACAT
AGPHD1	ENSG00000188266	4	AAAGGACGAAACACCGTAATTTCTACTCTTGTAGATCAAGGTCCGGCCACTTCCTATAATTTCTACTCTTGTAGATGATAGTGGCTCTGAAATCAATAATTTCTACTCTTGTAGATGATTCTGGCCCAGGGCATACTAATTTCTACTCTTGTAGATGCAGTTTCAAACCAGATTTCTTTTTTGGTTGGAGACGCGAT	CAAGGTCCGGCCACTTCCTA	GATAGTGGCTCTGAAATCAA	GATTCTGGCCCAGGGCATAC	GCAGTTTCAAACCAGATTTC
AGPS	ENSG00000018510	4	AAAGGACGAAACACCGTAATTTCTACTCTTGTAGATGGATGGTGCCCGACTCCTGCTAATTTCTACTCTTGTAGATGCCCTTCTTATTGAAGATGATAATTTCTACTCTTGTAGATAATGTTGGTAAACCCATGCCTAATTTCTACTCTTGTAGATCAACAGAAGGAGGTGTATCATTTTTTGGTTGGAGACGCGAT	GGATGGTGCCCGACTCCTGC	GCCCTTCTTATTGAAGATGA	AATGTTGGTAAACCCATGCC	CAACAGAAGGAGGTGTATCA
AGR2	ENSG00000106541	4	AAAGGACGAAACACCGTAATTTCTACTCTTGTAGATGCTCCAGGTTTGACTGTGGTTAATTTCTACTCTTGTAGATAAGCAACAAACCCTTGATGATAATTTCTACTCTTGTAGATGTATGAAACAACTGACAAACTAATTTCTACTCTTGTAGATAATATCTTCCAGTGATATCGTTTTTTGGTTGGAGACGCGAT	GCTCCAGGTTTGACTGTGGT	AAGCAACAAACCCTTGATGA	GTATGAAACAACTGACAAAC	AATATCTTCCAGTGATATCG
AGR3	ENSG00000173467	4	AAAGGACGAAACACCGTAATTTCTACTCTTGTAGATGGTCTCTGCCTCTTACTCGTTAATTTCTACTCTTGTAGATTCTCTTCTATTTCAGGATGGTAATTTCTACTCTTGTAGATGTAAGAAGCCATTAATGGTTTAATTTCTACTCTTGTAGATGCATGATGAACTTATTCTGATTTTTTGGTTGGAGACGCGAT	GGTCTCTGCCTCTTACTCGT	TCTCTTCTATTTCAGGATGG	GTAAGAAGCCATTAATGGTT	GCATGATGAACTTATTCTGA
AGRN	ENSG00000188157	4	AAAGGACGAAACACCGTAATTTCTACTCTTGTAGATCCCTTCAAGTACCGCCAGACTAATTTCTACTCTTGTAGATGTAGGTGACTCCGTCGTCCCTAATTTCTACTCTTGTAGATGGGCGACGTGTGCTGTGAAGTAATTTCTACTCTTGTAGATGCCCAGCCCGTGTGTGGCTCTTTTTTGGTTGGAGACGCGAT	CCCTTCAAGTACCGCCAGAC	GTAGGTGACTCCGTCGTCCC	GGGCGACGTGTGCTGTGAAG	GCCCAGCCCGTGTGTGGCTC
AGTPBP1	ENSG00000135049	4	AAAGGACGAAACACCGTAATTTCTACTCTTGTAGATGCCTTACCAATAATTCTAGGTAATTTCTACTCTTGTAGATCATTCCTGTAGAACCTTTGGTAATTTCTACTCTTGTAGATCTGGCATTCATAAGTAACTGTAATTTCTACTCTTGTAGATCAGAATCATCGCTTGGTTCTTTTTTTGGTTGGAGACGCGAT	GCCTTACCAATAATTCTAGG	CATTCCTGTAGAACCTTTGG	CTGGCATTCATAAGTAACTG	CAGAATCATCGCTTGGTTCT
AGTR1	ENSG00000144891	4	AAAGGACGAAACACCGTAATTTCTACTCTTGTAGATGCTACAAGCATTGTGCGTCGTAATTTCTACTCTTGTAGATCCAGCTATAATCCATCGAAATAATTTCTACTCTTGTAGATGAAGGCCCTAAAGAAGGCTTTAATTTCTACTCTTGTAGATGAACATGTCACTCAACCTCATTTTTTGGTTGGAGACGCGAT	GCTACAAGCATTGTGCGTCG	CCAGCTATAATCCATCGAAA	GAAGGCCCTAAAGAAGGCTT	GAACATGTCACTCAACCTCA
AGTR2	ENSG00000180772	4	AAAGGACGAAACACCGTAATTTCTACTCTTGTAGATCCACCTGAGAAATATGCCCATAATTTCTACTCTTGTAGATCCTTGGAGCCAAGTAATTGGTAATTTCTACTCTTGTAGATCGGCAAGACATACTCTCTCTTAATTTCTACTCTTGTAGATCTCTCACGTTTAAGACACAATTTTTTGGTTGGAGACGCGAT	CCACCTGAGAAATATGCCCA	CCTTGGAGCCAAGTAATTGG	CGGCAAGACATACTCTCTCT	CTCTCACGTTTAAGACACAA
AGTRAP	ENSG00000177674	4	AAAGGACGAAACACCGTAATTTCTACTCTTGTAGATTGGGTGGCTTGCTGGCCACCTAATTTCTACTCTTGTAGATGCGTGGGCATGGCCATCCTCTAATTTCTACTCTTGTAGATCTTGGGTCTTCTCAGGACCGTAATTTCTACTCTTGTAGATCAGTCCCAGAGGGCAGGAGTTTTTTTGGTTGGAGACGCGAT	TGGGTGGCTTGCTGGCCACC	GCGTGGGCATGGCCATCCTC	CTTGGGTCTTCTCAGGACCG	CAGTCCCAGAGGGCAGGAGT
AGT	ENSG00000135744	4	AAAGGACGAAACACCGTAATTTCTACTCTTGTAGATCCAGCTGCTCACAGGTACTCTAATTTCTACTCTTGTAGATAGGGAAGATGAAGGGCTTCTTAATTTCTACTCTTGTAGATCAGGTTCAGCTCGGTGTGCATAATTTCTACTCTTGTAGATATCATACACAGCAAACAGGATTTTTTGGTTGGAGACGCGAT	CCAGCTGCTCACAGGTACTC	AGGGAAGATGAAGGGCTTCT	CAGGTTCAGCTCGGTGTGCA	ATCATACACAGCAAACAGGA
AGXT2	ENSG00000113492	4	AAAGGACGAAACACCGTAATTTCTACTCTTGTAGATCACTTACGGCTCAGGAAAGGTAATTTCTACTCTTGTAGATAGTAGGTACTTCCCGGACATTAATTTCTACTCTTGTAGATTCTACAGTCCCTTGGCTACATAATTTCTACTCTTGTAGATAGTGCGCCCTGGCCATCAGCTTTTTTGGTTGGAGACGCGAT	CACTTACGGCTCAGGAAAGG	AGTAGGTACTTCCCGGACAT	TCTACAGTCCCTTGGCTACA	AGTGCGCCCTGGCCATCAGC
AHCTF1	ENSG00000153207	4	AAAGGACGAAACACCGTAATTTCTACTCTTGTAGATCCTGCAGCAAACTTTCCACGTAATTTCTACTCTTGTAGATGCTGTGAAAGAATTCTCTTGTAATTTCTACTCTTGTAGATATTGCATGACAAGTCATCCATAATTTCTACTCTTGTAGATGATCTTGAAGTTCTAACTGGTTTTTTGGTTGGAGACGCGAT	CCTGCAGCAAACTTTCCACG	GCTGTGAAAGAATTCTCTTG	ATTGCATGACAAGTCATCCA	GATCTTGAAGTTCTAACTGG
AHCYL1	ENSG00000168710	4	AAAGGACGAAACACCGTAATTTCTACTCTTGTAGATTATAGCAAATCCAGTTTGCTTAATTTCTACTCTTGTAGATCTGGCTCTAGCTGCATCCTATAATTTCTACTCTTGTAGATGCACCAGCCAAGGGCTTCTCTAATTTCTACTCTTGTAGATGATACTTCTTATAAACCCAGTTTTTTGGTTGGAGACGCGAT	TATAGCAAATCCAGTTTGCT	CTGGCTCTAGCTGCATCCTA	GCACCAGCCAAGGGCTTCTC	GATACTTCTTATAAACCCAG
AHCYL2	ENSG00000158467	4	AAAGGACGAAACACCGTAATTTCTACTCTTGTAGATGTGGGACGTTTGTTGAATTCTAATTTCTACTCTTGTAGATTCTTCGTCCAAACTCTGCCTTAATTTCTACTCTTGTAGATTCCTTGAGCTCTCTTCCTCATAATTTCTACTCTTGTAGATATACAGGTGCTTATGGAAACTTTTTTGGTTGGAGACGCGAT	GTGGGACGTTTGTTGAATTC	TCTTCGTCCAAACTCTGCCT	TCCTTGAGCTCTCTTCCTCA	ATACAGGTGCTTATGGAAAC
AHCY	ENSG00000101444	4	AAAGGACGAAACACCGTAATTTCTACTCTTGTAGATATGGCTCTTCTAGGTGCAGTTAATTTCTACTCTTGTAGATGGCATCCGAGGCATCTCTGATAATTTCTACTCTTGTAGATCTTTCAGAGCAAGTTTGACATAATTTCTACTCTTGTAGATACGTGGAGATCGATGTCAAGTTTTTTGGTTGGAGACGCGAT	ATGGCTCTTCTAGGTGCAGT	GGCATCCGAGGCATCTCTGA	CTTTCAGAGCAAGTTTGACA	ACGTGGAGATCGATGTCAAG
AHDC1	ENSG00000126705	4	AAAGGACGAAACACCGTAATTTCTACTCTTGTAGATCAGTGGCTCCTTGTCGGCCTTAATTTCTACTCTTGTAGATGCGCTCCTGGCTGAGCTCGGTAATTTCTACTCTTGTAGATGCTTCCCAGTCACAGCGTCTTAATTTCTACTCTTGTAGATCGCCGGCGACACAGGATCTTTTTTTTGGTTGGAGACGCGAT	CAGTGGCTCCTTGTCGGCCT	GCGCTCCTGGCTGAGCTCGG	GCTTCCCAGTCACAGCGTCT	CGCCGGCGACACAGGATCTT
AHI1	ENSG00000135541	4	AAAGGACGAAACACCGTAATTTCTACTCTTGTAGATAAGAATTGCTTAAGACCCACTAATTTCTACTCTTGTAGATGCCTGACACTATTAGAAGCATAATTTCTACTCTTGTAGATCTAGCCCGACACTATTAGAATAATTTCTACTCTTGTAGATTATCATCTTGCATGCTGTCTTTTTTTGGTTGGAGACGCGAT	AAGAATTGCTTAAGACCCAC	GCCTGACACTATTAGAAGCA	CTAGCCCGACACTATTAGAA	TATCATCTTGCATGCTGTCT
AHNAK2	ENSG00000185567	4	AAAGGACGAAACACCGTAATTTCTACTCTTGTAGATAAGGTACCCAAAGTGGACCTTAATTTCTACTCTTGTAGATAAGACGCCCAAAGTGGACCTTAATTTCTACTCTTGTAGATAAGATGCCCAAAGTGGATCTTAATTTCTACTCTTGTAGATAAGATGCCCAAAGTAGATCTTTTTTTGGTTGGAGACGCGAT	AAGGTACCCAAAGTGGACCT	AAGACGCCCAAAGTGGACCT	AAGATGCCCAAAGTGGATCT	AAGATGCCCAAAGTAGATCT
AHNAK	ENSG00000124942	4	AAAGGACGAAACACCGTAATTTCTACTCTTGTAGATCTCACCTCATTCCAGATGGATAATTTCTACTCTTGTAGATACAACCTGCAGTCGGGTGAGTAATTTCTACTCTTGTAGATGGGTGGAGACTGAAACTGCCTAATTTCTACTCTTGTAGATCATTCCAGTGCTGATGGCTGTTTTTTGGTTGGAGACGCGAT	CTCACCTCATTCCAGATGGA	ACAACCTGCAGTCGGGTGAG	GGGTGGAGACTGAAACTGCC	CATTCCAGTGCTGATGGCTG
AHRR	ENSG00000063438	4	AAAGGACGAAACACCGTAATTTCTACTCTTGTAGATTGTCCTGCGCCTCAGTGTCATAATTTCTACTCTTGTAGATCCTGATGGAAGCCCAGATAGTAATTTCTACTCTTGTAGATTGACTACATCCACGTGGACGTAATTTCTACTCTTGTAGATGACAGAAGAAGAAGGCGCCGTTTTTTGGTTGGAGACGCGAT	TGTCCTGCGCCTCAGTGTCA	CCTGATGGAAGCCCAGATAG	TGACTACATCCACGTGGACG	GACAGAAGAAGAAGGCGCCG
AHR	ENSG00000106546	3	AAAGGACGAAACACCGTAATTTCTACTCTTGTAGATAATGAAACATATCCAGCTGATAATTTCTACTCTTGTAGATATTCAGCTGGATATGTTTCATAATTTCTACTCTTGTAGATCTGATTTGACATCCAGTGGATAATTTCTACTCTTGTAGATGTCCCTAGCTGAAGGACCGGTTTTTTGGTTGGAGACGCGAT	AATGAAACATATCCAGCTGA	ATTCAGCTGGATATGTTTCA	CTGATTTGACATCCAGTGGA	GTCCCTAGCTGAAGGACCGG
AHSA1	ENSG00000100591	4	AAAGGACGAAACACCGTAATTTCTACTCTTGTAGATTGGCCCTCACCAGTGCCAGTTAATTTCTACTCTTGTAGATGTTTGACGCTCCATTCATAATAATTTCTACTCTTGTAGATACAGGTACTTCTAAGTCAGGTAATTTCTACTCTTGTAGATAGGGTGCTGATGTAAATTCCTTTTTTGGTTGGAGACGCGAT	TGGCCCTCACCAGTGCCAGT	GTTTGACGCTCCATTCATAA	ACAGGTACTTCTAAGTCAGG	AGGGTGCTGATGTAAATTCC
AHSG	ENSG00000145192	4	AAAGGACGAAACACCGTAATTTCTACTCTTGTAGATATTGATGTAGTCTATAGCCATAATTTCTACTCTTGTAGATTCTCCACAGCAGCCCTCCGGTAATTTCTACTCTTGTAGATCAGCTGTTGAAACTAGATGGTAATTTCTACTCTTGTAGATGCGGCGTGCACCACCCTGGTTTTTTTGGTTGGAGACGCGAT	ATTGATGTAGTCTATAGCCA	TCTCCACAGCAGCCCTCCGG	CAGCTGTTGAAACTAGATGG	GCGGCGTGCACCACCCTGGT
AHSP	ENSG00000169877	3	AAAGGACGAAACACCGTAATTTCTACTCTTGTAGATTCTACCCAGGCAGATGGCTCTAATTTCTACTCTTGTAGATCGCAGGATTGAAGGAGTTCATAATTTCTACTCTTGTAGATCTGGCCAAGTACAGGGACTTTAATTTCTACTCTTGTAGATGGTTCGGATGTCGTCGTCCCTTTTTTGGTTGGAGACGCGAT	TCTACCCAGGCAGATGGCTC	CGCAGGATTGAAGGAGTTCA	CTGGCCAAGTACAGGGACTT	GGTTCGGATGTCGTCGTCCC
AICDA	ENSG00000111732	4	AAAGGACGAAACACCGTAATTTCTACTCTTGTAGATATTGATACCTTATTGCGAAGTAATTTCTACTCTTGTAGATACTGGACTTTGGTTATCTTCTAATTTCTACTCTTGTAGATAAGGTCATGATGGCTATTTGTAATTTCTACTCTTGTAGATAAAGCCTGGGAAGGGCTGCATTTTTTGGTTGGAGACGCGAT	ATTGATACCTTATTGCGAAG	ACTGGACTTTGGTTATCTTC	AAGGTCATGATGGCTATTTG	AAAGCCTGGGAAGGGCTGCA
AIDA	ENSG00000186063	4	AAAGGACGAAACACCGTAATTTCTACTCTTGTAGATAATTTAGTCCACACAGTCTCTAATTTCTACTCTTGTAGATCCTTAATGGGACAGGCTGAATAATTTCTACTCTTGTAGATATAAGTGATACCTACCGGGATAATTTCTACTCTTGTAGATTCTGTTGCCAGGTACTTTATTTTTTTGGTTGGAGACGCGAT	AATTTAGTCCACACAGTCTC	CCTTAATGGGACAGGCTGAA	ATAAGTGATACCTACCGGGA	TCTGTTGCCAGGTACTTTAT
AIF1L	ENSG00000126878	4	AAAGGACGAAACACCGTAATTTCTACTCTTGTAGATTCTCCTCCAGGAGGGAAGGCTAATTTCTACTCTTGTAGATTGTGTGACCAGAAGTACAGTTAATTTCTACTCTTGTAGATCAGAGAAGTACATGGAGTTTTAATTTCTACTCTTGTAGATAAGAGGATGATGGAGAAGCTTTTTTTGGTTGGAGACGCGAT	TCTCCTCCAGGAGGGAAGGC	TGTGTGACCAGAAGTACAGT	CAGAGAAGTACATGGAGTTT	AAGAGGATGATGGAGAAGCT
AIF1	ENSG00000204472	4	AAAGGACGAAACACCGTAATTTCTACTCTTGTAGATGGACTGCTGAAGGCCCAGCATAATTTCTACTCTTGTAGATGAGGGCAGATCCTCATCACTTAATTTCTACTCTTGTAGATCATTAAGGTCAAACTCCATGTAATTTCTACTCTTGTAGATGGATGGCAGATCTCTTGCCCTTTTTTGGTTGGAGACGCGAT	GGACTGCTGAAGGCCCAGCA	GAGGGCAGATCCTCATCACT	CATTAAGGTCAAACTCCATG	GGATGGCAGATCTCTTGCCC
AIFM1	ENSG00000156709	4	AAAGGACGAAACACCGTAATTTCTACTCTTGTAGATAAGCAGAAGCTGGTGCCCTTTAATTTCTACTCTTGTAGATTCTTGTCATCTGGAGTTCTATAATTTCTACTCTTGTAGATGATCCGCAGGCCTACAAGACTAATTTCTACTCTTGTAGATCTGCAGCCAGATCCATCCGGTTTTTTGGTTGGAGACGCGAT	AAGCAGAAGCTGGTGCCCTT	TCTTGTCATCTGGAGTTCTA	GATCCGCAGGCCTACAAGAC	CTGCAGCCAGATCCATCCGG
AIFM2	ENSG00000042286	4	AAAGGACGAAACACCGTAATTTCTACTCTTGTAGATGCGGGATCGCAGCAGCCAGCTAATTTCTACTCTTGTAGATAAGGACAACTTCCGGCAGGGTAATTTCTACTCTTGTAGATCAGCCAGCAGGCCGCTATCCTAATTTCTACTCTTGTAGATTCCTCAGGTCACTCTCATTCTTTTTTGGTTGGAGACGCGAT	GCGGGATCGCAGCAGCCAGC	AAGGACAACTTCCGGCAGGG	CAGCCAGCAGGCCGCTATCC	TCCTCAGGTCACTCTCATTC
AIFM3	ENSG00000183773	4	AAAGGACGAAACACCGTAATTTCTACTCTTGTAGATAGAACAACCGGGTGAAGTTCTAATTTCTACTCTTGTAGATGATTCCCGAGGCTTCATCCCTAATTTCTACTCTTGTAGATCGGTTGTTCCTCCAGGCAAGTAATTTCTACTCTTGTAGATCCCGTAAGCCAGGACATGTCTTTTTTGGTTGGAGACGCGAT	AGAACAACCGGGTGAAGTTC	GATTCCCGAGGCTTCATCCC	CGGTTGTTCCTCCAGGCAAG	CCCGTAAGCCAGGACATGTC
AIG1	ENSG00000146416	4	AAAGGACGAAACACCGTAATTTCTACTCTTGTAGATGATGGCCTTGTAGTTACACATAATTTCTACTCTTGTAGATGCATCTGTGTGCTGACTGATTAATTTCTACTCTTGTAGATTGCCTATGACAGAGAGATGATAATTTCTACTCTTGTAGATCAGCACACGACGGTTCTGCCTTTTTTGGTTGGAGACGCGAT	GATGGCCTTGTAGTTACACA	GCATCTGTGTGCTGACTGAT	TGCCTATGACAGAGAGATGA	CAGCACACGACGGTTCTGCC
AIM1	ENSG00000112297	4	AAAGGACGAAACACCGTAATTTCTACTCTTGTAGATGAGCGCCAGAGGTGGAAGGTTAATTTCTACTCTTGTAGATCAGAGCTTTGGATGTAGTCGTAATTTCTACTCTTGTAGATAGTCCAGAGCACAACCTCCATAATTTCTACTCTTGTAGATCCGCGAGCTCTGCTGTGCAATTTTTTGGTTGGAGACGCGAT	GAGCGCCAGAGGTGGAAGGT	CAGAGCTTTGGATGTAGTCG	AGTCCAGAGCACAACCTCCA	CCGCGAGCTCTGCTGTGCAA
AIM2	ENSG00000163568	4	AAAGGACGAAACACCGTAATTTCTACTCTTGTAGATCCTGTGGCAATATTAAACTCTAATTTCTACTCTTGTAGATTGATGGCTGCAGATGCAGCATAATTTCTACTCTTGTAGATCCTCTAAGAAACCACTGTGCTAATTTCTACTCTTGTAGATACAGTGTGAAGAATGTAAGTTTTTTTGGTTGGAGACGCGAT	CCTGTGGCAATATTAAACTC	TGATGGCTGCAGATGCAGCA	CCTCTAAGAAACCACTGTGC	ACAGTGTGAAGAATGTAAGT
AIMP1	ENSG00000164022	4	AAAGGACGAAACACCGTAATTTCTACTCTTGTAGATATCTGCCTCTGCACCCTTCTTAATTTCTACTCTTGTAGATAGGGAAGAGAAGAAACTTCGTAATTTCTACTCTTGTAGATCATCTGGTACTCCACTGCACTAATTTCTACTCTTGTAGATCCGTCTGGATCTTCGAATTGTTTTTTGGTTGGAGACGCGAT	ATCTGCCTCTGCACCCTTCT	AGGGAAGAGAAGAAACTTCG	CATCTGGTACTCCACTGCAC	CCGTCTGGATCTTCGAATTG
AIMP2	ENSG00000106305	4	AAAGGACGAAACACCGTAATTTCTACTCTTGTAGATCTTTGGTTCTGCCATGCCGATAATTTCTACTCTTGTAGATGTTCTGCCATGCCGATGTACTAATTTCTACTCTTGTAGATAAACGTCTGTATGAGTTGAATAATTTCTACTCTTGTAGATCGTTGATCACGATGTCTTTCTTTTTTGGTTGGAGACGCGAT	CTTTGGTTCTGCCATGCCGA	GTTCTGCCATGCCGATGTAC	AAACGTCTGTATGAGTTGAA	CGTTGATCACGATGTCTTTC
AIPL1	ENSG00000129221	4	AAAGGACGAAACACCGTAATTTCTACTCTTGTAGATTCCTGCAGCCATGGATGCCGTAATTTCTACTCTTGTAGATCGCACCATGAAATGTGATGATAATTTCTACTCTTGTAGATATTTCCGCACCATGAAATGTTAATTTCTACTCTTGTAGATCCTCTCCGTGGAGGACGGGCTTTTTTGGTTGGAGACGCGAT	TCCTGCAGCCATGGATGCCG	CGCACCATGAAATGTGATGA	ATTTCCGCACCATGAAATGT	CCTCTCCGTGGAGGACGGGC
AIP	ENSG00000110711	4	AAAGGACGAAACACCGTAATTTCTACTCTTGTAGATGATCCCGTCCTCCCGGAGTCTAATTTCTACTCTTGTAGATCCTTCTCTTCGTCTGTCATGTAATTTCTACTCTTGTAGATGCAAAGTCAGCCTGGGCCTCTAATTTCTACTCTTGTAGATTCCTCTTCGTCCTTCTGCCGTTTTTTGGTTGGAGACGCGAT	GATCCCGTCCTCCCGGAGTC	CCTTCTCTTCGTCTGTCATG	GCAAAGTCAGCCTGGGCCTC	TCCTCTTCGTCCTTCTGCCG
AIRE	ENSG00000160224	4	AAAGGACGAAACACCGTAATTTCTACTCTTGTAGATGGGAAGCTGTCCAGGATGGGTAATTTCTACTCTTGTAGATGTACCGCCACCCAGACTCCCTAATTTCTACTCTTGTAGATCCAGGGATTCAGACCATGTCTAATTTCTACTCTTGTAGATCTGGGTTCCAGGATGACACTTTTTTTGGTTGGAGACGCGAT	GGGAAGCTGTCCAGGATGGG	GTACCGCCACCCAGACTCCC	CCAGGGATTCAGACCATGTC	CTGGGTTCCAGGATGACACT
AJAP1	ENSG00000196581	4	AAAGGACGAAACACCGTAATTTCTACTCTTGTAGATGGAGTGGACAGCCAGCGCGGTAATTTCTACTCTTGTAGATAGACAAGAGTTGTGATGAGATAATTTCTACTCTTGTAGATTCTTCCAGCTGTGCCCAAAGTAATTTCTACTCTTGTAGATAAACCATTTCTCAGACACGATTTTTTGGTTGGAGACGCGAT	GGAGTGGACAGCCAGCGCGG	AGACAAGAGTTGTGATGAGA	TCTTCCAGCTGTGCCCAAAG	AAACCATTTCTCAGACACGA
AJUBA	ENSG00000129474	4	AAAGGACGAAACACCGTAATTTCTACTCTTGTAGATGCTCAGCGTCCAGGGAACCTTAATTTCTACTCTTGTAGATTCTTCTCAGGCACCTGTATCTAATTTCTACTCTTGTAGATCGTTGCAAGGCTTTCTACAGTAATTTCTACTCTTGTAGATAGGAGGCAGCTGAGAAATGCTTTTTTGGTTGGAGACGCGAT	GCTCAGCGTCCAGGGAACCT	TCTTCTCAGGCACCTGTATC	CGTTGCAAGGCTTTCTACAG	AGGAGGCAGCTGAGAAATGC
AK1	ENSG00000106992	4	AAAGGACGAAACACCGTAATTTCTACTCTTGTAGATTCTCCCGCAGAGAAGCTGAATAATTTCTACTCTTGTAGATCAGGTGGGCCTGGCTCAGGGTAATTTCTACTCTTGTAGATGAAGTATTGACTTTGGCCACTAATTTCTACTCTTGTAGATAAGAGCCGCTGGGTCATGGTTTTTTTGGTTGGAGACGCGAT	TCTCCCGCAGAGAAGCTGAA	CAGGTGGGCCTGGCTCAGGG	GAAGTATTGACTTTGGCCAC	AAGAGCCGCTGGGTCATGGT
AK2	ENSG00000004455	4	AAAGGACGAAACACCGTAATTTCTACTCTTGTAGATCCAGCATCCATAGTTGCCTTTAATTTCTACTCTTGTAGATCAGCTCGATGACCTCATGGATAATTTCTACTCTTGTAGATTCCTGAGTTTACATACGTCATAATTTCTACTCTTGTAGATCATGTGGCTTTGGAGAAGGCTTTTTTGGTTGGAGACGCGAT	CCAGCATCCATAGTTGCCTT	CAGCTCGATGACCTCATGGA	TCCTGAGTTTACATACGTCA	CATGTGGCTTTGGAGAAGGC
AK3	ENSG00000147853	4	AAAGGACGAAACACCGTAATTTCTACTCTTGTAGATCCTTGGTCAATGAAAGCCTTTAATTTCTACTCTTGTAGATCAAGGACACTTCCACAGGCATAATTTCTACTCTTGTAGATTTTGGTCTTCATAAGCCTTTTAATTTCTACTCTTGTAGATGCCCTATGTATATGCTTTCCTTTTTTGGTTGGAGACGCGAT	CCTTGGTCAATGAAAGCCTT	CAAGGACACTTCCACAGGCA	TTTGGTCTTCATAAGCCTTT	GCCCTATGTATATGCTTTCC
AK4	ENSG00000162433	4	AAAGGACGAAACACCGTAATTTCTACTCTTGTAGATGTCTCCAGCATCTCTCCAGCTAATTTCTACTCTTGTAGATAACTCACCATCAAGGAGCCATAATTTCTACTCTTGTAGATTAGGGTATTGATGACGTCACTAATTTCTACTCTTGTAGATAGGAGCCGAGGAGTGCTCCATTTTTTGGTTGGAGACGCGAT	GTCTCCAGCATCTCTCCAGC	AACTCACCATCAAGGAGCCA	TAGGGTATTGATGACGTCAC	AGGAGCCGAGGAGTGCTCCA
AK5	ENSG00000154027	4	AAAGGACGAAACACCGTAATTTCTACTCTTGTAGATCCTCCGGGCCAGATACTCCTTAATTTCTACTCTTGTAGATAATGGACTGATGTGTTCTAATAATTTCTACTCTTGTAGATCTTTCTGTCCTCATACCTATTAATTTCTACTCTTGTAGATAAACTCTGAGTACCCTTTCCTTTTTTGGTTGGAGACGCGAT	CCTCCGGGCCAGATACTCCT	AATGGACTGATGTGTTCTAA	CTTTCTGTCCTCATACCTAT	AAACTCTGAGTACCCTTTCC
AK6	ENSG00000085231	4	AAAGGACGAAACACCGTAATTTCTACTCTTGTAGATGAGCAATTGTATGATGGCTATAATTTCTACTCTTGTAGATGTACAATACATTGGTATCTGTAATTTCTACTCTTGTAGATTTCCCTGAACGCTGGTTTCATAATTTCTACTCTTGTAGATTTACTGGGCAGCTGATGCACTTTTTTGGTTGGAGACGCGAT	GAGCAATTGTATGATGGCTA	GTACAATACATTGGTATCTG	TTCCCTGAACGCTGGTTTCA	TTACTGGGCAGCTGATGCAC
AK7	ENSG00000140057	4	AAAGGACGAAACACCGTAATTTCTACTCTTGTAGATTAAACACCCTCTGGGTCCGGTAATTTCTACTCTTGTAGATCTTGCAGTTTCTATCTAACTTAATTTCTACTCTTGTAGATCTGTGAGCTCTCAGTGATGTTAATTTCTACTCTTGTAGATGAGCGCGCCCAAGTCATCACTTTTTTGGTTGGAGACGCGAT	TAAACACCCTCTGGGTCCGG	CTTGCAGTTTCTATCTAACT	CTGTGAGCTCTCAGTGATGT	GAGCGCGCCCAAGTCATCAC
AK8	ENSG00000165695	4	AAAGGACGAAACACCGTAATTTCTACTCTTGTAGATCCTGAGGCGGGTGGACCTAATAATTTCTACTCTTGTAGATCTATACGGCCACCGAAGCCATAATTTCTACTCTTGTAGATCTTCAGACAGTTCCCAGCGCTAATTTCTACTCTTGTAGATTCTCGATCAGGACCGTGTCTTTTTTTGGTTGGAGACGCGAT	CCTGAGGCGGGTGGACCTAA	CTATACGGCCACCGAAGCCA	CTTCAGACAGTTCCCAGCGC	TCTCGATCAGGACCGTGTCT
AK9	ENSG00000155085	4	AAAGGACGAAACACCGTAATTTCTACTCTTGTAGATCCAAATACAACAAAGCAAACTAATTTCTACTCTTGTAGATCCTTCAACACGAATACATTTTAATTTCTACTCTTGTAGATGAAGAACAGATTGCTGCTGATAATTTCTACTCTTGTAGATTGACAAGTTCATCTGGAATGTTTTTTGGTTGGAGACGCGAT	CCAAATACAACAAAGCAAAC	CCTTCAACACGAATACATTT	GAAGAACAGATTGCTGCTGA	TGACAAGTTCATCTGGAATG
AKAP10	ENSG00000108599	4	AAAGGACGAAACACCGTAATTTCTACTCTTGTAGATCGCCGGAAGAAGGACATGGCTAATTTCTACTCTTGTAGATTGTTCTAGTGAAAGGCAAAGTAATTTCTACTCTTGTAGATAAGTAGCAGGACAGCCACACTAATTTCTACTCTTGTAGATCATGGAAACCCAAGAATCTTTTTTTTGGTTGGAGACGCGAT	CGCCGGAAGAAGGACATGGC	TGTTCTAGTGAAAGGCAAAG	AAGTAGCAGGACAGCCACAC	CATGGAAACCCAAGAATCTT
AKAP11	ENSG00000023516	4	AAAGGACGAAACACCGTAATTTCTACTCTTGTAGATTGACAGATGCTTTAGTCTTCTAATTTCTACTCTTGTAGATCAGACTGGAACACATCTTCATAATTTCTACTCTTGTAGATTTTGTTCTTTACTCAGGTCATAATTTCTACTCTTGTAGATGCTGCAGTTTCTTTGGAACTTTTTTTGGTTGGAGACGCGAT	TGACAGATGCTTTAGTCTTC	CAGACTGGAACACATCTTCA	TTTGTTCTTTACTCAGGTCA	GCTGCAGTTTCTTTGGAACT
AKAP12	ENSG00000131016	4	AAAGGACGAAACACCGTAATTTCTACTCTTGTAGATCATAGCTCCTACAGAAGAATTAATTTCTACTCTTGTAGATGGTCACCCTCCTGGAGGCTGTAATTTCTACTCTTGTAGATACAGAATGGATACAGTTTCCTAATTTCTACTCTTGTAGATCAGTGGAACCTTCTACCTCATTTTTTGGTTGGAGACGCGAT	CATAGCTCCTACAGAAGAAT	GGTCACCCTCCTGGAGGCTG	ACAGAATGGATACAGTTTCC	CAGTGGAACCTTCTACCTCA
AKAP13	ENSG00000170776	4	AAAGGACGAAACACCGTAATTTCTACTCTTGTAGATAGTGTCCTGGGTCATGAAACTAATTTCTACTCTTGTAGATCTAGGGTGATTGTGTTGTTATAATTTCTACTCTTGTAGATGTCCAGGATGAAGCGTATGATAATTTCTACTCTTGTAGATCTGTGCGGCTGGGACTGCTGTTTTTTGGTTGGAGACGCGAT	AGTGTCCTGGGTCATGAAAC	CTAGGGTGATTGTGTTGTTA	GTCCAGGATGAAGCGTATGA	CTGTGCGGCTGGGACTGCTG
AKAP14	ENSG00000186471	4	AAAGGACGAAACACCGTAATTTCTACTCTTGTAGATGCTTGCGGCTTTGTTATCCTTAATTTCTACTCTTGTAGATCAGAGGAGCGAAACCCTTTGTAATTTCTACTCTTGTAGATGAGACCTTCATGGTGAAGTATAATTTCTACTCTTGTAGATGGATGCACCCATTGTTGTTTTTTTTTGGTTGGAGACGCGAT	GCTTGCGGCTTTGTTATCCT	CAGAGGAGCGAAACCCTTTG	GAGACCTTCATGGTGAAGTA	GGATGCACCCATTGTTGTTT
AKAP1	ENSG00000121057	4	AAAGGACGAAACACCGTAATTTCTACTCTTGTAGATTATCCAAGCTCTCCTCATTGTAATTTCTACTCTTGTAGATTATCCAAGCTCTCCTCATTTTAATTTCTACTCTTGTAGATGAAGCTCTCAGTCTTCTTGATAATTTCTACTCTTGTAGATTCTTTCTGGAAGCACTTAGTTTTTTTGGTTGGAGACGCGAT	TATCCAAGCTCTCCTCATTG	TATCCAAGCTCTCCTCATTT	GAAGCTCTCAGTCTTCTTGA	TCTTTCTGGAAGCACTTAGT
AKAP3	ENSG00000111254	4	AAAGGACGAAACACCGTAATTTCTACTCTTGTAGATGCTTTGTAACCAGTCAACCTTAATTTCTACTCTTGTAGATCCCTGCTTCCAGATGTCAGATAATTTCTACTCTTGTAGATACACAACTTCCTATCTTCCTTAATTTCTACTCTTGTAGATCTTTCACAGCTACTTCAGCTTTTTTTGGTTGGAGACGCGAT	GCTTTGTAACCAGTCAACCT	CCCTGCTTCCAGATGTCAGA	ACACAACTTCCTATCTTCCT	CTTTCACAGCTACTTCAGCT
AKAP4	ENSG00000147081	4	AAAGGACGAAACACCGTAATTTCTACTCTTGTAGATCAGATGTCTGATGATATTGATAATTTCTACTCTTGTAGATTCGATGTGTCCACCCTGAATTAATTTCTACTCTTGTAGATAGTTGCCTTCTGAGCTGGAATAATTTCTACTCTTGTAGATGCTGGAGGAGCTGAAGGACTTTTTTTGGTTGGAGACGCGAT	CAGATGTCTGATGATATTGA	TCGATGTGTCCACCCTGAAT	AGTTGCCTTCTGAGCTGGAA	GCTGGAGGAGCTGAAGGACT
AKAP5	ENSG00000179841	4	AAAGGACGAAACACCGTAATTTCTACTCTTGTAGATGCTGCTTTCTTTCTTCTCTTTAATTTCTACTCTTGTAGATCCTGCAATTCCAGATCAACATAATTTCTACTCTTGTAGATGCTTAGTTTCTTCAGCTACATAATTTCTACTCTTGTAGATAGGATAGAACTTCAGAACAATTTTTTGGTTGGAGACGCGAT	GCTGCTTTCTTTCTTCTCTT	CCTGCAATTCCAGATCAACA	GCTTAGTTTCTTCAGCTACA	AGGATAGAACTTCAGAACAA
AKAP6	ENSG00000151320	4	AAAGGACGAAACACCGTAATTTCTACTCTTGTAGATGTTGAACTAGATGTACATCCTAATTTCTACTCTTGTAGATAAGGAGGGCATGGATTTGCTTAATTTCTACTCTTGTAGATCCTGGTATTGCAGTCTTCTTTAATTTCTACTCTTGTAGATCATGGCTTCATTTAACCATTTTTTTTGGTTGGAGACGCGAT	GTTGAACTAGATGTACATCC	AAGGAGGGCATGGATTTGCT	CCTGGTATTGCAGTCTTCTT	CATGGCTTCATTTAACCATT
AKAP7	ENSG00000118507	4	AAAGGACGAAACACCGTAATTTCTACTCTTGTAGATAAGCCAATACTATGGATTCTTAATTTCTACTCTTGTAGATCTTGATCACTCTTGACCCATTAATTTCTACTCTTGTAGATGCCAGTCGCTCATCTTGTTGTAATTTCTACTCTTGTAGATCCTGGAGGAGTTCTTCTATGTTTTTTGGTTGGAGACGCGAT	AAGCCAATACTATGGATTCT	CTTGATCACTCTTGACCCAT	GCCAGTCGCTCATCTTGTTG	CCTGGAGGAGTTCTTCTATG
AKAP8L	ENSG00000011243	4	AAAGGACGAAACACCGTAATTTCTACTCTTGTAGATGGCTTTGTCCAGGGATCTGATAATTTCTACTCTTGTAGATGAGACAGACATGATGCAAGGTAATTTCTACTCTTGTAGATCATCTCAGGGTCAAGCTCGCTAATTTCTACTCTTGTAGATCTATCTGGCTCATCAGGACTTTTTTTGGTTGGAGACGCGAT	GGCTTTGTCCAGGGATCTGA	GAGACAGACATGATGCAAGG	CATCTCAGGGTCAAGCTCGC	CTATCTGGCTCATCAGGACT
AKAP8	ENSG00000105127	4	AAAGGACGAAACACCGTAATTTCTACTCTTGTAGATCCCTAAGGTGCATATGGAACTAATTTCTACTCTTGTAGATGACATGATGTCCAAGGAAGGTAATTTCTACTCTTGTAGATCGAGGAGCCAGACACCAAACTAATTTCTACTCTTGTAGATTTTGTGTCTGGCAGATGACGTTTTTTGGTTGGAGACGCGAT	CCCTAAGGTGCATATGGAAC	GACATGATGTCCAAGGAAGG	CGAGGAGCCAGACACCAAAC	TTTGTGTCTGGCAGATGACG
AKAP9	ENSG00000127914	4	AAAGGACGAAACACCGTAATTTCTACTCTTGTAGATCCGGCCTCCAGCTTCTTCTGTAATTTCTACTCTTGTAGATTCCACTATGTAGAGTTCTCATAATTTCTACTCTTGTAGATGCTGGAAAGTGAAATTTCAATAATTTCTACTCTTGTAGATTGATGAGAACAGGAAAGCCTTTTTTTGGTTGGAGACGCGAT	CCGGCCTCCAGCTTCTTCTG	TCCACTATGTAGAGTTCTCA	GCTGGAAAGTGAAATTTCAA	TGATGAGAACAGGAAAGCCT
AKIP1	ENSG00000166452	4	AAAGGACGAAACACCGTAATTTCTACTCTTGTAGATGCGGCCGCAGCGCTGAATGGTAATTTCTACTCTTGTAGATGGACGCTCCAGGGCATGCCATAATTTCTACTCTTGTAGATATAGCTGCCTCCAGGACCAATAATTTCTACTCTTGTAGATCTTCTAGGCTGAGAACATCTTTTTTTGGTTGGAGACGCGAT	GCGGCCGCAGCGCTGAATGG	GGACGCTCCAGGGCATGCCA	ATAGCTGCCTCCAGGACCAA	CTTCTAGGCTGAGAACATCT
AKIRIN1	ENSG00000174574	4	AAAGGACGAAACACCGTAATTTCTACTCTTGTAGATGAAGTTGTTCTTAATCAGAGTAATTTCTACTCTTGTAGATCGAAGCACAAGCTTCACTCTTAATTTCTACTCTTGTAGATGCCAGGTTCCTCATGGATGATAATTTCTACTCTTGTAGATAGAGGCGCTCACATATTATGTTTTTTGGTTGGAGACGCGAT	GAAGTTGTTCTTAATCAGAG	CGAAGCACAAGCTTCACTCT	GCCAGGTTCCTCATGGATGA	AGAGGCGCTCACATATTATG
AKIRIN2	ENSG00000135334	4	AAAGGACGAAACACCGTAATTTCTACTCTTGTAGATGACCCGCTGTTGAGCCCGGCTAATTTCTACTCTTGTAGATGAAACGAGTTTCCAACAGACTAATTTCTACTCTTGTAGATTCTTCACGTTCTTTCAACAATAATTTCTACTCTTGTAGATCGCATGATCAAATAATGCGATTTTTTGGTTGGAGACGCGAT	GACCCGCTGTTGAGCCCGGC	GAAACGAGTTTCCAACAGAC	TCTTCACGTTCTTTCAACAA	CGCATGATCAAATAATGCGA
AKNAD1	ENSG00000162641	4	AAAGGACGAAACACCGTAATTTCTACTCTTGTAGATGGAGCAATCTTAGAGAAATCTAATTTCTACTCTTGTAGATAGAGTGAAGAGAAGGTGGAGTAATTTCTACTCTTGTAGATAATTAGTTACCTAAACGGTCTAATTTCTACTCTTGTAGATAGTGCCAGAATCAGAACAGATTTTTTGGTTGGAGACGCGAT	GGAGCAATCTTAGAGAAATC	AGAGTGAAGAGAAGGTGGAG	AATTAGTTACCTAAACGGTC	AGTGCCAGAATCAGAACAGA
AKNA	ENSG00000106948	4	AAAGGACGAAACACCGTAATTTCTACTCTTGTAGATTGAACTACTTCTATCCACATTAATTTCTACTCTTGTAGATCATGGCCTTCCAAGCTGAGATAATTTCTACTCTTGTAGATAAAGACTGATACAGGCAGGATAATTTCTACTCTTGTAGATAGGGCTTCCAGCGGCTGAAGTTTTTTGGTTGGAGACGCGAT	TGAACTACTTCTATCCACAT	CATGGCCTTCCAAGCTGAGA	AAAGACTGATACAGGCAGGA	AGGGCTTCCAGCGGCTGAAG
AKR1A1	ENSG00000117448	4	AAAGGACGAAACACCGTAATTTCTACTCTTGTAGATGCTCAGGTGGAATGCCACCCTAATTTCTACTCTTGTAGATGGGATGCAGATCACTTTCCGTAATTTCTACTCTTGTAGATACTTCACCTTTAGCCCAGAATAATTTCTACTCTTGTAGATCAGGTGGATGGGAAGAGAGTTTTTTTGGTTGGAGACGCGAT	GCTCAGGTGGAATGCCACCC	GGGATGCAGATCACTTTCCG	ACTTCACCTTTAGCCCAGAA	CAGGTGGATGGGAAGAGAGT
AKR1B10	ENSG00000198074	4	AAAGGACGAAACACCGTAATTTCTACTCTTGTAGATGTACTGAGCTCCACAAACGTTAATTTCTACTCTTGTAGATCCTTTCAGTCTCCTCTTGGCTAATTTCTACTCTTGTAGATCACCGATGGCATTACCTTTATAATTTCTACTCTTGTAGATCGCATAGGTTCTGATCCGTTTTTTTTGGTTGGAGACGCGAT	GTACTGAGCTCCACAAACGT	CCTTTCAGTCTCCTCTTGGC	CACCGATGGCATTACCTTTA	CGCATAGGTTCTGATCCGTT
AKR1B15	ENSG00000227471	4	AAAGGACGAAACACCGTAATTTCTACTCTTGTAGATTATGAGAATCAACATGAGGTTAATTTCTACTCTTGTAGATATTCTGTATTTACAGACTGGTAATTTCTACTCTTGTAGATCTTTCTAGGTCTTTGACTTTTAATTTCTACTCTTGTAGATGAGGACTTTCCCTTCGATGCTTTTTTGGTTGGAGACGCGAT	TATGAGAATCAACATGAGGT	ATTCTGTATTTACAGACTGG	CTTTCTAGGTCTTTGACTTT	GAGGACTTTCCCTTCGATGC
AKR1B1	ENSG00000085662	4	AAAGGACGAAACACCGTAATTTCTACTCTTGTAGATCCATTGGATGAGTCGGGCAATAATTTCTACTCTTGTAGATCCTGGTTAACTGCAGGCTTATAATTTCTACTCTTGTAGATCATTTGCAGATTGAGTGCCATAATTTCTACTCTTGTAGATTATCCTCAGGGCCAAGCCCGTTTTTTGGTTGGAGACGCGAT	CCATTGGATGAGTCGGGCAA	CCTGGTTAACTGCAGGCTTA	CATTTGCAGATTGAGTGCCA	TATCCTCAGGGCCAAGCCCG
AKR1C3	ENSG00000196139	4	AAAGGACGAAACACCGTAATTTCTACTCTTGTAGATGCTTTACACACTGGTGTTTGTAATTTCTACTCTTGTAGATTGACCTCCAAAGCTTTACTTTAATTTCTACTCTTGTAGATGAGACATTGGAGAATGAATATAATTTCTACTCTTGTAGATAGCCAGGTGAGGAACTTTCATTTTTTGGTTGGAGACGCGAT	GCTTTACACACTGGTGTTTG	TGACCTCCAAAGCTTTACTT	GAGACATTGGAGAATGAATA	AGCCAGGTGAGGAACTTTCA
AKR1C4	ENSG00000198610	4	AAAGGACGAAACACCGTAATTTCTACTCTTGTAGATGCTCTACACGCTGATATTTGTAATTTCTACTCTTGTAGATGTGACCTCTACAGCTCTGTTTAATTTCTACTCTTGTAGATCAAGGCTGGTTGGACCATCTTAATTTCTACTCTTGTAGATCTAAGGCACAAAGAACTGGGTTTTTTGGTTGGAGACGCGAT	GCTCTACACGCTGATATTTG	GTGACCTCTACAGCTCTGTT	CAAGGCTGGTTGGACCATCT	CTAAGGCACAAAGAACTGGG
AKR1D1	ENSG00000122787	4	AAAGGACGAAACACCGTAATTTCTACTCTTGTAGATCATCACTTAGAGGTATGCGGTAATTTCTACTCTTGTAGATCACAGTAGAAGATATCTTCCTAATTTCTACTCTTGTAGATGGCATCTGAACTCACCTTAATAATTTCTACTCTTGTAGATAACTTACCTCCCAAGTGGCATTTTTTGGTTGGAGACGCGAT	CATCACTTAGAGGTATGCGG	CACAGTAGAAGATATCTTCC	GGCATCTGAACTCACCTTAA	AACTTACCTCCCAAGTGGCA
AKR1E2	ENSG00000165568	4	AAAGGACGAAACACCGTAATTTCTACTCTTGTAGATCAGGCTTCTCCAGGGAAAGTTAATTTCTACTCTTGTAGATGACCTCTACCTCATACACTGTAATTTCTACTCTTGTAGATCTTCTGCCTCTCACATCCTCTAATTTCTACTCTTGTAGATCCAATCCAGAGATGTGTCCGTTTTTTGGTTGGAGACGCGAT	CAGGCTTCTCCAGGGAAAGT	GACCTCTACCTCATACACTG	CTTCTGCCTCTCACATCCTC	CCAATCCAGAGATGTGTCCG
AKR7A2	ENSG00000053371	4	AAAGGACGAAACACCGTAATTTCTACTCTTGTAGATTGGAGCGCGGCCACACCGAATAATTTCTACTCTTGTAGATCATCCCAAGGGTTGGCCTTGTAATTTCTACTCTTGTAGATGGAATAGCTGGGCTGAGACCTAATTTCTACTCTTGTAGATCCGTCCTTGTCCTCATACTTTTTTTTGGTTGGAGACGCGAT	TGGAGCGCGGCCACACCGAA	CATCCCAAGGGTTGGCCTTG	GGAATAGCTGGGCTGAGACC	CCGTCCTTGTCCTCATACTT
AKR7A3	ENSG00000162482	4	AAAGGACGAAACACCGTAATTTCTACTCTTGTAGATGGAACTCCCTGAAGCCTGACTAATTTCTACTCTTGTAGATCACCTGCCGGGTGATGGCATTAATTTCTACTCTTGTAGATCCATTCTTGTCCTCATACTTTAATTTCTACTCTTGTAGATAGGGCATTGCCCTGGTGGAGTTTTTTGGTTGGAGACGCGAT	GGAACTCCCTGAAGCCTGAC	CACCTGCCGGGTGATGGCAT	CCATTCTTGTCCTCATACTT	AGGGCATTGCCCTGGTGGAG
AKT1S1	ENSG00000204673	3	AAAGGACGAAACACCGTAATTTCTACTCTTGTAGATTGATGGATGAGGACGCCACCTAATTTCTACTCTTGTAGATAGATGGCAGCCTGAGCGAGGTAATTTCTACTCTTGTAGATCGCTTCAGCTTCTGGAAGTCTAATTTCTACTCTTGTAGATGCAGCGGTCGGTCAACTTATTTTTTTGGTTGGAGACGCGAT	TGATGGATGAGGACGCCACC	AGATGGCAGCCTGAGCGAGG	CGCTTCAGCTTCTGGAAGTC	GCAGCGGTCGGTCAACTTAT
AKT1	ENSG00000142208	4	AAAGGACGAAACACCGTAATTTCTACTCTTGTAGATTGCAGCCAACCCTCCTTCACTAATTTCTACTCTTGTAGATGGCAAGGTGATCCTGGTGAATAATTTCTACTCTTGTAGATCAGGACGAGGTGGCCCACACTAATTTCTACTCTTGTAGATCAGACCCACGACCGCCTCTGTTTTTTGGTTGGAGACGCGAT	TGCAGCCAACCCTCCTTCAC	GGCAAGGTGATCCTGGTGAA	CAGGACGAGGTGGCCCACAC	CAGACCCACGACCGCCTCTG
AKT2	ENSG00000105221	4	AAAGGACGAAACACCGTAATTTCTACTCTTGTAGATAGGTGAATACATCAAGACCTTAATTTCTACTCTTGTAGATGCCCGTGCCTTGCTGACCGCTAATTTCTACTCTTGTAGATCCAAAGGTTCCCTTGCCAAGTAATTTCTACTCTTGTAGATTGGTGCAGAGATTGTCTCGGTTTTTTGGTTGGAGACGCGAT	AGGTGAATACATCAAGACCT	GCCCGTGCCTTGCTGACCGC	CCAAAGGTTCCCTTGCCAAG	TGGTGCAGAGATTGTCTCGG
AKT3	ENSG00000117020	4	AAAGGACGAAACACCGTAATTTCTACTCTTGTAGATTATCCTATGAATGAGCCATCTAATTTCTACTCTTGTAGATCTCTGGAGTATCTACATGAATAATTTCTACTCTTGTAGATTGAAGTTGGACTACAATTCATAATTTCTACTCTTGTAGATCCTAGTAGTTTCAAATAGTCTTTTTTGGTTGGAGACGCGAT	TATCCTATGAATGAGCCATC	CTCTGGAGTATCTACATGAA	TGAAGTTGGACTACAATTCA	CCTAGTAGTTTCAAATAGTC
AKTIP	ENSG00000166971	4	AAAGGACGAAACACCGTAATTTCTACTCTTGTAGATCGTACAGAGCTTGTAGACATTAATTTCTACTCTTGTAGATTTAAGGACTTACAATTCTGCTAATTTCTACTCTTGTAGATTTGTAGTACCTTGGTTGTGATAATTTCTACTCTTGTAGATCATCCCTGATAACTATCCAGTTTTTTGGTTGGAGACGCGAT	CGTACAGAGCTTGTAGACAT	TTAAGGACTTACAATTCTGC	TTGTAGTACCTTGGTTGTGA	CATCCCTGATAACTATCCAG
AL355093.2	ENSG00000196553	4	AAAGGACGAAACACCGTAATTTCTACTCTTGTAGATCATCAAAGACTCACCTTATTTAATTTCTACTCTTGTAGATCTCCAAGTTAGACATTAACTTAATTTCTACTCTTGTAGATTTCTAGTCTTCAGATCATGATAATTTCTACTCTTGTAGATCACAGACATTCGAGGCAGAATTTTTTGGTTGGAGACGCGAT	CATCAAAGACTCACCTTATT	CTCCAAGTTAGACATTAACT	TTCTAGTCTTCAGATCATGA	CACAGACATTCGAGGCAGAA
ALAD	ENSG00000148218	4	AAAGGACGAAACACCGTAATTTCTACTCTTGTAGATATTCTTCACCTTGGGAACTCTAATTTCTACTCTTGTAGATATGGCTTCCACGCGTCCATCTAATTTCTACTCTTGTAGATCTTCCTGTTTCTATGGCCCTTAATTTCTACTCTTGTAGATCAGGGATGCAGCTAAGTCAATTTTTTGGTTGGAGACGCGAT	ATTCTTCACCTTGGGAACTC	ATGGCTTCCACGCGTCCATC	CTTCCTGTTTCTATGGCCCT	CAGGGATGCAGCTAAGTCAA
ALAS1	ENSG00000023330	4	AAAGGACGAAACACCGTAATTTCTACTCTTGTAGATCCTGCTTTCTGCAGAAAGGCTAATTTCTACTCTTGTAGATCTGGCAGCACAGATGAATCATAATTTCTACTCTTGTAGATCATGATGTCCTGGAAGTTCTTAATTTCTACTCTTGTAGATAAACTGTGAACCGGCGAGCATTTTTTGGTTGGAGACGCGAT	CCTGCTTTCTGCAGAAAGGC	CTGGCAGCACAGATGAATCA	CATGATGTCCTGGAAGTTCT	AAACTGTGAACCGGCGAGCA
ALAS2	ENSG00000158578	4	AAAGGACGAAACACCGTAATTTCTACTCTTGTAGATGGTTCAAGATGGTGACTGCATAATTTCTACTCTTGTAGATCATAGATTCTCCATCTTGGGTAATTTCTACTCTTGTAGATCACCTCAGCAAACTCACCAGTAATTTCTACTCTTGTAGATAGGCCACAGATGCCTCAGAGTTTTTTGGTTGGAGACGCGAT	GGTTCAAGATGGTGACTGCA	CATAGATTCTCCATCTTGGG	CACCTCAGCAAACTCACCAG	AGGCCACAGATGCCTCAGAG
ALB	ENSG00000163631	4	AAAGGACGAAACACCGTAATTTCTACTCTTGTAGATGCACAATGAAGTGGGTAACCTAATTTCTACTCTTGTAGATAACCGATGAGCAACCTCACTTAATTTCTACTCTTGTAGATCATGATCTTCAAATGGACACTAATTTCTACTCTTGTAGATCACAGCAGTCAGCCATTTCATTTTTTGGTTGGAGACGCGAT	GCACAATGAAGTGGGTAACC	AACCGATGAGCAACCTCACT	CATGATCTTCAAATGGACAC	CACAGCAGTCAGCCATTTCA
ALCAM	ENSG00000170017	4	AAAGGACGAAACACCGTAATTTCTACTCTTGTAGATCATTTGCCAAACATGAGATTTAATTTCTACTCTTGTAGATAGGCACCTACAATAGTCAAGTAATTTCTACTCTTGTAGATGAGCAACCATCTAAACCTGATAATTTCTACTCTTGTAGATCATTCCTGTACCATGTGATATTTTTTGGTTGGAGACGCGAT	CATTTGCCAAACATGAGATT	AGGCACCTACAATAGTCAAG	GAGCAACCATCTAAACCTGA	CATTCCTGTACCATGTGATA
ALDH16A1	ENSG00000161618	4	AAAGGACGAAACACCGTAATTTCTACTCTTGTAGATACCACTTCCCATTCACATAGTAATTTCTACTCTTGTAGATCCCACAGCCAGGGCAGGGCATAATTTCTACTCTTGTAGATGCCTCGCTGTTCCCTCAACCTAATTTCTACTCTTGTAGATCTGCCGAGGCCCACTCGACATTTTTTGGTTGGAGACGCGAT	ACCACTTCCCATTCACATAG	CCCACAGCCAGGGCAGGGCA	GCCTCGCTGTTCCCTCAACC	CTGCCGAGGCCCACTCGACA
ALDH18A1	ENSG00000059573	4	AAAGGACGAAACACCGTAATTTCTACTCTTGTAGATTATGGTACATACGAGATCTGTAATTTCTACTCTTGTAGATTATCTTGGCAATCACCTGCTTAATTTCTACTCTTGTAGATCCAAAGGCTACGGCTCCACTTAATTTCTACTCTTGTAGATAAAGCCCAGCCTCTCACCTGTTTTTTGGTTGGAGACGCGAT	TATGGTACATACGAGATCTG	TATCTTGGCAATCACCTGCT	CCAAAGGCTACGGCTCCACT	AAAGCCCAGCCTCTCACCTG
ALDH1A1	ENSG00000165092	4	AAAGGACGAAACACCGTAATTTCTACTCTTGTAGATTCTTCATCTCTACAGATCTTTAATTTCTACTCTTGTAGATGATTAAATCAGCCAACTTGTTAATTTCTACTCTTGTAGATATGCAGCCTGCTAAATCATTTAATTTCTACTCTTGTAGATCATATACAAGACATGAACCTTTTTTTGGTTGGAGACGCGAT	TCTTCATCTCTACAGATCTT	GATTAAATCAGCCAACTTGT	ATGCAGCCTGCTAAATCATT	CATATACAAGACATGAACCT
ALDH1A2	ENSG00000128918	4	AAAGGACGAAACACCGTAATTTCTACTCTTGTAGATGAGATTGGGCGTGGGCGACGTAATTTCTACTCTTGTAGATTTAGGTTACTTACTGCAAGATAATTTCTACTCTTGTAGATTCAGCCCAGCCTGCGTAATATAATTTCTACTCTTGTAGATCCTTTACAAGACATGAACCCTTTTTTGGTTGGAGACGCGAT	GAGATTGGGCGTGGGCGACG	TTAGGTTACTTACTGCAAGA	TCAGCCCAGCCTGCGTAATA	CCTTTACAAGACATGAACCC
ALDH1A3	ENSG00000184254	4	AAAGGACGAAACACCGTAATTTCTACTCTTGTAGATCCTTATCTCCTTCTTCCACTTAATTTCTACTCTTGTAGATTCTGCCCACCCTGCAAAGTATAATTTCTACTCTTGTAGATGATGTCTCACCTCTTTGATCTAATTTCTACTCTTGTAGATTTCTCACCCTCAGATCAACATTTTTTGGTTGGAGACGCGAT	CCTTATCTCCTTCTTCCACT	TCTGCCCACCCTGCAAAGTA	GATGTCTCACCTCTTTGATC	TTCTCACCCTCAGATCAACA
ALDH1B1	ENSG00000137124	4	AAAGGACGAAACACCGTAATTTCTACTCTTGTAGATACGGCCCGATCCACATCAGCTAATTTCTACTCTTGTAGATGCAATTCTCATGTCATCCTGTAATTTCTACTCTTGTAGATCAGATTCCTTAAACCCTCCATAATTTCTACTCTTGTAGATCCTCTGTGTAGGCCTTAAGCTTTTTTGGTTGGAGACGCGAT	ACGGCCCGATCCACATCAGC	GCAATTCTCATGTCATCCTG	CAGATTCCTTAAACCCTCCA	CCTCTGTGTAGGCCTTAAGC
ALDH1L1	ENSG00000144908	4	AAAGGACGAAACACCGTAATTTCTACTCTTGTAGATCTGCCACCTGAGGAAGGAGGTAATTTCTACTCTTGTAGATCCACCACATCAGGCAAAGCCTAATTTCTACTCTTGTAGATCATCTTCTGGGCGGATGATGTAATTTCTACTCTTGTAGATCCCTCAGCGATCAGCCTCACTTTTTTGGTTGGAGACGCGAT	CTGCCACCTGAGGAAGGAGG	CCACCACATCAGGCAAAGCC	CATCTTCTGGGCGGATGATG	CCCTCAGCGATCAGCCTCAC
ALDH1L2	ENSG00000136010	4	AAAGGACGAAACACCGTAATTTCTACTCTTGTAGATGCTCTGCACCCACGGATCTGTAATTTCTACTCTTGTAGATACAGGACTCTAATTATGGGATAATTTCTACTCTTGTAGATGCCTTAGGTAGAAGCTGTCCTAATTTCTACTCTTGTAGATCATAACTGGATTCGAGGTCATTTTTTGGTTGGAGACGCGAT	GCTCTGCACCCACGGATCTG	ACAGGACTCTAATTATGGGA	GCCTTAGGTAGAAGCTGTCC	CATAACTGGATTCGAGGTCA
ALDH2	ENSG00000111275	4	AAAGGACGAAACACCGTAATTTCTACTCTTGTAGATAGAAGATCCTCGGCTACATCTAATTTCTACTCTTGTAGATGAGATGTGCAGGATGGCATGTAATTTCTACTCTTGTAGATGACAAGGCCAATTACCTGTCTAATTTCTACTCTTGTAGATGAGCCCAGTCACCCTTTGGTTTTTTTGGTTGGAGACGCGAT	AGAAGATCCTCGGCTACATC	GAGATGTGCAGGATGGCATG	GACAAGGCCAATTACCTGTC	GAGCCCAGTCACCCTTTGGT
ALDH3A2	ENSG00000072210	4	AAAGGACGAAACACCGTAATTTCTACTCTTGTAGATGCAGTAACCCATTCAGGAAGTAATTTCTACTCTTGTAGATACTCAGTTCAGAAGGCTTTATAATTTCTACTCTTGTAGATCCTCCCAGTTCAAGAGTCACTAATTTCTACTCTTGTAGATGAGGGATGCTTCACAGAGAATTTTTTGGTTGGAGACGCGAT	GCAGTAACCCATTCAGGAAG	ACTCAGTTCAGAAGGCTTTA	CCTCCCAGTTCAAGAGTCAC	GAGGGATGCTTCACAGAGAA
ALDH3B2	ENSG00000132746	3	AAAGGACGAAACACCGTAATTTCTACTCTTGTAGATGCCTGGTCCTCATCATCGCATAATTTCTACTCTTGTAGATTGACGGCTTCAGCACCACGCTAATTTCTACTCTTGTAGATGAGGCAATGAGGGCTTCACCTAATTTCTACTCTTGTAGATGCAACGCGGTGGCGTAACGTTTTTTTGGTTGGAGACGCGAT	GCCTGGTCCTCATCATCGCA	TGACGGCTTCAGCACCACGC	GAGGCAATGAGGGCTTCACC	GCAACGCGGTGGCGTAACGT
ALDH4A1	ENSG00000159423	4	AAAGGACGAAACACCGTAATTTCTACTCTTGTAGATCAGGGCATCTCGCTCAGGGCTAATTTCTACTCTTGTAGATACCATGGACATAAGGTGGCCTAATTTCTACTCTTGTAGATGAGCCTGCTCAACAAAGCCATAATTTCTACTCTTGTAGATACTTCACTGCAATCGGCGGCTTTTTTGGTTGGAGACGCGAT	CAGGGCATCTCGCTCAGGGC	ACCATGGACATAAGGTGGCC	GAGCCTGCTCAACAAAGCCA	ACTTCACTGCAATCGGCGGC
ALDH5A1	ENSG00000112294	4	AAAGGACGAAACACCGTAATTTCTACTCTTGTAGATCAGGAGAGGAGTTCATTACTTAATTTCTACTCTTGTAGATCGGAGACATTATCCACACCCTAATTTCTACTCTTGTAGATCCCAGTGCCATGATCACCCGTAATTTCTACTCTTGTAGATGAGAACAGGGAATAACATTGTTTTTTGGTTGGAGACGCGAT	CAGGAGAGGAGTTCATTACT	CGGAGACATTATCCACACCC	CCCAGTGCCATGATCACCCG	GAGAACAGGGAATAACATTG
ALDH6A1	ENSG00000119711	4	AAAGGACGAAACACCGTAATTTCTACTCTTGTAGATCCTCACAGGTTTCTTCCAAGTAATTTCTACTCTTGTAGATCCACCAATGAAGAGCTTTACTAATTTCTACTCTTGTAGATCTGCATGGGCAGACACTTCATAATTTCTACTCTTGTAGATTGTGTCTTCTCTCTAGAAAGTTTTTTGGTTGGAGACGCGAT	CCTCACAGGTTTCTTCCAAG	CCACCAATGAAGAGCTTTAC	CTGCATGGGCAGACACTTCA	TGTGTCTTCTCTCTAGAAAG
ALDH7A1	ENSG00000164904	4	AAAGGACGAAACACCGTAATTTCTACTCTTGTAGATCAGCGTGCACACACAGCGCGTAATTTCTACTCTTGTAGATAGGTTATTACGACCTATTGCTAATTTCTACTCTTGTAGATCATGCTTCTCTTGCTTTCTTTAATTTCTACTCTTGTAGATCCAAGCTTCCTAGTACTTGGTTTTTTGGTTGGAGACGCGAT	CAGCGTGCACACACAGCGCG	AGGTTATTACGACCTATTGC	CATGCTTCTCTTGCTTTCTT	CCAAGCTTCCTAGTACTTGG
ALDH8A1	ENSG00000118514	4	AAAGGACGAAACACCGTAATTTCTACTCTTGTAGATGCACTCTGCAATACACTTCCTAATTTCTACTCTTGTAGATCCAGCTGGTCATCCCGCAGCTAATTTCTACTCTTGTAGATCCACTCTACTTGCTGACCTGTAATTTCTACTCTTGTAGATGAACCGGGCCCAGGGTGGGTTTTTTTGGTTGGAGACGCGAT	GCACTCTGCAATACACTTCC	CCAGCTGGTCATCCCGCAGC	CCACTCTACTTGCTGACCTG	GAACCGGGCCCAGGGTGGGT
ALDH9A1	ENSG00000143149	4	AAAGGACGAAACACCGTAATTTCTACTCTTGTAGATTCGGTACCGGAGGCGTCCGCTAATTTCTACTCTTGTAGATAACAGCCAAATTTACTTCCTTAATTTCTACTCTTGTAGATCTGGCAGTGCCTGGAGTATTTAATTTCTACTCTTGTAGATGTTATACCAGAAGAGAACCATTTTTTGGTTGGAGACGCGAT	TCGGTACCGGAGGCGTCCGC	AACAGCCAAATTTACTTCCT	CTGGCAGTGCCTGGAGTATT	GTTATACCAGAAGAGAACCA
ALDOB	ENSG00000136872	4	AAAGGACGAAACACCGTAATTTCTACTCTTGTAGATCATTGGCAACAATGCTCTGGTAATTTCTACTCTTGTAGATCCTGGCTGTCCTTCTGGTAGTAATTTCTACTCTTGTAGATTATCCACAGTTAGACCAAGGTAATTTCTACTCTTGTAGATGGAAGTGGCGTGCTGTGCTGTTTTTTGGTTGGAGACGCGAT	CATTGGCAACAATGCTCTGG	CCTGGCTGTCCTTCTGGTAG	TATCCACAGTTAGACCAAGG	GGAAGTGGCGTGCTGTGCTG
ALDOC	ENSG00000109107	4	AAAGGACGAAACACCGTAATTTCTACTCTTGTAGATTGCTGAGCAGAAGAAGGAGTTAATTTCTACTCTTGTAGATACACGGTCATCAGCACTGAATAATTTCTACTCTTGTAGATTCCATCAGTCCCAGCTAGAGTAATTTCTACTCTTGTAGATCCAAGTGGCGCTGTGTGCTGTTTTTTGGTTGGAGACGCGAT	TGCTGAGCAGAAGAAGGAGT	ACACGGTCATCAGCACTGAA	TCCATCAGTCCCAGCTAGAG	CCAAGTGGCGCTGTGTGCTG
ALG10B	ENSG00000175548	4	AAAGGACGAAACACCGTAATTTCTACTCTTGTAGATACCACTCCAACTGACACCAGTAATTTCTACTCTTGTAGATTGGGTTGTACCTTGTGGAAATAATTTCTACTCTTGTAGATCTTAGTTTGGAAACATGGAATAATTTCTACTCTTGTAGATTGAACTGAGTTGCTATGCAATTTTTTGGTTGGAGACGCGAT	ACCACTCCAACTGACACCAG	TGGGTTGTACCTTGTGGAAA	CTTAGTTTGGAAACATGGAA	TGAACTGAGTTGCTATGCAA
ALG10	ENSG00000139133	4	AAAGGACGAAACACCGTAATTTCTACTCTTGTAGATATCACTCCAATTGACACCAGTAATTTCTACTCTTGTAGATTGGGTTGTACCTTGCAGAAATAATTTCTACTCTTGTAGATCTTCTGACTTGGCCCTACATTAATTTCTACTCTTGTAGATCTTAGTTTGGAAACGTAGAATTTTTTGGTTGGAGACGCGAT	ATCACTCCAATTGACACCAG	TGGGTTGTACCTTGCAGAAA	CTTCTGACTTGGCCCTACAT	CTTAGTTTGGAAACGTAGAA
ALG11	ENSG00000253710	4	AAAGGACGAAACACCGTAATTTCTACTCTTGTAGATTCTGTAGCAGCAGTCTGATTTAATTTCTACTCTTGTAGATTGCAGGGCTCTTAAAGCACATAATTTCTACTCTTGTAGATGGTATCCTGAAGCAGTTTATTAATTTCTACTCTTGTAGATCATTGATTCAATGGGATACGTTTTTTGGTTGGAGACGCGAT	TCTGTAGCAGCAGTCTGATT	TGCAGGGCTCTTAAAGCACA	GGTATCCTGAAGCAGTTTAT	CATTGATTCAATGGGATACG
ALG12	ENSG00000182858	4	AAAGGACGAAACACCGTAATTTCTACTCTTGTAGATGTGTAGGGACAGATGACCAGTAATTTCTACTCTTGTAGATGCTGTTAGAAATGTCCAAGTTAATTTCTACTCTTGTAGATGTTAGAGGAGTGCTTGGACTTAATTTCTACTCTTGTAGATGGTTGCCCAAGGCCAGCAGCTTTTTTGGTTGGAGACGCGAT	GTGTAGGGACAGATGACCAG	GCTGTTAGAAATGTCCAAGT	GTTAGAGGAGTGCTTGGACT	GGTTGCCCAAGGCCAGCAGC
ALG13	ENSG00000101901	4	AAAGGACGAAACACCGTAATTTCTACTCTTGTAGATCCTGCGTGACTAATAACAAGTAATTTCTACTCTTGTAGATCAGAGTCTCCAAACAGCTTCTAATTTCTACTCTTGTAGATCCTGCTCCGAAATGGCCCGATAATTTCTACTCTTGTAGATCAGCCAGGTCCATCATTTGGTTTTTTGGTTGGAGACGCGAT	CCTGCGTGACTAATAACAAG	CAGAGTCTCCAAACAGCTTC	CCTGCTCCGAAATGGCCCGA	CAGCCAGGTCCATCATTTGG
ALG14	ENSG00000172339	4	AAAGGACGAAACACCGTAATTTCTACTCTTGTAGATTCTGCATGGTGTGCGTTCTCTAATTTCTACTCTTGTAGATCAGGTGGGCATACCACTGAGTAATTTCTACTCTTGTAGATCCCTAATTCACAGGGTGAAGTAATTTCTACTCTTGTAGATCGGACATGGATAACGTTTCTTTTTTTGGTTGGAGACGCGAT	TCTGCATGGTGTGCGTTCTC	CAGGTGGGCATACCACTGAG	CCCTAATTCACAGGGTGAAG	CGGACATGGATAACGTTTCT
ALG1	ENSG00000033011	4	AAAGGACGAAACACCGTAATTTCTACTCTTGTAGATCAGTACGGAGTCAAAGTTGTTAATTTCTACTCTTGTAGATTGGAAGCAAGCTCGTCATTGTAATTTCTACTCTTGTAGATAGGTACGAGAAGTTCTTTGGTAATTTCTACTCTTGTAGATGGCGCCTGTCCCACCTGAACTTTTTTGGTTGGAGACGCGAT	CAGTACGGAGTCAAAGTTGT	TGGAAGCAAGCTCGTCATTG	AGGTACGAGAAGTTCTTTGG	GGCGCCTGTCCCACCTGAAC
ALG2	ENSG00000119523	4	AAAGGACGAAACACCGTAATTTCTACTCTTGTAGATCTGGCGCTCTACGTGCTGTTTAATTTCTACTCTTGTAGATGCCGAGAGCCGCGAGCTACCTAATTTCTACTCTTGTAGATGCACTGGAAGCCCTAGTACATAATTTCTACTCTTGTAGATGAGATGGATAGAGGACATCATTTTTTGGTTGGAGACGCGAT	CTGGCGCTCTACGTGCTGTT	GCCGAGAGCCGCGAGCTACC	GCACTGGAAGCCCTAGTACA	GAGATGGATAGAGGACATCA
ALG3	ENSG00000214160	4	AAAGGACGAAACACCGTAATTTCTACTCTTGTAGATTCTCATCTTCCAGGTACCCATAATTTCTACTCTTGTAGATCCTTTAGGTACCTCCCTTCGTAATTTCTACTCTTGTAGATACCTTGGCCGCCAGTTTCTGTAATTTCTACTCTTGTAGATGAGGGATCCCTCAGCAGCGATTTTTTGGTTGGAGACGCGAT	TCTCATCTTCCAGGTACCCA	CCTTTAGGTACCTCCCTTCG	ACCTTGGCCGCCAGTTTCTG	GAGGGATCCCTCAGCAGCGA
ALG5	ENSG00000120697	4	AAAGGACGAAACACCGTAATTTCTACTCTTGTAGATCATCGTTGCATTTACAACTGTAATTTCTACTCTTGTAGATCCTTTGAGGTCTGATCTTTATAATTTCTACTCTTGTAGATTCACTTCCATATTTCTGGCATAATTTCTACTCTTGTAGATTCAACATCTGGAAACTTTGTTTTTTTGGTTGGAGACGCGAT	CATCGTTGCATTTACAACTG	CCTTTGAGGTCTGATCTTTA	TCACTTCCATATTTCTGGCA	TCAACATCTGGAAACTTTGT
ALG6	ENSG00000088035	4	AAAGGACGAAACACCGTAATTTCTACTCTTGTAGATATAGGACTAACAGTACGATGTAATTTCTACTCTTGTAGATCCTTTGATCTTAGGTGCTGGTAATTTCTACTCTTGTAGATATTTGCAGGGCAAAGTTTATTAATTTCTACTCTTGTAGATATTGCTGATCTGCTGATTTATTTTTTGGTTGGAGACGCGAT	ATAGGACTAACAGTACGATG	CCTTTGATCTTAGGTGCTGG	ATTTGCAGGGCAAAGTTTAT	ATTGCTGATCTGCTGATTTA
ALG8	ENSG00000159063	4	AAAGGACGAAACACCGTAATTTCTACTCTTGTAGATAGTAGCCATTCCACAGATTTTAATTTCTACTCTTGTAGATGCAACATGTGACAGGATATATAATTTCTACTCTTGTAGATAATGTAGGTGCTGTAAATGCTAATTTCTACTCTTGTAGATCCTGAAATAATCGTGCAATGTTTTTTGGTTGGAGACGCGAT	AGTAGCCATTCCACAGATTT	GCAACATGTGACAGGATATA	AATGTAGGTGCTGTAAATGC	CCTGAAATAATCGTGCAATG
ALKBH1	ENSG00000100601	4	AAAGGACGAAACACCGTAATTTCTACTCTTGTAGATCGCTTCTACCGTCAGAGCCGTAATTTCTACTCTTGTAGATCTTCCTGCCAGGTGATCAAATAATTTCTACTCTTGTAGATACCCAGTGCCACTGGTAACCTAATTTCTACTCTTGTAGATCAGGTATAAAGAAGCGACTATTTTTTGGTTGGAGACGCGAT	CGCTTCTACCGTCAGAGCCG	CTTCCTGCCAGGTGATCAAA	ACCCAGTGCCACTGGTAACC	CAGGTATAAAGAAGCGACTA
ALKBH2	ENSG00000189046	4	AAAGGACGAAACACCGTAATTTCTACTCTTGTAGATCCAAACAGGACTGTGTAACTTAATTTCTACTCTTGTAGATTCTCCTCCCAACACAGCTGGTAATTTCTACTCTTGTAGATAGGCCTCACGCTGTCTCCAATAATTTCTACTCTTGTAGATCCACGGGAATCCTTATGCCGTTTTTTGGTTGGAGACGCGAT	CCAAACAGGACTGTGTAACT	TCTCCTCCCAACACAGCTGG	AGGCCTCACGCTGTCTCCAA	CCACGGGAATCCTTATGCCG
ALKBH3	ENSG00000166199	4	AAAGGACGAAACACCGTAATTTCTACTCTTGTAGATCCTGCTGAGGTTCTTTGAACTAATTTCTACTCTTGTAGATCTTGCAGGTAGTACGTAGAGTAATTTCTACTCTTGTAGATCTTTGTTTCTTTAGCAGAGATAATTTCTACTCTTGTAGATCAGGGAACATCTTGACAAAGTTTTTTGGTTGGAGACGCGAT	CCTGCTGAGGTTCTTTGAAC	CTTGCAGGTAGTACGTAGAG	CTTTGTTTCTTTAGCAGAGA	CAGGGAACATCTTGACAAAG
ALKBH4	ENSG00000160993	4	AAAGGACGAAACACCGTAATTTCTACTCTTGTAGATTGACCCGGGAGGAAGAAGCCTAATTTCTACTCTTGTAGATCTGCTCCGACACCGGCTGGGTAATTTCTACTCTTGTAGATGCTTCTGTTTCCGAAAGTTGTAATTTCTACTCTTGTAGATTCTTCATCCTTCAGGACTATTTTTTTGGTTGGAGACGCGAT	TGACCCGGGAGGAAGAAGCC	CTGCTCCGACACCGGCTGGG	GCTTCTGTTTCCGAAAGTTG	TCTTCATCCTTCAGGACTAT
ALKBH5	ENSG00000091542	4	AAAGGACGAAACACCGTAATTTCTACTCTTGTAGATGATCACCAGCTGGTGCACCCTAATTTCTACTCTTGTAGATAGTGGATATGCTGCTGATGATAATTTCTACTCTTGTAGATCTTTGCAGGACAAGATTAGATAATTTCTACTCTTGTAGATCTTGCAGGCCACGGATCCTGTTTTTTGGTTGGAGACGCGAT	GATCACCAGCTGGTGCACCC	AGTGGATATGCTGCTGATGA	CTTTGCAGGACAAGATTAGA	CTTGCAGGCCACGGATCCTG
ALKBH6	ENSG00000239382	4	AAAGGACGAAACACCGTAATTTCTACTCTTGTAGATGAGATGAAGTCAGGGACATATAATTTCTACTCTTGTAGATTATCCTAGGCACCACCTGTATAATTTCTACTCTTGTAGATGAGGCCTCCCAGCTAACCATTAATTTCTACTCTTGTAGATACACTTTGTCCACGTAGCGCTTTTTTGGTTGGAGACGCGAT	GAGATGAAGTCAGGGACATA	TATCCTAGGCACCACCTGTA	GAGGCCTCCCAGCTAACCAT	ACACTTTGTCCACGTAGCGC
ALKBH8	ENSG00000137760	4	AAAGGACGAAACACCGTAATTTCTACTCTTGTAGATCTGAGACATGAAGGCATTGATAATTTCTACTCTTGTAGATCATTGAGGGTAACATAGGCTTAATTTCTACTCTTGTAGATATTTGGTTTCCCATAGTGCATAATTTCTACTCTTGTAGATGTTATGAGTTCCACTATGAGTTTTTTGGTTGGAGACGCGAT	CTGAGACATGAAGGCATTGA	CATTGAGGGTAACATAGGCT	ATTTGGTTTCCCATAGTGCA	GTTATGAGTTCCACTATGAG
ALK	ENSG00000171094	4	AAAGGACGAAACACCGTAATTTCTACTCTTGTAGATCACGGCAGCTGTGGGCTCCGTAATTTCTACTCTTGTAGATCATGGAATCTCACCTGGATATAATTTCTACTCTTGTAGATCCTGTCTCTTTCCAGGCTCCTAATTTCTACTCTTGTAGATCAATGCAACCAGTTGGACAGTTTTTTGGTTGGAGACGCGAT	CACGGCAGCTGTGGGCTCCG	CATGGAATCTCACCTGGATA	CCTGTCTCTTTCCAGGCTCC	CAATGCAACCAGTTGGACAG
ALLC	ENSG00000151360	4	AAAGGACGAAACACCGTAATTTCTACTCTTGTAGATCTCCTACGGATTCAGATGCCTAATTTCTACTCTTGTAGATCCAAACTCCGTATATTCATGTAATTTCTACTCTTGTAGATCTGCTTGAATGGACACTCGATAATTTCTACTCTTGTAGATCTGGCTTAAGCTCAGTCATGTTTTTTGGTTGGAGACGCGAT	CTCCTACGGATTCAGATGCC	CCAAACTCCGTATATTCATG	CTGCTTGAATGGACACTCGA	CTGGCTTAAGCTCAGTCATG
ALMS1	ENSG00000116127	4	AAAGGACGAAACACCGTAATTTCTACTCTTGTAGATCCTGAAGAAGCTCTGAAGGTTAATTTCTACTCTTGTAGATCAGAGGGTCATCTACCTGAATAATTTCTACTCTTGTAGATCAGATGGTCATCTACCTGAATAATTTCTACTCTTGTAGATCCTGAAGAAGCTCTGAAAGTTTTTTTGGTTGGAGACGCGAT	CCTGAAGAAGCTCTGAAGGT	CAGAGGGTCATCTACCTGAA	CAGATGGTCATCTACCTGAA	CCTGAAGAAGCTCTGAAAGT
ALOX12B	ENSG00000179477	4	AAAGGACGAAACACCGTAATTTCTACTCTTGTAGATTGCAGGCGGATGATGATGAGTAATTTCTACTCTTGTAGATCCTTGCAGCTGGCGAGTCTTTAATTTCTACTCTTGTAGATAGTTCAGGAACTTGGTGGCCTAATTTCTACTCTTGTAGATCCTGGCAAGAAATCTGTCGTTTTTTTGGTTGGAGACGCGAT	TGCAGGCGGATGATGATGAG	CCTTGCAGCTGGCGAGTCTT	AGTTCAGGAACTTGGTGGCC	CCTGGCAAGAAATCTGTCGT
ALOX12	ENSG00000108839	4	AAAGGACGAAACACCGTAATTTCTACTCTTGTAGATGACATGTTCCAGAAGCATCGTAATTTCTACTCTTGTAGATGAGGTAGATCATCCTTACGGTAATTTCTACTCTTGTAGATCACCCTCCTGAGCTCCTGGATAATTTCTACTCTTGTAGATACCGCCCACCAAAGAGAAGGTTTTTTGGTTGGAGACGCGAT	GACATGTTCCAGAAGCATCG	GAGGTAGATCATCCTTACGG	CACCCTCCTGAGCTCCTGGA	ACCGCCCACCAAAGAGAAGG
ALOX15B	ENSG00000179593	4	AAAGGACGAAACACCGTAATTTCTACTCTTGTAGATATATTGAGCTCCAAGTCTTCTAATTTCTACTCTTGTAGATATCTCATTCAGACTCCTCCATAATTTCTACTCTTGTAGATGGAGGTAGTGACAGCGGCGGTAATTTCTACTCTTGTAGATCTGCCATGCAGCTGCTGATCTTTTTTGGTTGGAGACGCGAT	ATATTGAGCTCCAAGTCTTC	ATCTCATTCAGACTCCTCCA	GGAGGTAGTGACAGCGGCGG	CTGCCATGCAGCTGCTGATC
ALOX15	ENSG00000161905	4	AAAGGACGAAACACCGTAATTTCTACTCTTGTAGATCGCAGTTTCACAAACAGCAGTAATTTCTACTCTTGTAGATGAGAGTCTTTGATAGCGAGGTAATTTCTACTCTTGTAGATGGTACCAGTTTCTTAATGGCTAATTTCTACTCTTGTAGATCCATCAGGCTGCAATTTCAGTTTTTTGGTTGGAGACGCGAT	CGCAGTTTCACAAACAGCAG	GAGAGTCTTTGATAGCGAGG	GGTACCAGTTTCTTAATGGC	CCATCAGGCTGCAATTTCAG
ALOX5AP	ENSG00000132965	4	AAAGGACGAAACACCGTAATTTCTACTCTTGTAGATCTTACCATTCTGGACCACGCTAATTTCTACTCTTGTAGATCCTTGGCAGGATTCTTTGCCTAATTTCTACTCTTGTAGATCTCGCTGTGCTCTGGTCTGCTAATTTCTACTCTTGTAGATCCTCACAAACAAGTACATCATTTTTTGGTTGGAGACGCGAT	CTTACCATTCTGGACCACGC	CCTTGGCAGGATTCTTTGCC	CTCGCTGTGCTCTGGTCTGC	CCTCACAAACAAGTACATCA
ALOX5	ENSG00000012779	4	AAAGGACGAAACACCGTAATTTCTACTCTTGTAGATCCGTGTTTCCAGTTCTTTACTAATTTCTACTCTTGTAGATACTATCAAACTGGATATCACTAATTTCTACTCTTGTAGATTCAAAGTCGGCGAAGTCATTTAATTTCTACTCTTGTAGATGCTACCAGTTCCTGAATGGCTTTTTTGGTTGGAGACGCGAT	CCGTGTTTCCAGTTCTTTAC	ACTATCAAACTGGATATCAC	TCAAAGTCGGCGAAGTCATT	GCTACCAGTTCCTGAATGGC
ALOXE3	ENSG00000179148	4	AAAGGACGAAACACCGTAATTTCTACTCTTGTAGATACCACACGTGCCCACCAGTGTAATTTCTACTCTTGTAGATCCTTGACAAAGACGACAACTTAATTTCTACTCTTGTAGATCTCTCCCATCAGGTCCTTGGTAATTTCTACTCTTGTAGATGGTACCAGTACCTGAATGGTTTTTTTGGTTGGAGACGCGAT	ACCACACGTGCCCACCAGTG	CCTTGACAAAGACGACAACT	CTCTCCCATCAGGTCCTTGG	GGTACCAGTACCTGAATGGT
ALPI	ENSG00000163295	4	AAAGGACGAAACACCGTAATTTCTACTCTTGTAGATCCAGCCATTCCTGCACCAGGTAATTTCTACTCTTGTAGATAGCCCGGAGACACGAAATATTAATTTCTACTCTTGTAGATGTGGCTACACCTTGCGAGGGTAATTTCTACTCTTGTAGATCTGTCCTGAGCCTTGCTGGGTTTTTTGGTTGGAGACGCGAT	CCAGCCATTCCTGCACCAGG	AGCCCGGAGACACGAAATAT	GTGGCTACACCTTGCGAGGG	CTGTCCTGAGCCTTGCTGGG
ALPK1	ENSG00000073331	4	AAAGGACGAAACACCGTAATTTCTACTCTTGTAGATCCTCCTGGATCAGGGTCCTTTAATTTCTACTCTTGTAGATAAAGCAGAGTATATTCTGAGTAATTTCTACTCTTGTAGATCAGAATCTGCCCTCTGATCTTAATTTCTACTCTTGTAGATAGGGATGTGGTACGAAGCAGTTTTTTGGTTGGAGACGCGAT	CCTCCTGGATCAGGGTCCTT	AAAGCAGAGTATATTCTGAG	CAGAATCTGCCCTCTGATCT	AGGGATGTGGTACGAAGCAG
ALPK2	ENSG00000198796	4	AAAGGACGAAACACCGTAATTTCTACTCTTGTAGATGTGCGGCATGAAAGGATGAATAATTTCTACTCTTGTAGATTTGTCAGGTCAGCCCAAGCCTAATTTCTACTCTTGTAGATCCCAGAGATAACCCTAACCTTAATTTCTACTCTTGTAGATCTTGGGAGAAGCCAACAACATTTTTTGGTTGGAGACGCGAT	GTGCGGCATGAAAGGATGAA	TTGTCAGGTCAGCCCAAGCC	CCCAGAGATAACCCTAACCT	CTTGGGAGAAGCCAACAACA
ALPK3	ENSG00000136383	4	AAAGGACGAAACACCGTAATTTCTACTCTTGTAGATGCTCCCTGGTCTCCCGCGGTTAATTTCTACTCTTGTAGATCTTAGCTTATCAAGCAACCGTAATTTCTACTCTTGTAGATAGACCACGCTCAAGTCCCGGTAATTTCTACTCTTGTAGATTCAGGATACCCAGAGCCAGATTTTTTGGTTGGAGACGCGAT	GCTCCCTGGTCTCCCGCGGT	CTTAGCTTATCAAGCAACCG	AGACCACGCTCAAGTCCCGG	TCAGGATACCCAGAGCCAGA
ALPL	ENSG00000162551	4	AAAGGACGAAACACCGTAATTTCTACTCTTGTAGATACCATTCTTAGTACTGGCCATAATTTCTACTCTTGTAGATTCGTCACTCTCATACTCCACTAATTTCTACTCTTGTAGATGGGTTCTTCCGCAGGATCTGTAATTTCTACTCTTGTAGATCCTTGGTGTCCCAAGGAGGCTTTTTTGGTTGGAGACGCGAT	ACCATTCTTAGTACTGGCCA	TCGTCACTCTCATACTCCAC	GGGTTCTTCCGCAGGATCTG	CCTTGGTGTCCCAAGGAGGC
ALS2CL	ENSG00000178038	4	AAAGGACGAAACACCGTAATTTCTACTCTTGTAGATCTCCGTCACCTCCCAGAGTTTAATTTCTACTCTTGTAGATCTGCCTTCTGGAAGGCCTGCTAATTTCTACTCTTGTAGATAGGTGTGAGCTCAGAGGGCTTAATTTCTACTCTTGTAGATGGAACCTGCAGTCCTTCATGTTTTTTGGTTGGAGACGCGAT	CTCCGTCACCTCCCAGAGTT	CTGCCTTCTGGAAGGCCTGC	AGGTGTGAGCTCAGAGGGCT	GGAACCTGCAGTCCTTCATG
ALS2CR11	ENSG00000155754	4	AAAGGACGAAACACCGTAATTTCTACTCTTGTAGATAGCACACTTGATAACCGCAGTAATTTCTACTCTTGTAGATCAGTTCTTCACTATCAGACTTAATTTCTACTCTTGTAGATTACATACCTGAATTACCTCATAATTTCTACTCTTGTAGATCATGCAACACTTGGACCTCTTTTTTTGGTTGGAGACGCGAT	AGCACACTTGATAACCGCAG	CAGTTCTTCACTATCAGACT	TACATACCTGAATTACCTCA	CATGCAACACTTGGACCTCT
ALS2CR12	ENSG00000155749	4	AAAGGACGAAACACCGTAATTTCTACTCTTGTAGATACTTTCAGGCTAACTCCTCTTAATTTCTACTCTTGTAGATCCTTGATGCCTAGGAAGTGATAATTTCTACTCTTGTAGATTGACCTAGAAGAGCAAATCTTAATTTCTACTCTTGTAGATTTTCCAGCTCTCCAGTGAAATTTTTTGGTTGGAGACGCGAT	ACTTTCAGGCTAACTCCTCT	CCTTGATGCCTAGGAAGTGA	TGACCTAGAAGAGCAAATCT	TTTCCAGCTCTCCAGTGAAA
ALS2	ENSG00000003393	4	AAAGGACGAAACACCGTAATTTCTACTCTTGTAGATCCATAACACCAGAGAGATTGTAATTTCTACTCTTGTAGATAGAACACTCTTGTAGCAAATTAATTTCTACTCTTGTAGATGAAGAAGCAATTCCTAATCTTAATTTCTACTCTTGTAGATACCCGTGCAGCCTTTCTTAATTTTTTGGTTGGAGACGCGAT	CCATAACACCAGAGAGATTG	AGAACACTCTTGTAGCAAAT	GAAGAAGCAATTCCTAATCT	ACCCGTGCAGCCTTTCTTAA
ALX1	ENSG00000180318	4	AAAGGACGAAACACCGTAATTTCTACTCTTGTAGATCATGGGCGCAGGAGGTCCTCTAATTTCTACTCTTGTAGATACGGGAGACATTCGGAGACTTAATTTCTACTCTTGTAGATCTGCCACCTATGATATATCATAATTTCTACTCTTGTAGATAAACCACCAGAACCAGTTCATTTTTTGGTTGGAGACGCGAT	CATGGGCGCAGGAGGTCCTC	ACGGGAGACATTCGGAGACT	CTGCCACCTATGATATATCA	AAACCACCAGAACCAGTTCA
ALX3	ENSG00000156150	4	AAAGGACGAAACACCGTAATTTCTACTCTTGTAGATCCCGGGACTCCCTGACTCCATAATTTCTACTCTTGTAGATTGTTCTCCATTGCAGCTGAGTAATTTCTACTCTTGTAGATAGCCTTCCTCAGATGGTGACTAATTTCTACTCTTGTAGATAGCTGCAGAACTCCCTGTGGTTTTTTGGTTGGAGACGCGAT	CCCGGGACTCCCTGACTCCA	TGTTCTCCATTGCAGCTGAG	AGCCTTCCTCAGATGGTGAC	AGCTGCAGAACTCCCTGTGG
ALX4	ENSG00000052850	4	AAAGGACGAAACACCGTAATTTCTACTCTTGTAGATGCGGCGGCCGACAGGAAAGTTAATTTCTACTCTTGTAGATTTTCCTCCTCCCTCAGCTAATAATTTCTACTCTTGTAGATGGCAGATGCAGCAGGTTCGATAATTTCTACTCTTGTAGATGAGCAGCCAGCCTCAGCCCATTTTTTGGTTGGAGACGCGAT	GCGGCGGCCGACAGGAAAGT	TTTCCTCCTCCCTCAGCTAA	GGCAGATGCAGCAGGTTCGA	GAGCAGCCAGCCTCAGCCCA
ALYREF	ENSG00000183684	4	AAAGGACGAAACACCGTAATTTCTACTCTTGTAGATATGATGTCGTCCAGAGACATTAATTTCTACTCTTGTAGATCCACCTGTCTCCACGCCGGCTAATTTCTACTCTTGTAGATGAACGCTGAAGAAGGCGGCTTAATTTCTACTCTTGTAGATGGCAGAGGAGCTGGATGCCCTTTTTTGGTTGGAGACGCGAT	ATGATGTCGTCCAGAGACAT	CCACCTGTCTCCACGCCGGC	GAACGCTGAAGAAGGCGGCT	GGCAGAGGAGCTGGATGCCC
AMACR	ENSG00000242110	4	AAAGGACGAAACACCGTAATTTCTACTCTTGTAGATGCCAGTCAGGAAGCTTCTGCTAATTTCTACTCTTGTAGATCCGCTGCAGAATCTCTGGGCTAATTTCTACTCTTGTAGATATCAGCAGCTCGTAGAACTGTAATTTCTACTCTTGTAGATCCTTGCCTGGCACGATACTGTTTTTTGGTTGGAGACGCGAT	GCCAGTCAGGAAGCTTCTGC	CCGCTGCAGAATCTCTGGGC	ATCAGCAGCTCGTAGAACTG	CCTTGCCTGGCACGATACTG
AMBN	ENSG00000178522	4	AAAGGACGAAACACCGTAATTTCTACTCTTGTAGATCAGGAGGCATAGGATCAGTATAATTTCTACTCTTGTAGATCTCAGCAATCTGGAACACCGTAATTTCTACTCTTGTAGATTCTGTGATATAGCTCCCAGGTAATTTCTACTCTTGTAGATTCTGTAATATAGCTCCCAGGTTTTTTGGTTGGAGACGCGAT	CAGGAGGCATAGGATCAGTA	CTCAGCAATCTGGAACACCG	TCTGTGATATAGCTCCCAGG	TCTGTAATATAGCTCCCAGG
AMBP	ENSG00000106927	4	AAAGGACGAAACACCGTAATTTCTACTCTTGTAGATCTGCACTTGGATGTTGTCGGTAATTTCTACTCTTGTAGATCACTCCACTTACTGGATTTGTAATTTCTACTCTTGTAGATCCGTAGAGCTTGGCAGTAATTAATTTCTACTCTTGTAGATCTGACCAAGAAATTCAGCCGTTTTTTGGTTGGAGACGCGAT	CTGCACTTGGATGTTGTCGG	CACTCCACTTACTGGATTTG	CCGTAGAGCTTGGCAGTAAT	CTGACCAAGAAATTCAGCCG
AMBRA1	ENSG00000110497	4	AAAGGACGAAACACCGTAATTTCTACTCTTGTAGATCTTACCTTGCCCTCCCATTTTAATTTCTACTCTTGTAGATTCTCCCAGAGAGTAGAACTGTAATTTCTACTCTTGTAGATTAGGACTCTCTTAGCCTCCATAATTTCTACTCTTGTAGATCTGTGGTGAAGACAGCTAGTTTTTTTGGTTGGAGACGCGAT	CTTACCTTGCCCTCCCATTT	TCTCCCAGAGAGTAGAACTG	TAGGACTCTCTTAGCCTCCA	CTGTGGTGAAGACAGCTAGT
AMD1	ENSG00000123505	4	AAAGGACGAAACACCGTAATTTCTACTCTTGTAGATGAAGGGACCGAGAAGCTGCTTAATTTCTACTCTTGTAGATCAGGACTTACCTGAGTACATTAATTTCTACTCTTGTAGATAAGACATGTGGTACCACCCTTAATTTCTACTCTTGTAGATATGAAGCCTTCTCACCAAGGTTTTTTGGTTGGAGACGCGAT	GAAGGGACCGAGAAGCTGCT	CAGGACTTACCTGAGTACAT	AAGACATGTGGTACCACCCT	ATGAAGCCTTCTCACCAAGG
AMDHD1	ENSG00000139344	4	AAAGGACGAAACACCGTAATTTCTACTCTTGTAGATCCAGAGCAGTCAATTATTTCTAATTTCTACTCTTGTAGATGTGGATGCACACACACATCCTAATTTCTACTCTTGTAGATCCGTGGAGCGCACGCGCCAATAATTTCTACTCTTGTAGATGGAGGTGGTTATTGATGATGTTTTTTGGTTGGAGACGCGAT	CCAGAGCAGTCAATTATTTC	GTGGATGCACACACACATCC	CCGTGGAGCGCACGCGCCAA	GGAGGTGGTTATTGATGATG
AMELX	ENSG00000125363	4	AAAGGACGAAACACCGTAATTTCTACTCTTGTAGATTTTGCCTGCCTCCTGGGAGCTAATTTCTACTCTTGTAGATCCTGCCTCCTGGGAGCAGCTTAATTTCTACTCTTGTAGATAAGTGGTACCAGAGCATAAGTAATTTCTACTCTTGTAGATGCTGGTGGTGTTGGATTGGATTTTTTGGTTGGAGACGCGAT	TTTGCCTGCCTCCTGGGAGC	CCTGCCTCCTGGGAGCAGCT	AAGTGGTACCAGAGCATAAG	GCTGGTGGTGTTGGATTGGA
AMELY	ENSG00000099721	3	AAAGGACGAAACACCGTAATTTCTACTCTTGTAGATCCTGCCTTGTGGGAGCAGCTTAATTTCTACTCTTGTAGATAAGTGGTACCAGAGCATGATTAATTTCTACTCTTGTAGATGCTGATGGTGTTGGGTTGGATAATTTCTACTCTTGTAGATGACGCCTTGACCGGTCTGCATTTTTTGGTTGGAGACGCGAT	CCTGCCTTGTGGGAGCAGCT	AAGTGGTACCAGAGCATGAT	GCTGATGGTGTTGGGTTGGA	GACGCCTTGACCGGTCTGCA
AMER1	ENSG00000184675	4	AAAGGACGAAACACCGTAATTTCTACTCTTGTAGATCCTCTCCTGCTACTACCTTCTAATTTCTACTCTTGTAGATCCTCTATGCCCAAGCCAAAGTAATTTCTACTCTTGTAGATGAGACAGGCTCCAGATGTAATAATTTCTACTCTTGTAGATCCAGCTCTCAGAGTGCCCATTTTTTTGGTTGGAGACGCGAT	CCTCTCCTGCTACTACCTTC	CCTCTATGCCCAAGCCAAAG	GAGACAGGCTCCAGATGTAA	CCAGCTCTCAGAGTGCCCAT
AMER2	ENSG00000165566	4	AAAGGACGAAACACCGTAATTTCTACTCTTGTAGATCAGCGCAGCTGCCACCTTAGTAATTTCTACTCTTGTAGATCTGTGCCAGCGCATGCCGCTTAATTTCTACTCTTGTAGATCGAGCGCCCGTTCTTCTTCATAATTTCTACTCTTGTAGATGGCGGCACAGTCACAATGCATTTTTTGGTTGGAGACGCGAT	CAGCGCAGCTGCCACCTTAG	CTGTGCCAGCGCATGCCGCT	CGAGCGCCCGTTCTTCTTCA	GGCGGCACAGTCACAATGCA
AMER3	ENSG00000178171	4	AAAGGACGAAACACCGTAATTTCTACTCTTGTAGATGCACCGGTTTGAAGGTGGCTTAATTTCTACTCTTGTAGATCCTGAAGAGGCCCAAGAAGTTAATTTCTACTCTTGTAGATGAGCCGCTGCGAGGGTCCCTTAATTTCTACTCTTGTAGATCCGGAAGTATCTGTTGTCGATTTTTTGGTTGGAGACGCGAT	GCACCGGTTTGAAGGTGGCT	CCTGAAGAGGCCCAAGAAGT	GAGCCGCTGCGAGGGTCCCT	CCGGAAGTATCTGTTGTCGA
AMFR	ENSG00000159461	4	AAAGGACGAAACACCGTAATTTCTACTCTTGTAGATCAGGTTCTAGTAAATACCGCTAATTTCTACTCTTGTAGATGTGTGCTGAATGTCCAGACATAATTTCTACTCTTGTAGATCTTCTCGCCCACCACGCCGATAATTTCTACTCTTGTAGATTAGTCTCTTCTTGTGACAGTTTTTTTGGTTGGAGACGCGAT	CAGGTTCTAGTAAATACCGC	GTGTGCTGAATGTCCAGACA	CTTCTCGCCCACCACGCCGA	TAGTCTCTTCTTGTGACAGT
AMHR2	ENSG00000135409	4	AAAGGACGAAACACCGTAATTTCTACTCTTGTAGATGGGCTTTGGGCATTACTTCCTAATTTCTACTCTTGTAGATCCATTCACCTTGCATTTCCATAATTTCTACTCTTGTAGATCTTGCAGCTGCCCGGCCCAATAATTTCTACTCTTGTAGATCCCAGGGCTCCCTGTGCCACTTTTTTGGTTGGAGACGCGAT	GGGCTTTGGGCATTACTTCC	CCATTCACCTTGCATTTCCA	CTTGCAGCTGCCCGGCCCAA	CCCAGGGCTCCCTGTGCCAC
AMICA1	ENSG00000160593	4	AAAGGACGAAACACCGTAATTTCTACTCTTGTAGATCAGAGCACAGAAGACAAATGTAATTTCTACTCTTGTAGATAGGCGGATTTCACAGATATATAATTTCTACTCTTGTAGATTCCTCAGAGCTCATGGTCCATAATTTCTACTCTTGTAGATGTTACTACCACAAACTCAGGTTTTTTGGTTGGAGACGCGAT	CAGAGCACAGAAGACAAATG	AGGCGGATTTCACAGATATA	TCCTCAGAGCTCATGGTCCA	GTTACTACCACAAACTCAGG
AMIGO1	ENSG00000181754	4	AAAGGACGAAACACCGTAATTTCTACTCTTGTAGATCTGGAACCTGCTGGACCTGGTAATTTCTACTCTTGTAGATACCTTGCACGGACACCATGATAATTTCTACTCTTGTAGATCCCGGTACCCAACCTGCGCTTAATTTCTACTCTTGTAGATAGGTGGCCAGAGCTGGCCGATTTTTTGGTTGGAGACGCGAT	CTGGAACCTGCTGGACCTGG	ACCTTGCACGGACACCATGA	CCCGGTACCCAACCTGCGCT	AGGTGGCCAGAGCTGGCCGA
AMIGO2	ENSG00000139211	4	AAAGGACGAAACACCGTAATTTCTACTCTTGTAGATCCAGCGAGGCAGTGATAGCTTAATTTCTACTCTTGTAGATTTGTGACGTCCACAGTTTCATAATTTCTACTCTTGTAGATCTGGCACTAAATTTATGTGGTAATTTCTACTCTTGTAGATCAAAGCTGAACACCCTAATTTTTTTTGGTTGGAGACGCGAT	CCAGCGAGGCAGTGATAGCT	TTGTGACGTCCACAGTTTCA	CTGGCACTAAATTTATGTGG	CAAAGCTGAACACCCTAATT
AMMECR1L	ENSG00000144233	4	AAAGGACGAAACACCGTAATTTCTACTCTTGTAGATCAGGTCCCAGAGTTAAGTCTTAATTTCTACTCTTGTAGATTGACGTGGAAGACAGGGCGGTAATTTCTACTCTTGTAGATGGCAGCTCCTCTCGGGTCAGTAATTTCTACTCTTGTAGATAAGCCACCTTTCCTGAGCAATTTTTTGGTTGGAGACGCGAT	CAGGTCCCAGAGTTAAGTCT	TGACGTGGAAGACAGGGCGG	GGCAGCTCCTCTCGGGTCAG	AAGCCACCTTTCCTGAGCAA
AMMECR1	ENSG00000101935	4	AAAGGACGAAACACCGTAATTTCTACTCTTGTAGATCTTCGATGTGCTCTACTGTCTAATTTCTACTCTTGTAGATTCTCGACCAATCTTCCATGTTAATTTCTACTCTTGTAGATACAGTGCCCTTAAAGATAGCTAATTTCTACTCTTGTAGATAGGTGGGTGTACATGGCATTTTTTTTGGTTGGAGACGCGAT	CTTCGATGTGCTCTACTGTC	TCTCGACCAATCTTCCATGT	ACAGTGCCCTTAAAGATAGC	AGGTGGGTGTACATGGCATT
AMN1	ENSG00000151743	4	AAAGGACGAAACACCGTAATTTCTACTCTTGTAGATCAGATATCTCACAGACATTATAATTTCTACTCTTGTAGATCATCCTGAAGTCCAAACTCTTAATTTCTACTCTTGTAGATGCAGCTGGCAATTGAGTGCATAATTTCTACTCTTGTAGATCCTTTGCTTAGGTATCTGACTTTTTTGGTTGGAGACGCGAT	CAGATATCTCACAGACATTA	CATCCTGAAGTCCAAACTCT	GCAGCTGGCAATTGAGTGCA	CCTTTGCTTAGGTATCTGAC
AMOTL1	ENSG00000166025	4	AAAGGACGAAACACCGTAATTTCTACTCTTGTAGATACCGCAGGCTCACAAGTTCCTAATTTCTACTCTTGTAGATCCTGATGCTACTGGTTGCCTTAATTTCTACTCTTGTAGATGTTGAAGATCCTCTTTGTAATAATTTCTACTCTTGTAGATCTGGGCTCGCTCCACAATCGTTTTTTGGTTGGAGACGCGAT	ACCGCAGGCTCACAAGTTCC	CCTGATGCTACTGGTTGCCT	GTTGAAGATCCTCTTTGTAA	CTGGGCTCGCTCCACAATCG
AMOTL2	ENSG00000114019	4	AAAGGACGAAACACCGTAATTTCTACTCTTGTAGATACTGTCCATCTTGTTCCGCATAATTTCTACTCTTGTAGATCTTCCCTTGAAACAGAGAGATAATTTCTACTCTTGTAGATTCAGCTCACCTGCTGTGCACTAATTTCTACTCTTGTAGATGAGGAACGTGCCATGAGGCATTTTTTGGTTGGAGACGCGAT	ACTGTCCATCTTGTTCCGCA	CTTCCCTTGAAACAGAGAGA	TCAGCTCACCTGCTGTGCAC	GAGGAACGTGCCATGAGGCA
AMOT	ENSG00000126016	4	AAAGGACGAAACACCGTAATTTCTACTCTTGTAGATCAGAGCCCAGCAGATGGTTGTAATTTCTACTCTTGTAGATGAGGATGACTTCACGAGGTTTAATTTCTACTCTTGTAGATACAGAGCGTCTAGAGACTGCTAATTTCTACTCTTGTAGATCCACCTTGGCCTGGGCATTATTTTTTGGTTGGAGACGCGAT	CAGAGCCCAGCAGATGGTTG	GAGGATGACTTCACGAGGTT	ACAGAGCGTCTAGAGACTGC	CCACCTTGGCCTGGGCATTA
AMPD1	ENSG00000116748	4	AAAGGACGAAACACCGTAATTTCTACTCTTGTAGATAACAGAGGCATTGTTGCTGATAATTTCTACTCTTGTAGATCCTCTGAAGTCAAAGATGAATAATTTCTACTCTTGTAGATCAAGGACGGAAGACTGTTAATAATTTCTACTCTTGTAGATCTACCCAAGCCTCACCATCATTTTTTGGTTGGAGACGCGAT	AACAGAGGCATTGTTGCTGA	CCTCTGAAGTCAAAGATGAA	CAAGGACGGAAGACTGTTAA	CTACCCAAGCCTCACCATCA
AMPD2	ENSG00000116337	4	AAAGGACGAAACACCGTAATTTCTACTCTTGTAGATAGAAGCGGGCCAGCCTGCAGTAATTTCTACTCTTGTAGATCCATCCATAGACGTGCGCAGTAATTTCTACTCTTGTAGATCTGAAGACGGACAGTGACTCTAATTTCTACTCTTGTAGATAGCGGGTCACCATCTCTGGGTTTTTTGGTTGGAGACGCGAT	AGAAGCGGGCCAGCCTGCAG	CCATCCATAGACGTGCGCAG	CTGAAGACGGACAGTGACTC	AGCGGGTCACCATCTCTGGG
AMPD3	ENSG00000133805	4	AAAGGACGAAACACCGTAATTTCTACTCTTGTAGATCCAAGCTGAACATCTCTGAATAATTTCTACTCTTGTAGATCAGAGACAGGGACTGGGACCTAATTTCTACTCTTGTAGATGAGGACTATGAGCAGGCAGCTAATTTCTACTCTTGTAGATCAGACTTCCACCCTCCTCCATTTTTTGGTTGGAGACGCGAT	CCAAGCTGAACATCTCTGAA	CAGAGACAGGGACTGGGACC	GAGGACTATGAGCAGGCAGC	CAGACTTCCACCCTCCTCCA
AMPH	ENSG00000078053	4	AAAGGACGAAACACCGTAATTTCTACTCTTGTAGATCTGCGCGCGGTTGAGTCGCTTAATTTCTACTCTTGTAGATTTTGCAAATTAGGTCCTCCATAATTTCTACTCTTGTAGATATTGCTGCTAAATATCCTCGTAATTTCTACTCTTGTAGATACATCTTCCCGCCCATACCATTTTTTGGTTGGAGACGCGAT	CTGCGCGCGGTTGAGTCGCT	TTTGCAAATTAGGTCCTCCA	ATTGCTGCTAAATATCCTCG	ACATCTTCCCGCCCATACCA
AMTN	ENSG00000187689	4	AAAGGACGAAACACCGTAATTTCTACTCTTGTAGATTCTTCTAGGATCAACTCGGTTAATTTCTACTCTTGTAGATGTAGTGTTCCCTGATCCGGATAATTTCTACTCTTGTAGATCTTCTTTAAGTCTGATACCATAATTTCTACTCTTGTAGATCCTGGGCTCCAAGTTGTGTGTTTTTTGGTTGGAGACGCGAT	TCTTCTAGGATCAACTCGGT	GTAGTGTTCCCTGATCCGGA	CTTCTTTAAGTCTGATACCA	CCTGGGCTCCAAGTTGTGTG
AMZ2	ENSG00000196704	4	AAAGGACGAAACACCGTAATTTCTACTCTTGTAGATGAGAGGGTGTCTTTCTGTAATAATTTCTACTCTTGTAGATCTCTCAAGCCATAGAAATATTAATTTCTACTCTTGTAGATCCCAAGAGACTCGTGGAATTTAATTTCTACTCTTGTAGATCCTTTATAGTGCATGCTATATTTTTTGGTTGGAGACGCGAT	GAGAGGGTGTCTTTCTGTAA	CTCTCAAGCCATAGAAATAT	CCCAAGAGACTCGTGGAATT	CCTTTATAGTGCATGCTATA
ANAPC10	ENSG00000164162	4	AAAGGACGAAACACCGTAATTTCTACTCTTGTAGATCCTGGTTTGCAAGATGAGAGTAATTTCTACTCTTGTAGATTAGATTGTCATCTCGTAACTTAATTTCTACTCTTGTAGATAAAGACATACCCGAATTTCTTAATTTCTACTCTTGTAGATCCTTGGCAGCAACTTGAGTTTTTTTTGGTTGGAGACGCGAT	CCTGGTTTGCAAGATGAGAG	TAGATTGTCATCTCGTAACT	AAAGACATACCCGAATTTCT	CCTTGGCAGCAACTTGAGTT
ANAPC13	ENSG00000129055	4	AAAGGACGAAACACCGTAATTTCTACTCTTGTAGATATTGATGATGCTTGGCGAGATAATTTCTACTCTTGTAGATTTGTTCTTTGACAGATTCTGTAATTTCTACTCTTGTAGATACAGATTCTGTGGTGCCACCTAATTTCTACTCTTGTAGATAGAATGAGCTTCCTGAACCTTTTTTTGGTTGGAGACGCGAT	ATTGATGATGCTTGGCGAGA	TTGTTCTTTGACAGATTCTG	ACAGATTCTGTGGTGCCACC	AGAATGAGCTTCCTGAACCT
ANAPC15	ENSG00000110200	3	AAAGGACGAAACACCGTAATTTCTACTCTTGTAGATATCTGGATCGACCCTGTGTGTAATTTCTACTCTTGTAGATCCTCAGTCTAGGAGCCATGTTAATTTCTACTCTTGTAGATCCCACAGCTCCAAAGCATCGTAATTTCTACTCTTGTAGATGATTGTGGTCTCATCGGGCGTTTTTTGGTTGGAGACGCGAT	ATCTGGATCGACCCTGTGTG	CCTCAGTCTAGGAGCCATGT	CCCACAGCTCCAAAGCATCG	GATTGTGGTCTCATCGGGCG
ANAPC16	ENSG00000166295	4	AAAGGACGAAACACCGTAATTTCTACTCTTGTAGATTAGATGGCTCTGAGAGATTCTAATTTCTACTCTTGTAGATAGCGTGGATGCCACTTGATATAATTTCTACTCTTGTAGATCTTGACTCCTTACAGATCAGTAATTTCTACTCTTGTAGATGTAGAAGAGCTGGAGGCTGATTTTTTGGTTGGAGACGCGAT	TAGATGGCTCTGAGAGATTC	AGCGTGGATGCCACTTGATA	CTTGACTCCTTACAGATCAG	GTAGAAGAGCTGGAGGCTGA
ANAPC1	ENSG00000153107	4	AAAGGACGAAACACCGTAATTTCTACTCTTGTAGATTCGTGGATTGTAACCTCCTGTAATTTCTACTCTTGTAGATCAGCAACATAGAGTTCCTCATAATTTCTACTCTTGTAGATGGCATTGTGGTGTGACTTCATAATTTCTACTCTTGTAGATCTTCTATGCTATGCATGTTATTTTTTGGTTGGAGACGCGAT	TCGTGGATTGTAACCTCCTG	CAGCAACATAGAGTTCCTCA	GGCATTGTGGTGTGACTTCA	CTTCTATGCTATGCATGTTA
ANAPC2	ENSG00000176248	4	AAAGGACGAAACACCGTAATTTCTACTCTTGTAGATTCCAGCAGCTCTAGGCTACGTAATTTCTACTCTTGTAGATGCGGGACTGCACCGCTGGTCTAATTTCTACTCTTGTAGATCAGGGAGATCCGCAACGTGGTAATTTCTACTCTTGTAGATTGGTGACTGGGCCTGCACTGTTTTTTGGTTGGAGACGCGAT	TCCAGCAGCTCTAGGCTACG	GCGGGACTGCACCGCTGGTC	CAGGGAGATCCGCAACGTGG	TGGTGACTGGGCCTGCACTG
ANAPC4	ENSG00000053900	4	AAAGGACGAAACACCGTAATTTCTACTCTTGTAGATCGACCTGTTTCCCATCCTTCTAATTTCTACTCTTGTAGATCCATCTGGTCTCCATGCCAGTAATTTCTACTCTTGTAGATTGTGGAGGCTCCAGTTTCCTTAATTTCTACTCTTGTAGATGCAGTGTAGGTAGTTTAGGTTTTTTTGGTTGGAGACGCGAT	CGACCTGTTTCCCATCCTTC	CCATCTGGTCTCCATGCCAG	TGTGGAGGCTCCAGTTTCCT	GCAGTGTAGGTAGTTTAGGT
ANAPC5	ENSG00000089053	4	AAAGGACGAAACACCGTAATTTCTACTCTTGTAGATCACAGGGCCCAGATATTACATAATTTCTACTCTTGTAGATTCTGGAACTGAACCAGAGGTTAATTTCTACTCTTGTAGATTTTCTGCGTCACATGATCTTTAATTTCTACTCTTGTAGATCAGAGAAGAGGAGGTATCTTTTTTTTGGTTGGAGACGCGAT	CACAGGGCCCAGATATTACA	TCTGGAACTGAACCAGAGGT	TTTCTGCGTCACATGATCTT	CAGAGAAGAGGAGGTATCTT
ANAPC7	ENSG00000196510	4	AAAGGACGAAACACCGTAATTTCTACTCTTGTAGATGAGTCTTCCCTAAGGATCCTTAATTTCTACTCTTGTAGATGTGTATCATGCAGATTCTCTTAATTTCTACTCTTGTAGATTCTTGAAGGGATCCCATCAATAATTTCTACTCTTGTAGATTACAGATAAACATGATGCTGTTTTTTGGTTGGAGACGCGAT	GAGTCTTCCCTAAGGATCCT	GTGTATCATGCAGATTCTCT	TCTTGAAGGGATCCCATCAA	TACAGATAAACATGATGCTG
ANGEL1	ENSG00000013523	4	AAAGGACGAAACACCGTAATTTCTACTCTTGTAGATGCTTTCCTCCTAGATGCTTTTAATTTCTACTCTTGTAGATTCCACCCAGCCAGATGCTCATAATTTCTACTCTTGTAGATCCAGATCCTGTGTCTCCAGGTAATTTCTACTCTTGTAGATCTTGCAGGCTTTACCTGTTTTTTTTTGGTTGGAGACGCGAT	GCTTTCCTCCTAGATGCTTT	TCCACCCAGCCAGATGCTCA	CCAGATCCTGTGTCTCCAGG	CTTGCAGGCTTTACCTGTTT
ANGEL2	ENSG00000174606	4	AAAGGACGAAACACCGTAATTTCTACTCTTGTAGATCAGATTCTCCCACGGTGTAGTAATTTCTACTCTTGTAGATACAGGTGTGATAAAGCGGAATAATTTCTACTCTTGTAGATCAAGAAGTTCAAGAAGATCATAATTTCTACTCTTGTAGATCTATGGGAAGTCCTTCATAATTTTTTGGTTGGAGACGCGAT	CAGATTCTCCCACGGTGTAG	ACAGGTGTGATAAAGCGGAA	CAAGAAGTTCAAGAAGATCA	CTATGGGAAGTCCTTCATAA
ANGPT1	ENSG00000154188	4	AAAGGACGAAACACCGTAATTTCTACTCTTGTAGATACGAGTAACCAAGCCTTGAATAATTTCTACTCTTGTAGATGAGACTGTGCAGATGTATATTAATTTCTACTCTTGTAGATCAAAGAGGCTGGAAGGAATATAATTTCTACTCTTGTAGATCTATGTGGAATCTGTCATACTTTTTTGGTTGGAGACGCGAT	ACGAGTAACCAAGCCTTGAA	GAGACTGTGCAGATGTATAT	CAAAGAGGCTGGAAGGAATA	CTATGTGGAATCTGTCATAC
ANGPT2	ENSG00000091879	4	AAAGGACGAAACACCGTAATTTCTACTCTTGTAGATCATGATGTTCTCCAGCACTTTAATTTCTACTCTTGTAGATTCCCTATTTCTATCATCACATAATTTCTACTCTTGTAGATGGTATTAAATCAGACCACGATAATTTCTACTCTTGTAGATCTTGGATACTAACACCTGTATTTTTTGGTTGGAGACGCGAT	CATGATGTTCTCCAGCACTT	TCCCTATTTCTATCATCACA	GGTATTAAATCAGACCACGA	CTTGGATACTAACACCTGTA
ANGPT4	ENSG00000101280	4	AAAGGACGAAACACCGTAATTTCTACTCTTGTAGATACCTGCTGGGTGGGCAACTTTAATTTCTACTCTTGTAGATCTGCTGGACCTGCTCCAGCTTAATTTCTACTCTTGTAGATTGTCCACCAACAAGCTGGAGTAATTTCTACTCTTGTAGATTTGCACCAGGTGCCGCAACATTTTTTGGTTGGAGACGCGAT	ACCTGCTGGGTGGGCAACTT	CTGCTGGACCTGCTCCAGCT	TGTCCACCAACAAGCTGGAG	TTGCACCAGGTGCCGCAACA
ANGPTL1	ENSG00000116194	4	AAAGGACGAAACACCGTAATTTCTACTCTTGTAGATCCTGGACCCTAGGTGTGCTATAATTTCTACTCTTGTAGATCCAATTTCTGAAGAAGTTGATAATTTCTACTCTTGTAGATCCATTATGCCACATCATAGATAATTTCTACTCTTGTAGATCTCAAAGGAAACTGCGCCCATTTTTTGGTTGGAGACGCGAT	CCTGGACCCTAGGTGTGCTA	CCAATTTCTGAAGAAGTTGA	CCATTATGCCACATCATAGA	CTCAAAGGAAACTGCGCCCA
ANGPTL2	ENSG00000136859	4	AAAGGACGAAACACCGTAATTTCTACTCTTGTAGATCCTAAACAGGTACAAGCGGGTAATTTCTACTCTTGTAGATCAAGGACCATGAGGCCACTGTAATTTCTACTCTTGTAGATCATGGCACAACGGCAAGCAGTAATTTCTACTCTTGTAGATTTGAGTGAGTAAGAGCCTCCTTTTTTGGTTGGAGACGCGAT	CCTAAACAGGTACAAGCGGG	CAAGGACCATGAGGCCACTG	CATGGCACAACGGCAAGCAG	TTGAGTGAGTAAGAGCCTCC
ANGPTL3	ENSG00000132855	4	AAAGGACGAAACACCGTAATTTCTACTCTTGTAGATGCTCTGGAGATAGAGAATCATAATTTCTACTCTTGTAGATTATTGGTCTTCCACGGTCTGTAATTTCTACTCTTGTAGATTCAGCTCAGAAGGACTAGTATAATTTCTACTCTTGTAGATCCTGATATAACATCACAGTATTTTTTGGTTGGAGACGCGAT	GCTCTGGAGATAGAGAATCA	TATTGGTCTTCCACGGTCTG	TCAGCTCAGAAGGACTAGTA	CCTGATATAACATCACAGTA
ANGPTL4	ENSG00000167772	4	AAAGGACGAAACACCGTAATTTCTACTCTTGTAGATCGTCCTGGGACGAGATGAATTAATTTCTACTCTTGTAGATCAGATGCTGAATTCGCAGGTTAATTTCTACTCTTGTAGATGCCTCCTGGACCACAAGCACTAATTTCTACTCTTGTAGATAAATAGTCCACTCTGCCTCTTTTTTTGGTTGGAGACGCGAT	CGTCCTGGGACGAGATGAAT	CAGATGCTGAATTCGCAGGT	GCCTCCTGGACCACAAGCAC	AAATAGTCCACTCTGCCTCT
ANGPTL5	ENSG00000187151	4	AAAGGACGAAACACCGTAATTTCTACTCTTGTAGATTTTGTGGAGAAGCTGTACAATAATTTCTACTCTTGTAGATCATTAGATCCATCTTCTACATAATTTCTACTCTTGTAGATGTACTTCTTGTGTAGGAAACTAATTTCTACTCTTGTAGATGGTTAACGAGCTCATGAATATTTTTTGGTTGGAGACGCGAT	TTTGTGGAGAAGCTGTACAA	CATTAGATCCATCTTCTACA	GTACTTCTTGTGTAGGAAAC	GGTTAACGAGCTCATGAATA
ANGPTL6	ENSG00000130812	3	AAAGGACGAAACACCGTAATTTCTACTCTTGTAGATCTGGCACAATGACAAGCCCTTAATTTCTACTCTTGTAGATGGCGGCCAGACGGAGAATACTAATTTCTACTCTTGTAGATCTGCCCTGCCAGGCGGGCTTTAATTTCTACTCTTGTAGATGACCTGATGGCCGAGATTAATTTTTTGGTTGGAGACGCGAT	CTGGCACAATGACAAGCCCT	GGCGGCCAGACGGAGAATAC	CTGCCCTGCCAGGCGGGCTT	GACCTGATGGCCGAGATTAA
ANGPTL7	ENSG00000171819	4	AAAGGACGAAACACCGTAATTTCTACTCTTGTAGATGTTGTTCATCTCGGAGTACTTAATTTCTACTCTTGTAGATGTCTCTGGATGATGGTCCAGTAATTTCTACTCTTGTAGATCGGAGCTGTGCACACTTGTCTAATTTCTACTCTTGTAGATAGGGAGTAGGTAGATCCATGTTTTTTGGTTGGAGACGCGAT	GTTGTTCATCTCGGAGTACT	GTCTCTGGATGATGGTCCAG	CGGAGCTGTGCACACTTGTC	AGGGAGTAGGTAGATCCATG
ANG	ENSG00000214274	4	AAAGGACGAAACACCGTAATTTCTACTCTTGTAGATACAGATGGCCTTGATGCTGCTAATTTCTACTCTTGTAGATTCTGTGAGGGTTTCCATTCTTAATTTCTACTCTTGTAGATCAGGTCACCACTTGCAAGCTTAATTTCTACTCTTGTAGATACAAGCAACAACAACGTTTCTTTTTTGGTTGGAGACGCGAT	ACAGATGGCCTTGATGCTGC	TCTGTGAGGGTTTCCATTCT	CAGGTCACCACTTGCAAGCT	ACAAGCAACAACAACGTTTC
ANHX	ENSG00000227059	4	AAAGGACGAAACACCGTAATTTCTACTCTTGTAGATGTCACAGCCATTCTGGACAGTAATTTCTACTCTTGTAGATGCGGCGCCGGTAATTGGCAATAATTTCTACTCTTGTAGATCCGCAGATGAGACAGTCTCATAATTTCTACTCTTGTAGATCAGCCCTCCAGAGCTGGCCCTTTTTTGGTTGGAGACGCGAT	GTCACAGCCATTCTGGACAG	GCGGCGCCGGTAATTGGCAA	CCGCAGATGAGACAGTCTCA	CAGCCCTCCAGAGCTGGCCC
ANK1	ENSG00000029534	4	AAAGGACGAAACACCGTAATTTCTACTCTTGTAGATGGTCACGGGAGCGGTTTCTCTAATTTCTACTCTTGTAGATCTCACAGGCCGATGCTGCTATAATTTCTACTCTTGTAGATACATGGCCTTCCTTAGAAGCTAATTTCTACTCTTGTAGATCAAGGTACTTACTTCTGTGGTTTTTTGGTTGGAGACGCGAT	GGTCACGGGAGCGGTTTCTC	CTCACAGGCCGATGCTGCTA	ACATGGCCTTCCTTAGAAGC	CAAGGTACTTACTTCTGTGG
ANK2	ENSG00000145362	4	AAAGGACGAAACACCGTAATTTCTACTCTTGTAGATTCCTCTGACTACTGCCGTTGTAATTTCTACTCTTGTAGATTCGCAGTCTGACAGCAATGCTAATTTCTACTCTTGTAGATTTCTCTCAGAATGGACTCAATAATTTCTACTCTTGTAGATGCTGGACAAGCAGAAGTTGTTTTTTTGGTTGGAGACGCGAT	TCCTCTGACTACTGCCGTTG	TCGCAGTCTGACAGCAATGC	TTCTCTCAGAATGGACTCAA	GCTGGACAAGCAGAAGTTGT
ANK3	ENSG00000151150	4	AAAGGACGAAACACCGTAATTTCTACTCTTGTAGATGAAATCAATGCTGAAGAAGATAATTTCTACTCTTGTAGATGTCTGATGCCAATGCAAGTTTAATTTCTACTCTTGTAGATTAGCTGCATCCACATTGGCTTAATTTCTACTCTTGTAGATGCTGGGCAAGCAGAGGTGGTTTTTTTGGTTGGAGACGCGAT	GAAATCAATGCTGAAGAAGA	GTCTGATGCCAATGCAAGTT	TAGCTGCATCCACATTGGCT	GCTGGGCAAGCAGAGGTGGT
ANKAR	ENSG00000151687	4	AAAGGACGAAACACCGTAATTTCTACTCTTGTAGATCAGGTAGGTGTCTTCATCCTTAATTTCTACTCTTGTAGATACTGATATTACAAAGGATCCTAATTTCTACTCTTGTAGATGAGATGACAAGGTCAAGACATAATTTCTACTCTTGTAGATCATGAAATTCCATGACTGGTTTTTTTGGTTGGAGACGCGAT	CAGGTAGGTGTCTTCATCCT	ACTGATATTACAAAGGATCC	GAGATGACAAGGTCAAGACA	CATGAAATTCCATGACTGGT
ANKDD1A	ENSG00000166839	4	AAAGGACGAAACACCGTAATTTCTACTCTTGTAGATCAGGATGGCCTGACCTTACTTAATTTCTACTCTTGTAGATACATTGTGGTCACAGCCAGATAATTTCTACTCTTGTAGATTGATCATGTCCACCAGGCTGTAATTTCTACTCTTGTAGATCTGCCGATGGTCCTGCTTAATTTTTTGGTTGGAGACGCGAT	CAGGATGGCCTGACCTTACT	ACATTGTGGTCACAGCCAGA	TGATCATGTCCACCAGGCTG	CTGCCGATGGTCCTGCTTAA
ANKDD1B	ENSG00000189045	4	AAAGGACGAAACACCGTAATTTCTACTCTTGTAGATGCAGCATTCTGAAAGCTTCTTAATTTCTACTCTTGTAGATTCTGCAGTGGATTTCTTGCTTAATTTCTACTCTTGTAGATACCAGCATGAGCATGACCTCTAATTTCTACTCTTGTAGATCCACTCAGAGCAATCATGTGTTTTTTGGTTGGAGACGCGAT	GCAGCATTCTGAAAGCTTCT	TCTGCAGTGGATTTCTTGCT	ACCAGCATGAGCATGACCTC	CCACTCAGAGCAATCATGTG
ANKEF1	ENSG00000132623	4	AAAGGACGAAACACCGTAATTTCTACTCTTGTAGATCATTGACAATTCATGGCCCATAATTTCTACTCTTGTAGATCCGACTAAGCGGCATTATCGTAATTTCTACTCTTGTAGATCAATATGCCTCGAACTATTTTAATTTCTACTCTTGTAGATCCTCGCTGAGCTATATATTTTTTTTTGGTTGGAGACGCGAT	CATTGACAATTCATGGCCCA	CCGACTAAGCGGCATTATCG	CAATATGCCTCGAACTATTT	CCTCGCTGAGCTATATATTT
ANKFN1	ENSG00000153930	4	AAAGGACGAAACACCGTAATTTCTACTCTTGTAGATAGAGGCTACTCTTTAAAGACTAATTTCTACTCTTGTAGATACTTACCAGTTTATGCTGTTTAATTTCTACTCTTGTAGATTCAGAGAGGTTCCTGTACAGTAATTTCTACTCTTGTAGATCAGGGCAATGAAGCCATGTTTTTTTTGGTTGGAGACGCGAT	AGAGGCTACTCTTTAAAGAC	ACTTACCAGTTTATGCTGTT	TCAGAGAGGTTCCTGTACAG	CAGGGCAATGAAGCCATGTT
ANKFY1	ENSG00000185722	4	AAAGGACGAAACACCGTAATTTCTACTCTTGTAGATCCTGCGCAGCCAAGAGAGCGTAATTTCTACTCTTGTAGATGTGGAAGACAAGTTAGCCAGTAATTTCTACTCTTGTAGATACCAGATGCTAATCCTGAGGTAATTTCTACTCTTGTAGATAATCAGATACAGGAAGACCATTTTTTGGTTGGAGACGCGAT	CCTGCGCAGCCAAGAGAGCG	GTGGAAGACAAGTTAGCCAG	ACCAGATGCTAATCCTGAGG	AATCAGATACAGGAAGACCA
ANKHD1-EIF4EBP3	ENSG00000254996	4	AAAGGACGAAACACCGTAATTTCTACTCTTGTAGATTAGGCCAGTCTGCTTCCTTCTAATTTCTACTCTTGTAGATAGAGCAGGGACTGAAGGAAGTAATTTCTACTCTTGTAGATCCCTTTGAGAGCAGGGACTGTAATTTCTACTCTTGTAGATTTACCTCTGGTTAGGAGAGGTTTTTTGGTTGGAGACGCGAT	TAGGCCAGTCTGCTTCCTTC	AGAGCAGGGACTGAAGGAAG	CCCTTTGAGAGCAGGGACTG	TTACCTCTGGTTAGGAGAGG
ANKHD1	ENSG00000131503	4	AAAGGACGAAACACCGTAATTTCTACTCTTGTAGATAGATTTGGCCTGGCACGTGGTAATTTCTACTCTTGTAGATGCCTGGCACGTGGGCACCTCTAATTTCTACTCTTGTAGATCAATATGAGGTGCCCACGTGTAATTTCTACTCTTGTAGATAGATGCATGTTTCCAATATGTTTTTTGGTTGGAGACGCGAT	AGATTTGGCCTGGCACGTGG	GCCTGGCACGTGGGCACCTC	CAATATGAGGTGCCCACGTG	AGATGCATGTTTCCAATATG
ANKH	ENSG00000154122	4	AAAGGACGAAACACCGTAATTTCTACTCTTGTAGATAAGTCACTCATGGGACCCGTTAATTTCTACTCTTGTAGATCAGCTTATAGTGATTTAGGATAATTTCTACTCTTGTAGATCCTGAGCTATGACATCTGAGTAATTTCTACTCTTGTAGATCTTCACAGTCACCTGGAATGTTTTTTGGTTGGAGACGCGAT	AAGTCACTCATGGGACCCGT	CAGCTTATAGTGATTTAGGA	CCTGAGCTATGACATCTGAG	CTTCACAGTCACCTGGAATG
ANKIB1	ENSG00000001629	4	AAAGGACGAAACACCGTAATTTCTACTCTTGTAGATATCACCATTGATGAGTGCTTTAATTTCTACTCTTGTAGATATTGTGCACATTCCGTTTATTAATTTCTACTCTTGTAGATGCCCTCAATCTGGAATCTCATAATTTCTACTCTTGTAGATCTGCTGAAGCTTTACTTCGATTTTTTGGTTGGAGACGCGAT	ATCACCATTGATGAGTGCTT	ATTGTGCACATTCCGTTTAT	GCCCTCAATCTGGAATCTCA	CTGCTGAAGCTTTACTTCGA
ANKK1	ENSG00000170209	4	AAAGGACGAAACACCGTAATTTCTACTCTTGTAGATGCAGCTTCTTCAATGAGGTATAATTTCTACTCTTGTAGATAGACTTCGGCCTGTCCAAGTTAATTTCTACTCTTGTAGATTTCTGAGTGAGTAGCTCCCATAATTTCTACTCTTGTAGATCAGGGTTCAACATGATGATGTTTTTTGGTTGGAGACGCGAT	GCAGCTTCTTCAATGAGGTA	AGACTTCGGCCTGTCCAAGT	TTCTGAGTGAGTAGCTCCCA	CAGGGTTCAACATGATGATG
ANKLE1	ENSG00000160117	4	AAAGGACGAAACACCGTAATTTCTACTCTTGTAGATCAGGGCAGTAGAGGAGCTGCTAATTTCTACTCTTGTAGATGAGTGCTATGGAGTCCAGCGTAATTTCTACTCTTGTAGATAGGGCACAGCCTAGAACTGGTAATTTCTACTCTTGTAGATATCCGTGCCATCTTCTACGTTTTTTTGGTTGGAGACGCGAT	CAGGGCAGTAGAGGAGCTGC	GAGTGCTATGGAGTCCAGCG	AGGGCACAGCCTAGAACTGG	ATCCGTGCCATCTTCTACGT
ANKLE2	ENSG00000176915	4	AAAGGACGAAACACCGTAATTTCTACTCTTGTAGATAATCGAGCCAACAGAGCATCTAATTTCTACTCTTGTAGATCTTGGAGAAGGGAAATAATCTAATTTCTACTCTTGTAGATTAACTGTTCGCTCGCTCTTTTAATTTCTACTCTTGTAGATGCAGCAACATGCATCACGTTTTTTTTGGTTGGAGACGCGAT	AATCGAGCCAACAGAGCATC	CTTGGAGAAGGGAAATAATC	TAACTGTTCGCTCGCTCTTT	GCAGCAACATGCATCACGTT
ANKMY1	ENSG00000144504	4	AAAGGACGAAACACCGTAATTTCTACTCTTGTAGATGGTTGAACATGAAGCTTGGATAATTTCTACTCTTGTAGATCCGGGACCACTGCCATGGCCTAATTTCTACTCTTGTAGATTATGACTATAAGCGGTTTCTTAATTTCTACTCTTGTAGATCGTCCGCCACGTCAGCACTATTTTTTGGTTGGAGACGCGAT	GGTTGAACATGAAGCTTGGA	CCGGGACCACTGCCATGGCC	TATGACTATAAGCGGTTTCT	CGTCCGCCACGTCAGCACTA
ANKMY2	ENSG00000106524	4	AAAGGACGAAACACCGTAATTTCTACTCTTGTAGATCCGATGACTTCCAGTAGCTCTAATTTCTACTCTTGTAGATGGTACTGTCCAAGAAGCTGGTAATTTCTACTCTTGTAGATCATCGGCTCCATGTCGCAGTTAATTTCTACTCTTGTAGATGCTCTTTATCCAGTCCCTGGTTTTTTGGTTGGAGACGCGAT	CCGATGACTTCCAGTAGCTC	GGTACTGTCCAAGAAGCTGG	CATCGGCTCCATGTCGCAGT	GCTCTTTATCCAGTCCCTGG
ANKRA2	ENSG00000164331	4	AAAGGACGAAACACCGTAATTTCTACTCTTGTAGATGGTCCAGTGGATGTTCTATTTAATTTCTACTCTTGTAGATACTTAGCTGAATGCAATATCTAATTTCTACTCTTGTAGATAATAGGCTATTACCTTGTTCTAATTTCTACTCTTGTAGATCCCGTGTGCTGCAGCCCACATTTTTTGGTTGGAGACGCGAT	GGTCCAGTGGATGTTCTATT	ACTTAGCTGAATGCAATATC	AATAGGCTATTACCTTGTTC	CCCGTGTGCTGCAGCCCACA
ANKRD10	ENSG00000088448	4	AAAGGACGAAACACCGTAATTTCTACTCTTGTAGATGAAGTTGGAGTGCTTAGTGCTAATTTCTACTCTTGTAGATAGGATTGTGAGGGTGAAACTTAATTTCTACTCTTGTAGATGATTTGTTCCCACACTAATATAATTTCTACTCTTGTAGATTGTGCAGCTCAAAGCTTGGATTTTTTGGTTGGAGACGCGAT	GAAGTTGGAGTGCTTAGTGC	AGGATTGTGAGGGTGAAACT	GATTTGTTCCCACACTAATA	TGTGCAGCTCAAAGCTTGGA
ANKRD11	ENSG00000167522	4	AAAGGACGAAACACCGTAATTTCTACTCTTGTAGATCCAGTCTGCTTCTCCACCATTAATTTCTACTCTTGTAGATGGGTCTTGGTTAGAGAAACTTAATTTCTACTCTTGTAGATAGGCAGAGTTGGGCGTTCCCTAATTTCTACTCTTGTAGATCAGGCTGGACGGCGCTGCACTTTTTTGGTTGGAGACGCGAT	CCAGTCTGCTTCTCCACCAT	GGGTCTTGGTTAGAGAAACT	AGGCAGAGTTGGGCGTTCCC	CAGGCTGGACGGCGCTGCAC
ANKRD12	ENSG00000101745	4	AAAGGACGAAACACCGTAATTTCTACTCTTGTAGATTCTACCATATTGCTGTCACTTAATTTCTACTCTTGTAGATCTATTAGCCCATCAAGAAATTAATTTCTACTCTTGTAGATGCTCAGAGAGTGGATAACCATAATTTCTACTCTTGTAGATACTTGTTTCACATCTCCTCGTTTTTTGGTTGGAGACGCGAT	TCTACCATATTGCTGTCACT	CTATTAGCCCATCAAGAAAT	GCTCAGAGAGTGGATAACCA	ACTTGTTTCACATCTCCTCG
ANKRD13A	ENSG00000076513	4	AAAGGACGAAACACCGTAATTTCTACTCTTGTAGATCTTGGGACATTTGGAATCTGTAATTTCTACTCTTGTAGATGAGCAGCTCAGGAACTCCCTTAATTTCTACTCTTGTAGATTATGTGCAGATGAAATGGGATAATTTCTACTCTTGTAGATCAGATGCGACAGACATCATTTTTTTTGGTTGGAGACGCGAT	CTTGGGACATTTGGAATCTG	GAGCAGCTCAGGAACTCCCT	TATGTGCAGATGAAATGGGA	CAGATGCGACAGACATCATT
ANKRD13B	ENSG00000198720	4	AAAGGACGAAACACCGTAATTTCTACTCTTGTAGATACCACATGACCTGGCAGCGATAATTTCTACTCTTGTAGATACTGCGCCAGCCCAGGATGCTAATTTCTACTCTTGTAGATAGAACAGCACAAGGGCAAGGTAATTTCTACTCTTGTAGATCAGTCCTTCCTGGGAATCGCTTTTTTGGTTGGAGACGCGAT	ACCACATGACCTGGCAGCGA	ACTGCGCCAGCCCAGGATGC	AGAACAGCACAAGGGCAAGG	CAGTCCTTCCTGGGAATCGC
ANKRD13C	ENSG00000118454	4	AAAGGACGAAACACCGTAATTTCTACTCTTGTAGATCCGCCCTTGCCAATCCTGCTTAATTTCTACTCTTGTAGATCTAACATCACAGCAAGGTGTTAATTTCTACTCTTGTAGATGCTCACAATGCTCCAGTCAATAATTTCTACTCTTGTAGATCCTGGATTGCTGCTTAAGCTTTTTTTGGTTGGAGACGCGAT	CCGCCCTTGCCAATCCTGCT	CTAACATCACAGCAAGGTGT	GCTCACAATGCTCCAGTCAA	CCTGGATTGCTGCTTAAGCT
ANKRD13D	ENSG00000172932	4	AAAGGACGAAACACCGTAATTTCTACTCTTGTAGATTACGTTGAGATGAAGTGGGATAATTTCTACTCTTGTAGATTCCAGAGCTCACCCTGGCCCTAATTTCTACTCTTGTAGATGGGCTCCTGCAGAGTGAGCCTAATTTCTACTCTTGTAGATCATCTTCTCAGACCGCCAGCTTTTTTGGTTGGAGACGCGAT	TACGTTGAGATGAAGTGGGA	TCCAGAGCTCACCCTGGCCC	GGGCTCCTGCAGAGTGAGCC	CATCTTCTCAGACCGCCAGC
ANKRD16	ENSG00000134461	4	AAAGGACGAAACACCGTAATTTCTACTCTTGTAGATCGCTCCACACCTACCAGTCGTAATTTCTACTCTTGTAGATCCCAGGTGCCTGGAAGACAGTAATTTCTACTCTTGTAGATGAGGCAGTCAAGGTGCTTCTTAATTTCTACTCTTGTAGATGCTCTAGGTGCCAATATGAATTTTTTGGTTGGAGACGCGAT	CGCTCCACACCTACCAGTCG	CCCAGGTGCCTGGAAGACAG	GAGGCAGTCAAGGTGCTTCT	GCTCTAGGTGCCAATATGAA
ANKRD17	ENSG00000132466	4	AAAGGACGAAACACCGTAATTTCTACTCTTGTAGATAAACCAGGCCCTTGCCTCAGTAATTTCTACTCTTGTAGATCAGATCCTGAAGTACTTCGGTAATTTCTACTCTTGTAGATGCACAGCATTTACATCTCCTTAATTTCTACTCTTGTAGATACATGTCCTCCATTAGCAGCTTTTTTGGTTGGAGACGCGAT	AAACCAGGCCCTTGCCTCAG	CAGATCCTGAAGTACTTCGG	GCACAGCATTTACATCTCCT	ACATGTCCTCCATTAGCAGC
ANKRD18A	ENSG00000180071	4	AAAGGACGAAACACCGTAATTTCTACTCTTGTAGATGATTGGCGCCACATTCCAGGTAATTTCTACTCTTGTAGATACTTCTTTGGAGCCTTTCTTTAATTTCTACTCTTGTAGATCATACATCGCATCCTTCTTTTAATTTCTACTCTTGTAGATCTGCACTGCCCTTTCATCCATTTTTTGGTTGGAGACGCGAT	GATTGGCGCCACATTCCAGG	ACTTCTTTGGAGCCTTTCTT	CATACATCGCATCCTTCTTT	CTGCACTGCCCTTTCATCCA
ANKRD18B	ENSG00000230453	4	AAAGGACGAAACACCGTAATTTCTACTCTTGTAGATTGTCCAGCAAGAGAGTGACCTAATTTCTACTCTTGTAGATGATTGGCGCCACGTTTCAGGTAATTTCTACTCTTGTAGATCAAACATCTCATCCTTCTTTTAATTTCTACTCTTGTAGATTCAGCACTCTTCCTATGAGGTTTTTTGGTTGGAGACGCGAT	TGTCCAGCAAGAGAGTGACC	GATTGGCGCCACGTTTCAGG	CAAACATCTCATCCTTCTTT	TCAGCACTCTTCCTATGAGG
ANKRD1	ENSG00000148677	4	AAAGGACGAAACACCGTAATTTCTACTCTTGTAGATGAGAAGCAGGAGGATCTGAATAATTTCTACTCTTGTAGATAGGTTCTGGTTCCTTTACAATAATTTCTACTCTTGTAGATGCTTTAGACGGAACCTGTGGTAATTTCTACTCTTGTAGATGCAATTGTGGAGAAGTTAATTTTTTTGGTTGGAGACGCGAT	GAGAAGCAGGAGGATCTGAA	AGGTTCTGGTTCCTTTACAA	GCTTTAGACGGAACCTGTGG	GCAATTGTGGAGAAGTTAAT
ANKRD22	ENSG00000152766	4	AAAGGACGAAACACCGTAATTTCTACTCTTGTAGATAGAAAGGTGATGTACCTCAGTAATTTCTACTCTTGTAGATCCGACCCAGCCCATCTGCCATAATTTCTACTCTTGTAGATGAAAGAGAGAACCTGCTTGCTAATTTCTACTCTTGTAGATAGTATGGCTGTACCGCATTATTTTTTGGTTGGAGACGCGAT	AGAAAGGTGATGTACCTCAG	CCGACCCAGCCCATCTGCCA	GAAAGAGAGAACCTGCTTGC	AGTATGGCTGTACCGCATTA
ANKRD23	ENSG00000163126	4	AAAGGACGAAACACCGTAATTTCTACTCTTGTAGATGACATGGAGTTCCTGACCCTTAATTTCTACTCTTGTAGATCAAGTCAGCCAGGTTATCCATAATTTCTACTCTTGTAGATCCCATCCTCACCAAGTCTCGTAATTTCTACTCTTGTAGATCAGCTGGACAGGACACCTGTTTTTTTGGTTGGAGACGCGAT	GACATGGAGTTCCTGACCCT	CAAGTCAGCCAGGTTATCCA	CCCATCCTCACCAAGTCTCG	CAGCTGGACAGGACACCTGT
ANKRD24	ENSG00000089847	4	AAAGGACGAAACACCGTAATTTCTACTCTTGTAGATCACGGCTTGTAGCAGCCTCTTAATTTCTACTCTTGTAGATGCGGCCAGGTGGAGGGCATTTAATTTCTACTCTTGTAGATGATGTGCCTTAAAGGAGCAGTAATTTCTACTCTTGTAGATCCTACCTGGACCTTCTCCATTTTTTTGGTTGGAGACGCGAT	CACGGCTTGTAGCAGCCTCT	GCGGCCAGGTGGAGGGCATT	GATGTGCCTTAAAGGAGCAG	CCTACCTGGACCTTCTCCAT
ANKRD26	ENSG00000107890	4	AAAGGACGAAACACCGTAATTTCTACTCTTGTAGATCTCAGGAAGAATGGCTTGAATAATTTCTACTCTTGTAGATGCCTGTGCCAATGGTCATCCTAATTTCTACTCTTGTAGATGATCAGCACCATGTTCTAGCTAATTTCTACTCTTGTAGATAGAAGAATGTTTAGGTATCCTTTTTTGGTTGGAGACGCGAT	CTCAGGAAGAATGGCTTGAA	GCCTGTGCCAATGGTCATCC	GATCAGCACCATGTTCTAGC	AGAAGAATGTTTAGGTATCC
ANKRD27	ENSG00000105186	4	AAAGGACGAAACACCGTAATTTCTACTCTTGTAGATCAGAGCCAGATAGAAAGGATTAATTTCTACTCTTGTAGATATACCTGTGGAAGAGCATTTTAATTTCTACTCTTGTAGATCCTGTCTTCTCTCAGTGCCCTAATTTCTACTCTTGTAGATCATCGAACATTCCGAGAATGTTTTTTGGTTGGAGACGCGAT	CAGAGCCAGATAGAAAGGAT	ATACCTGTGGAAGAGCATTT	CCTGTCTTCTCTCAGTGCCC	CATCGAACATTCCGAGAATG
ANKRD28	ENSG00000206560	4	AAAGGACGAAACACCGTAATTTCTACTCTTGTAGATCCTGAAAGTTAACATCTTCTTAATTTCTACTCTTGTAGATCTTATTATCACAGGACAATGTAATTTCTACTCTTGTAGATATACCTCACTACAAGATGCATAATTTCTACTCTTGTAGATTCTCGAGCATTAACATCTGCTTTTTTGGTTGGAGACGCGAT	CCTGAAAGTTAACATCTTCT	CTTATTATCACAGGACAATG	ATACCTCACTACAAGATGCA	TCTCGAGCATTAACATCTGC
ANKRD29	ENSG00000154065	4	AAAGGACGAAACACCGTAATTTCTACTCTTGTAGATTTCTTGCAGAAGGAAACTCCTAATTTCTACTCTTGTAGATGAGCATCCACTGAATTTAGGTAATTTCTACTCTTGTAGATCTCCTGAAGCCAGCAGTAATTAATTTCTACTCTTGTAGATTCTTTAGGTCTTACCTTCAATTTTTTGGTTGGAGACGCGAT	TTCTTGCAGAAGGAAACTCC	GAGCATCCACTGAATTTAGG	CTCCTGAAGCCAGCAGTAAT	TCTTTAGGTCTTACCTTCAA
ANKRD2	ENSG00000165887	4	AAAGGACGAAACACCGTAATTTCTACTCTTGTAGATGATCACCAGAAACTCCGAGGTAATTTCTACTCTTGTAGATCCCTCCACCGCAGCTTTCAGTAATTTCTACTCTTGTAGATCATGTGGCCTTCCAGGGAAGTAATTTCTACTCTTGTAGATCCTCACCTTATCCCTCACATTTTTTTGGTTGGAGACGCGAT	GATCACCAGAAACTCCGAGG	CCCTCCACCGCAGCTTTCAG	CATGTGGCCTTCCAGGGAAG	CCTCACCTTATCCCTCACAT
ANKRD30A	ENSG00000148513	4	AAAGGACGAAACACCGTAATTTCTACTCTTGTAGATCTGGCCACGTAAATTTCTCATAATTTCTACTCTTGTAGATCATGTCCTTCAATTCTAAGGTAATTTCTACTCTTGTAGATAATTCCAAGGCTTTATTTGGTAATTTCTACTCTTGTAGATACAGAAGGATGTGTGTGTACTTTTTTGGTTGGAGACGCGAT	CTGGCCACGTAAATTTCTCA	CATGTCCTTCAATTCTAAGG	AATTCCAAGGCTTTATTTGG	ACAGAAGGATGTGTGTGTAC
ANKRD30B	ENSG00000180777	4	AAAGGACGAAACACCGTAATTTCTACTCTTGTAGATCACCTCGATGACTGCACCATTAATTTCTACTCTTGTAGATGACTCATTAAATGCGTTTGCTAATTTCTACTCTTGTAGATCTGAAGACATACATGGAATATAATTTCTACTCTTGTAGATATATGTAGCATCAGGTAAACTTTTTTGGTTGGAGACGCGAT	CACCTCGATGACTGCACCAT	GACTCATTAAATGCGTTTGC	CTGAAGACATACATGGAATA	ATATGTAGCATCAGGTAAAC
ANKRD31	ENSG00000145700	4	AAAGGACGAAACACCGTAATTTCTACTCTTGTAGATAATGTGAGGCAAAGATGGAGTAATTTCTACTCTTGTAGATAAAGGTTGCTGTTTGATCAATAATTTCTACTCTTGTAGATACTCTAGGCATGCCTTCTCCTAATTTCTACTCTTGTAGATCTAGCAGTCTCAAGATGAAATTTTTTGGTTGGAGACGCGAT	AATGTGAGGCAAAGATGGAG	AAAGGTTGCTGTTTGATCAA	ACTCTAGGCATGCCTTCTCC	CTAGCAGTCTCAAGATGAAA
ANKRD33B	ENSG00000164236	4	AAAGGACGAAACACCGTAATTTCTACTCTTGTAGATAGGACTTCTCGAGTCTGCCATAATTTCTACTCTTGTAGATTAGACCGGCCTTATTGTCGCTAATTTCTACTCTTGTAGATCCTGGTCTTGACCTTGAAAGTAATTTCTACTCTTGTAGATGGCCTCCTCTGCCTTCCTCTTTTTTTGGTTGGAGACGCGAT	AGGACTTCTCGAGTCTGCCA	TAGACCGGCCTTATTGTCGC	CCTGGTCTTGACCTTGAAAG	GGCCTCCTCTGCCTTCCTCT
ANKRD33	ENSG00000167612	3	AAAGGACGAAACACCGTAATTTCTACTCTTGTAGATTCCTGCTGGTTCACATCAAGTAATTTCTACTCTTGTAGATGTGTCCTGAAGGACTGGGCTTAATTTCTACTCTTGTAGATCTCTTCTCTATCCTGAGCTCTAATTTCTACTCTTGTAGATGTATCAATAGCAAGCGTCGCTTTTTTGGTTGGAGACGCGAT	TCCTGCTGGTTCACATCAAG	GTGTCCTGAAGGACTGGGCT	CTCTTCTCTATCCTGAGCTC	GTATCAATAGCAAGCGTCGC
ANKRD34A	ENSG00000272031	4	AAAGGACGAAACACCGTAATTTCTACTCTTGTAGATCCCTGACTCGCCTGAGTCCATAATTTCTACTCTTGTAGATCCGACGTCACAGCACCGAAGTAATTTCTACTCTTGTAGATAATTCCCTCTTCCTAAGCCCTAATTTCTACTCTTGTAGATCGAAGGCGACGTGCAGAACCTTTTTTGGTTGGAGACGCGAT	CCCTGACTCGCCTGAGTCCA	CCGACGTCACAGCACCGAAG	AATTCCCTCTTCCTAAGCCC	CGAAGGCGACGTGCAGAACC
ANKRD34B	ENSG00000189127	4	AAAGGACGAAACACCGTAATTTCTACTCTTGTAGATCAATGATTGTCTCCTTAACATAATTTCTACTCTTGTAGATCTTCCACCTTAAGAAGTATATAATTTCTACTCTTGTAGATCCTTGCAAGCACTAAGAAGATAATTTCTACTCTTGTAGATAAGTGAAGGAAATTCCTTGATTTTTTGGTTGGAGACGCGAT	CAATGATTGTCTCCTTAACA	CTTCCACCTTAAGAAGTATA	CCTTGCAAGCACTAAGAAGA	AAGTGAAGGAAATTCCTTGA
ANKRD34C	ENSG00000235711	4	AAAGGACGAAACACCGTAATTTCTACTCTTGTAGATCCTCAACTGAAGAGGCTCCATAATTTCTACTCTTGTAGATGATAGAAAGAAGCTCAACAGTAATTTCTACTCTTGTAGATCATGGCTCTCGGGAGTCCCTTAATTTCTACTCTTGTAGATCTGCTAGATCTAATATCTGGTTTTTTGGTTGGAGACGCGAT	CCTCAACTGAAGAGGCTCCA	GATAGAAAGAAGCTCAACAG	CATGGCTCTCGGGAGTCCCT	CTGCTAGATCTAATATCTGG
ANKRD35	ENSG00000198483	4	AAAGGACGAAACACCGTAATTTCTACTCTTGTAGATGCACCTACCGCCACCTGTGTTAATTTCTACTCTTGTAGATCTGGAGGCCAGGGCAGCCACTAATTTCTACTCTTGTAGATCAAGCAGGATAGTCAGACATTAATTTCTACTCTTGTAGATTGTTCCAGGAAGCACTGCCCTTTTTTGGTTGGAGACGCGAT	GCACCTACCGCCACCTGTGT	CTGGAGGCCAGGGCAGCCAC	CAAGCAGGATAGTCAGACAT	TGTTCCAGGAAGCACTGCCC
ANKRD36B	ENSG00000196912	3	AAAGGACGAAACACCGTAATTTCTACTCTTGTAGATTCCAGATTACCACGTAAGACTAATTTCTACTCTTGTAGATCCCATTACTACATTAAACCGTAATTTCTACTCTTGTAGATAGACTGCAAGTGACAAGACATAATTTCTACTCTTGTAGATGCTCGCGCGCGCTAAAGACTTTTTTTGGTTGGAGACGCGAT	TCCAGATTACCACGTAAGAC	CCCATTACTACATTAAACCG	AGACTGCAAGTGACAAGACA	GCTCGCGCGCGCTAAAGACT
ANKRD36C	ENSG00000174501	4	AAAGGACGAAACACCGTAATTTCTACTCTTGTAGATCAGCCGACCATTATGGATGATAATTTCTACTCTTGTAGATACTCACAGCAAGGAACAGTGTAATTTCTACTCTTGTAGATTAGAAAGCTCTTCATGTTTCTAATTTCTACTCTTGTAGATTGTGGCTATATTCGAGATAGTTTTTTGGTTGGAGACGCGAT	CAGCCGACCATTATGGATGA	ACTCACAGCAAGGAACAGTG	TAGAAAGCTCTTCATGTTTC	TGTGGCTATATTCGAGATAG
ANKRD36	ENSG00000135976	4	AAAGGACGAAACACCGTAATTTCTACTCTTGTAGATTCTAGATTACCATGTAAGACTAATTTCTACTCTTGTAGATGAAAGATTGCAGGAGATTATTAATTTCTACTCTTGTAGATAAATAGAATCTTCCTTGCCATAATTTCTACTCTTGTAGATGTCTTCAAACATGTTTCCATTTTTTTGGTTGGAGACGCGAT	TCTAGATTACCATGTAAGAC	GAAAGATTGCAGGAGATTAT	AAATAGAATCTTCCTTGCCA	GTCTTCAAACATGTTTCCAT
ANKRD37	ENSG00000186352	4	AAAGGACGAAACACCGTAATTTCTACTCTTGTAGATGGAGAAGCTCCACTACACAATAATTTCTACTCTTGTAGATCTGCCTTGTGTAGTGGAGCTTAATTTCTACTCTTGTAGATCAGACTGTGCCAAGTTTCTTTAATTTCTACTCTTGTAGATTGTCTGAGCACGGCAACACATTTTTTGGTTGGAGACGCGAT	GGAGAAGCTCCACTACACAA	CTGCCTTGTGTAGTGGAGCT	CAGACTGTGCCAAGTTTCTT	TGTCTGAGCACGGCAACACA
ANKRD39	ENSG00000213337	4	AAAGGACGAAACACCGTAATTTCTACTCTTGTAGATGTTGCCTTTCTGCAGGAATCTAATTTCTACTCTTGTAGATAGTGTGCCCGCAGTAGCTGGTAATTTCTACTCTTGTAGATCAGCAGGAACTGGCACACAGTAATTTCTACTCTTGTAGATGGTCCCGGATGGCCTTCAGGTTTTTTGGTTGGAGACGCGAT	GTTGCCTTTCTGCAGGAATC	AGTGTGCCCGCAGTAGCTGG	CAGCAGGAACTGGCACACAG	GGTCCCGGATGGCCTTCAGG
ANKRD40	ENSG00000154945	4	AAAGGACGAAACACCGTAATTTCTACTCTTGTAGATACAGGTAAGAGACCACCTGATAATTTCTACTCTTGTAGATCCCGGGACCACACCTCTTTGTAATTTCTACTCTTGTAGATATTGAAATTGAACTGGACCGTAATTTCTACTCTTGTAGATCAGGAGCTGGAACTGGTTCTTTTTTTGGTTGGAGACGCGAT	ACAGGTAAGAGACCACCTGA	CCCGGGACCACACCTCTTTG	ATTGAAATTGAACTGGACCG	CAGGAGCTGGAACTGGTTCT
ANKRD42	ENSG00000137494	4	AAAGGACGAAACACCGTAATTTCTACTCTTGTAGATCAGTCTCCCTAGAGGAAGTGTAATTTCTACTCTTGTAGATGCAGCATACATGATGCAGTATAATTTCTACTCTTGTAGATACTTTACAAATAATGCTCCGTAATTTCTACTCTTGTAGATCATTGTAGTCCACATCTTCTTTTTTTGGTTGGAGACGCGAT	CAGTCTCCCTAGAGGAAGTG	GCAGCATACATGATGCAGTA	ACTTTACAAATAATGCTCCG	CATTGTAGTCCACATCTTCT
ANKRD44	ENSG00000065413	4	AAAGGACGAAACACCGTAATTTCTACTCTTGTAGATCAGCCACCATTGGTTCAGGCTAATTTCTACTCTTGTAGATAGGATTCTGAGAAACGAACCTAATTTCTACTCTTGTAGATATTCCAGGAGCTCGTGTAAATAATTTCTACTCTTGTAGATATTAAGCACTCAGCTGATGTTTTTTTGGTTGGAGACGCGAT	CAGCCACCATTGGTTCAGGC	AGGATTCTGAGAAACGAACC	ATTCCAGGAGCTCGTGTAAA	ATTAAGCACTCAGCTGATGT
ANKRD45	ENSG00000183831	4	AAAGGACGAAACACCGTAATTTCTACTCTTGTAGATCCAAAGCTCTAATCACGTCATAATTTCTACTCTTGTAGATAAAGCACTGGTAGAACTGGATAATTTCTACTCTTGTAGATTGTGTCAGTAACAGCTAAAGTAATTTCTACTCTTGTAGATAGCAGAGACAACAACTGGAATTTTTTGGTTGGAGACGCGAT	CCAAAGCTCTAATCACGTCA	AAAGCACTGGTAGAACTGGA	TGTGTCAGTAACAGCTAAAG	AGCAGAGACAACAACTGGAA
ANKRD46	ENSG00000186106	4	AAAGGACGAAACACCGTAATTTCTACTCTTGTAGATGAAAGTGGCTTTGACCCAAATAATTTCTACTCTTGTAGATGGTCAAAGCCACTTTCCAAATAATTTCTACTCTTGTAGATGAGTGGGTTCCTCTGTTAAATAATTTCTACTCTTGTAGATCTGTCTCTTGGCATTGCTTATTTTTTGGTTGGAGACGCGAT	GAAAGTGGCTTTGACCCAAA	GGTCAAAGCCACTTTCCAAA	GAGTGGGTTCCTCTGTTAAA	CTGTCTCTTGGCATTGCTTA
ANKRD49	ENSG00000168876	4	AAAGGACGAAACACCGTAATTTCTACTCTTGTAGATGGTAGGCAATTCTGATGAAGTAATTTCTACTCTTGTAGATAGCAGCCCAAAGAAGCAATCTAATTTCTACTCTTGTAGATTTTGGGCATTGATATCTGCATAATTTCTACTCTTGTAGATTACAGCCTTCCACAATTTCATTTTTTGGTTGGAGACGCGAT	GGTAGGCAATTCTGATGAAG	AGCAGCCCAAAGAAGCAATC	TTTGGGCATTGATATCTGCA	TACAGCCTTCCACAATTTCA
ANKRD50	ENSG00000151458	4	AAAGGACGAAACACCGTAATTTCTACTCTTGTAGATCAGAGAGGTTTACATCGCCATAATTTCTACTCTTGTAGATCAGAGACACCACTAGCATTATAATTTCTACTCTTGTAGATGCTGGTCACCATGAGTTCTTTAATTTCTACTCTTGTAGATGCTGTGAAGAATTACTTTGTTTTTTTGGTTGGAGACGCGAT	CAGAGAGGTTTACATCGCCA	CAGAGACACCACTAGCATTA	GCTGGTCACCATGAGTTCTT	GCTGTGAAGAATTACTTTGT
ANKRD52	ENSG00000139645	4	AAAGGACGAAACACCGTAATTTCTACTCTTGTAGATACCTGACATCAGTAGCAACTTAATTTCTACTCTTGTAGATGGGAGGCAGCAGCACGATGATAATTTCTACTCTTGTAGATTCACAGACATTCAGGCTGGCTAATTTCTACTCTTGTAGATTCAGGGCACTTGGAGGTCCTTTTTTTGGTTGGAGACGCGAT	ACCTGACATCAGTAGCAACT	GGGAGGCAGCAGCACGATGA	TCACAGACATTCAGGCTGGC	TCAGGGCACTTGGAGGTCCT
ANKRD53	ENSG00000144031	4	AAAGGACGAAACACCGTAATTTCTACTCTTGTAGATCCTGAGGCTCTGGTTCAGACTAATTTCTACTCTTGTAGATCCGTGGACCTGCTGACCAACTAATTTCTACTCTTGTAGATCAGAAGTCAATGGGTTTGTATAATTTCTACTCTTGTAGATCAGGGTCAAGGATGCAGTGTTTTTTTGGTTGGAGACGCGAT	CCTGAGGCTCTGGTTCAGAC	CCGTGGACCTGCTGACCAAC	CAGAAGTCAATGGGTTTGTA	CAGGGTCAAGGATGCAGTGT
ANKRD54	ENSG00000100124	4	AAAGGACGAAACACCGTAATTTCTACTCTTGTAGATCAGCTCTGAAGAGACTGAGGTAATTTCTACTCTTGTAGATCCTCATGCAATGGCAATGACTAATTTCTACTCTTGTAGATCCTGTTTCCAGTGCAGCTGCTAATTTCTACTCTTGTAGATGTACTGGTCATCTGCAGGCGTTTTTTGGTTGGAGACGCGAT	CAGCTCTGAAGAGACTGAGG	CCTCATGCAATGGCAATGAC	CCTGTTTCCAGTGCAGCTGC	GTACTGGTCATCTGCAGGCG
ANKRD55	ENSG00000164512	4	AAAGGACGAAACACCGTAATTTCTACTCTTGTAGATCCTCTTTGCTGATCAAACACTAATTTCTACTCTTGTAGATTCAAGCAGCCTCTAATGGAGTAATTTCTACTCTTGTAGATTGGACGTCAAGCGGACACAGTAATTTCTACTCTTGTAGATAGGGCTGGCTTGAAGGCTGTTTTTTTGGTTGGAGACGCGAT	CCTCTTTGCTGATCAAACAC	TCAAGCAGCCTCTAATGGAG	TGGACGTCAAGCGGACACAG	AGGGCTGGCTTGAAGGCTGT
ANKRD60	ENSG00000124227	4	AAAGGACGAAACACCGTAATTTCTACTCTTGTAGATAGCTCCCGCACGGTCATGTCTAATTTCTACTCTTGTAGATATGGATGACACTACCCTGAATAATTTCTACTCTTGTAGATCGGTTCGGTAGAAGGAATCTTAATTTCTACTCTTGTAGATGGTCTGAGAAGATGACGATGTTTTTTGGTTGGAGACGCGAT	AGCTCCCGCACGGTCATGTC	ATGGATGACACTACCCTGAA	CGGTTCGGTAGAAGGAATCT	GGTCTGAGAAGATGACGATG
ANKRD61	ENSG00000157999	4	AAAGGACGAAACACCGTAATTTCTACTCTTGTAGATGAGTGAAGTGCTGCAGATGGTAATTTCTACTCTTGTAGATTCAGGAGTACCTCGATCGTATAATTTCTACTCTTGTAGATGGTGGAGTTAACTTACCTGATAATTTCTACTCTTGTAGATCATCATCTCCTTATTCAGCATTTTTTGGTTGGAGACGCGAT	GAGTGAAGTGCTGCAGATGG	TCAGGAGTACCTCGATCGTA	GGTGGAGTTAACTTACCTGA	CATCATCTCCTTATTCAGCA
ANKRD62	ENSG00000181626	4	AAAGGACGAAACACCGTAATTTCTACTCTTGTAGATAGAAGCCATCCTTGTCACGATAATTTCTACTCTTGTAGATGCGTGTGCCCATGGCCGTCCTAATTTCTACTCTTGTAGATCAGGATGGACATACATCACTTAATTTCTACTCTTGTAGATCCAAGATATATCTGGATGGATTTTTTGGTTGGAGACGCGAT	AGAAGCCATCCTTGTCACGA	GCGTGTGCCCATGGCCGTCC	CAGGATGGACATACATCACT	CCAAGATATATCTGGATGGA
ANKRD66	ENSG00000230062	4	AAAGGACGAAACACCGTAATTTCTACTCTTGTAGATCATGGCATGGACACAACACTTAATTTCTACTCTTGTAGATAATGCACTCACCTGGAGGGCTAATTTCTACTCTTGTAGATATTGCAGCCCAGTGAAGTGGTAATTTCTACTCTTGTAGATGAGACACACCGAAGAGGATTTTTTTTGGTTGGAGACGCGAT	CATGGCATGGACACAACACT	AATGCACTCACCTGGAGGGC	ATTGCAGCCCAGTGAAGTGG	GAGACACACCGAAGAGGATT
ANKRD6	ENSG00000135299	4	AAAGGACGAAACACCGTAATTTCTACTCTTGTAGATGCCTTTGTACGCAGCTACGATAATTTCTACTCTTGTAGATCATTCACAGCATGGCCGGACTAATTTCTACTCTTGTAGATATGAGCAGCTTGGCTGACTGTAATTTCTACTCTTGTAGATCACGTTGCTGCGCGCTATAATTTTTTGGTTGGAGACGCGAT	GCCTTTGTACGCAGCTACGA	CATTCACAGCATGGCCGGAC	ATGAGCAGCTTGGCTGACTG	CACGTTGCTGCGCGCTATAA
ANKRD7	ENSG00000106013	4	AAAGGACGAAACACCGTAATTTCTACTCTTGTAGATAAGAAGCTGAAGGAATACCTTAATTTCTACTCTTGTAGATACTATCCCGGACATTTATTTTAATTTCTACTCTTGTAGATGCTTCAAGATCAGCTTCGTATAATTTCTACTCTTGTAGATAGGATGGGTATACTCCACTATTTTTTGGTTGGAGACGCGAT	AAGAAGCTGAAGGAATACCT	ACTATCCCGGACATTTATTT	GCTTCAAGATCAGCTTCGTA	AGGATGGGTATACTCCACTA
ANKS1A	ENSG00000064999	4	AAAGGACGAAACACCGTAATTTCTACTCTTGTAGATCCTGATAGCATGTGGAGAGGTAATTTCTACTCTTGTAGATGCAGCCTGGAAAGGAGATGCTAATTTCTACTCTTGTAGATGAACAATGACAACGAGACAGTAATTTCTACTCTTGTAGATGCAAGACCGATGTGGTGCAATTTTTTGGTTGGAGACGCGAT	CCTGATAGCATGTGGAGAGG	GCAGCCTGGAAAGGAGATGC	GAACAATGACAACGAGACAG	GCAAGACCGATGTGGTGCAA
ANKS1B	ENSG00000185046	4	AAAGGACGAAACACCGTAATTTCTACTCTTGTAGATCTGCCAGACAGGAGTTTCTCTAATTTCTACTCTTGTAGATAGGCTGCGTGGTGTAAAGCATAATTTCTACTCTTGTAGATGCAAGTGCACCTGTTCATTGTAATTTCTACTCTTGTAGATCAGCTTGCTATTTCTAATTGTTTTTTGGTTGGAGACGCGAT	CTGCCAGACAGGAGTTTCTC	AGGCTGCGTGGTGTAAAGCA	GCAAGTGCACCTGTTCATTG	CAGCTTGCTATTTCTAATTG
ANKS3	ENSG00000168096	4	AAAGGACGAAACACCGTAATTTCTACTCTTGTAGATGGAGAGAGTTAGATTTGAATTAATTTCTACTCTTGTAGATACGGACATTCACAGGGAGTCTAATTTCTACTCTTGTAGATGCTTGTTTGCGAGCTGAGCTTAATTTCTACTCTTGTAGATCTTCAGGTCGCTCTCAGTGATTTTTTGGTTGGAGACGCGAT	GGAGAGAGTTAGATTTGAAT	ACGGACATTCACAGGGAGTC	GCTTGTTTGCGAGCTGAGCT	CTTCAGGTCGCTCTCAGTGA
ANKS4B	ENSG00000175311	4	AAAGGACGAAACACCGTAATTTCTACTCTTGTAGATGAAGTTCCAGGTAACTATCATAATTTCTACTCTTGTAGATGGATGAAGACGGCATGACTCTAATTTCTACTCTTGTAGATCCCAGATGTCACACCTATCATAATTTCTACTCTTGTAGATGTGCTTCTCCTGGAGCCTCTTTTTTTGGTTGGAGACGCGAT	GAAGTTCCAGGTAACTATCA	GGATGAAGACGGCATGACTC	CCCAGATGTCACACCTATCA	GTGCTTCTCCTGGAGCCTCT
ANKS6	ENSG00000165138	4	AAAGGACGAAACACCGTAATTTCTACTCTTGTAGATTGGACCATCACCACCCTTCATAATTTCTACTCTTGTAGATTTTACCCAGATGAGGAGAAATAATTTCTACTCTTGTAGATCAGGAAACTTCCAGCTGGTCTAATTTCTACTCTTGTAGATGCAGATATTTCACAATTTCCTTTTTTGGTTGGAGACGCGAT	TGGACCATCACCACCCTTCA	TTTACCCAGATGAGGAGAAA	CAGGAAACTTCCAGCTGGTC	GCAGATATTTCACAATTTCC
ANKUB1	ENSG00000206199	4	AAAGGACGAAACACCGTAATTTCTACTCTTGTAGATGGAACGAAGTACATACCTTTTAATTTCTACTCTTGTAGATGAGCAGCTCCAGCATACATTTAATTTCTACTCTTGTAGATGGAAGAAGACAAGCCTACTCTAATTTCTACTCTTGTAGATATAAGTAGCGTTGGACTTTATTTTTTGGTTGGAGACGCGAT	GGAACGAAGTACATACCTTT	GAGCAGCTCCAGCATACATT	GGAAGAAGACAAGCCTACTC	ATAAGTAGCGTTGGACTTTA
ANKZF1	ENSG00000163516	4	AAAGGACGAAACACCGTAATTTCTACTCTTGTAGATACCTCAGCGCGGATGCTCCGTAATTTCTACTCTTGTAGATGGTTAAACCGATGCCAGTCATAATTTCTACTCTTGTAGATCAGAATGCCCAGGGCCAGTTTAATTTCTACTCTTGTAGATGGAGATTCCTCATTCTGCCCTTTTTTGGTTGGAGACGCGAT	ACCTCAGCGCGGATGCTCCG	GGTTAAACCGATGCCAGTCA	CAGAATGCCCAGGGCCAGTT	GGAGATTCCTCATTCTGCCC
ANLN	ENSG00000011426	4	AAAGGACGAAACACCGTAATTTCTACTCTTGTAGATTCTGAAGATTCTCTCGCCTGTAATTTCTACTCTTGTAGATCAGATGTCGACTCAACTGGTTAATTTCTACTCTTGTAGATCATCATCTTCCCAGGAGCAATAATTTCTACTCTTGTAGATTCTGCAATCTCAATCTAAAGTTTTTTGGTTGGAGACGCGAT	TCTGAAGATTCTCTCGCCTG	CAGATGTCGACTCAACTGGT	CATCATCTTCCCAGGAGCAA	TCTGCAATCTCAATCTAAAG
ANO10	ENSG00000160746	4	AAAGGACGAAACACCGTAATTTCTACTCTTGTAGATCGCAGATTTGTCAAAGATGATAATTTCTACTCTTGTAGATAAGGTGCCCAGTTGTTGTTTTAATTTCTACTCTTGTAGATCCTGAGGGTAACCAGGGATCTAATTTCTACTCTTGTAGATCCTGTGCAGTGAGAAGATTGTTTTTTGGTTGGAGACGCGAT	CGCAGATTTGTCAAAGATGA	AAGGTGCCCAGTTGTTGTTT	CCTGAGGGTAACCAGGGATC	CCTGTGCAGTGAGAAGATTG
ANO1	ENSG00000131620	4	AAAGGACGAAACACCGTAATTTCTACTCTTGTAGATACAAACCCGACTCCGTGGATTAATTTCTACTCTTGTAGATAGGAGGCCACGGGTCTCATTTAATTTCTACTCTTGTAGATACTTGTCTGATAAGGATTCCTAATTTCTACTCTTGTAGATAGGCATCACGAGCCTGCTGGTTTTTTGGTTGGAGACGCGAT	ACAAACCCGACTCCGTGGAT	AGGAGGCCACGGGTCTCATT	ACTTGTCTGATAAGGATTCC	AGGCATCACGAGCCTGCTGG
ANO2	ENSG00000047617	4	AAAGGACGAAACACCGTAATTTCTACTCTTGTAGATCGGTAGTGGTAGGCAAGTACTAATTTCTACTCTTGTAGATTTGGTAGGAACTTTGATCTTTAATTTCTACTCTTGTAGATCAATGCTGCCTCCTGCTTTGTAATTTCTACTCTTGTAGATGGTGCACGAGATCCTGAAGCTTTTTTGGTTGGAGACGCGAT	CGGTAGTGGTAGGCAAGTAC	TTGGTAGGAACTTTGATCTT	CAATGCTGCCTCCTGCTTTG	GGTGCACGAGATCCTGAAGC
ANO3	ENSG00000134343	4	AAAGGACGAAACACCGTAATTTCTACTCTTGTAGATAAGGACTGAATGGAGCCTGATAATTTCTACTCTTGTAGATCAGGTATGAATATAAGCAAGTAATTTCTACTCTTGTAGATCCATCTTTGAACAGAGGTCCTAATTTCTACTCTTGTAGATAAAGTACCTGAAGGGCATCCTTTTTTGGTTGGAGACGCGAT	AAGGACTGAATGGAGCCTGA	CAGGTATGAATATAAGCAAG	CCATCTTTGAACAGAGGTCC	AAAGTACCTGAAGGGCATCC
ANO4	ENSG00000151572	4	AAAGGACGAAACACCGTAATTTCTACTCTTGTAGATCATTAGTGATTCCAGAAGAGTAATTTCTACTCTTGTAGATCAGGGTGAAGAAGAGAATCGTAATTTCTACTCTTGTAGATCATCTCGAAAGTAAAGTCCATAATTTCTACTCTTGTAGATCACCTACCTGAAAGGCATTCTTTTTTGGTTGGAGACGCGAT	CATTAGTGATTCCAGAAGAG	CAGGGTGAAGAAGAGAATCG	CATCTCGAAAGTAAAGTCCA	CACCTACCTGAAAGGCATTC
ANO5	ENSG00000171714	4	AAAGGACGAAACACCGTAATTTCTACTCTTGTAGATACTTACCTCACTCATTTGGATAATTTCTACTCTTGTAGATCCATAAGCCGCCGCCTCAGGTAATTTCTACTCTTGTAGATACTCTGCGTCTTTCTTTACATAATTTCTACTCTTGTAGATTCTTCTATTTCCAACTCAAGTTTTTTGGTTGGAGACGCGAT	ACTTACCTCACTCATTTGGA	CCATAAGCCGCCGCCTCAGG	ACTCTGCGTCTTTCTTTACA	TCTTCTATTTCCAACTCAAG
ANO6	ENSG00000177119	4	AAAGGACGAAACACCGTAATTTCTACTCTTGTAGATCTACAAATGGAGGAGGAGGATAATTTCTACTCTTGTAGATGGATCACTGGAAAGTCAGCATAATTTCTACTCTTGTAGATCACAGGAAGAATTTAATGGATAATTTCTACTCTTGTAGATCATAGTTGATAGAGATGCTTTTTTTTGGTTGGAGACGCGAT	CTACAAATGGAGGAGGAGGA	GGATCACTGGAAAGTCAGCA	CACAGGAAGAATTTAATGGA	CATAGTTGATAGAGATGCTT
ANO7	ENSG00000146205	4	AAAGGACGAAACACCGTAATTTCTACTCTTGTAGATGGAGGAGGACCTGAAGCTAGTAATTTCTACTCTTGTAGATCTTCCAGGAGTTACCCAACCTAATTTCTACTCTTGTAGATGTGCCTCTTGGTGCTTGTGATAATTTCTACTCTTGTAGATCACAGGCTGGCTCCTGCCAGTTTTTTGGTTGGAGACGCGAT	GGAGGAGGACCTGAAGCTAG	CTTCCAGGAGTTACCCAACC	GTGCCTCTTGGTGCTTGTGA	CACAGGCTGGCTCCTGCCAG
ANO8	ENSG00000074855	4	AAAGGACGAAACACCGTAATTTCTACTCTTGTAGATGGAAAGCGGCTCCTGCAGGCTAATTTCTACTCTTGTAGATCGCAGACCCAGCTCGTCGGCTAATTTCTACTCTTGTAGATCGTGCCAAGCAGGGAGAAGCTAATTTCTACTCTTGTAGATACACACGGCCTGCACCCATGTTTTTTGGTTGGAGACGCGAT	GGAAAGCGGCTCCTGCAGGC	CGCAGACCCAGCTCGTCGGC	CGTGCCAAGCAGGGAGAAGC	ACACACGGCCTGCACCCATG
ANO9	ENSG00000185101	4	AAAGGACGAAACACCGTAATTTCTACTCTTGTAGATTCCTGAGCTCCTCCAGGAACTAATTTCTACTCTTGTAGATGCCTGTACCGCACTCTCCTCTAATTTCTACTCTTGTAGATGGCAGCGTTACCTGATTTCATAATTTCTACTCTTGTAGATTGAGCGGATTCTCGCTGTTTTTTTTTGGTTGGAGACGCGAT	TCCTGAGCTCCTCCAGGAAC	GCCTGTACCGCACTCTCCTC	GGCAGCGTTACCTGATTTCA	TGAGCGGATTCTCGCTGTTT
ANOS1	ENSG00000011201	4	AAAGGACGAAACACCGTAATTTCTACTCTTGTAGATGTGCCAGAATCACAAGCAATTAATTTCTACTCTTGTAGATGCACTGGTGTTTCCTCAGGTTAATTTCTACTCTTGTAGATCGGCCGCCTGTGTTGAAAGCTAATTTCTACTCTTGTAGATGAGGACCACTTAACCTCCAGTTTTTTGGTTGGAGACGCGAT	GTGCCAGAATCACAAGCAAT	GCACTGGTGTTTCCTCAGGT	CGGCCGCCTGTGTTGAAAGC	GAGGACCACTTAACCTCCAG
ANP32A	ENSG00000140350	4	AAAGGACGAAACACCGTAATTTCTACTCTTGTAGATGCAAATGCTCACATCAGAGGTAATTTCTACTCTTGTAGATCCTTCATTCGACCGACTGTTTAATTTCTACTCTTGTAGATGCTTGAACTAAGCGATAACATAATTTCTACTCTTGTAGATTCGGTAGTCGTTCAGGTTGGTTTTTTGGTTGGAGACGCGAT	GCAAATGCTCACATCAGAGG	CCTTCATTCGACCGACTGTT	GCTTGAACTAAGCGATAACA	TCGGTAGTCGTTCAGGTTGG
ANP32B	ENSG00000136938	4	AAAGGACGAAACACCGTAATTTCTACTCTTGTAGATAAACTGAGATCAAGCCTACATAATTTCTACTCTTGTAGATAGCTAACATGTCCAGACCTCTAATTTCTACTCTTGTAGATACTGTGAGGTTACCAACCTGTAATTTCTACTCTTGTAGATGAAGGAGAAGATGAGGAAGATTTTTTGGTTGGAGACGCGAT	AAACTGAGATCAAGCCTACA	AGCTAACATGTCCAGACCTC	ACTGTGAGGTTACCAACCTG	GAAGGAGAAGATGAGGAAGA
ANP32D	ENSG00000139223	4	AAAGGACGAAACACCGTAATTTCTACTCTTGTAGATCTGGACAACAGTCAGTCAAATAATTTCTACTCTTGTAGATCCTTCATTTGACTGACTGTTTAATTTCTACTCTTGTAGATGCAAGTTTGCAATTGAGGTGTAATTTCTACTCTTGTAGATGATGTATGAGGTTTGGACACTTTTTTGGTTGGAGACGCGAT	CTGGACAACAGTCAGTCAAA	CCTTCATTTGACTGACTGTT	GCAAGTTTGCAATTGAGGTG	GATGTATGAGGTTTGGACAC
ANP32E	ENSG00000143401	4	AAAGGACGAAACACCGTAATTTCTACTCTTGTAGATCCCATTGACACACAGGCAATTAATTTCTACTCTTGTAGATTTTCCACTCAGATTGAGGTATAATTTCTACTCTTGTAGATACTGTGAGATCACAAACCTGTAATTTCTACTCTTGTAGATAAGATGGCGATGAAGATGATTTTTTTGGTTGGAGACGCGAT	CCCATTGACACACAGGCAAT	TTTCCACTCAGATTGAGGTA	ACTGTGAGATCACAAACCTG	AAGATGGCGATGAAGATGAT
ANPEP	ENSG00000166825	4	AAAGGACGAAACACCGTAATTTCTACTCTTGTAGATAGGGCTCCAGCACCGTCCGTTAATTTCTACTCTTGTAGATGGAGTGGGTAGGGTGTGTCATAATTTCTACTCTTGTAGATCAGAAAGACCTCATGGTGCTTAATTTCTACTCTTGTAGATCCTACCAGAACACCATCTACTTTTTTGGTTGGAGACGCGAT	AGGGCTCCAGCACCGTCCGT	GGAGTGGGTAGGGTGTGTCA	CAGAAAGACCTCATGGTGCT	CCTACCAGAACACCATCTAC
ANTXR1	ENSG00000169604	4	AAAGGACGAAACACCGTAATTTCTACTCTTGTAGATGCCACTCTGGTGCTCATCTGTAATTTCTACTCTTGTAGATCTAGATCAGGAAGTGTGCTGTAATTTCTACTCTTGTAGATCTTTCCAGCCCACAGTTGAGTAATTTCTACTCTTGTAGATGATTTCAGAGAACAAATCCGTTTTTTGGTTGGAGACGCGAT	GCCACTCTGGTGCTCATCTG	CTAGATCAGGAAGTGTGCTG	CTTTCCAGCCCACAGTTGAG	GATTTCAGAGAACAAATCCG
ANTXR2	ENSG00000163297	4	AAAGGACGAAACACCGTAATTTCTACTCTTGTAGATAATCCAGTTATTTGCCACACTAATTTCTACTCTTGTAGATCAGCCCTGAAATGAGATTATTAATTTCTACTCTTGTAGATAATCCTCCAAGCCTTTACTGTAATTTCTACTCTTGTAGATAGGCGAATGAACAAATTCAGTTTTTTGGTTGGAGACGCGAT	AATCCAGTTATTTGCCACAC	CAGCCCTGAAATGAGATTAT	AATCCTCCAAGCCTTTACTG	AGGCGAATGAACAAATTCAG
ANTXRL	ENSG00000274209	4	AAAGGACGAAACACCGTAATTTCTACTCTTGTAGATGAGCAGGAAGCCTTCGGTACTAATTTCTACTCTTGTAGATGAACCTCGCCACTGTTTCCTTAATTTCTACTCTTGTAGATTAAATCCTGCCTGCATGAATTAATTTCTACTCTTGTAGATTTGCAGGCAATTCAACAGATTTTTTTGGTTGGAGACGCGAT	GAGCAGGAAGCCTTCGGTAC	GAACCTCGCCACTGTTTCCT	TAAATCCTGCCTGCATGAAT	TTGCAGGCAATTCAACAGAT
ANXA10	ENSG00000109511	4	AAAGGACGAAACACCGTAATTTCTACTCTTGTAGATCCACCAGGTGCAAGGAACCATAATTTCTACTCTTGTAGATCAGACTGTGACAAAGACATGTAATTTCTACTCTTGTAGATGGATCACTTCAAAGATGTGATAATTTCTACTCTTGTAGATAATGAGGCAATTCTCATCAGTTTTTTGGTTGGAGACGCGAT	CCACCAGGTGCAAGGAACCA	CAGACTGTGACAAAGACATG	GGATCACTTCAAAGATGTGA	AATGAGGCAATTCTCATCAG
ANXA11	ENSG00000122359	4	AAAGGACGAAACACCGTAATTTCTACTCTTGTAGATGAGGAGCCAACATGCCCAACTAATTTCTACTCTTGTAGATGAAGCCGAGGCACCATCACTTAATTTCTACTCTTGTAGATCTGACAGTTCAGATTTCAGATAATTTCTACTCTTGTAGATTAGGCTCTGTTTAATTCTCGTTTTTTGGTTGGAGACGCGAT	GAGGAGCCAACATGCCCAAC	GAAGCCGAGGCACCATCACT	CTGACAGTTCAGATTTCAGA	TAGGCTCTGTTTAATTCTCG
ANXA13	ENSG00000104537	4	AAAGGACGAAACACCGTAATTTCTACTCTTGTAGATGCATCTCGATCCACATCAAATAATTTCTACTCTTGTAGATTTGCCTCTCATCTGATGTCCTAATTTCTACTCTTGTAGATCACTCAGCTCACTCTTGAGTTAATTTCTACTCTTGTAGATGTAGGCCTCTTTAATGGCGATTTTTTGGTTGGAGACGCGAT	GCATCTCGATCCACATCAAA	TTGCCTCTCATCTGATGTCC	CACTCAGCTCACTCTTGAGT	GTAGGCCTCTTTAATGGCGA
ANXA1	ENSG00000135046	4	AAAGGACGAAACACCGTAATTTCTACTCTTGTAGATAATAAACCAGGCCTGCTTGATAATTTCTACTCTTGTAGATAGGAAACACGTTACCTTTAATAATTTCTACTCTTGTAGATCAGGTGTGGATGAAGCAACCTAATTTCTACTCTTGTAGATCCTTCATGGCAGCACGAAGTTTTTTTGGTTGGAGACGCGAT	AATAAACCAGGCCTGCTTGA	AGGAAACACGTTACCTTTAA	CAGGTGTGGATGAAGCAACC	CCTTCATGGCAGCACGAAGT
ANXA2R	ENSG00000177721	4	AAAGGACGAAACACCGTAATTTCTACTCTTGTAGATCCGCGTTCTCTGTACTCTGGTAATTTCTACTCTTGTAGATGAACGCCGCCATCCTCCTGCTAATTTCTACTCTTGTAGATCCAGTAGACTCCGGGCAGCCTAATTTCTACTCTTGTAGATGGACTGCTTTCCAGCCCTTGTTTTTTGGTTGGAGACGCGAT	CCGCGTTCTCTGTACTCTGG	GAACGCCGCCATCCTCCTGC	CCAGTAGACTCCGGGCAGCC	GGACTGCTTTCCAGCCCTTG
ANXA2	ENSG00000182718	4	AAAGGACGAAACACCGTAATTTCTACTCTTGTAGATACAGACCCATATGCACTTGGTAATTTCTACTCTTGTAGATCATAGGTGTGGATGAGGTCATAATTTCTACTCTTGTAGATCTGCAGCTCCTGGTTGGTTCTAATTTCTACTCTTGTAGATCTCCAAGTGTACAAGACTGATTTTTTGGTTGGAGACGCGAT	ACAGACCCATATGCACTTGG	CATAGGTGTGGATGAGGTCA	CTGCAGCTCCTGGTTGGTTC	CTCCAAGTGTACAAGACTGA
ANXA3	ENSG00000138772	4	AAAGGACGAAACACCGTAATTTCTACTCTTGTAGATAAGTATTTCCTTCTAGGTTGTAATTTCTACTCTTGTAGATCATATGCTGCTTGATATTCCTAATTTCTACTCTTGTAGATGCTGCTTTGCATCAAAGACTTAATTTCTACTCTTGTAGATCCTGCTTGTCCTGGTAGTTATTTTTTGGTTGGAGACGCGAT	AAGTATTTCCTTCTAGGTTG	CATATGCTGCTTGATATTCC	GCTGCTTTGCATCAAAGACT	CCTGCTTGTCCTGGTAGTTA
ANXA4	ENSG00000196975	4	AAAGGACGAAACACCGTAATTTCTACTCTTGTAGATATGGCCTTCCTCAGGGTCTGTAATTTCTACTCTTGTAGATGGGAGCCGGCACTGATGAGGTAATTTCTACTCTTGTAGATACTCTCTTGCTAGAATATGGTAATTTCTACTCTTGTAGATGGTTCCGGGAACAGAGAACATTTTTTGGTTGGAGACGCGAT	ATGGCCTTCCTCAGGGTCTG	GGGAGCCGGCACTGATGAGG	ACTCTCTTGCTAGAATATGG	GGTTCCGGGAACAGAGAACA
ANXA5	ENSG00000164111	4	AAAGGACGAAACACCGTAATTTCTACTCTTGTAGATCCCAAGCCTTTCATAGCCTTTAATTTCTACTCTTGTAGATCTGGCGCTGAGCATTACTTCTAATTTCTACTCTTGTAGATCCTTCAAGGCATGTTTCAGTTAATTTCTACTCTTGTAGATACTCACCCTTTCTCAAATGATTTTTTGGTTGGAGACGCGAT	CCCAAGCCTTTCATAGCCTT	CTGGCGCTGAGCATTACTTC	CCTTCAAGGCATGTTTCAGT	ACTCACCCTTTCTCAAATGA
ANXA6	ENSG00000197043	4	AAAGGACGAAACACCGTAATTTCTACTCTTGTAGATTCCACAGGGTGCCAAGTACCTAATTTCTACTCTTGTAGATGCATCACAATAGGCAGGTGGTAATTTCTACTCTTGTAGATTATGCTGCCACCAGCTGGTGTAATTTCTACTCTTGTAGATCCTGGACATCCTGTTGTACCTTTTTTGGTTGGAGACGCGAT	TCCACAGGGTGCCAAGTACC	GCATCACAATAGGCAGGTGG	TATGCTGCCACCAGCTGGTG	CCTGGACATCCTGTTGTACC
ANXA7	ENSG00000138279	4	AAAGGACGAAACACCGTAATTTCTACTCTTGTAGATAGCCTGCAGGTCAGGAGTCATAATTTCTACTCTTGTAGATGAGTCCCACCAGGTGGAGCATAATTTCTACTCTTGTAGATCTGGAGGACAGATGCCTTCTTAATTTCTACTCTTGTAGATAGCCTGCCACAGTGACTCAGTTTTTTGGTTGGAGACGCGAT	AGCCTGCAGGTCAGGAGTCA	GAGTCCCACCAGGTGGAGCA	CTGGAGGACAGATGCCTTCT	AGCCTGCCACAGTGACTCAG
ANXA9	ENSG00000143412	4	AAAGGACGAAACACCGTAATTTCTACTCTTGTAGATGTGAGATGAGCTGCCTTTGCTAATTTCTACTCTTGTAGATACGCCCAGGAATTGAGGACATAATTTCTACTCTTGTAGATTAGACTGCCAGGCACTCCTGTAATTTCTACTCTTGTAGATCAGGTGGAGGCTGTGGATGATTTTTTGGTTGGAGACGCGAT	GTGAGATGAGCTGCCTTTGC	ACGCCCAGGAATTGAGGACA	TAGACTGCCAGGCACTCCTG	CAGGTGGAGGCTGTGGATGA
AOAH	ENSG00000136250	4	AAAGGACGAAACACCGTAATTTCTACTCTTGTAGATCATACCTACACAGGTGTGCCTAATTTCTACTCTTGTAGATCCAGGCAGGTAGCTGCACAGTAATTTCTACTCTTGTAGATTGATGTCTGATCCAAACTTGTAATTTCTACTCTTGTAGATCCTCCAGGCTTAGCGCAGATTTTTTTGGTTGGAGACGCGAT	CATACCTACACAGGTGTGCC	CCAGGCAGGTAGCTGCACAG	TGATGTCTGATCCAAACTTG	CCTCCAGGCTTAGCGCAGAT
AOC1	ENSG00000002726	4	AAAGGACGAAACACCGTAATTTCTACTCTTGTAGATACCTTTATCCAGAAACCTCATAATTTCTACTCTTGTAGATTAGCTTCATCTGCAGTGTCTTAATTTCTACTCTTGTAGATAATGTTCTCGTTGTTGTGAATAATTTCTACTCTTGTAGATGCTACAATGGGACCTATAGATTTTTTGGTTGGAGACGCGAT	ACCTTTATCCAGAAACCTCA	TAGCTTCATCTGCAGTGTCT	AATGTTCTCGTTGTTGTGAA	GCTACAATGGGACCTATAGA
AOC2	ENSG00000131480	4	AAAGGACGAAACACCGTAATTTCTACTCTTGTAGATGGTACAACACAAAGTCCCAATAATTTCTACTCTTGTAGATCCAGGACCTGCCGAGTCAGCTAATTTCTACTCTTGTAGATATTGTTGATGAAGTCAGCAATAATTTCTACTCTTGTAGATAGAAGGGCCAGGATGCTGGGTTTTTTGGTTGGAGACGCGAT	GGTACAACACAAAGTCCCAA	CCAGGACCTGCCGAGTCAGC	ATTGTTGATGAAGTCAGCAA	AGAAGGGCCAGGATGCTGGG
AOC3	ENSG00000131471	4	AAAGGACGAAACACCGTAATTTCTACTCTTGTAGATGCCTCTACTACAACATCTCGTAATTTCTACTCTTGTAGATGGGCAGCGGCTCTCCAGCAATAATTTCTACTCTTGTAGATAGTGACTTCATCAACAATGATAATTTCTACTCTTGTAGATGTGGCCTGGGTGACAGCTGGTTTTTTGGTTGGAGACGCGAT	GCCTCTACTACAACATCTCG	GGGCAGCGGCTCTCCAGCAA	AGTGACTTCATCAACAATGA	GTGGCCTGGGTGACAGCTGG
AOX1	ENSG00000138356	4	AAAGGACGAAACACCGTAATTTCTACTCTTGTAGATCCTTTGGTATAGGTGATAGATAATTTCTACTCTTGTAGATACTATACCTCTTCCAGTTCGTAATTTCTACTCTTGTAGATCATTCTGAAGGCATCACCCATAATTTCTACTCTTGTAGATTGTGCTTCCAGGAGAGGATTTTTTTTGGTTGGAGACGCGAT	CCTTTGGTATAGGTGATAGA	ACTATACCTCTTCCAGTTCG	CATTCTGAAGGCATCACCCA	TGTGCTTCCAGGAGAGGATT
AP000351.12	ENSG00000276950	4	AAAGGACGAAACACCGTAATTTCTACTCTTGTAGATAGGCTGGGCAGCTTCCTGAGTAATTTCTACTCTTGTAGATCTACCTGTGCCGCAAGTACATAATTTCTACTCTTGTAGATGTTCCCGGTGATGAACATCTTAATTTCTACTCTTGTAGATGGGAGGCCCATGATCGACTATTTTTTGGTTGGAGACGCGAT	AGGCTGGGCAGCTTCCTGAG	CTACCTGTGCCGCAAGTACA	GTTCCCGGTGATGAACATCT	GGGAGGCCCATGATCGACTA
AP001258.1	ENSG00000255151	4	AAAGGACGAAACACCGTAATTTCTACTCTTGTAGATGCAAGGAGCATTCCTGAGTCTAATTTCTACTCTTGTAGATAGGGTCTTTGGAGAATACACTAATTTCTACTCTTGTAGATTTGGTGGCATAGAGCTTCAGTAATTTCTACTCTTGTAGATCACACTGTAGCCCATTCCTATTTTTTGGTTGGAGACGCGAT	GCAAGGAGCATTCCTGAGTC	AGGGTCTTTGGAGAATACAC	TTGGTGGCATAGAGCTTCAG	CACACTGTAGCCCATTCCTA
AP1AR	ENSG00000138660	4	AAAGGACGAAACACCGTAATTTCTACTCTTGTAGATCTTCCCAGATCCAAGTATTTTAATTTCTACTCTTGTAGATTCCTTTCAGTTTGAGAATCTTAATTTCTACTCTTGTAGATACAAAGCCTTACCTATGACTTAATTTCTACTCTTGTAGATTCTAGGCCTCTTACTGAGGATTTTTTGGTTGGAGACGCGAT	CTTCCCAGATCCAAGTATTT	TCCTTTCAGTTTGAGAATCT	ACAAAGCCTTACCTATGACT	TCTAGGCCTCTTACTGAGGA
AP1B1	ENSG00000100280	4	AAAGGACGAAACACCGTAATTTCTACTCTTGTAGATCCCACGGTCATCGATGCAATTAATTTCTACTCTTGTAGATACCTTCCAGTGCCCTCTTCCTAATTTCTACTCTTGTAGATAGGGTGTCCAGGAAGCCCTGTAATTTCTACTCTTGTAGATTGAGAGCGCTGCCACTGCATTTTTTTGGTTGGAGACGCGAT	CCCACGGTCATCGATGCAAT	ACCTTCCAGTGCCCTCTTCC	AGGGTGTCCAGGAAGCCCTG	TGAGAGCGCTGCCACTGCAT
AP1G1	ENSG00000166747	4	AAAGGACGAAACACCGTAATTTCTACTCTTGTAGATGAGAAGAAGACAATACATACTAATTTCTACTCTTGTAGATCAGACAAACGCATTGGCTATTAATTTCTACTCTTGTAGATCAGTGATCTTAATCATAGCATAATTTCTACTCTTGTAGATATAGGCAGCACTGTGTGCTGTTTTTTGGTTGGAGACGCGAT	GAGAAGAAGACAATACATAC	CAGACAAACGCATTGGCTAT	CAGTGATCTTAATCATAGCA	ATAGGCAGCACTGTGTGCTG
AP1G2	ENSG00000213983	4	AAAGGACGAAACACCGTAATTTCTACTCTTGTAGATGATCACCTCCCGCTCCTGGGTAATTTCTACTCTTGTAGATGGAAGTGCCTGAGGGCTGCATAATTTCTACTCTTGTAGATAACCCAACCTCAGGTCCAGATAATTTCTACTCTTGTAGATAGACAGTACTCACCATCATGTTTTTTGGTTGGAGACGCGAT	GATCACCTCCCGCTCCTGGG	GGAAGTGCCTGAGGGCTGCA	AACCCAACCTCAGGTCCAGA	AGACAGTACTCACCATCATG
AP1M1	ENSG00000072958	4	AAAGGACGAAACACCGTAATTTCTACTCTTGTAGATATGTGGATCAAACACAACAATAATTTCTACTCTTGTAGATCGAGTACTTCAAGGAGCTGGTAATTTCTACTCTTGTAGATCAGCTTGTGGCCTTCCTGAGTAATTTCTACTCTTGTAGATCCCTCCTTGGCAGGTCAAGCTTTTTTGGTTGGAGACGCGAT	ATGTGGATCAAACACAACAA	CGAGTACTTCAAGGAGCTGG	CAGCTTGTGGCCTTCCTGAG	CCCTCCTTGGCAGGTCAAGC
AP1M2	ENSG00000129354	4	AAAGGACGAAACACCGTAATTTCTACTCTTGTAGATCTTCCACCCTCAGCCATTGATAATTTCTACTCTTGTAGATGCTTCCCGCAGACCACCGACTAATTTCTACTCTTGTAGATGCTCAGAAGGACGCTGCCGTTAATTTCTACTCTTGTAGATACAACGACCGCACCATCTCCTTTTTTGGTTGGAGACGCGAT	CTTCCACCCTCAGCCATTGA	GCTTCCCGCAGACCACCGAC	GCTCAGAAGGACGCTGCCGT	ACAACGACCGCACCATCTCC
AP1S1	ENSG00000106367	4	AAAGGACGAAACACCGTAATTTCTACTCTTGTAGATCCTGCCGGCTGAATAATAGCTAATTTCTACTCTTGTAGATGAGCCAGGACAACCTGCATGTAATTTCTACTCTTGTAGATTCTAAGAGCTCCACGTATCGTAATTTCTACTCTTGTAGATAGAAGGCCTACTTCATCCTGTTTTTTGGTTGGAGACGCGAT	CCTGCCGGCTGAATAATAGC	GAGCCAGGACAACCTGCATG	TCTAAGAGCTCCACGTATCG	AGAAGGCCTACTTCATCCTG
AP1S2	ENSG00000182287	4	AAAGGACGAAACACCGTAATTTCTACTCTTGTAGATTAAACAATCTTCAGATCTCGTAATTTCTACTCTTGTAGATCAGGGTAATTAGTTCATTGTTAATTTCTACTCTTGTAGATAGGTCTGTGAACTAGATATCTAATTTCTACTCTTGTAGATCCTCCACAGGAAGCTGAAACTTTTTTGGTTGGAGACGCGAT	TAAACAATCTTCAGATCTCG	CAGGGTAATTAGTTCATTGT	AGGTCTGTGAACTAGATATC	CCTCCACAGGAAGCTGAAAC
AP1S3	ENSG00000152056	4	AAAGGACGAAACACCGTAATTTCTACTCTTGTAGATCCTTGTCGACTGAAGAGCAATAATTTCTACTCTTGTAGATTCCAGCAGCTCCACGTAACGTAATTTCTACTCTTGTAGATGGAAACCGTACTGACCTCCTTAATTTCTACTCTTGTAGATAGACAATGGAAGAATACATGTTTTTTGGTTGGAGACGCGAT	CCTTGTCGACTGAAGAGCAA	TCCAGCAGCTCCACGTAACG	GGAAACCGTACTGACCTCCT	AGACAATGGAAGAATACATG
AP2A1	ENSG00000196961	4	AAAGGACGAAACACCGTAATTTCTACTCTTGTAGATTTGGAACTCAACAGATTCACTAATTTCTACTCTTGTAGATTGTGCTGGTGAACTCGAACTTAATTTCTACTCTTGTAGATCCCAGAGGATGCGGCTGTGATAATTTCTACTCTTGTAGATAGCTTGGCCAGGATGGACGATTTTTTGGTTGGAGACGCGAT	TTGGAACTCAACAGATTCAC	TGTGCTGGTGAACTCGAACT	CCCAGAGGATGCGGCTGTGA	AGCTTGGCCAGGATGGACGA
AP2A2	ENSG00000183020	4	AAAGGACGAAACACCGTAATTTCTACTCTTGTAGATCCAGTTCCTTGTTTATCCTTTAATTTCTACTCTTGTAGATCGTGTATCTGTTTGAACTCATAATTTCTACTCTTGTAGATAGTTCACCAACACAGAGATGTAATTTCTACTCTTGTAGATAGAGACACTATGGACAGCGTTTTTTTGGTTGGAGACGCGAT	CCAGTTCCTTGTTTATCCTT	CGTGTATCTGTTTGAACTCA	AGTTCACCAACACAGAGATG	AGAGACACTATGGACAGCGT
AP2B1	ENSG00000006125	4	AAAGGACGAAACACCGTAATTTCTACTCTTGTAGATTTGGTTGTGAAATACTTGGATAATTTCTACTCTTGTAGATCTCTCATCTCTTGCAGGAGATAATTTCTACTCTTGTAGATCCCTCTCTTCTCAGTTCTCTTAATTTCTACTCTTGTAGATCCACGCAGACTGCTGCTGTTTTTTTTGGTTGGAGACGCGAT	TTGGTTGTGAAATACTTGGA	CTCTCATCTCTTGCAGGAGA	CCCTCTCTTCTCAGTTCTCT	CCACGCAGACTGCTGCTGTT
AP2M1	ENSG00000161203	4	AAAGGACGAAACACCGTAATTTCTACTCTTGTAGATGCTGGCAGCAGTCACCAAGCTAATTTCTACTCTTGTAGATGCTACCCACAGAATTCCGAGTAATTTCTACTCTTGTAGATTTTCTGCCCTCATGTAGACATAATTTCTACTCTTGTAGATGGATGAATGACAAGATTGTTTTTTTTGGTTGGAGACGCGAT	GCTGGCAGCAGTCACCAAGC	GCTACCCACAGAATTCCGAG	TTTCTGCCCTCATGTAGACA	GGATGAATGACAAGATTGTT
AP2S1	ENSG00000042753	4	AAAGGACGAAACACCGTAATTTCTACTCTTGTAGATTCATCATCATCAAACTGCATTAATTTCTACTCTTGTAGATCCGCCGCTATGCTGGCCTCTTAATTTCTACTCTTGTAGATCACAATGTCTGTGAACTGGATAATTTCTACTCTTGTAGATGCCAGCCAGGAACATCTCGTTTTTTTGGTTGGAGACGCGAT	TCATCATCATCAAACTGCAT	CCGCCGCTATGCTGGCCTCT	CACAATGTCTGTGAACTGGA	GCCAGCCAGGAACATCTCGT
AP3B1	ENSG00000132842	4	AAAGGACGAAACACCGTAATTTCTACTCTTGTAGATTCCTCACTTCTTCAAATCGCTAATTTCTACTCTTGTAGATTTGCTCTCTAACATTTGCTTTAATTTCTACTCTTGTAGATCTGGCCACATTCTTCACAACTAATTTCTACTCTTGTAGATCCTGGTTCGATATGCTGAAGTTTTTTGGTTGGAGACGCGAT	TCCTCACTTCTTCAAATCGC	TTGCTCTCTAACATTTGCTT	CTGGCCACATTCTTCACAAC	CCTGGTTCGATATGCTGAAG
AP3B2	ENSG00000103723	4	AAAGGACGAAACACCGTAATTTCTACTCTTGTAGATCCGCGGTGGTGAAGAACGTGTAATTTCTACTCTTGTAGATGGATCCCAACCAGCTGATTCTAATTTCTACTCTTGTAGATGACTCTGACCAGAAGGATCATAATTTCTACTCTTGTAGATAGGAGGTCTGCCCGGAGCGCTTTTTTGGTTGGAGACGCGAT	CCGCGGTGGTGAAGAACGTG	GGATCCCAACCAGCTGATTC	GACTCTGACCAGAAGGATCA	AGGAGGTCTGCCCGGAGCGC
AP3D1	ENSG00000065000	4	AAAGGACGAAACACCGTAATTTCTACTCTTGTAGATACGAAGGCACCGACGTCATCTAATTTCTACTCTTGTAGATCCAGGTCTCTGGCAAGGTCTTAATTTCTACTCTTGTAGATCCCGGCTGAAGGAGAAGCTGTAATTTCTACTCTTGTAGATAAGCTGATGACGTCCTCCACTTTTTTGGTTGGAGACGCGAT	ACGAAGGCACCGACGTCATC	CCAGGTCTCTGGCAAGGTCT	CCCGGCTGAAGGAGAAGCTG	AAGCTGATGACGTCCTCCAC
AP3M1	ENSG00000185009	4	AAAGGACGAAACACCGTAATTTCTACTCTTGTAGATAACACCTCACCACTACCTCATAATTTCTACTCTTGTAGATTCAGGACTACTTTGGTGAGTTAATTTCTACTCTTGTAGATGTTTCTAGGCAGTAGTAATGTAATTTCTACTCTTGTAGATTTCAGGATCTACAGTCTTTGTTTTTTGGTTGGAGACGCGAT	AACACCTCACCACTACCTCA	TCAGGACTACTTTGGTGAGT	GTTTCTAGGCAGTAGTAATG	TTCAGGATCTACAGTCTTTG
AP3M2	ENSG00000070718	4	AAAGGACGAAACACCGTAATTTCTACTCTTGTAGATAGGCGCAAGAGAGAGCTACTTAATTTCTACTCTTGTAGATCATTGGCTACCGAGTCGAACTAATTTCTACTCTTGTAGATCCATGAAGGAAAGTGTAAGGTAATTTCTACTCTTGTAGATAAACGAACACAAGGATGGAATTTTTTGGTTGGAGACGCGAT	AGGCGCAAGAGAGAGCTACT	CATTGGCTACCGAGTCGAAC	CCATGAAGGAAAGTGTAAGG	AAACGAACACAAGGATGGAA
AP3S1	ENSG00000177879	4	AAAGGACGAAACACCGTAATTTCTACTCTTGTAGATCATTTGGTATCTAAGAGAGATAATTTCTACTCTTGTAGATGATTAATTGGAGGATCTGACTAATTTCTACTCTTGTAGATCATAGGTATTTGTGGAAACATAATTTCTACTCTTGTAGATGGTTCACAATATTCTTGCAGTTTTTTGGTTGGAGACGCGAT	CATTTGGTATCTAAGAGAGA	GATTAATTGGAGGATCTGAC	CATAGGTATTTGTGGAAACA	GGTTCACAATATTCTTGCAG
AP4B1	ENSG00000134262	4	AAAGGACGAAACACCGTAATTTCTACTCTTGTAGATTCTGTACATGTGCACATATGTAATTTCTACTCTTGTAGATCTGCGTGACCAGGATCCAATTAATTTCTACTCTTGTAGATCCAGGTCACTTTAGCAGCCATAATTTCTACTCTTGTAGATACAGAGTTGCTGGGTCTTCGTTTTTTGGTTGGAGACGCGAT	TCTGTACATGTGCACATATG	CTGCGTGACCAGGATCCAAT	CCAGGTCACTTTAGCAGCCA	ACAGAGTTGCTGGGTCTTCG
AP4E1	ENSG00000081014	4	AAAGGACGAAACACCGTAATTTCTACTCTTGTAGATAGACTACTCAGTTCCTGCTGTAATTTCTACTCTTGTAGATGCTATATTCATGCAATCAAGTAATTTCTACTCTTGTAGATGCTGTTTCCTTATTTCTACATAATTTCTACTCTTGTAGATCCCTGCGAAATGATTCCAGCTTTTTTGGTTGGAGACGCGAT	AGACTACTCAGTTCCTGCTG	GCTATATTCATGCAATCAAG	GCTGTTTCCTTATTTCTACA	CCCTGCGAAATGATTCCAGC
AP4M1	ENSG00000221838	4	AAAGGACGAAACACCGTAATTTCTACTCTTGTAGATTGAAGTTGTGACCACCAAATTAATTTCTACTCTTGTAGATCTCAGGTTGGCCACCCTTCTTAATTTCTACTCTTGTAGATCCACTAGGACTATGGCTATGTAATTTCTACTCTTGTAGATGGGCTGAGACACAACAGAGCTTTTTTGGTTGGAGACGCGAT	TGAAGTTGTGACCACCAAAT	CTCAGGTTGGCCACCCTTCT	CCACTAGGACTATGGCTATG	GGGCTGAGACACAACAGAGC
AP4S1	ENSG00000100478	4	AAAGGACGAAACACCGTAATTTCTACTCTTGTAGATCAGAAGTGTACGCTTATTAATAATTTCTACTCTTGTAGATTCTAGTGCTCTTTCATTGAATAATTTCTACTCTTGTAGATGCCATTAGACTTACCACTCGTAATTTCTACTCTTGTAGATAGCTTTCTGACATCTTATCATTTTTTGGTTGGAGACGCGAT	CAGAAGTGTACGCTTATTAA	TCTAGTGCTCTTTCATTGAA	GCCATTAGACTTACCACTCG	AGCTTTCTGACATCTTATCA
AP5B1	ENSG00000254470	4	AAAGGACGAAACACCGTAATTTCTACTCTTGTAGATGGTCGCGACCTGCTGAGCGATAATTTCTACTCTTGTAGATCACCACATCCACTGGTCTCATAATTTCTACTCTTGTAGATCAGGTGCCAGCAAAGAGCTTTAATTTCTACTCTTGTAGATCCTGCTGGCCCTGAGCATGGTTTTTTGGTTGGAGACGCGAT	GGTCGCGACCTGCTGAGCGA	CACCACATCCACTGGTCTCA	CAGGTGCCAGCAAAGAGCTT	CCTGCTGGCCCTGAGCATGG
AP5M1	ENSG00000053770	4	AAAGGACGAAACACCGTAATTTCTACTCTTGTAGATCATTTACCTGGAGAATCTCATAATTTCTACTCTTGTAGATCATCTGTGACTCAGCCACAGTAATTTCTACTCTTGTAGATGTGGGCCTTACAAATTTCCATAATTTCTACTCTTGTAGATGGTCCCTGTCCCACCAATTTTTTTTTGGTTGGAGACGCGAT	CATTTACCTGGAGAATCTCA	CATCTGTGACTCAGCCACAG	GTGGGCCTTACAAATTTCCA	GGTCCCTGTCCCACCAATTT
AP5S1	ENSG00000125843	4	AAAGGACGAAACACCGTAATTTCTACTCTTGTAGATCCGAGTGCTGTACTCCTGCGTAATTTCTACTCTTGTAGATCGCCTGGCAGCAGAGAACCCTAATTTCTACTCTTGTAGATCAGGAGCCACGGACGGTGGTTAATTTCTACTCTTGTAGATCCCTGGTGCTGGATGCCCATTTTTTTGGTTGGAGACGCGAT	CCGAGTGCTGTACTCCTGCG	CGCCTGGCAGCAGAGAACCC	CAGGAGCCACGGACGGTGGT	CCCTGGTGCTGGATGCCCAT
AP5Z1	ENSG00000242802	4	AAAGGACGAAACACCGTAATTTCTACTCTTGTAGATCAGATCCGGGAACAGAACTTTAATTTCTACTCTTGTAGATCGCCGCCATCCTGCGAGAGATAATTTCTACTCTTGTAGATAAGGGTGACAGAAACGAGGATAATTTCTACTCTTGTAGATCCCTCCTTCCAGGAGCCCTGTTTTTTGGTTGGAGACGCGAT	CAGATCCGGGAACAGAACTT	CGCCGCCATCCTGCGAGAGA	AAGGGTGACAGAAACGAGGA	CCCTCCTTCCAGGAGCCCTG
APAF1	ENSG00000120868	4	AAAGGACGAAACACCGTAATTTCTACTCTTGTAGATCTTCAACATAGAGAAGCTCTTAATTTCTACTCTTGTAGATCCACTGGAAGAAGAGACAACTAATTTCTACTCTTGTAGATGTAAGGACAGTCCTGTGTGATAATTTCTACTCTTGTAGATCCAGAGGCTTCCACTTAATATTTTTTGGTTGGAGACGCGAT	CTTCAACATAGAGAAGCTCT	CCACTGGAAGAAGAGACAAC	GTAAGGACAGTCCTGTGTGA	CCAGAGGCTTCCACTTAATA
APBA1	ENSG00000107282	4	AAAGGACGAAACACCGTAATTTCTACTCTTGTAGATACCTCCTCGATGGCCTCCTTTAATTTCTACTCTTGTAGATAGCTCTTACCTTCAACGTAGTAATTTCTACTCTTGTAGATCCGCCAATTACCTTGGCTCCTAATTTCTACTCTTGTAGATATTCTCTGGGTAGAAATGAATTTTTTGGTTGGAGACGCGAT	ACCTCCTCGATGGCCTCCTT	AGCTCTTACCTTCAACGTAG	CCGCCAATTACCTTGGCTCC	ATTCTCTGGGTAGAAATGAA
APBA2	ENSG00000034053	4	AAAGGACGAAACACCGTAATTTCTACTCTTGTAGATCTGGCACAGTAGTGACCATCTAATTTCTACTCTTGTAGATCAGGTTTGCAATGGTCTGGATAATTTCTACTCTTGTAGATCTAACAGACAAAGAAGGTGGTAATTTCTACTCTTGTAGATGAAGGGTTCCGTTCTGATAGTTTTTTGGTTGGAGACGCGAT	CTGGCACAGTAGTGACCATC	CAGGTTTGCAATGGTCTGGA	CTAACAGACAAAGAAGGTGG	GAAGGGTTCCGTTCTGATAG
APBB1IP	ENSG00000077420	4	AAAGGACGAAACACCGTAATTTCTACTCTTGTAGATCTGGGAGAGATGGATCTTCTTAATTTCTACTCTTGTAGATGGAGTTGACACTCTCCCTCCTAATTTCTACTCTTGTAGATGATGCTCTCATGGCAGATCTTAATTTCTACTCTTGTAGATCAGGAAGAGGAAGAAGCCCATTTTTTGGTTGGAGACGCGAT	CTGGGAGAGATGGATCTTCT	GGAGTTGACACTCTCCCTCC	GATGCTCTCATGGCAGATCT	CAGGAAGAGGAAGAAGCCCA
APBB1	ENSG00000166313	4	AAAGGACGAAACACCGTAATTTCTACTCTTGTAGATGCATGCGGAACAGTGCAGCCTAATTTCTACTCTTGTAGATGCCGTGCGCTCCCTAGGCTGTAATTTCTACTCTTGTAGATGTGTCTCATCCTCCAGCTGCTAATTTCTACTCTTGTAGATGCTGTGAGGCACCTGCCAAGTTTTTTGGTTGGAGACGCGAT	GCATGCGGAACAGTGCAGCC	GCCGTGCGCTCCCTAGGCTG	GTGTCTCATCCTCCAGCTGC	GCTGTGAGGCACCTGCCAAG
APBB2	ENSG00000163697	4	AAAGGACGAAACACCGTAATTTCTACTCTTGTAGATCCCAGCTGACTCAGGTGTTGTAATTTCTACTCTTGTAGATCAGCCAGGCGGCAAATCTGGTAATTTCTACTCTTGTAGATCATGCAGCCACTGTTAACCCTAATTTCTACTCTTGTAGATCTGTGCGTTCTCTGGGATGGTTTTTTGGTTGGAGACGCGAT	CCCAGCTGACTCAGGTGTTG	CAGCCAGGCGGCAAATCTGG	CATGCAGCCACTGTTAACCC	CTGTGCGTTCTCTGGGATGG
APBB3	ENSG00000113108	4	AAAGGACGAAACACCGTAATTTCTACTCTTGTAGATCCTGGGCCACCCGTTACCTCTAATTTCTACTCTTGTAGATAGTAACTCTCTGTCCTGGTATAATTTCTACTCTTGTAGATCAGTCCGCTCTCTGGGCTGGTAATTTCTACTCTTGTAGATCTGTGATGTCCCTGCCAAGGTTTTTTGGTTGGAGACGCGAT	CCTGGGCCACCCGTTACCTC	AGTAACTCTCTGTCCTGGTA	CAGTCCGCTCTCTGGGCTGG	CTGTGATGTCCCTGCCAAGG
APC2	ENSG00000115266	4	AAAGGACGAAACACCGTAATTTCTACTCTTGTAGATCTGCTGAATGAGATTGAGAATAATTTCTACTCTTGTAGATCCAGCAGTTCTCGATGCAGATAATTTCTACTCTTGTAGATCAGCAGCAGAGGCAGACAGCTAATTTCTACTCTTGTAGATATGAGGAGTACCGCCGTGCCTTTTTTGGTTGGAGACGCGAT	CTGCTGAATGAGATTGAGAA	CCAGCAGTTCTCGATGCAGA	CAGCAGCAGAGGCAGACAGC	ATGAGGAGTACCGCCGTGCC
APCDD1L	ENSG00000198768	4	AAAGGACGAAACACCGTAATTTCTACTCTTGTAGATCAGCCCACACTGCACCGGCGTAATTTCTACTCTTGTAGATGAGCCCACCAGTTCTACTACTAATTTCTACTCTTGTAGATCACGGGCACAGCCGCTCCTGTAATTTCTACTCTTGTAGATCCAGCACCACGTGCAGCCGTTTTTTTGGTTGGAGACGCGAT	CAGCCCACACTGCACCGGCG	GAGCCCACCAGTTCTACTAC	CACGGGCACAGCCGCTCCTG	CCAGCACCACGTGCAGCCGT
APCDD1	ENSG00000154856	4	AAAGGACGAAACACCGTAATTTCTACTCTTGTAGATTCTAAGGACCTAGGATGAGATAATTTCTACTCTTGTAGATCCATGCATGAACTTCAGCTCTAATTTCTACTCTTGTAGATAACACGAACTCGGTGCCTCCTAATTTCTACTCTTGTAGATCAGTGAATCACATGAAGGTCTTTTTTGGTTGGAGACGCGAT	TCTAAGGACCTAGGATGAGA	CCATGCATGAACTTCAGCTC	AACACGAACTCGGTGCCTCC	CAGTGAATCACATGAAGGTC
APCS	ENSG00000132703	4	AAAGGACGAAACACCGTAATTTCTACTCTTGTAGATGATCTCTGTCCTCACCAGCCTAATTTCTACTCTTGTAGATCATGATCAGTAACAGATTCTTAATTTCTACTCTTGTAGATGATGTAACTTTGTGTCTTCCTAATTTCTACTCTTGTAGATGATCAATGGGACACCTTTGGTTTTTTGGTTGGAGACGCGAT	GATCTCTGTCCTCACCAGCC	CATGATCAGTAACAGATTCT	GATGTAACTTTGTGTCTTCC	GATCAATGGGACACCTTTGG
APC	ENSG00000134982	4	AAAGGACGAAACACCGTAATTTCTACTCTTGTAGATACAACTGATCATATGAAGCTTAATTTCTACTCTTGTAGATACAGGAAGTACTTAAACAACTAATTTCTACTCTTGTAGATCTCCAGGGAAATTACTGCTATAATTTCTACTCTTGTAGATGTGAGATTCTGAAGTTGAGCTTTTTTGGTTGGAGACGCGAT	ACAACTGATCATATGAAGCT	ACAGGAAGTACTTAAACAAC	CTCCAGGGAAATTACTGCTA	GTGAGATTCTGAAGTTGAGC
APEH	ENSG00000164062	4	AAAGGACGAAACACCGTAATTTCTACTCTTGTAGATCAGGACCTGCAGGCAACAGTTAATTTCTACTCTTGTAGATATGGTGCCTGAAGGAGACTCTAATTTCTACTCTTGTAGATTCCAGCGCTGACAGGTTGAATAATTTCTACTCTTGTAGATGCTGCCTGTCCTGGTCGCACTTTTTTGGTTGGAGACGCGAT	CAGGACCTGCAGGCAACAGT	ATGGTGCCTGAAGGAGACTC	TCCAGCGCTGACAGGTTGAA	GCTGCCTGTCCTGGTCGCAC
APELA	ENSG00000248329	3	AAAGGACGAAACACCGTAATTTCTACTCTTGTAGATTTATGAGTCTTCTCCTTATCTAATTTCTACTCTTGTAGATCTTCAGTTAATTTGACCATGTAATTTCTACTCTTGTAGATTGTCAGAAATACCTCAGGGATAATTTCTACTCTTGTAGATGACGCTGTTCGCGCTTCGAATTTTTTGGTTGGAGACGCGAT	TTATGAGTCTTCTCCTTATC	CTTCAGTTAATTTGACCATG	TGTCAGAAATACCTCAGGGA	GACGCTGTTCGCGCTTCGAA
APEX1	ENSG00000100823	4	AAAGGACGAAACACCGTAATTTCTACTCTTGTAGATATTCCCTTACCTGTCCTGAGTAATTTCTACTCTTGTAGATCGGCCGTCTTACTCTTCTTGTAATTTCTACTCTTGTAGATCCGCCAGTGCCCACTCAAAGTAATTTCTACTCTTGTAGATACTCGTTTGTGCTGGTAACATTTTTTGGTTGGAGACGCGAT	ATTCCCTTACCTGTCCTGAG	CGGCCGTCTTACTCTTCTTG	CCGCCAGTGCCCACTCAAAG	ACTCGTTTGTGCTGGTAACA
APEX2	ENSG00000169188	4	AAAGGACGAAACACCGTAATTTCTACTCTTGTAGATCTGGAGACAGACGATATCCGTAATTTCTACTCTTGTAGATCCAGAATAGCCGCTACGGTTTAATTTCTACTCTTGTAGATCCCAAGAGGAACTCCGGGCTTAATTTCTACTCTTGTAGATCAGCAAACGATAGAAGCGCATTTTTTGGTTGGAGACGCGAT	CTGGAGACAGACGATATCCG	CCAGAATAGCCGCTACGGTT	CCCAAGAGGAACTCCGGGCT	CAGCAAACGATAGAAGCGCA
APH1A	ENSG00000117362	4	AAAGGACGAAACACCGTAATTTCTACTCTTGTAGATGTGCTGCTGTCTCTGTCCTTTAATTTCTACTCTTGTAGATTGGCTGGTCTCCCTGCTCCTTAATTTCTACTCTTGTAGATTGGTCTCTCCTTCGGTATCATAATTTCTACTCTTGTAGATGGCCTGGTGGTTGGGAGTCATTTTTTGGTTGGAGACGCGAT	GTGCTGCTGTCTCTGTCCTT	TGGCTGGTCTCCCTGCTCCT	TGGTCTCTCCTTCGGTATCA	GGCCTGGTGGTTGGGAGTCA
APH1B	ENSG00000138613	4	AAAGGACGAAACACCGTAATTTCTACTCTTGTAGATCGCGGTGGCCATGACTGCGGTAATTTCTACTCTTGTAGATGTTCATGGCAAGAGTCATTATAATTTCTACTCTTGTAGATAAGAGTATAAACCCAGGTGATAATTTCTACTCTTGTAGATGAATCATGAGTGGAGTATTTTTTTTTGGTTGGAGACGCGAT	CGCGGTGGCCATGACTGCGG	GTTCATGGCAAGAGTCATTA	AAGAGTATAAACCCAGGTGA	GAATCATGAGTGGAGTATTT
API5	ENSG00000166181	4	AAAGGACGAAACACCGTAATTTCTACTCTTGTAGATCCGCAATTATGGCATCCTGGTAATTTCTACTCTTGTAGATACACCATCCAATATCACTTGTAATTTCTACTCTTGTAGATAAATCATGCCCAGATTCGACTAATTTCTACTCTTGTAGATACCTAGTGAACAATGCCCTATTTTTTGGTTGGAGACGCGAT	CCGCAATTATGGCATCCTGG	ACACCATCCAATATCACTTG	AAATCATGCCCAGATTCGAC	ACCTAGTGAACAATGCCCTA
APIP	ENSG00000149089	4	AAAGGACGAAACACCGTAATTTCTACTCTTGTAGATCCATTTAGGCTGGGTCACTGTAATTTCTACTCTTGTAGATTGTTGCCAGCGATGAAATCTTAATTTCTACTCTTGTAGATCCCTCTATAAATAGCCTGAATAATTTCTACTCTTGTAGATGAGTGGGTATGAATCACTGCTTTTTTGGTTGGAGACGCGAT	CCATTTAGGCTGGGTCACTG	TGTTGCCAGCGATGAAATCT	CCCTCTATAAATAGCCTGAA	GAGTGGGTATGAATCACTGC
APLF	ENSG00000169621	4	AAAGGACGAAACACCGTAATTTCTACTCTTGTAGATCCGGTTTGATTCGCAGCTGATAATTTCTACTCTTGTAGATGCTTCAATGGTAAGAGCTGATAATTTCTACTCTTGTAGATTCACCACACTATTTGTGGGATAATTTCTACTCTTGTAGATGCTGGGATTTATCTTTGCAGTTTTTTGGTTGGAGACGCGAT	CCGGTTTGATTCGCAGCTGA	GCTTCAATGGTAAGAGCTGA	TCACCACACTATTTGTGGGA	GCTGGGATTTATCTTTGCAG
APLNR	ENSG00000134817	4	AAAGGACGAAACACCGTAATTTCTACTCTTGTAGATCCCTGTGCTGGATGCCCTACTAATTTCTACTCTTGTAGATTGGTGCCCTTCACCATCATGTAATTTCTACTCTTGTAGATGGAGCAGCCGGGAGAAGAGGTAATTTCTACTCTTGTAGATCAGTCTGTGTACTCACACTCTTTTTTGGTTGGAGACGCGAT	CCCTGTGCTGGATGCCCTAC	TGGTGCCCTTCACCATCATG	GGAGCAGCCGGGAGAAGAGG	CAGTCTGTGTACTCACACTC
APLP1	ENSG00000105290	4	AAAGGACGAAACACCGTAATTTCTACTCTTGTAGATCCGACCACTGCAAGTGTATGTAATTTCTACTCTTGTAGATCCCAGGCATGCCAAAGTAAATAATTTCTACTCTTGTAGATGGCAGGTTCTTGGACTGGTTTAATTTCTACTCTTGTAGATCACCAGGCGCTGTCGCTCACTTTTTTGGTTGGAGACGCGAT	CCGACCACTGCAAGTGTATG	CCCAGGCATGCCAAAGTAAA	GGCAGGTTCTTGGACTGGTT	CACCAGGCGCTGTCGCTCAC
APLP2	ENSG00000084234	4	AAAGGACGAAACACCGTAATTTCTACTCTTGTAGATAGGCTCAGCAACAGCAAATCTAATTTCTACTCTTGTAGATCCTCCATCACATTTGTGATCTAATTTCTACTCTTGTAGATCAGTGGGTGAATTTGTAAGTTAATTTCTACTCTTGTAGATTCTGAGGGCAGCACACATATTTTTTTGGTTGGAGACGCGAT	AGGCTCAGCAACAGCAAATC	CCTCCATCACATTTGTGATC	CAGTGGGTGAATTTGTAAGT	TCTGAGGGCAGCACACATAT
APMAP	ENSG00000101474	4	AAAGGACGAAACACCGTAATTTCTACTCTTGTAGATCGAGTGACCTTCTTGATGCTTAATTTCTACTCTTGTAGATGATGCAGAACACCAAGCAAGTAATTTCTACTCTTGTAGATCGACCCGGCCATCTGCTGTCTAATTTCTACTCTTGTAGATCAGGGATTTACTTCAAATAGTTTTTTGGTTGGAGACGCGAT	CGAGTGACCTTCTTGATGCT	GATGCAGAACACCAAGCAAG	CGACCCGGCCATCTGCTGTC	CAGGGATTTACTTCAAATAG
APOA1	ENSG00000118137	3	AAAGGACGAAACACCGTAATTTCTACTCTTGTAGATCCAAGGCGGAGCCTTCAAACTAATTTCTACTCTTGTAGATAGCACATCCACGTACACAGTTAATTTCTACTCTTGTAGATCAGGTTATCCCAGAACTCCTTAATTTCTACTCTTGTAGATGGTCGTTTAACGGACCTATGTTTTTTGGTTGGAGACGCGAT	CCAAGGCGGAGCCTTCAAAC	AGCACATCCACGTACACAGT	CAGGTTATCCCAGAACTCCT	GGTCGTTTAACGGACCTATG
APOA2	ENSG00000158874	3	AAAGGACGAAACACCGTAATTTCTACTCTTGTAGATTCAGTACTTCCAGACCGTGATAATTTCTACTCTTGTAGATGTTCGGAGACAGGCAAAGGATAATTTCTACTCTTGTAGATGTGGAACTTGGAACACAGCCTAATTTCTACTCTTGTAGATGTATCAGTCCGCCGCTGTTATTTTTTGGTTGGAGACGCGAT	TCAGTACTTCCAGACCGTGA	GTTCGGAGACAGGCAAAGGA	GTGGAACTTGGAACACAGCC	GTATCAGTCCGCCGCTGTTA
APOA4	ENSG00000110244	4	AAAGGACGAAACACCGTAATTTCTACTCTTGTAGATTGGAGATGTTCCACGGCCTCTAATTTCTACTCTTGTAGATTCCTTGAAGGTGCTGAAGAATAATTTCTACTCTTGTAGATAATTCGTCAGCGTAGGGCGTTAATTTCTACTCTTGTAGATCCACCGAGCTGCATGAACGCTTTTTTGGTTGGAGACGCGAT	TGGAGATGTTCCACGGCCTC	TCCTTGAAGGTGCTGAAGAA	AATTCGTCAGCGTAGGGCGT	CCACCGAGCTGCATGAACGC
APOA5	ENSG00000110243	4	AAAGGACGAAACACCGTAATTTCTACTCTTGTAGATCGCCAGGACACCTACCTGCATAATTTCTACTCTTGTAGATCTGCAGGGACTGCAGAGCCGTAATTTCTACTCTTGTAGATGAGGGCTTGCGGCAGCAACTTAATTTCTACTCTTGTAGATCAGGAACTTGTTCATATTGTTTTTTTGGTTGGAGACGCGAT	CGCCAGGACACCTACCTGCA	CTGCAGGGACTGCAGAGCCG	GAGGGCTTGCGGCAGCAACT	CAGGAACTTGTTCATATTGT
APOBEC1	ENSG00000111701	4	AAAGGACGAAACACCGTAATTTCTACTCTTGTAGATCCTGATGCTCTCATAATCTGTAATTTCTACTCTTGTAGATCCTGAGCTTCGCCAGATCTTTAATTTCTACTCTTGTAGATCTTAGAGTATTATCACTGCTTAATTTCTACTCTTGTAGATGCTACAGGGCTGATACATCCTTTTTTGGTTGGAGACGCGAT	CCTGATGCTCTCATAATCTG	CCTGAGCTTCGCCAGATCTT	CTTAGAGTATTATCACTGCT	GCTACAGGGCTGATACATCC
APOBEC2	ENSG00000124701	4	AAAGGACGAAACACCGTAATTTCTACTCTTGTAGATTCTCCTTGACCTACAGAGAATAATTTCTACTCTTGTAGATAATTCCAGTTCCGGAATGTGTAATTTCTACTCTTGTAGATATAATGCGGTCAGCACACGCTAATTTCTACTCTTGTAGATCAGCCAGCCTCCTTCAGCTTTTTTTTGGTTGGAGACGCGAT	TCTCCTTGACCTACAGAGAA	AATTCCAGTTCCGGAATGTG	ATAATGCGGTCAGCACACGC	CAGCCAGCCTCCTTCAGCTT
APOBEC3B	ENSG00000179750	4	AAAGGACGAAACACCGTAATTTCTACTCTTGTAGATGGTGGTACCTGGCCTCGAAATAATTTCTACTCTTGTAGATAAGCCTCAGTACCACGCAGATAATTTCTACTCTTGTAGATTGTACAATGAAGGTCAGCAATAATTTCTACTCTTGTAGATATAATGACCCTTTGGTCCTTTTTTTTGGTTGGAGACGCGAT	GGTGGTACCTGGCCTCGAAA	AAGCCTCAGTACCACGCAGA	TGTACAATGAAGGTCAGCAA	ATAATGACCCTTTGGTCCTT
APOBEC3C	ENSG00000244509	3	AAAGGACGAAACACCGTAATTTCTACTCTTGTAGATAATTGGAAGTAGAATGTGCCTAATTTCTACTCTTGTAGATGTTCCGATCGTTGGCTTCCCTAATTTCTACTCTTGTAGATTACCTTCCACGGTGAAGCACTAATTTCTACTCTTGTAGATGGCAAACTTCGCTAGGCGATTTTTTTGGTTGGAGACGCGAT	AATTGGAAGTAGAATGTGCC	GTTCCGATCGTTGGCTTCCC	TACCTTCCACGGTGAAGCAC	GGCAAACTTCGCTAGGCGAT
APOBEC3F	ENSG00000128394	4	AAAGGACGAAACACCGTAATTTCTACTCTTGTAGATTGCGTGGTGCTCAGGCTGGGTAATTTCTACTCTTGTAGATTGTACAGTGAAGGTCAGCCATAATTTCTACTCTTGTAGATGTTCCGACCATAGGCTTTGCTAATTTCTACTCTTGTAGATTATTCCTGGACAGCAAGCTGTTTTTTGGTTGGAGACGCGAT	TGCGTGGTGCTCAGGCTGGG	TGTACAGTGAAGGTCAGCCA	GTTCCGACCATAGGCTTTGC	TATTCCTGGACAGCAAGCTG
APOBEC3G	ENSG00000239713	4	AAAGGACGAAACACCGTAATTTCTACTCTTGTAGATGCTGTACACGAACTTGCTCCTAATTTCTACTCTTGTAGATAGCCTTGGAATAATCTGCCTTAATTTCTACTCTTGTAGATCAGACACTCGATGGATCCACTAATTTCTACTCTTGTAGATTAGGCTCCACATAAACACGGTTTTTTGGTTGGAGACGCGAT	GCTGTACACGAACTTGCTCC	AGCCTTGGAATAATCTGCCT	CAGACACTCGATGGATCCAC	TAGGCTCCACATAAACACGG
APOBEC3H	ENSG00000100298	4	AAAGGACGAAACACCGTAATTTCTACTCTTGTAGATTGTTGCACAGAAACACGATGTAATTTCTACTCTTGTAGATACAACAAGCGCCGCCTCAGATAATTTCTACTCTTGTAGATGTCCAGTCCCATGGACTTGATAATTTCTACTCTTGTAGATCCTCTTCCCTCTCAGAGTTTTTTTTTGGTTGGAGACGCGAT	TGTTGCACAGAAACACGATG	ACAACAAGCGCCGCCTCAGA	GTCCAGTCCCATGGACTTGA	CCTCTTCCCTCTCAGAGTTT
APOBEC4	ENSG00000173627	4	AAAGGACGAAACACCGTAATTTCTACTCTTGTAGATTCTGGAGAAGAACATCAGTGTAATTTCTACTCTTGTAGATACTGGGAGAGCACTGGCTGATAATTTCTACTCTTGTAGATTCAGCTCTATCATACTGAGATAATTTCTACTCTTGTAGATGATTCCCTTATGGGACAACATTTTTTGGTTGGAGACGCGAT	TCTGGAGAAGAACATCAGTG	ACTGGGAGAGCACTGGCTGA	TCAGCTCTATCATACTGAGA	GATTCCCTTATGGGACAACA
APOBR	ENSG00000184730	4	AAAGGACGAAACACCGTAATTTCTACTCTTGTAGATGCCCAACAGCACCAGCCTTCTAATTTCTACTCTTGTAGATACAGGCCTTCTCCACCACTATAATTTCTACTCTTGTAGATGTCGGACTCCGGCCTGGGAGTAATTTCTACTCTTGTAGATGCCTCGCGCACCCTGGCATGTTTTTTGGTTGGAGACGCGAT	GCCCAACAGCACCAGCCTTC	ACAGGCCTTCTCCACCACTA	GTCGGACTCCGGCCTGGGAG	GCCTCGCGCACCCTGGCATG
APOB	ENSG00000084674	4	AAAGGACGAAACACCGTAATTTCTACTCTTGTAGATCCCTCAGGGTTGAAGCCATATAATTTCTACTCTTGTAGATCCCGGAGAAAGATGAACCTATAATTTCTACTCTTGTAGATAGTGGATATTTCTGTTGCCATAATTTCTACTCTTGTAGATGTGTGTCTTCAAGTTTCAAATTTTTTGGTTGGAGACGCGAT	CCCTCAGGGTTGAAGCCATA	CCCGGAGAAAGATGAACCTA	AGTGGATATTTCTGTTGCCA	GTGTGTCTTCAAGTTTCAAA
APOC1	ENSG00000130208	4	AAAGGACGAAACACCGTAATTTCTACTCTTGTAGATCCTTCCAAGACGATCGACAGTAATTTCTACTCTTGTAGATCAAACTCCTTCAGCTTATCCTAATTTCTACTCTTGTAGATATGCGGCTGATGAGTTCCCGTAATTTCTACTCTTGTAGATAGAGACATTTCAGAAAGTGATTTTTTGGTTGGAGACGCGAT	CCTTCCAAGACGATCGACAG	CAAACTCCTTCAGCTTATCC	ATGCGGCTGATGAGTTCCCG	AGAGACATTTCAGAAAGTGA
APOC3	ENSG00000110245	3	AAAGGACGAAACACCGTAATTTCTACTCTTGTAGATCTCAGGAGCTTCAGAGGCCGTAATTTCTACTCTTGTAGATAGGGAACTGAAGCCATCGGTTAATTTCTACTCTTGTAGATGACCCTGAGGTCAGACCAACTAATTTCTACTCTTGTAGATGTCAAGCCGAACTTGTTAGCTTTTTTGGTTGGAGACGCGAT	CTCAGGAGCTTCAGAGGCCG	AGGGAACTGAAGCCATCGGT	GACCCTGAGGTCAGACCAAC	GTCAAGCCGAACTTGTTAGC
APOD	ENSG00000189058	4	AAAGGACGAAACACCGTAATTTCTACTCTTGTAGATCGCACTGGCTGGCCTCTTCGTAATTTCTACTCTTGTAGATCATTAGTGAGTAGTTGGCCTTAATTTCTACTCTTGTAGATACTCACTGCAGAGCTGATGGTAATTTCTACTCTTGTAGATGAGAGTCCACTGTTTCTGGATTTTTTGGTTGGAGACGCGAT	CGCACTGGCTGGCCTCTTCG	CATTAGTGAGTAGTTGGCCT	ACTCACTGCAGAGCTGATGG	GAGAGTCCACTGTTTCTGGA
APOF	ENSG00000175336	4	AAAGGACGAAACACCGTAATTTCTACTCTTGTAGATAGTGCAGCACTGATCGCTAGTAATTTCTACTCTTGTAGATAGTAGCATAATACAAAGCTGTAATTTCTACTCTTGTAGATCCTTGTCCTTGGAATCCCAGTAATTTCTACTCTTGTAGATTCTGCTTTCCATATGAAGTGTTTTTTGGTTGGAGACGCGAT	AGTGCAGCACTGATCGCTAG	AGTAGCATAATACAAAGCTG	CCTTGTCCTTGGAATCCCAG	TCTGCTTTCCATATGAAGTG
APOH	ENSG00000091583	4	AAAGGACGAAACACCGTAATTTCTACTCTTGTAGATTCTGCCATGTTGCTATTGCATAATTTCTACTCTTGTAGATTCTGCCCTCTCACAGGACTGTAATTTCTACTCTTGTAGATAATATCCCAACACGATCAGTTAATTTCTACTCTTGTAGATTCTGAATGGCGCTGATTCTGTTTTTTGGTTGGAGACGCGAT	TCTGCCATGTTGCTATTGCA	TCTGCCCTCTCACAGGACTG	AATATCCCAACACGATCAGT	TCTGAATGGCGCTGATTCTG
APOL1	ENSG00000100342	4	AAAGGACGAAACACCGTAATTTCTACTCTTGTAGATCTGAGAGTCTCTGTCCTCTGTAATTTCTACTCTTGTAGATAGGATCTCCAGTATCTGTCCTAATTTCTACTCTTGTAGATTTGAGGATGCCATTAAGTATTAATTTCTACTCTTGTAGATCTTAGCTGGCAATACTTACCTTTTTTGGTTGGAGACGCGAT	CTGAGAGTCTCTGTCCTCTG	AGGATCTCCAGTATCTGTCC	TTGAGGATGCCATTAAGTAT	CTTAGCTGGCAATACTTACC
APOL2	ENSG00000128335	4	AAAGGACGAAACACCGTAATTTCTACTCTTGTAGATCAGGACCAAGTGAGCAGAGATAATTTCTACTCTTGTAGATACTCATATGCAAGGCTGACCTAATTTCTACTCTTGTAGATTGGGTGGGAACACACCCAATTAATTTCTACTCTTGTAGATCTAGTTCTACCACACTGCAGTTTTTTGGTTGGAGACGCGAT	CAGGACCAAGTGAGCAGAGA	ACTCATATGCAAGGCTGACC	TGGGTGGGAACACACCCAAT	CTAGTTCTACCACACTGCAG
APOL3	ENSG00000128284	4	AAAGGACGAAACACCGTAATTTCTACTCTTGTAGATGGTTCCAGGGTATATCTCAGTAATTTCTACTCTTGTAGATCATGTTTGATCAGGAGCTGCTAATTTCTACTCTTGTAGATCTGAAGAGGCCACCAAATACTAATTTCTACTCTTGTAGATACTCGTATACAAGGTTGACCTTTTTTGGTTGGAGACGCGAT	GGTTCCAGGGTATATCTCAG	CATGTTTGATCAGGAGCTGC	CTGAAGAGGCCACCAAATAC	ACTCGTATACAAGGTTGACC
APOL4	ENSG00000100336	4	AAAGGACGAAACACCGTAATTTCTACTCTTGTAGATTCTTCCTCAAGGGTGCAGCATAATTTCTACTCTTGTAGATAGATGCACTGGGCTAACTTTTAATTTCTACTCTTGTAGATCAATGACACGAAGCCTTTCTTAATTTCTACTCTTGTAGATAAAGAGTTTCCTCAAATCAGTTTTTTGGTTGGAGACGCGAT	TCTTCCTCAAGGGTGCAGCA	AGATGCACTGGGCTAACTTT	CAATGACACGAAGCCTTTCT	AAAGAGTTTCCTCAAATCAG
APOL5	ENSG00000128313	4	AAAGGACGAAACACCGTAATTTCTACTCTTGTAGATCAAGTTCCCGGTTCCAAGGTTAATTTCTACTCTTGTAGATGAAGCCACATTTCTTTACAATAATTTCTACTCTTGTAGATGGAGGAATAAATTGGTCTGATAATTTCTACTCTTGTAGATGTGTCCTCAGTGCCACGCCATTTTTTGGTTGGAGACGCGAT	CAAGTTCCCGGTTCCAAGGT	GAAGCCACATTTCTTTACAA	GGAGGAATAAATTGGTCTGA	GTGTCCTCAGTGCCACGCCA
APOL6	ENSG00000221963	4	AAAGGACGAAACACCGTAATTTCTACTCTTGTAGATCAAACCAACACCAGCCTCACTAATTTCTACTCTTGTAGATGATTACCTTTGCAAACCAACTAATTTCTACTCTTGTAGATCCAGATTGAAAGAAGATCTGTAATTTCTACTCTTGTAGATGCAGGTCCCAGTTAAATCCTTTTTTTGGTTGGAGACGCGAT	CAAACCAACACCAGCCTCAC	GATTACCTTTGCAAACCAAC	CCAGATTGAAAGAAGATCTG	GCAGGTCCCAGTTAAATCCT
APOM	ENSG00000204444	4	AAAGGACGAAACACCGTAATTTCTACTCTTGTAGATGGCAGCTCTGCTCTACTTCTTAATTTCTACTCTTGTAGATACCCTGTGGACAACATTGTCTAATTTCTACTCTTGTAGATCAGCTCATGCCCAGGTGGAATAATTTCTACTCTTGTAGATGAGTCCAGGCAGGAAGTCAGTTTTTTGGTTGGAGACGCGAT	GGCAGCTCTGCTCTACTTCT	ACCCTGTGGACAACATTGTC	CAGCTCATGCCCAGGTGGAA	GAGTCCAGGCAGGAAGTCAG
APOOL	ENSG00000155008	4	AAAGGACGAAACACCGTAATTTCTACTCTTGTAGATGCTGCATGTACACTTACAGATAATTTCTACTCTTGTAGATCTTCCATCCGCACTGCAACTTAATTTCTACTCTTGTAGATCTTAGGGTGTTTATGTCTTTTAATTTCTACTCTTGTAGATACTGATTTCTTGAGATGCTTTTTTTTGGTTGGAGACGCGAT	GCTGCATGTACACTTACAGA	CTTCCATCCGCACTGCAACT	CTTAGGGTGTTTATGTCTTT	ACTGATTTCTTGAGATGCTT
APOO	ENSG00000184831	4	AAAGGACGAAACACCGTAATTTCTACTCTTGTAGATAAGGTGAGCAAGCTCAGGCTTAATTTCTACTCTTGTAGATACTCTACTCAGTTCCTGAGGTAATTTCTACTCTTGTAGATGGAAACGTACTCCCAAACTATAATTTCTACTCTTGTAGATTCTTACCTGGGCAAACACGATTTTTTGGTTGGAGACGCGAT	AAGGTGAGCAAGCTCAGGCT	ACTCTACTCAGTTCCTGAGG	GGAAACGTACTCCCAAACTA	TCTTACCTGGGCAAACACGA
APOPT1	ENSG00000256053	4	AAAGGACGAAACACCGTAATTTCTACTCTTGTAGATCCATGAAGAAGGTGATGGCATAATTTCTACTCTTGTAGATCCATCACCTTCTTCATGGGATAATTTCTACTCTTGTAGATAGCTTGTTCCAAATCCTTTCTAATTTCTACTCTTGTAGATGAACAAGCTTAAACAGAAACTTTTTTGGTTGGAGACGCGAT	CCATGAAGAAGGTGATGGCA	CCATCACCTTCTTCATGGGA	AGCTTGTTCCAAATCCTTTC	GAACAAGCTTAAACAGAAAC
APPBP2	ENSG00000062725	4	AAAGGACGAAACACCGTAATTTCTACTCTTGTAGATCCAACAGGGACGCTTATGTCTAATTTCTACTCTTGTAGATACACCATGATCCATCAAAGCTAATTTCTACTCTTGTAGATGGTGGCTTTCTTTCAGATGCTAATTTCTACTCTTGTAGATCAAATAGGAGTGCACACAGTTTTTTTGGTTGGAGACGCGAT	CCAACAGGGACGCTTATGTC	ACACCATGATCCATCAAAGC	GGTGGCTTTCTTTCAGATGC	CAAATAGGAGTGCACACAGT
APPL1	ENSG00000157500	4	AAAGGACGAAACACCGTAATTTCTACTCTTGTAGATCCTGTGCATCATAAATCCGATAATTTCTACTCTTGTAGATAGGTCAGGTGTGTTGCTGCATAATTTCTACTCTTGTAGATCATTGGGAGGTGATGATGAATAATTTCTACTCTTGTAGATAACTCAACTTGCTGATGCCATTTTTTGGTTGGAGACGCGAT	CCTGTGCATCATAAATCCGA	AGGTCAGGTGTGTTGCTGCA	CATTGGGAGGTGATGATGAA	AACTCAACTTGCTGATGCCA
APPL2	ENSG00000136044	4	AAAGGACGAAACACCGTAATTTCTACTCTTGTAGATCTGAGCGTGTTTGAAGAAGATAATTTCTACTCTTGTAGATTCTTCTCTCCACAGAATGAGTAATTTCTACTCTTGTAGATTATGTTGCTATCTTACCTCATAATTTCTACTCTTGTAGATTTTCAGCTTAATCTTCTCCATTTTTTGGTTGGAGACGCGAT	CTGAGCGTGTTTGAAGAAGA	TCTTCTCTCCACAGAATGAG	TATGTTGCTATCTTACCTCA	TTTCAGCTTAATCTTCTCCA
APP	ENSG00000142192	4	AAAGGACGAAACACCGTAATTTCTACTCTTGTAGATGCACTGCTCCTGCTGGCCGCTAATTTCTACTCTTGTAGATAGGTACCCACTGATGGTAATTAATTTCTACTCTTGTAGATTGTGCTCTCCCAGGTCTACCTAATTTCTACTCTTGTAGATGCAAACATCCATCCTCTCCTTTTTTTGGTTGGAGACGCGAT	GCACTGCTCCTGCTGGCCGC	AGGTACCCACTGATGGTAAT	TGTGCTCTCCCAGGTCTACC	GCAAACATCCATCCTCTCCT
APTX	ENSG00000137074	4	AAAGGACGAAACACCGTAATTTCTACTCTTGTAGATTATGACCAGTTACCTTGCTGTAATTTCTACTCTTGTAGATCCTTGACATATCCCTTGTTATAATTTCTACTCTTGTAGATCCTCTTCCTCAAACTCTACATAATTTCTACTCTTGTAGATGGGTCCTGCATAGAAATCTTTTTTTTGGTTGGAGACGCGAT	TATGACCAGTTACCTTGCTG	CCTTGACATATCCCTTGTTA	CCTCTTCCTCAAACTCTACA	GGGTCCTGCATAGAAATCTT
AQP10	ENSG00000143595	4	AAAGGACGAAACACCGTAATTTCTACTCTTGTAGATCACCATGGTCTTCACTCAGGTAATTTCTACTCTTGTAGATGTTTCTCCACTGGTGACAGCTAATTTCTACTCTTGTAGATCATCTTGGTGCAGTTGCTGTTAATTTCTACTCTTGTAGATCAGTGCTGGTAATGGCTGGTTTTTTTGGTTGGAGACGCGAT	CACCATGGTCTTCACTCAGG	GTTTCTCCACTGGTGACAGC	CATCTTGGTGCAGTTGCTGT	CAGTGCTGGTAATGGCTGGT
AQP11	ENSG00000178301	4	AAAGGACGAAACACCGTAATTTCTACTCTTGTAGATTAGCCACCTTCCAGCTCTGCTAATTTCTACTCTTGTAGATGTGAGAATGACAAACCTGCATAATTTCTACTCTTGTAGATGCACTTTCGCTACATTTCATTAATTTCTACTCTTGTAGATCTTCCATGGCTGCATAACAATTTTTTGGTTGGAGACGCGAT	TAGCCACCTTCCAGCTCTGC	GTGAGAATGACAAACCTGCA	GCACTTTCGCTACATTTCAT	CTTCCATGGCTGCATAACAA
AQP2	ENSG00000167580	4	AAAGGACGAAACACCGTAATTTCTACTCTTGTAGATGCCTCGGCTCTGCCCTCAACTAATTTCTACTCTTGTAGATGCTTGGGTATTGGCACCCTGTAATTTCTACTCTTGTAGATCCAGTGACGACAGCTGGAGCTAATTTCTACTCTTGTAGATCGCCAGCCAAGAGCCTGTCGTTTTTTGGTTGGAGACGCGAT	GCCTCGGCTCTGCCCTCAAC	GCTTGGGTATTGGCACCCTG	CCAGTGACGACAGCTGGAGC	CGCCAGCCAAGAGCCTGTCG
AQP3	ENSG00000165272	4	AAAGGACGAAACACCGTAATTTCTACTCTTGTAGATCTGTCACTCTGGGCATCCTCTAATTTCTACTCTTGTAGATGCTTTGCTGTCACTCTGGGCTAATTTCTACTCTTGTAGATGCTGTGGCTCCGTGGCCCAGTAATTTCTACTCTTGTAGATCCATGTGCTTCCTGGCTCGTTTTTTTGGTTGGAGACGCGAT	CTGTCACTCTGGGCATCCTC	GCTTTGCTGTCACTCTGGGC	GCTGTGGCTCCGTGGCCCAG	CCATGTGCTTCCTGGCTCGT
AQP4	ENSG00000171885	4	AAAGGACGAAACACCGTAATTTCTACTCTTGTAGATCTTTGGACTCAGCATTGCAATAATTTCTACTCTTGTAGATCCAGCTGTGATTCCAAACGGTAATTTCTACTCTTGTAGATCCATGATAACTGCAGGTCCATAATTTCTACTCTTGTAGATAGTGCGATCTTCTAGTCATATTTTTTGGTTGGAGACGCGAT	CTTTGGACTCAGCATTGCAA	CCAGCTGTGATTCCAAACGG	CCATGATAACTGCAGGTCCA	AGTGCGATCTTCTAGTCATA
AQP5	ENSG00000161798	4	AAAGGACGAAACACCGTAATTTCTACTCTTGTAGATGCCTGGGCTCGGCCCTCAAGTAATTTCTACTCTTGTAGATGCCTGGCCATAGGCACGCTGTAATTTCTACTCTTGTAGATGCCCTGCGGTGGTCATGAATTAATTTCTACTCTTGTAGATATGATGGCCACACGCTCACTTTTTTTGGTTGGAGACGCGAT	GCCTGGGCTCGGCCCTCAAG	GCCTGGCCATAGGCACGCTG	GCCCTGCGGTGGTCATGAAT	ATGATGGCCACACGCTCACT
AQP6	ENSG00000086159	4	AAAGGACGAAACACCGTAATTTCTACTCTTGTAGATCAAAGCCTGCACGCCAACATTAATTTCTACTCTTGTAGATGAAAGCCATCAGCAGGGCGCTAATTTCTACTCTTGTAGATGCGTGGGCTCAGTCATGCGCTAATTTCTACTCTTGTAGATACACACTCTCCATCTCCACGTTTTTTGGTTGGAGACGCGAT	CAAAGCCTGCACGCCAACAT	GAAAGCCATCAGCAGGGCGC	GCGTGGGCTCAGTCATGCGC	ACACACTCTCCATCTCCACG
AQP8	ENSG00000103375	4	AAAGGACGAAACACCGTAATTTCTACTCTTGTAGATCCTACGGCAGATAGCCATGTTAATTTCTACTCTTGTAGATGGGCTCGTGATTGCCACGCTTAATTTCTACTCTTGTAGATCCCACCTTGGCCAAGGCAGCTAATTTCTACTCTTGTAGATTCTTCTCATTGATGGCACCCTTTTTTGGTTGGAGACGCGAT	CCTACGGCAGATAGCCATGT	GGGCTCGTGATTGCCACGCT	CCCACCTTGGCCAAGGCAGC	TCTTCTCATTGATGGCACCC
AQP9	ENSG00000103569	4	AAAGGACGAAACACCGTAATTTCTACTCTTGTAGATGCTAAGCTGCTCTTCAAGACTAATTTCTACTCTTGTAGATAATGGCAGTTGCAATGGCCATAATTTCTACTCTTGTAGATGACGGATGAAATGGTTCAAATAATTTCTACTCTTGTAGATATAGATGGACTTATGTCCTTTTTTTTGGTTGGAGACGCGAT	GCTAAGCTGCTCTTCAAGAC	AATGGCAGTTGCAATGGCCA	GACGGATGAAATGGTTCAAA	ATAGATGGACTTATGTCCTT
AQR	ENSG00000021776	4	AAAGGACGAAACACCGTAATTTCTACTCTTGTAGATCAGTTAGCATGTAAATACTGTAATTTCTACTCTTGTAGATTCTAAACTTCTCATTCACCATAATTTCTACTCTTGTAGATACTTCATGAACAGACAGTCTTAATTTCTACTCTTGTAGATACAACTCATCCAGAAGTTTATTTTTTGGTTGGAGACGCGAT	CAGTTAGCATGTAAATACTG	TCTAAACTTCTCATTCACCA	ACTTCATGAACAGACAGTCT	ACAACTCATCCAGAAGTTTA
ARAF	ENSG00000078061	4	AAAGGACGAAACACCGTAATTTCTACTCTTGTAGATGCTTCCATGACTCACCACCGTAATTTCTACTCTTGTAGATGCAACGGAAGCCATGGAACATAATTTCTACTCTTGTAGATTCCGGAGGCTCCAGACAGCATAATTTCTACTCTTGTAGATGCACCGTGTTTCGAGGGCGGTTTTTTGGTTGGAGACGCGAT	GCTTCCATGACTCACCACCG	GCAACGGAAGCCATGGAACA	TCCGGAGGCTCCAGACAGCA	GCACCGTGTTTCGAGGGCGG
ARAP1	ENSG00000186635	4	AAAGGACGAAACACCGTAATTTCTACTCTTGTAGATAAGTGATCACAAACAACCGATAATTTCTACTCTTGTAGATTGTCCACACCTTCCTGTCCATAATTTCTACTCTTGTAGATCCCGCCTACAAAGAGGTGCCTAATTTCTACTCTTGTAGATCCCAGGAGTACTCACCCATGTTTTTTGGTTGGAGACGCGAT	AAGTGATCACAAACAACCGA	TGTCCACACCTTCCTGTCCA	CCCGCCTACAAAGAGGTGCC	CCCAGGAGTACTCACCCATG
ARAP2	ENSG00000047365	4	AAAGGACGAAACACCGTAATTTCTACTCTTGTAGATAAGGGTCATCATTCTTCTTATAATTTCTACTCTTGTAGATAGTTGAGGTAGCAACATTTCTAATTTCTACTCTTGTAGATCTTATGGAGAGACCTTTCTCTAATTTCTACTCTTGTAGATACCCAGGGAGAAGCACTCAATTTTTTGGTTGGAGACGCGAT	AAGGGTCATCATTCTTCTTA	AGTTGAGGTAGCAACATTTC	CTTATGGAGAGACCTTTCTC	ACCCAGGGAGAAGCACTCAA
ARAP3	ENSG00000120318	4	AAAGGACGAAACACCGTAATTTCTACTCTTGTAGATCGGTGCCCTGTGGCGCTGATTAATTTCTACTCTTGTAGATACCCTATGCCAGCTTCTCCTTAATTTCTACTCTTGTAGATACTGCCATTGAGATGACCCGTAATTTCTACTCTTGTAGATCTGCCTTGAGCCCTGGAGAGTTTTTTGGTTGGAGACGCGAT	CGGTGCCCTGTGGCGCTGAT	ACCCTATGCCAGCTTCTCCT	ACTGCCATTGAGATGACCCG	CTGCCTTGAGCCCTGGAGAG
ARCN1	ENSG00000095139	4	AAAGGACGAAACACCGTAATTTCTACTCTTGTAGATGTAGTGATCAGTACCATATATAATTTCTACTCTTGTAGATCCTCTCTGACGGCTCTGAACTAATTTCTACTCTTGTAGATCCCTGTCTCTCTGCATCTCTTAATTTCTACTCTTGTAGATGTTGCTTCAGAAGTACGCTTTTTTTTGGTTGGAGACGCGAT	GTAGTGATCAGTACCATATA	CCTCTCTGACGGCTCTGAAC	CCCTGTCTCTCTGCATCTCT	GTTGCTTCAGAAGTACGCTT
AREG	ENSG00000109321	4	AAAGGACGAAACACCGTAATTTCTACTCTTGTAGATAGGTTACCTCAAGAAGTGAGTAATTTCTACTCTTGTAGATCATTCTCCGTGAATGCAGAATAATTTCTACTCTTGTAGATCCCACACCGTTCACCGAAATTAATTTCTACTCTTGTAGATTCTTCAGTTATGCTATAGCATTTTTTGGTTGGAGACGCGAT	AGGTTACCTCAAGAAGTGAG	CATTCTCCGTGAATGCAGAA	CCCACACCGTTCACCGAAAT	TCTTCAGTTATGCTATAGCA
AREL1	ENSG00000119682	4	AAAGGACGAAACACCGTAATTTCTACTCTTGTAGATCATAACGTACCAATAACGTATAATTTCTACTCTTGTAGATCCCGCACGTAGTCATAAATATAATTTCTACTCTTGTAGATCCTGCACATCGGCCTGTGGGTAATTTCTACTCTTGTAGATAAGGGTGTGCGGCTGCCCACTTTTTTGGTTGGAGACGCGAT	CATAACGTACCAATAACGTA	CCCGCACGTAGTCATAAATA	CCTGCACATCGGCCTGTGGG	AAGGGTGTGCGGCTGCCCAC
ARF4	ENSG00000168374	4	AAAGGACGAAACACCGTAATTTCTACTCTTGTAGATGCAAGAAGCAGATGCGCATTTAATTTCTACTCTTGTAGATACAGTATGGGATGTTGGTGGTAATTTCTACTCTTGTAGATACGATCGTTGCTATCTACCATAATTTCTACTCTTGTAGATACTGATGGCCATAGCATTTGTTTTTTGGTTGGAGACGCGAT	GCAAGAAGCAGATGCGCATT	ACAGTATGGGATGTTGGTGG	ACGATCGTTGCTATCTACCA	ACTGATGGCCATAGCATTTG
ARF5	ENSG00000004059	4	AAAGGACGAAACACCGTAATTTCTACTCTTGTAGATGCGGATCTTCGGGAAGAAGCTAATTTCTACTCTTGTAGATCGTTGCAGTTGGCTTGGATGTAATTTCTACTCTTGTAGATCAATTATCTGCAGGCTTCAATAATTTCTACTCTTGTAGATTGGTGGACAGTAATGACCGGTTTTTTGGTTGGAGACGCGAT	GCGGATCTTCGGGAAGAAGC	CGTTGCAGTTGGCTTGGATG	CAATTATCTGCAGGCTTCAA	TGGTGGACAGTAATGACCGG
ARFGAP1	ENSG00000101199	4	AAAGGACGAAACACCGTAATTTCTACTCTTGTAGATCAGCATCATGGCCAGCCCAATAATTTCTACTCTTGTAGATAGTGTGGCGCGTTCAATCCTTAATTTCTACTCTTGTAGATCAGCTTTGTGCGCTCTGTTATAATTTCTACTCTTGTAGATAGAGTCTCTGGCCAGCCGCATTTTTTGGTTGGAGACGCGAT	CAGCATCATGGCCAGCCCAA	AGTGTGGCGCGTTCAATCCT	CAGCTTTGTGCGCTCTGTTA	AGAGTCTCTGGCCAGCCGCA
ARFGAP2	ENSG00000149182	4	AAAGGACGAAACACCGTAATTTCTACTCTTGTAGATAGAGGCTTCGCGCAGTTCCATAATTTCTACTCTTGTAGATGACTGCGGCGCCAAGAATCCTAATTTCTACTCTTGTAGATCCGCATTGGCATTCCCGCCGTAATTTCTACTCTTGTAGATGTGTTGGCATCATTGGCTGTTTTTTTGGTTGGAGACGCGAT	AGAGGCTTCGCGCAGTTCCA	GACTGCGGCGCCAAGAATCC	CCGCATTGGCATTCCCGCCG	GTGTTGGCATCATTGGCTGT
ARFGAP3	ENSG00000242247	4	AAAGGACGAAACACCGTAATTTCTACTCTTGTAGATCATTGATTGCTCAGGGTCCCTAATTTCTACTCTTGTAGATCATTTAGATCTACAGAGTTGTAATTTCTACTCTTGTAGATAGGTGAGTGACACAGCGTGGTAATTTCTACTCTTGTAGATTTGGTACATTAAGACCTTCCTTTTTTGGTTGGAGACGCGAT	CATTGATTGCTCAGGGTCCC	CATTTAGATCTACAGAGTTG	AGGTGAGTGACACAGCGTGG	TTGGTACATTAAGACCTTCC
ARFGEF1	ENSG00000066777	4	AAAGGACGAAACACCGTAATTTCTACTCTTGTAGATCGCAGCTGGGAGTGATGCGCTAATTTCTACTCTTGTAGATACTGGTGGAAGGGTGCTTGATAATTTCTACTCTTGTAGATCCTGGTGTTGTACTATCTGGTAATTTCTACTCTTGTAGATCATGCGTGCAAAGATAACATTTTTTTGGTTGGAGACGCGAT	CGCAGCTGGGAGTGATGCGC	ACTGGTGGAAGGGTGCTTGA	CCTGGTGTTGTACTATCTGG	CATGCGTGCAAAGATAACAT
ARFGEF2	ENSG00000124198	4	AAAGGACGAAACACCGTAATTTCTACTCTTGTAGATTTCCTTCCTTACCAGATGAATAATTTCTACTCTTGTAGATCCTTTGGTGGTGCAGCAGTGTAATTTCTACTCTTGTAGATTCTCTTTAGAAACTCATCGCTAATTTCTACTCTTGTAGATCTGGCCAAATAGATATTGTATTTTTTGGTTGGAGACGCGAT	TTCCTTCCTTACCAGATGAA	CCTTTGGTGGTGCAGCAGTG	TCTCTTTAGAAACTCATCGC	CTGGCCAAATAGATATTGTA
ARFGEF3	ENSG00000112379	4	AAAGGACGAAACACCGTAATTTCTACTCTTGTAGATCAGAAACTCTAGGTGGTCTGTAATTTCTACTCTTGTAGATCCAGGGAGAAATGCCTGCTGTAATTTCTACTCTTGTAGATCATGGATACAAACCTCTCTTTAATTTCTACTCTTGTAGATCTATGCATCACCTACACGCCTTTTTTGGTTGGAGACGCGAT	CAGAAACTCTAGGTGGTCTG	CCAGGGAGAAATGCCTGCTG	CATGGATACAAACCTCTCTT	CTATGCATCACCTACACGCC
ARFIP1	ENSG00000164144	4	AAAGGACGAAACACCGTAATTTCTACTCTTGTAGATGGAGTCTACCATGGCTCAAGTAATTTCTACTCTTGTAGATACAATACCAAAGAGGGTGTTTAATTTCTACTCTTGTAGATCAGATGGTACATACCCAAAGTAATTTCTACTCTTGTAGATGGAAGAATTTGGCTATAATGTTTTTTGGTTGGAGACGCGAT	GGAGTCTACCATGGCTCAAG	ACAATACCAAAGAGGGTGTT	CAGATGGTACATACCCAAAG	GGAAGAATTTGGCTATAATG
ARFIP2	ENSG00000132254	4	AAAGGACGAAACACCGTAATTTCTACTCTTGTAGATCTAGCCATGACGGACGGGATTAATTTCTACTCTTGTAGATATTGAGGTTGGGTCCTGACATAATTTCTACTCTTGTAGATGGGTCTGGCCGCCATCCATCTAATTTCTACTCTTGTAGATCCAATCAGTGCACAAAGCAATTTTTTGGTTGGAGACGCGAT	CTAGCCATGACGGACGGGAT	ATTGAGGTTGGGTCCTGACA	GGGTCTGGCCGCCATCCATC	CCAATCAGTGCACAAAGCAA
ARG1	ENSG00000118520	4	AAAGGACGAAACACCGTAATTTCTACTCTTGTAGATAGAAAGGAGCTCCAATAATCTAATTTCTACTCTTGTAGATTCAAGCAGACCAGCCTTTCTTAATTTCTACTCTTGTAGATGAGTGTGATGTGAAGGATTATAATTTCTACTCTTGTAGATGCAATTGGAAGCATCTCTGGTTTTTTGGTTGGAGACGCGAT	AGAAAGGAGCTCCAATAATC	TCAAGCAGACCAGCCTTTCT	GAGTGTGATGTGAAGGATTA	GCAATTGGAAGCATCTCTGG
ARG2	ENSG00000081181	4	AAAGGACGAAACACCGTAATTTCTACTCTTGTAGATATCAAGCCAGCTTCTCTTATTAATTTCTACTCTTGTAGATCTTCCAGGCTGCCACCTAAATAATTTCTACTCTTGTAGATCAGCCTGGCAATCGGTACCATAATTTCTACTCTTGTAGATCTGGATCAAACCTTGTATCTTTTTTTGGTTGGAGACGCGAT	ATCAAGCCAGCTTCTCTTAT	CTTCCAGGCTGCCACCTAAA	CAGCCTGGCAATCGGTACCA	CTGGATCAAACCTTGTATCT
ARGFX	ENSG00000186103	4	AAAGGACGAAACACCGTAATTTCTACTCTTGTAGATAGAAACCATGAGGAACAGAATAATTTCTACTCTTGTAGATTCTCTGCCCTGAAGCAATACTAATTTCTACTCTTGTAGATTCCTGAAGATTTCTATCTGGTAATTTCTACTCTTGTAGATCACTGTCTGTATCAGTATCTTTTTTTGGTTGGAGACGCGAT	AGAAACCATGAGGAACAGAA	TCTCTGCCCTGAAGCAATAC	TCCTGAAGATTTCTATCTGG	CACTGTCTGTATCAGTATCT
ARGLU1	ENSG00000134884	4	AAAGGACGAAACACCGTAATTTCTACTCTTGTAGATCCGAGATTTGGAACGCTTCCTAATTTCTACTCTTGTAGATCTAGTCGACAGCAAGAAATATAATTTCTACTCTTGTAGATCACTTACCAGTTTGGCTTGTTAATTTCTACTCTTGTAGATAGGCCGAAGAACAGTTGAGATTTTTTGGTTGGAGACGCGAT	CCGAGATTTGGAACGCTTCC	CTAGTCGACAGCAAGAAATA	CACTTACCAGTTTGGCTTGT	AGGCCGAAGAACAGTTGAGA
ARHGAP10	ENSG00000071205	4	AAAGGACGAAACACCGTAATTTCTACTCTTGTAGATGTCGCAGCGATGAGGTTCTTTAATTTCTACTCTTGTAGATCTCATTCACTCAGAGACTTTTAATTTCTACTCTTGTAGATTCTCTGTTCCTCCAGATTCTTAATTTCTACTCTTGTAGATCAAGGGTTTAATCAGGGTTTTTTTTTGGTTGGAGACGCGAT	GTCGCAGCGATGAGGTTCTT	CTCATTCACTCAGAGACTTT	TCTCTGTTCCTCCAGATTCT	CAAGGGTTTAATCAGGGTTT
ARHGAP11A	ENSG00000198826	4	AAAGGACGAAACACCGTAATTTCTACTCTTGTAGATCTACCTGATACCGGTGTAGATAATTTCTACTCTTGTAGATCTTCGCCTTGGCACACCTGCTAATTTCTACTCTTGTAGATCCTAGATTGAATTTCAAACGTAATTTCTACTCTTGTAGATCAAGTCGCCAACCAACACTTTTTTTTGGTTGGAGACGCGAT	CTACCTGATACCGGTGTAGA	CTTCGCCTTGGCACACCTGC	CCTAGATTGAATTTCAAACG	CAAGTCGCCAACCAACACTT
ARHGAP12	ENSG00000165322	4	AAAGGACGAAACACCGTAATTTCTACTCTTGTAGATGCAGACCAGCTACCTGCTTATAATTTCTACTCTTGTAGATACAGGCAACCACACCTCCAATAATTTCTACTCTTGTAGATTAGCTTCTTTCATCGGAAGATAATTTCTACTCTTGTAGATTAGTGGCTCAAGCATGTTGATTTTTTGGTTGGAGACGCGAT	GCAGACCAGCTACCTGCTTA	ACAGGCAACCACACCTCCAA	TAGCTTCTTTCATCGGAAGA	TAGTGGCTCAAGCATGTTGA
ARHGAP15	ENSG00000075884	4	AAAGGACGAAACACCGTAATTTCTACTCTTGTAGATCACGGAAGTATCAGAATTTGTAATTTCTACTCTTGTAGATCAGATATCCAGACACAGAAGTAATTTCTACTCTTGTAGATCAAAGAATCCAAGCAACAGGTAATTTCTACTCTTGTAGATCTTGGCCCATTCAATGTGTGTTTTTTGGTTGGAGACGCGAT	CACGGAAGTATCAGAATTTG	CAGATATCCAGACACAGAAG	CAAAGAATCCAAGCAACAGG	CTTGGCCCATTCAATGTGTG
ARHGAP17	ENSG00000140750	4	AAAGGACGAAACACCGTAATTTCTACTCTTGTAGATCAGGGCCAGCATGGCACCGATAATTTCTACTCTTGTAGATGGTGGAGATTCCCAACATCCTAATTTCTACTCTTGTAGATCAGGTGGAACCAAGCTCACATAATTTCTACTCTTGTAGATCCCAGGATCAACTTGCAGCATTTTTTGGTTGGAGACGCGAT	CAGGGCCAGCATGGCACCGA	GGTGGAGATTCCCAACATCC	CAGGTGGAACCAAGCTCACA	CCCAGGATCAACTTGCAGCA
ARHGAP18	ENSG00000146376	4	AAAGGACGAAACACCGTAATTTCTACTCTTGTAGATCATGGCTGTTCCCGACGGTCTAATTTCTACTCTTGTAGATGATGAACTATCTATGGAAGATAATTTCTACTCTTGTAGATTCTACTGTCTTAGAGGGAGATAATTTCTACTCTTGTAGATATTTGTTCTAAGTGACTGCGTTTTTTGGTTGGAGACGCGAT	CATGGCTGTTCCCGACGGTC	GATGAACTATCTATGGAAGA	TCTACTGTCTTAGAGGGAGA	ATTTGTTCTAAGTGACTGCG
ARHGAP19	ENSG00000213390	4	AAAGGACGAAACACCGTAATTTCTACTCTTGTAGATCTGACGAAGATGGCGACTGATAATTTCTACTCTTGTAGATCCTGGAACTGAGTTGGCTCATAATTTCTACTCTTGTAGATTGTAGATACTCAATCAGTTGTAATTTCTACTCTTGTAGATAGGTGTGCATTGAAGTGTTTTTTTTTGGTTGGAGACGCGAT	CTGACGAAGATGGCGACTGA	CCTGGAACTGAGTTGGCTCA	TGTAGATACTCAATCAGTTG	AGGTGTGCATTGAAGTGTTT
ARHGAP1	ENSG00000175220	4	AAAGGACGAAACACCGTAATTTCTACTCTTGTAGATATCCGAGGGCCAGTTCTTCTTAATTTCTACTCTTGTAGATTCCACACCTAGGAGATGACATAATTTCTACTCTTGTAGATCCTGGAAGGTACCTGAAGCATAATTTCTACTCTTGTAGATCCGCAGCCTCCAGGAGAAGATTTTTTGGTTGGAGACGCGAT	ATCCGAGGGCCAGTTCTTCT	TCCACACCTAGGAGATGACA	CCTGGAAGGTACCTGAAGCA	CCGCAGCCTCCAGGAGAAGA
ARHGAP20	ENSG00000137727	4	AAAGGACGAAACACCGTAATTTCTACTCTTGTAGATTAGGGCTTTATCCAGGATAATAATTTCTACTCTTGTAGATGCCACAACAAACAGATCATTTAATTTCTACTCTTGTAGATGGCTGGCCCACAGTGAACTTTAATTTCTACTCTTGTAGATCCTAAGTCTAAGCCAGTGGCTTTTTTGGTTGGAGACGCGAT	TAGGGCTTTATCCAGGATAA	GCCACAACAAACAGATCATT	GGCTGGCCCACAGTGAACTT	CCTAAGTCTAAGCCAGTGGC
ARHGAP21	ENSG00000107863	4	AAAGGACGAAACACCGTAATTTCTACTCTTGTAGATAAATGAAATGATGGCCACGCTAATTTCTACTCTTGTAGATGGACCTGGCCAGGAGAATGTTAATTTCTACTCTTGTAGATAAGAAGAATATCAGCACCTGTAATTTCTACTCTTGTAGATACTTCTCTTTGAAGGTGACCTTTTTTGGTTGGAGACGCGAT	AAATGAAATGATGGCCACGC	GGACCTGGCCAGGAGAATGT	AAGAAGAATATCAGCACCTG	ACTTCTCTTTGAAGGTGACC
ARHGAP22	ENSG00000128805	4	AAAGGACGAAACACCGTAATTTCTACTCTTGTAGATTACTACAAGGACAAAGATGATAATTTCTACTCTTGTAGATTCTACAAGGGACACAGGTGATAATTTCTACTCTTGTAGATGGCAGCGCCTAGAGGAAACATAATTTCTACTCTTGTAGATCCTGAGGAAGGTTGCTCACTTTTTTTGGTTGGAGACGCGAT	TACTACAAGGACAAAGATGA	TCTACAAGGGACACAGGTGA	GGCAGCGCCTAGAGGAAACA	CCTGAGGAAGGTTGCTCACT
ARHGAP23	ENSG00000275832	4	AAAGGACGAAACACCGTAATTTCTACTCTTGTAGATGCTTCACTCTGCGCCACTTCTAATTTCTACTCTTGTAGATCCCATTCACCTTTACCAGCCTAATTTCTACTCTTGTAGATGCCACCACCGAAGACTCTCTTAATTTCTACTCTTGTAGATACCCTCGGACGCCATTACTCTTTTTTGGTTGGAGACGCGAT	GCTTCACTCTGCGCCACTTC	CCCATTCACCTTTACCAGCC	GCCACCACCGAAGACTCTCT	ACCCTCGGACGCCATTACTC
ARHGAP24	ENSG00000138639	4	AAAGGACGAAACACCGTAATTTCTACTCTTGTAGATTCAAGACTTGGCATACTCGCTAATTTCTACTCTTGTAGATTGCCTGGAAATAAAGTTTCTTAATTTCTACTCTTGTAGATACAGGAGGCGATCGAGATCGTAATTTCTACTCTTGTAGATGACTGCCAGGCCAGGCTAATTTTTTTGGTTGGAGACGCGAT	TCAAGACTTGGCATACTCGC	TGCCTGGAAATAAAGTTTCT	ACAGGAGGCGATCGAGATCG	GACTGCCAGGCCAGGCTAAT
ARHGAP25	ENSG00000163219	4	AAAGGACGAAACACCGTAATTTCTACTCTTGTAGATAGGTTGAAATCCCAGTTCCTTAATTTCTACTCTTGTAGATAGGGCTGCATGTATCTACCATAATTTCTACTCTTGTAGATACCCACTCCTCCATCTCCGCTAATTTCTACTCTTGTAGATCTCTCTCCTCAGCAGTGTTTTTTTTTGGTTGGAGACGCGAT	AGGTTGAAATCCCAGTTCCT	AGGGCTGCATGTATCTACCA	ACCCACTCCTCCATCTCCGC	CTCTCTCCTCAGCAGTGTTT
ARHGAP26	ENSG00000145819	4	AAAGGACGAAACACCGTAATTTCTACTCTTGTAGATAGTGCATAGGAGATGCAGAATAATTTCTACTCTTGTAGATCCACTGTCCTCAGGAATCTTTAATTTCTACTCTTGTAGATGAAACTTCTCCAAGGGAGTGTAATTTCTACTCTTGTAGATTATGAAGTATCCCTGGAATATTTTTTGGTTGGAGACGCGAT	AGTGCATAGGAGATGCAGAA	CCACTGTCCTCAGGAATCTT	GAAACTTCTCCAAGGGAGTG	TATGAAGTATCCCTGGAATA
ARHGAP27	ENSG00000159314	4	AAAGGACGAAACACCGTAATTTCTACTCTTGTAGATGGTGAGCCCGGCCCTACCTCTAATTTCTACTCTTGTAGATCCTTGTCTGCCGTCTTGGTGTAATTTCTACTCTTGTAGATAGTCCTTGAAGAATGTCAGGTAATTTCTACTCTTGTAGATTCCTGCCAGCTTCCCAAGCGTTTTTTGGTTGGAGACGCGAT	GGTGAGCCCGGCCCTACCTC	CCTTGTCTGCCGTCTTGGTG	AGTCCTTGAAGAATGTCAGG	TCCTGCCAGCTTCCCAAGCG
ARHGAP28	ENSG00000088756	4	AAAGGACGAAACACCGTAATTTCTACTCTTGTAGATATTTCTTCCGTTAGCCTCGTTAATTTCTACTCTTGTAGATGCCAGATGATGCTTCTCTCATAATTTCTACTCTTGTAGATCTTGGCAGGCTATACTTGAGTAATTTCTACTCTTGTAGATGAGCCTCCGTAACCATTTCTTTTTTTGGTTGGAGACGCGAT	ATTTCTTCCGTTAGCCTCGT	GCCAGATGATGCTTCTCTCA	CTTGGCAGGCTATACTTGAG	GAGCCTCCGTAACCATTTCT
ARHGAP29	ENSG00000137962	4	AAAGGACGAAACACCGTAATTTCTACTCTTGTAGATCAGTGAGCATTTCTGCAGCATAATTTCTACTCTTGTAGATCTTACAGCTGTGAACTTCACTAATTTCTACTCTTGTAGATTCGAGAAACAGGCAGTCGCATAATTTCTACTCTTGTAGATACTGGATGAGTCCACTGATTTTTTTTGGTTGGAGACGCGAT	CAGTGAGCATTTCTGCAGCA	CTTACAGCTGTGAACTTCAC	TCGAGAAACAGGCAGTCGCA	ACTGGATGAGTCCACTGATT
ARHGAP30	ENSG00000186517	4	AAAGGACGAAACACCGTAATTTCTACTCTTGTAGATCGCTGCCCTTCTTCTTTCCTTAATTTCTACTCTTGTAGATACTCACCGAAGCTTCTGGATTAATTTCTACTCTTGTAGATCCTCCAAGACATTCACTGCGTAATTTCTACTCTTGTAGATGGACAGGGAGTTCCCGAAGCTTTTTTGGTTGGAGACGCGAT	CGCTGCCCTTCTTCTTTCCT	ACTCACCGAAGCTTCTGGAT	CCTCCAAGACATTCACTGCG	GGACAGGGAGTTCCCGAAGC
ARHGAP31	ENSG00000031081	4	AAAGGACGAAACACCGTAATTTCTACTCTTGTAGATGGACTAACTCATGAAGAACATAATTTCTACTCTTGTAGATAGGAGTCACCTCAAACATACTAATTTCTACTCTTGTAGATGCTCAGATCAATGTCCAGATTAATTTCTACTCTTGTAGATCCAACCATTCTTACCTATAGTTTTTTGGTTGGAGACGCGAT	GGACTAACTCATGAAGAACA	AGGAGTCACCTCAAACATAC	GCTCAGATCAATGTCCAGAT	CCAACCATTCTTACCTATAG
ARHGAP32	ENSG00000134909	4	AAAGGACGAAACACCGTAATTTCTACTCTTGTAGATAGTACAAGATGGAGACTGAATAATTTCTACTCTTGTAGATCCATTGCGCTAAGAGTTTCTTAATTTCTACTCTTGTAGATACATGCTTAACCTTCATACTTAATTTCTACTCTTGTAGATAGTATACCTGTATGCTGCCGTTTTTTGGTTGGAGACGCGAT	AGTACAAGATGGAGACTGAA	CCATTGCGCTAAGAGTTTCT	ACATGCTTAACCTTCATACT	AGTATACCTGTATGCTGCCG
ARHGAP33	ENSG00000004777	4	AAAGGACGAAACACCGTAATTTCTACTCTTGTAGATCTCCCTCACCCTCACCTCTTTAATTTCTACTCTTGTAGATCACTACGAGAACGTTGACTTTAATTTCTACTCTTGTAGATCCTCTGCAGCTCCTGCTGTCTAATTTCTACTCTTGTAGATACCGGAGGTTCTCCTGCCTTTTTTTTGGTTGGAGACGCGAT	CTCCCTCACCCTCACCTCTT	CACTACGAGAACGTTGACTT	CCTCTGCAGCTCCTGCTGTC	ACCGGAGGTTCTCCTGCCTT
ARHGAP35	ENSG00000160007	4	AAAGGACGAAACACCGTAATTTCTACTCTTGTAGATAAGGGACTCCTGGACTCTAATAATTTCTACTCTTGTAGATGGGTGCCCTTAACAACTGTCTAATTTCTACTCTTGTAGATCCTTGATCAAACTGTCTCTGTAATTTCTACTCTTGTAGATAGACCACAACCTGGACCTGGTTTTTTGGTTGGAGACGCGAT	AAGGGACTCCTGGACTCTAA	GGGTGCCCTTAACAACTGTC	CCTTGATCAAACTGTCTCTG	AGACCACAACCTGGACCTGG
ARHGAP36	ENSG00000147256	4	AAAGGACGAAACACCGTAATTTCTACTCTTGTAGATAATTCGGAGAGGAAATGTCTTAATTTCTACTCTTGTAGATTGTAGCTCTGCCTATTGACCTAATTTCTACTCTTGTAGATCCCGCCGCAAGCATCTTGAATAATTTCTACTCTTGTAGATCAATTGGCCAACGACTTCTGTTTTTTGGTTGGAGACGCGAT	AATTCGGAGAGGAAATGTCT	TGTAGCTCTGCCTATTGACC	CCCGCCGCAAGCATCTTGAA	CAATTGGCCAACGACTTCTG
ARHGAP39	ENSG00000147799	4	AAAGGACGAAACACCGTAATTTCTACTCTTGTAGATGGACAGTGAAGGAGGACAGCTAATTTCTACTCTTGTAGATCCGGGATTACAGTGCGGACGTAATTTCTACTCTTGTAGATGCGCCCGAGTTCCACCGCAGTAATTTCTACTCTTGTAGATACGCTGCGCAAGCCCTCCTCTTTTTTGGTTGGAGACGCGAT	GGACAGTGAAGGAGGACAGC	CCGGGATTACAGTGCGGACG	GCGCCCGAGTTCCACCGCAG	ACGCTGCGCAAGCCCTCCTC
ARHGAP42	ENSG00000165895	4	AAAGGACGAAACACCGTAATTTCTACTCTTGTAGATCTTGCAGATCTGTCTATGGCTAATTTCTACTCTTGTAGATCAAACAGCTCAGTCACTAAATAATTTCTACTCTTGTAGATGGCAGATACACAAATTGACCTAATTTCTACTCTTGTAGATTCATTTCTTCAGGGCTTATTTTTTTTGGTTGGAGACGCGAT	CTTGCAGATCTGTCTATGGC	CAAACAGCTCAGTCACTAAA	GGCAGATACACAAATTGACC	TCATTTCTTCAGGGCTTATT
ARHGAP44	ENSG00000006740	4	AAAGGACGAAACACCGTAATTTCTACTCTTGTAGATACAACACTGGCTCAGTGTCTTAATTTCTACTCTTGTAGATAGTTGCAAGTAGAGAGAGACTAATTTCTACTCTTGTAGATTGTTGTGTAACCACAGGTGGTAATTTCTACTCTTGTAGATCATCAGGTGGCAGCAGACTTTTTTTTGGTTGGAGACGCGAT	ACAACACTGGCTCAGTGTCT	AGTTGCAAGTAGAGAGAGAC	TGTTGTGTAACCACAGGTGG	CATCAGGTGGCAGCAGACTT
ARHGAP4	ENSG00000089820	4	AAAGGACGAAACACCGTAATTTCTACTCTTGTAGATCTCACCGTCTGGAGCTCTGATAATTTCTACTCTTGTAGATGGTCTCCCTGCAGGCCAAGATAATTTCTACTCTTGTAGATCTCCTCAGTGCTGTGACACATAATTTCTACTCTTGTAGATGGTCTCCTGCTGCTGGCCGCTTTTTTGGTTGGAGACGCGAT	CTCACCGTCTGGAGCTCTGA	GGTCTCCCTGCAGGCCAAGA	CTCCTCAGTGCTGTGACACA	GGTCTCCTGCTGCTGGCCGC
ARHGAP5	ENSG00000100852	4	AAAGGACGAAACACCGTAATTTCTACTCTTGTAGATCATCTAAGGCATACTCATCATAATTTCTACTCTTGTAGATCCAATTTCTACGTGTTGGTGTAATTTCTACTCTTGTAGATTTCCCGCTGACACGGTAGAGTAATTTCTACTCTTGTAGATCAGATCTGCCAGATCCTTTATTTTTTGGTTGGAGACGCGAT	CATCTAAGGCATACTCATCA	CCAATTTCTACGTGTTGGTG	TTCCCGCTGACACGGTAGAG	CAGATCTGCCAGATCCTTTA
ARHGAP6	ENSG00000047648	4	AAAGGACGAAACACCGTAATTTCTACTCTTGTAGATACTTTGACTATGAGGTTCCCTAATTTCTACTCTTGTAGATGGAATGGTGATCTGACAGCTTAATTTCTACTCTTGTAGATCTAGTGAATCCAGTTTCTTTTAATTTCTACTCTTGTAGATATTCCAGAATTCATCCCACATTTTTTGGTTGGAGACGCGAT	ACTTTGACTATGAGGTTCCC	GGAATGGTGATCTGACAGCT	CTAGTGAATCCAGTTTCTTT	ATTCCAGAATTCATCCCACA
ARHGAP9	ENSG00000123329	4	AAAGGACGAAACACCGTAATTTCTACTCTTGTAGATGAAGCAGTAGGAACCTATCCTAATTTCTACTCTTGTAGATCAGGGCCGAAGTTGTTTCATTAATTTCTACTCTTGTAGATTGTAGAAGCAGCGTCCAGAGTAATTTCTACTCTTGTAGATCCTGAGGTTGCAGGACATCATTTTTTGGTTGGAGACGCGAT	GAAGCAGTAGGAACCTATCC	CAGGGCCGAAGTTGTTTCAT	TGTAGAAGCAGCGTCCAGAG	CCTGAGGTTGCAGGACATCA
ARHGDIA	ENSG00000141522	4	AAAGGACGAAACACCGTAATTTCTACTCTTGTAGATGCAGGCTCTCGTCGTCCTTGTAATTTCTACTCTTGTAGATTCCGGTACTCCACACCCTCCTAATTTCTACTCTTGTAGATTGCTGAAGGAGGGTGTGGAGTAATTTCTACTCTTGTAGATCTGTACGTATGCTGGATGTATTTTTTGGTTGGAGACGCGAT	GCAGGCTCTCGTCGTCCTTG	TCCGGTACTCCACACCCTCC	TGCTGAAGGAGGGTGTGGAG	CTGTACGTATGCTGGATGTA
ARHGDIB	ENSG00000111348	4	AAAGGACGAAACACCGTAATTTCTACTCTTGTAGATCTGCAGCTCTTTCAGGGACTTAATTTCTACTCTTGTAGATGATCCTGCAGATCCGAAAGCTAATTTCTACTCTTGTAGATACTCTATATTCAGAACCTTCTAATTTCTACTCTTGTAGATAGGCCTGACACAATATCCCTTTTTTTGGTTGGAGACGCGAT	CTGCAGCTCTTTCAGGGACT	GATCCTGCAGATCCGAAAGC	ACTCTATATTCAGAACCTTC	AGGCCTGACACAATATCCCT
ARHGDIG	ENSG00000242173	3	AAAGGACGAAACACCGTAATTTCTACTCTTGTAGATTCCTCAGACCCAAGCCTGCCTAATTTCTACTCTTGTAGATTCCTGAAGGAAGGTGTTGATTAATTTCTACTCTTGTAGATTGACTCCGGTGGAGGAAGCGTAATTTCTACTCTTGTAGATGAGATTGGGCGTTTACTCGGTTTTTTGGTTGGAGACGCGAT	TCCTCAGACCCAAGCCTGCC	TCCTGAAGGAAGGTGTTGAT	TGACTCCGGTGGAGGAAGCG	GAGATTGGGCGTTTACTCGG
ARHGEF10L	ENSG00000074964	4	AAAGGACGAAACACCGTAATTTCTACTCTTGTAGATAGTTTGATGACAGTGATGATTAATTTCTACTCTTGTAGATCAGACCCAGACCCAGCAGCTTAATTTCTACTCTTGTAGATCCCGCCCTGGAAGAGGATGTTAATTTCTACTCTTGTAGATTCCAGACCTGACTAGGCTAATTTTTTGGTTGGAGACGCGAT	AGTTTGATGACAGTGATGAT	CAGACCCAGACCCAGCAGCT	CCCGCCCTGGAAGAGGATGT	TCCAGACCTGACTAGGCTAA
ARHGEF10	ENSG00000104728	4	AAAGGACGAAACACCGTAATTTCTACTCTTGTAGATACAGTGGAGATGAAATCCCATAATTTCTACTCTTGTAGATATCGGGAGCACCAGCTTAGTTAATTTCTACTCTTGTAGATCCAGCAGAAACACCAGAAGTTAATTTCTACTCTTGTAGATAGTGAAGATCAAGTCGGTCGTTTTTTGGTTGGAGACGCGAT	ACAGTGGAGATGAAATCCCA	ATCGGGAGCACCAGCTTAGT	CCAGCAGAAACACCAGAAGT	AGTGAAGATCAAGTCGGTCG
ARHGEF11	ENSG00000132694	4	AAAGGACGAAACACCGTAATTTCTACTCTTGTAGATCTTACTCCTTCTCCAGGTTATAATTTCTACTCTTGTAGATTCTCCGCCTTCCAGGTCTCGTAATTTCTACTCTTGTAGATATGATCCGGTCGCCCTCTTTTAATTTCTACTCTTGTAGATCCACTTCCAGGTGTGAGCTATTTTTTGGTTGGAGACGCGAT	CTTACTCCTTCTCCAGGTTA	TCTCCGCCTTCCAGGTCTCG	ATGATCCGGTCGCCCTCTTT	CCACTTCCAGGTGTGAGCTA
ARHGEF12	ENSG00000196914	4	AAAGGACGAAACACCGTAATTTCTACTCTTGTAGATAACCGAGAGTCACCAACAGATAATTTCTACTCTTGTAGATAAATGCCTTGCCTTCTTTGATAATTTCTACTCTTGTAGATAATGAGTCACCAGAGTTCCATAATTTCTACTCTTGTAGATTCAGAATTTCTACTTTCTGGTTTTTTGGTTGGAGACGCGAT	AACCGAGAGTCACCAACAGA	AAATGCCTTGCCTTCTTTGA	AATGAGTCACCAGAGTTCCA	TCAGAATTTCTACTTTCTGG
ARHGEF15	ENSG00000198844	4	AAAGGACGAAACACCGTAATTTCTACTCTTGTAGATAAGAGCACAGAGGAAGATGTTAATTTCTACTCTTGTAGATGATTCCATCTTCAGAAAGCATAATTTCTACTCTTGTAGATTTTCTCCACAGGGAAGAGGATAATTTCTACTCTTGTAGATCTGGAGAAGGACTCCCATCCTTTTTTGGTTGGAGACGCGAT	AAGAGCACAGAGGAAGATGT	GATTCCATCTTCAGAAAGCA	TTTCTCCACAGGGAAGAGGA	CTGGAGAAGGACTCCCATCC
ARHGEF16	ENSG00000130762	4	AAAGGACGAAACACCGTAATTTCTACTCTTGTAGATGCCGGGCTCCGAGTATGAGGTAATTTCTACTCTTGTAGATGGAGTGGCCCTGGGTCTTGATAATTTCTACTCTTGTAGATCTGTTCAACGATGTCCTGGTTAATTTCTACTCTTGTAGATCTGGAGAGGCCCTGCCACTGTTTTTTGGTTGGAGACGCGAT	GCCGGGCTCCGAGTATGAGG	GGAGTGGCCCTGGGTCTTGA	CTGTTCAACGATGTCCTGGT	CTGGAGAGGCCCTGCCACTG
ARHGEF17	ENSG00000110237	4	AAAGGACGAAACACCGTAATTTCTACTCTTGTAGATCCAGCAATCCTGTCGTCCACTAATTTCTACTCTTGTAGATCATTGAGGAAGTTATCGATATAATTTCTACTCTTGTAGATGCTTCAGAGTGGTGCAGACGTAATTTCTACTCTTGTAGATGCCCAGGGTGGTGAGGTCCTTTTTTTGGTTGGAGACGCGAT	CCAGCAATCCTGTCGTCCAC	CATTGAGGAAGTTATCGATA	GCTTCAGAGTGGTGCAGACG	GCCCAGGGTGGTGAGGTCCT
ARHGEF19	ENSG00000142632	4	AAAGGACGAAACACCGTAATTTCTACTCTTGTAGATCAGAGCTGCCCGCCCTGAAGTAATTTCTACTCTTGTAGATCTAGGCTAGACACACAGGAATAATTTCTACTCTTGTAGATCAAACTGCCCGAGGTCAAGATAATTTCTACTCTTGTAGATCCGCTGATCTCTCAGGCCCGTTTTTTGGTTGGAGACGCGAT	CAGAGCTGCCCGCCCTGAAG	CTAGGCTAGACACACAGGAA	CAAACTGCCCGAGGTCAAGA	CCGCTGATCTCTCAGGCCCG
ARHGEF1	ENSG00000076928	4	AAAGGACGAAACACCGTAATTTCTACTCTTGTAGATCTGTCTGCATGCCGACATGCTAATTTCTACTCTTGTAGATCACCACCTCCTGCACGAACCTAATTTCTACTCTTGTAGATGTGGCCCTGCAGAGCTGCTGTAATTTCTACTCTTGTAGATCCTTAGAGCAGCTCAAAGCCTTTTTTGGTTGGAGACGCGAT	CTGTCTGCATGCCGACATGC	CACCACCTCCTGCACGAACC	GTGGCCCTGCAGAGCTGCTG	CCTTAGAGCAGCTCAAAGCC
ARHGEF25	ENSG00000240771	4	AAAGGACGAAACACCGTAATTTCTACTCTTGTAGATGAATGATCCAACCATCTCCTTAATTTCTACTCTTGTAGATCAGAGCCTTCTTCTTCTGTTTAATTTCTACTCTTGTAGATTCTGTTTCTACCAGTTCACTTAATTTCTACTCTTGTAGATCTGGATATTCCCAAACACAATTTTTTGGTTGGAGACGCGAT	GAATGATCCAACCATCTCCT	CAGAGCCTTCTTCTTCTGTT	TCTGTTTCTACCAGTTCACT	CTGGATATTCCCAAACACAA
ARHGEF26	ENSG00000114790	4	AAAGGACGAAACACCGTAATTTCTACTCTTGTAGATCCTTTATCCTTCCCAGACTGTAATTTCTACTCTTGTAGATATCTGACTTCTGTTCTTTGGTAATTTCTACTCTTGTAGATCTTGCCTCACAGACATCTGTTAATTTCTACTCTTGTAGATAGGTTCTTTATAGAGTTGGATTTTTTGGTTGGAGACGCGAT	CCTTTATCCTTCCCAGACTG	ATCTGACTTCTGTTCTTTGG	CTTGCCTCACAGACATCTGT	AGGTTCTTTATAGAGTTGGA
ARHGEF28	ENSG00000214944	4	AAAGGACGAAACACCGTAATTTCTACTCTTGTAGATCTTATGACGGATCTCATCAGTAATTTCTACTCTTGTAGATCCTTGACGGCAGGAGCACTGTAATTTCTACTCTTGTAGATCCAGTTCTTCTTGTGTCTCCTAATTTCTACTCTTGTAGATCGATGAGTGAATGTAATGCATTTTTTGGTTGGAGACGCGAT	CTTATGACGGATCTCATCAG	CCTTGACGGCAGGAGCACTG	CCAGTTCTTCTTGTGTCTCC	CGATGAGTGAATGTAATGCA
ARHGEF2	ENSG00000116584	4	AAAGGACGAAACACCGTAATTTCTACTCTTGTAGATAGTTTCAGGCATGACCATGTTAATTTCTACTCTTGTAGATCAGCGGTTGTGGATAGTCACTAATTTCTACTCTTGTAGATCCCAAACAGAGGCTCACCCATAATTTCTACTCTTGTAGATCAGCTGACTCTTGGAGTCTTTTTTTTGGTTGGAGACGCGAT	AGTTTCAGGCATGACCATGT	CAGCGGTTGTGGATAGTCAC	CCCAAACAGAGGCTCACCCA	CAGCTGACTCTTGGAGTCTT
ARHGEF33	ENSG00000214694	4	AAAGGACGAAACACCGTAATTTCTACTCTTGTAGATCCTGGTAAATCTGCGTGGAATAATTTCTACTCTTGTAGATGTTGCAGGCCCTAGCCTCCGTAATTTCTACTCTTGTAGATGGAAGAGCTGAGCAATGCCATAATTTCTACTCTTGTAGATGTTCTATCAATATCCCTGAGTTTTTTGGTTGGAGACGCGAT	CCTGGTAAATCTGCGTGGAA	GTTGCAGGCCCTAGCCTCCG	GGAAGAGCTGAGCAATGCCA	GTTCTATCAATATCCCTGAG
ARHGEF37	ENSG00000183111	4	AAAGGACGAAACACCGTAATTTCTACTCTTGTAGATCCAGAACCTGCTGACATGGCTAATTTCTACTCTTGTAGATAGAACAGGACATCCAGATCTTAATTTCTACTCTTGTAGATTGCAGCAGCAGTGGGTACCTTAATTTCTACTCTTGTAGATAGACAGAAGACAAGGAATTTTTTTTTGGTTGGAGACGCGAT	CCAGAACCTGCTGACATGGC	AGAACAGGACATCCAGATCT	TGCAGCAGCAGTGGGTACCT	AGACAGAAGACAAGGAATTT
ARHGEF38	ENSG00000236699	4	AAAGGACGAAACACCGTAATTTCTACTCTTGTAGATCCTAATATGGAGCCCAAAGATAATTTCTACTCTTGTAGATCCATCATCCTCTTCATATGATAATTTCTACTCTTGTAGATGCAACATTGAGTCCGTGCATTAATTTCTACTCTTGTAGATATAGGACTCCAGTATACTATTTTTTTGGTTGGAGACGCGAT	CCTAATATGGAGCCCAAAGA	CCATCATCCTCTTCATATGA	GCAACATTGAGTCCGTGCAT	ATAGGACTCCAGTATACTAT
ARHGEF39	ENSG00000137135	4	AAAGGACGAAACACCGTAATTTCTACTCTTGTAGATGCTCCTGGGAGCTCATCTACTAATTTCTACTCTTGTAGATCTGCCAACTCAGAGAGGTCCTAATTTCTACTCTTGTAGATCGGAGGTTTGTACGGCTTCATAATTTCTACTCTTGTAGATAGCCAAAGCTACGACGAGATTTTTTTGGTTGGAGACGCGAT	GCTCCTGGGAGCTCATCTAC	CTGCCAACTCAGAGAGGTCC	CGGAGGTTTGTACGGCTTCA	AGCCAAAGCTACGACGAGAT
ARHGEF3	ENSG00000163947	4	AAAGGACGAAACACCGTAATTTCTACTCTTGTAGATACTGAAGCGCTTTAATGGCGTAATTTCTACTCTTGTAGATCTTGGATGTAAGCATCTGATTAATTTCTACTCTTGTAGATCCAAGGAGAAGAAGACTTGATAATTTCTACTCTTGTAGATATTCAACTCTTGTTCTGTCATTTTTTGGTTGGAGACGCGAT	ACTGAAGCGCTTTAATGGCG	CTTGGATGTAAGCATCTGAT	CCAAGGAGAAGAAGACTTGA	ATTCAACTCTTGTTCTGTCA
ARHGEF40	ENSG00000165801	4	AAAGGACGAAACACCGTAATTTCTACTCTTGTAGATGCTCAGATTCTGGCTTCCCTTAATTTCTACTCTTGTAGATCTTCCTGCACAGTCTCCAGCTAATTTCTACTCTTGTAGATAGATCATTCTCTGACAGCACTAATTTCTACTCTTGTAGATATACCTCTTCCTCTGGCTCTTTTTTTGGTTGGAGACGCGAT	GCTCAGATTCTGGCTTCCCT	CTTCCTGCACAGTCTCCAGC	AGATCATTCTCTGACAGCAC	ATACCTCTTCCTCTGGCTCT
ARHGEF4	ENSG00000136002	4	AAAGGACGAAACACCGTAATTTCTACTCTTGTAGATGACGTGGGCCTGCTTCTGCATAATTTCTACTCTTGTAGATAATCTCCCTAGAAGAAGCCATAATTTCTACTCTTGTAGATAAGCCCAGCTCCTGGTCGTCTAATTTCTACTCTTGTAGATGCTTGAGGCTGTGTAACTCGTTTTTTGGTTGGAGACGCGAT	GACGTGGGCCTGCTTCTGCA	AATCTCCCTAGAAGAAGCCA	AAGCCCAGCTCCTGGTCGTC	GCTTGAGGCTGTGTAACTCG
ARHGEF5	ENSG00000050327	4	AAAGGACGAAACACCGTAATTTCTACTCTTGTAGATCCAGGAGGGAAACCTCTTGTTAATTTCTACTCTTGTAGATGATTCAAGAGGTCCAGCCGTTAATTTCTACTCTTGTAGATAAGACGCTGCTCCAAACTCATAATTTCTACTCTTGTAGATCCAGGAGTATAGTGATGTTGTTTTTTGGTTGGAGACGCGAT	CCAGGAGGGAAACCTCTTGT	GATTCAAGAGGTCCAGCCGT	AAGACGCTGCTCCAAACTCA	CCAGGAGTATAGTGATGTTG
ARHGEF6	ENSG00000129675	4	AAAGGACGAAACACCGTAATTTCTACTCTTGTAGATCACAGAGCCAGGCATGAGTCTAATTTCTACTCTTGTAGATAGGAAGTCATTGATGTTGTTTAATTTCTACTCTTGTAGATATCCTGATGACCTTTATTCATAATTTCTACTCTTGTAGATACAGATCAGCTATCAGAAAGTTTTTTGGTTGGAGACGCGAT	CACAGAGCCAGGCATGAGTC	AGGAAGTCATTGATGTTGTT	ATCCTGATGACCTTTATTCA	ACAGATCAGCTATCAGAAAG
ARHGEF7	ENSG00000102606	4	AAAGGACGAAACACCGTAATTTCTACTCTTGTAGATGGACATGACCGATAATAGCATAATTTCTACTCTTGTAGATGGAGGGCTCTTCAGTGTTCCTAATTTCTACTCTTGTAGATAACGTACCTACGGCCATTGCTAATTTCTACTCTTGTAGATTTGGCTCTAGGTTAAGTTCATTTTTTGGTTGGAGACGCGAT	GGACATGACCGATAATAGCA	GGAGGGCTCTTCAGTGTTCC	AACGTACCTACGGCCATTGC	TTGGCTCTAGGTTAAGTTCA
ARHGEF9	ENSG00000131089	4	AAAGGACGAAACACCGTAATTTCTACTCTTGTAGATAAGCTGGCGACGTCATCAAATAATTTCTACTCTTGTAGATCCTGCTTCCACAGCTCTGGGTAATTTCTACTCTTGTAGATGGAACATTGAAGATATCTACTAATTTCTACTCTTGTAGATCCACAGCAAGATGGATTCTGTTTTTTGGTTGGAGACGCGAT	AAGCTGGCGACGTCATCAAA	CCTGCTTCCACAGCTCTGGG	GGAACATTGAAGATATCTAC	CCACAGCAAGATGGATTCTG
ARID1A	ENSG00000117713	4	AAAGGACGAAACACCGTAATTTCTACTCTTGTAGATCTGCCCGGCGGCTGCCTTCATAATTTCTACTCTTGTAGATTAGCCATCCAGTCCAATGGATAATTTCTACTCTTGTAGATCTGGGACTGCTGAGACTGGGTAATTTCTACTCTTGTAGATGGTCTCAGGCATCCTCAGCCTTTTTTGGTTGGAGACGCGAT	CTGCCCGGCGGCTGCCTTCA	TAGCCATCCAGTCCAATGGA	CTGGGACTGCTGAGACTGGG	GGTCTCAGGCATCCTCAGCC
ARID1B	ENSG00000049618	4	AAAGGACGAAACACCGTAATTTCTACTCTTGTAGATGCTGCTGCTGTAGTGCGTGGTAATTTCTACTCTTGTAGATTGTCTTCACAGGGCAGCCCATAATTTCTACTCTTGTAGATACAGATGCCACCTCAGTATGTAATTTCTACTCTTGTAGATGGACATGTCTCAGGAAGGCTTTTTTTGGTTGGAGACGCGAT	GCTGCTGCTGTAGTGCGTGG	TGTCTTCACAGGGCAGCCCA	ACAGATGCCACCTCAGTATG	GGACATGTCTCAGGAAGGCT
ARID2	ENSG00000189079	4	AAAGGACGAAACACCGTAATTTCTACTCTTGTAGATCTGGACGAGCTGCGGCAGTTTAATTTCTACTCTTGTAGATCCAGGTTTCTGAGAAGAATCTAATTTCTACTCTTGTAGATGATTGCCTGGTGGTACCTCATAATTTCTACTCTTGTAGATGGAGTCCAGATAACAGTGAATTTTTTGGTTGGAGACGCGAT	CTGGACGAGCTGCGGCAGTT	CCAGGTTTCTGAGAAGAATC	GATTGCCTGGTGGTACCTCA	GGAGTCCAGATAACAGTGAA
ARID3A	ENSG00000116017	4	AAAGGACGAAACACCGTAATTTCTACTCTTGTAGATGTGGCTCCCTCTTTGCCTACTAATTTCTACTCTTGTAGATCTACCTAGAGGAGGACTCAGTAATTTCTACTCTTGTAGATTTCTTCTTCCCACAGCCTCCTAATTTCTACTCTTGTAGATTTGGGAGCAGAGGTTGGCGTTTTTTTGGTTGGAGACGCGAT	GTGGCTCCCTCTTTGCCTAC	CTACCTAGAGGAGGACTCAG	TTCTTCTTCCCACAGCCTCC	TTGGGAGCAGAGGTTGGCGT
ARID3B	ENSG00000179361	4	AAAGGACGAAACACCGTAATTTCTACTCTTGTAGATGCTTGTTGTCCATGTGGTGGTAATTTCTACTCTTGTAGATGCCTGGAGTGATGATGCAGATAATTTCTACTCTTGTAGATCTTTCAGGATCACCGTCCAGTAATTTCTACTCTTGTAGATGTGATCTCCCTCCAGATCTTTTTTTTGGTTGGAGACGCGAT	GCTTGTTGTCCATGTGGTGG	GCCTGGAGTGATGATGCAGA	CTTTCAGGATCACCGTCCAG	GTGATCTCCCTCCAGATCTT
ARID3C	ENSG00000205143	4	AAAGGACGAAACACCGTAATTTCTACTCTTGTAGATCATGAAGCTAAACAGGTCATTAATTTCTACTCTTGTAGATGCCTGGTGACCGCCAAGGGCTAATTTCTACTCTTGTAGATTTAATAGGGCTTGGACTCAGTAATTTCTACTCTTGTAGATCCAGGTGTCCTCTTTGCCCGTTTTTTGGTTGGAGACGCGAT	CATGAAGCTAAACAGGTCAT	GCCTGGTGACCGCCAAGGGC	TTAATAGGGCTTGGACTCAG	CCAGGTGTCCTCTTTGCCCG
ARID4A	ENSG00000032219	4	AAAGGACGAAACACCGTAATTTCTACTCTTGTAGATACCAGGCGGCAGATGAGCCTTAATTTCTACTCTTGTAGATCTTGGTCATCTTGTACCAATTAATTTCTACTCTTGTAGATGGTTGGAGCTATTGTTGAAATAATTTCTACTCTTGTAGATAGACAAAGTGAGGTACGTCTTTTTTTGGTTGGAGACGCGAT	ACCAGGCGGCAGATGAGCCT	CTTGGTCATCTTGTACCAAT	GGTTGGAGCTATTGTTGAAA	AGACAAAGTGAGGTACGTCT
ARID4B	ENSG00000054267	4	AAAGGACGAAACACCGTAATTTCTACTCTTGTAGATACAGTGGGCACTGATGTGAGTAATTTCTACTCTTGTAGATTGTGGTCATCCTGAACTTCCTAATTTCTACTCTTGTAGATGGTAGGAGCTATTGTGGAAGTAATTTCTACTCTTGTAGATAGGCACAGTGAAGATCGTCTTTTTTTGGTTGGAGACGCGAT	ACAGTGGGCACTGATGTGAG	TGTGGTCATCCTGAACTTCC	GGTAGGAGCTATTGTGGAAG	AGGCACAGTGAAGATCGTCT
ARID5A	ENSG00000196843	4	AAAGGACGAAACACCGTAATTTCTACTCTTGTAGATCTGGGCTTGGAGGTGGGCAGTAATTTCTACTCTTGTAGATTCTCATTCCAGATGATGCCATAATTTCTACTCTTGTAGATAGTCTAGAGAAGAAGTCCCTTAATTTCTACTCTTGTAGATCCCGGCCTCATCTGCCTGGCTTTTTTGGTTGGAGACGCGAT	CTGGGCTTGGAGGTGGGCAG	TCTCATTCCAGATGATGCCA	AGTCTAGAGAAGAAGTCCCT	CCCGGCCTCATCTGCCTGGC
ARID5B	ENSG00000150347	4	AAAGGACGAAACACCGTAATTTCTACTCTTGTAGATCCACCTCGCCATGGTCGCTATAATTTCTACTCTTGTAGATAAGTTGAGTCCACTGTTTAGTAATTTCTACTCTTGTAGATACCACCCGACTCTCATAGAATAATTTCTACTCTTGTAGATCGTGGTCTGCCTTTAAGATTTTTTTTGGTTGGAGACGCGAT	CCACCTCGCCATGGTCGCTA	AAGTTGAGTCCACTGTTTAG	ACCACCCGACTCTCATAGAA	CGTGGTCTGCCTTTAAGATT
ARIH1	ENSG00000166233	4	AAAGGACGAAACACCGTAATTTCTACTCTTGTAGATGAATCCAGCAACTATCACAATAATTTCTACTCTTGTAGATACTGGCCTTGAATGTGGACATAATTTCTACTCTTGTAGATAGACTATTTCGTGTCCTGCTTAATTTCTACTCTTGTAGATAGGCGCCTGATCACAGATTCTTTTTTGGTTGGAGACGCGAT	GAATCCAGCAACTATCACAA	ACTGGCCTTGAATGTGGACA	AGACTATTTCGTGTCCTGCT	AGGCGCCTGATCACAGATTC
ARIH2OS	ENSG00000221883	4	AAAGGACGAAACACCGTAATTTCTACTCTTGTAGATACAACCGGTCCCAGAAGGTATAATTTCTACTCTTGTAGATTCGGCCGCTATCTGGTCAGATAATTTCTACTCTTGTAGATTCACCGGCTTCTCATTTCACTAATTTCTACTCTTGTAGATGCGCCGCCTCCTTGAAACTTTTTTTTGGTTGGAGACGCGAT	ACAACCGGTCCCAGAAGGTA	TCGGCCGCTATCTGGTCAGA	TCACCGGCTTCTCATTTCAC	GCGCCGCCTCCTTGAAACTT
ARIH2	ENSG00000177479	4	AAAGGACGAAACACCGTAATTTCTACTCTTGTAGATGGTCATAGTCCTCTTCATTGTAATTTCTACTCTTGTAGATCACTGGCAAGTTTCAGAGATTAATTTCTACTCTTGTAGATTAGATACAAGTCCAATTCTGTAATTTCTACTCTTGTAGATCTTTCGCACAAACTGCATACTTTTTTGGTTGGAGACGCGAT	GGTCATAGTCCTCTTCATTG	CACTGGCAAGTTTCAGAGAT	TAGATACAAGTCCAATTCTG	CTTTCGCACAAACTGCATAC
ARL10	ENSG00000175414	4	AAAGGACGAAACACCGTAATTTCTACTCTTGTAGATTAGCAGGTCCACCTCAAAGTTAATTTCTACTCTTGTAGATTGAGCGAGGTGGATGTGCTGTAATTTCTACTCTTGTAGATAAGAGCCTGGCACCGTGCACTAATTTCTACTCTTGTAGATCAGATGTGCACGGTGCCAGGTTTTTTGGTTGGAGACGCGAT	TAGCAGGTCCACCTCAAAGT	TGAGCGAGGTGGATGTGCTG	AAGAGCCTGGCACCGTGCAC	CAGATGTGCACGGTGCCAGG
ARL11	ENSG00000152213	4	AAAGGACGAAACACCGTAATTTCTACTCTTGTAGATCAAGCTGAAGGGCCACCAGCTAATTTCTACTCTTGTAGATAGAGGCTCCACGTTGAAACCTAATTTCTACTCTTGTAGATAACGTGGAGCCTCTGAAAGCTAATTTCTACTCTTGTAGATAGGAGGCTCCACAGGCTCTGTTTTTTGGTTGGAGACGCGAT	CAAGCTGAAGGGCCACCAGC	AGAGGCTCCACGTTGAAACC	AACGTGGAGCCTCTGAAAGC	AGGAGGCTCCACAGGCTCTG
ARL13A	ENSG00000174225	4	AAAGGACGAAACACCGTAATTTCTACTCTTGTAGATGAATGCCTCCACAAGAACAGTAATTTCTACTCTTGTAGATCATCTATGACCTGAATGGAGTAATTTCTACTCTTGTAGATGCAAACAAACAAGACAAGAATAATTTCTACTCTTGTAGATTCCAGAGCCTGTGTTATTCTTTTTTTGGTTGGAGACGCGAT	GAATGCCTCCACAAGAACAG	CATCTATGACCTGAATGGAG	GCAAACAAACAAGACAAGAA	TCCAGAGCCTGTGTTATTCT
ARL13B	ENSG00000169379	4	AAAGGACGAAACACCGTAATTTCTACTCTTGTAGATCCAGCATTATCAAGTCCCACTAATTTCTACTCTTGTAGATACTTGGGAGGTGGAATAAGATAATTTCTACTCTTGTAGATAGGTTGGCAAATAAACAAGATAATTTCTACTCTTGTAGATGCACTCGTTCAGCTCTTTCTTTTTTTGGTTGGAGACGCGAT	CCAGCATTATCAAGTCCCAC	ACTTGGGAGGTGGAATAAGA	AGGTTGGCAAATAAACAAGA	GCACTCGTTCAGCTCTTTCT
ARL14EPL	ENSG00000268223	4	AAAGGACGAAACACCGTAATTTCTACTCTTGTAGATCTGAGAAGAACTGTCAAATTTAATTTCTACTCTTGTAGATTGTCCAATTTGACAGTTCTTTAATTTCTACTCTTGTAGATGAAACCCTGGACCACAGGTATAATTTCTACTCTTGTAGATCGATGCCATCGTCACTGAGTTTTTTTGGTTGGAGACGCGAT	CTGAGAAGAACTGTCAAATT	TGTCCAATTTGACAGTTCTT	GAAACCCTGGACCACAGGTA	CGATGCCATCGTCACTGAGT
ARL14EP	ENSG00000152219	4	AAAGGACGAAACACCGTAATTTCTACTCTTGTAGATAGACTTTGCAAGAATTGTCATAATTTCTACTCTTGTAGATCATTGACAGATTTGAGGATTTAATTTCTACTCTTGTAGATCCTTTCTTCAGGGAAGAACTTAATTTCTACTCTTGTAGATAATTTGCTCATACAGCCACTTTTTTTGGTTGGAGACGCGAT	AGACTTTGCAAGAATTGTCA	CATTGACAGATTTGAGGATT	CCTTTCTTCAGGGAAGAACT	AATTTGCTCATACAGCCACT
ARL14	ENSG00000179674	4	AAAGGACGAAACACCGTAATTTCTACTCTTGTAGATCAGTGACCGGAACTGGTATGTAATTTCTACTCTTGTAGATATGTGGCTCTTCACAAATCCTAATTTCTACTCTTGTAGATTGAAGAGCCACATGAAATCATAATTTCTACTCTTGTAGATGCAGCCTCAGTTCTGCTTGATTTTTTGGTTGGAGACGCGAT	CAGTGACCGGAACTGGTATG	ATGTGGCTCTTCACAAATCC	TGAAGAGCCACATGAAATCA	GCAGCCTCAGTTCTGCTTGA
ARL15	ENSG00000185305	4	AAAGGACGAAACACCGTAATTTCTACTCTTGTAGATGGCTGCCGGATGTCTGATCTTAATTTCTACTCTTGTAGATCATAGGCCTCACAGGTTCTGTAATTTCTACTCTTGTAGATCATTCAAGATGGCATTCTGGTAATTTCTACTCTTGTAGATTAGCAGCTTCTAAATCATCCTTTTTTGGTTGGAGACGCGAT	GGCTGCCGGATGTCTGATCT	CATAGGCCTCACAGGTTCTG	CATTCAAGATGGCATTCTGG	TAGCAGCTTCTAAATCATCC
ARL16	ENSG00000214087	4	AAAGGACGAAACACCGTAATTTCTACTCTTGTAGATTCTGTGCCACGATGTCAGTATAATTTCTACTCTTGTAGATCTATAGGTGGGCACCAATCTTAATTTCTACTCTTGTAGATTTGAAGAGTATCAGCACCGATAATTTCTACTCTTGTAGATTCTCCAGCGACCTACCCTGTTTTTTTGGTTGGAGACGCGAT	TCTGTGCCACGATGTCAGTA	CTATAGGTGGGCACCAATCT	TTGAAGAGTATCAGCACCGA	TCTCCAGCGACCTACCCTGT
ARL1	ENSG00000120805	4	AAAGGACGAAACACCGTAATTTCTACTCTTGTAGATCCGAGTTCCAAACAGACTGGTAATTTCTACTCTTGTAGATTCTTCCAGCCATTGGATTTATAATTTCTACTCTTGTAGATGAAATGCCAATTCGGTCTCGTAATTTCTACTCTTGTAGATGTGGTGTTTGCAAATAAACATTTTTTGGTTGGAGACGCGAT	CCGAGTTCCAAACAGACTGG	TCTTCCAGCCATTGGATTTA	GAAATGCCAATTCGGTCTCG	GTGGTGTTTGCAAATAAACA
ARL2BP	ENSG00000102931	4	AAAGGACGAAACACCGTAATTTCTACTCTTGTAGATAGCTCCTCCGCCTCTGATGCTAATTTCTACTCTTGTAGATCCCACTGTGGTTCAGATGACTAATTTCTACTCTTGTAGATCACTGTTGCAGATTTCTTTGTAATTTCTACTCTTGTAGATCAGGCACCATAAGGATGAAGTTTTTTGGTTGGAGACGCGAT	AGCTCCTCCGCCTCTGATGC	CCCACTGTGGTTCAGATGAC	CACTGTTGCAGATTTCTTTG	CAGGCACCATAAGGATGAAG
ARL2	ENSG00000213465	4	AAAGGACGAAACACCGTAATTTCTACTCTTGTAGATTGCTTCATCTTCTTCAGAATTAATTTCTACTCTTGTAGATAGAGCACCGATGGCCTCATCTAATTTCTACTCTTGTAGATCTAATAAGCAGGACCTGCCTTAATTTCTACTCTTGTAGATTCCTCCCAGGTCCTGGAGCTTTTTTTGGTTGGAGACGCGAT	TGCTTCATCTTCTTCAGAAT	AGAGCACCGATGGCCTCATC	CTAATAAGCAGGACCTGCCT	TCCTCCCAGGTCCTGGAGCT
ARL3	ENSG00000138175	4	AAAGGACGAAACACCGTAATTTCTACTCTTGTAGATCTCTGTCCACCAATGTCCCATAATTTCTACTCTTGTAGATTCCCTGTTTCAGGGTTTCAATAATTTCTACTCTTGTAGATCTAATAAGCAGGATTTGCTCTAATTTCTACTCTTGTAGATCCTCAAAGGATGGCATGAACTTTTTTGGTTGGAGACGCGAT	CTCTGTCCACCAATGTCCCA	TCCCTGTTTCAGGGTTTCAA	CTAATAAGCAGGATTTGCTC	CCTCAAAGGATGGCATGAAC
ARL4A	ENSG00000122644	4	AAAGGACGAAACACCGTAATTTCTACTCTTGTAGATTCCTGACCACCTACATCCCATAATTTCTACTCTTGTAGATGACATCAACAGAGTCCACAATAATTTCTACTCTTGTAGATAGGAACTCATTGTCACTTTCTAATTTCTACTCTTGTAGATTGAAAGTGACAATGAGTTCCTTTTTTGGTTGGAGACGCGAT	TCCTGACCACCTACATCCCA	GACATCAACAGAGTCCACAA	AGGAACTCATTGTCACTTTC	TGAAAGTGACAATGAGTTCC
ARL4D	ENSG00000175906	3	AAAGGACGAAACACCGTAATTTCTACTCTTGTAGATCAGCAGAGTCCAGCCCAATGTAATTTCTACTCTTGTAGATCCGCCTCAAGTTCAAGGAGTTAATTTCTACTCTTGTAGATTGGTGGACGCTGCGGAGGCTTAATTTCTACTCTTGTAGATGATACGCTCTCGCCCTTCCCTTTTTTGGTTGGAGACGCGAT	CAGCAGAGTCCAGCCCAATG	CCGCCTCAAGTTCAAGGAGT	TGGTGGACGCTGCGGAGGCT	GATACGCTCTCGCCCTTCCC
ARL5A	ENSG00000162980	4	AAAGGACGAAACACCGTAATTTCTACTCTTGTAGATAGAGCACAAAGTTATCATTGTAATTTCTACTCTTGTAGATCCCAGTTCTATGAATGAAGTTAATTTCTACTCTTGTAGATGTTTGTAATAGTTGTTGTGGTAATTTCTACTCTTGTAGATTGCTACAGTCATGCATTCTTTTTTTTGGTTGGAGACGCGAT	AGAGCACAAAGTTATCATTG	CCCAGTTCTATGAATGAAGT	GTTTGTAATAGTTGTTGTGG	TGCTACAGTCATGCATTCTT
ARL5B	ENSG00000165997	4	AAAGGACGAAACACCGTAATTTCTACTCTTGTAGATTAATAGCTAGTCGTTCCCTGTAATTTCTACTCTTGTAGATCCTCATGAGCCAACATTCTGTAATTTCTACTCTTGTAGATTCTTGATTGCAGGATTTACGTAATTTCTACTCTTGTAGATGGTTATGCCAAGGTCTAGAGTTTTTTGGTTGGAGACGCGAT	TAATAGCTAGTCGTTCCCTG	CCTCATGAGCCAACATTCTG	TCTTGATTGCAGGATTTACG	GGTTATGCCAAGGTCTAGAG
ARL5C	ENSG00000141748	4	AAAGGACGAAACACCGTAATTTCTACTCTTGTAGATCTTCATTGTCCAGTCCCACGTAATTTCTACTCTTGTAGATTCTGGAACACATACTACTCCTAATTTCTACTCTTGTAGATTATAGCTCCTCCCGAGTGGTTAATTTCTACTCTTGTAGATCTTACTCTCAGCACCATCAATTTTTTGGTTGGAGACGCGAT	CTTCATTGTCCAGTCCCACG	TCTGGAACACATACTACTCC	TATAGCTCCTCCCGAGTGGT	CTTACTCTCAGCACCATCAA
ARL6IP1	ENSG00000170540	4	AAAGGACGAAACACCGTAATTTCTACTCTTGTAGATAGAAGTTTGTTTATCTCCCTTAATTTCTACTCTTGTAGATTCTCCCTCTTGGCCATTCCATAATTTCTACTCTTGTAGATGTCCAGGAAGCAATAGTAAGTAATTTCTACTCTTGTAGATAGTGACTTCCTTACTATTGCTTTTTTGGTTGGAGACGCGAT	AGAAGTTTGTTTATCTCCCT	TCTCCCTCTTGGCCATTCCA	GTCCAGGAAGCAATAGTAAG	AGTGACTTCCTTACTATTGC
ARL6IP5	ENSG00000144746	4	AAAGGACGAAACACCGTAATTTCTACTCTTGTAGATGAAATGTCCCTGAAGTCCGGTAATTTCTACTCTTGTAGATCAAATGGAACAACCGCGTAGTAATTTCTACTCTTGTAGATTGTGGGCAGCCCACAATAAATAATTTCTACTCTTGTAGATCTGATATAGTCAGTGAGTCTTTTTTTGGTTGGAGACGCGAT	GAAATGTCCCTGAAGTCCGG	CAAATGGAACAACCGCGTAG	TGTGGGCAGCCCACAATAAA	CTGATATAGTCAGTGAGTCT
ARL6IP6	ENSG00000177917	4	AAAGGACGAAACACCGTAATTTCTACTCTTGTAGATGCGCCATGTCGTTTGCTGAGTAATTTCTACTCTTGTAGATCAGAGTTGCATGCTGAGAATTAATTTCTACTCTTGTAGATCTCCTACTCCTCTTTCACCTTAATTTCTACTCTTGTAGATCATGAGGCACCATGCTACAGTTTTTTGGTTGGAGACGCGAT	GCGCCATGTCGTTTGCTGAG	CAGAGTTGCATGCTGAGAAT	CTCCTACTCCTCTTTCACCT	CATGAGGCACCATGCTACAG
ARL6	ENSG00000113966	4	AAAGGACGAAACACCGTAATTTCTACTCTTGTAGATCCACTATTATCTAGCCCAAGTAATTTCTACTCTTGTAGATTCTTAAAGGCTCAATCTCAATAATTTCTACTCTTGTAGATACATGTCAGGTCAAGGAAGATAATTTCTACTCTTGTAGATGCCACAACCATTCTTAATCTTTTTTTGGTTGGAGACGCGAT	CCACTATTATCTAGCCCAAG	TCTTAAAGGCTCAATCTCAA	ACATGTCAGGTCAAGGAAGA	GCCACAACCATTCTTAATCT
ARL8A	ENSG00000143862	4	AAAGGACGAAACACCGTAATTTCTACTCTTGTAGATCAGTCAGGACAGTTCAACGATAATTTCTACTCTTGTAGATCGCAGCATGTGGGAGCGCTATAATTTCTACTCTTGTAGATCCCAGGTACATGGTGGATGCTAATTTCTACTCTTGTAGATTCAATCAGCTCCTTCTCATCTTTTTTGGTTGGAGACGCGAT	CAGTCAGGACAGTTCAACGA	CGCAGCATGTGGGAGCGCTA	CCCAGGTACATGGTGGATGC	TCAATCAGCTCCTTCTCATC
ARL8B	ENSG00000134108	4	AAAGGACGAAACACCGTAATTTCTACTCTTGTAGATGTTACCTTCCTCATGTTGAATAATTTCTACTCTTGTAGATGAAGCATGTGGGAGCGGTATTAATTTCTACTCTTGTAGATACGATCTGCAGCATCTATCATAATTTCTACTCTTGTAGATAATTAGCTGTTTCTCATCCATTTTTTGGTTGGAGACGCGAT	GTTACCTTCCTCATGTTGAA	GAAGCATGTGGGAGCGGTAT	ACGATCTGCAGCATCTATCA	AATTAGCTGTTTCTCATCCA
ARL9	ENSG00000196503	4	AAAGGACGAAACACCGTAATTTCTACTCTTGTAGATTCTTCTTGTCCCTTAAATTGTAATTTCTACTCTTGTAGATCATCAACACTGAAGACAGCCTAATTTCTACTCTTGTAGATCCTGTTTGTTTGCAAACACATAATTTCTACTCTTGTAGATCCACTTCAGATAATGCCAAATTTTTTGGTTGGAGACGCGAT	TCTTCTTGTCCCTTAAATTG	CATCAACACTGAAGACAGCC	CCTGTTTGTTTGCAAACACA	CCACTTCAGATAATGCCAAA
ARMC10	ENSG00000170632	4	AAAGGACGAAACACCGTAATTTCTACTCTTGTAGATGAACATCATCATATGAACCATAATTTCTACTCTTGTAGATAATGCACTAAATAACCTGAGTAATTTCTACTCTTGTAGATCATTTCCAGTAAGTAACACCTAATTTCTACTCTTGTAGATCTTGGGCACGGAGAAGTCCTTTTTTTGGTTGGAGACGCGAT	GAACATCATCATATGAACCA	AATGCACTAAATAACCTGAG	CATTTCCAGTAAGTAACACC	CTTGGGCACGGAGAAGTCCT
ARMC12	ENSG00000157343	4	AAAGGACGAAACACCGTAATTTCTACTCTTGTAGATGGCCCTCCCACAGCAGAGGCTAATTTCTACTCTTGTAGATGAGTGCAAACAGGATGAGTATAATTTCTACTCTTGTAGATTGATGCCAGAGAAAGCTTTATAATTTCTACTCTTGTAGATTTCAGGTGCAAGCCGTACGATTTTTTGGTTGGAGACGCGAT	GGCCCTCCCACAGCAGAGGC	GAGTGCAAACAGGATGAGTA	TGATGCCAGAGAAAGCTTTA	TTCAGGTGCAAGCCGTACGA
ARMC1	ENSG00000104442	4	AAAGGACGAAACACCGTAATTTCTACTCTTGTAGATACGGATCTGCTGCTAGATCCTAATTTCTACTCTTGTAGATTAAGCTCAACATCATACCCATAATTTCTACTCTTGTAGATCTTCGACGTGAATTCATCTCTAATTTCTACTCTTGTAGATACAAAGCCTCTTCACATAGATTTTTTGGTTGGAGACGCGAT	ACGGATCTGCTGCTAGATCC	TAAGCTCAACATCATACCCA	CTTCGACGTGAATTCATCTC	ACAAAGCCTCTTCACATAGA
ARMC2	ENSG00000118690	4	AAAGGACGAAACACCGTAATTTCTACTCTTGTAGATAAAGGAAAGATGCTGTCTCCTAATTTCTACTCTTGTAGATAGTCATCTGATTCCAGGCCTTAATTTCTACTCTTGTAGATCAGAAACCGAAAGTTCCAGCTAATTTCTACTCTTGTAGATACTGAAGCCTCCATCATCAGTTTTTTGGTTGGAGACGCGAT	AAAGGAAAGATGCTGTCTCC	AGTCATCTGATTCCAGGCCT	CAGAAACCGAAAGTTCCAGC	ACTGAAGCCTCCATCATCAG
ARMC3	ENSG00000165309	4	AAAGGACGAAACACCGTAATTTCTACTCTTGTAGATGCTAAAGCATGTGAAGCCATTAATTTCTACTCTTGTAGATACTAAGCTACTCACCCATGATAATTTCTACTCTTGTAGATCATCCGGGTCAGGGCTACTCTAATTTCTACTCTTGTAGATAGTGTCGAGCTAAACTTCAATTTTTTGGTTGGAGACGCGAT	GCTAAAGCATGTGAAGCCAT	ACTAAGCTACTCACCCATGA	CATCCGGGTCAGGGCTACTC	AGTGTCGAGCTAAACTTCAA
ARMC4	ENSG00000169126	4	AAAGGACGAAACACCGTAATTTCTACTCTTGTAGATCCTCTTGAGGATGTTTATAGTAATTTCTACTCTTGTAGATGCAATAAGTAACAAGCGTGATAATTTCTACTCTTGTAGATACTTTCAGGATCATCATCTCTAATTTCTACTCTTGTAGATAGCAGTTCTATATCCTTCTTTTTTTTGGTTGGAGACGCGAT	CCTCTTGAGGATGTTTATAG	GCAATAAGTAACAAGCGTGA	ACTTTCAGGATCATCATCTC	AGCAGTTCTATATCCTTCTT
ARMC5	ENSG00000140691	3	AAAGGACGAAACACCGTAATTTCTACTCTTGTAGATCTGCCCTCAGGTGCTGTTCCTAATTTCTACTCTTGTAGATTGCCCTCCGCAGGTCGTGGCTAATTTCTACTCTTGTAGATCTGGCTCTGCCATTGGTTCATAATTTCTACTCTTGTAGATGGTCAGGTTACGGTCAGATCTTTTTTGGTTGGAGACGCGAT	CTGCCCTCAGGTGCTGTTCC	TGCCCTCCGCAGGTCGTGGC	CTGGCTCTGCCATTGGTTCA	GGTCAGGTTACGGTCAGATC
ARMC6	ENSG00000105676	4	AAAGGACGAAACACCGTAATTTCTACTCTTGTAGATGGTGCCGTCTTTACAATGTTTAATTTCTACTCTTGTAGATCACTGGTCGCAGAAGCGGGTTAATTTCTACTCTTGTAGATACCAGGTCTTGCCGATTCTGTAATTTCTACTCTTGTAGATCCTTGTGCAGGAGCTCGTGATTTTTTGGTTGGAGACGCGAT	GGTGCCGTCTTTACAATGTT	CACTGGTCGCAGAAGCGGGT	ACCAGGTCTTGCCGATTCTG	CCTTGTGCAGGAGCTCGTGA
ARMC7	ENSG00000125449	4	AAAGGACGAAACACCGTAATTTCTACTCTTGTAGATGGTCTCCTGGAATTCCGTGATAATTTCTACTCTTGTAGATCCGTTGCAGACGCCAAGGAGTAATTTCTACTCTTGTAGATTTTCTCGATTCGCTGTCGGATAATTTCTACTCTTGTAGATTCCCAGAGCTGACCGCCACGTTTTTTGGTTGGAGACGCGAT	GGTCTCCTGGAATTCCGTGA	CCGTTGCAGACGCCAAGGAG	TTTCTCGATTCGCTGTCGGA	TCCCAGAGCTGACCGCCACG
ARMC8	ENSG00000114098	4	AAAGGACGAAACACCGTAATTTCTACTCTTGTAGATTAGGAAGTAACAGCTAGCAGTAATTTCTACTCTTGTAGATGATTGTTGTACTTGCTTCAGTAATTTCTACTCTTGTAGATTGTTAATAGGACTACTGTCCTAATTTCTACTCTTGTAGATCAGCAGTGTGAGAAGATCTGTTTTTTGGTTGGAGACGCGAT	TAGGAAGTAACAGCTAGCAG	GATTGTTGTACTTGCTTCAG	TGTTAATAGGACTACTGTCC	CAGCAGTGTGAGAAGATCTG
ARMC9	ENSG00000135931	4	AAAGGACGAAACACCGTAATTTCTACTCTTGTAGATACTAGTCCAAGTAATTCAGATAATTTCTACTCTTGTAGATGAGTCTCTGAAAGATCCGCCTAATTTCTACTCTTGTAGATCCCAGAAGCTGGAATTCTATTAATTTCTACTCTTGTAGATCCTGGAAGAGTTCTTTAAATTTTTTTGGTTGGAGACGCGAT	ACTAGTCCAAGTAATTCAGA	GAGTCTCTGAAAGATCCGCC	CCCAGAAGCTGGAATTCTAT	CCTGGAAGAGTTCTTTAAAT
ARMCX1	ENSG00000126947	4	AAAGGACGAAACACCGTAATTTCTACTCTTGTAGATGCTCCTTTCACAGTCTCAACTAATTTCTACTCTTGTAGATTATTCTCAAATAGGGTAAGGTAATTTCTACTCTTGTAGATCTTTCACCACCAGATCATTGTAATTTCTACTCTTGTAGATGGACAGACTCCAAATTAGAGTTTTTTGGTTGGAGACGCGAT	GCTCCTTTCACAGTCTCAAC	TATTCTCAAATAGGGTAAGG	CTTTCACCACCAGATCATTG	GGACAGACTCCAAATTAGAG
ARMCX2	ENSG00000184867	4	AAAGGACGAAACACCGTAATTTCTACTCTTGTAGATACGGTACATAACCAATCAGATAATTTCTACTCTTGTAGATGTTCCCTCTATAATTCTTACTAATTTCTACTCTTGTAGATCGGATTGTCTCTTGATTGCATAATTTCTACTCTTGTAGATGGCTTGGCCATTCTCTTCTTTTTTTTGGTTGGAGACGCGAT	ACGGTACATAACCAATCAGA	GTTCCCTCTATAATTCTTAC	CGGATTGTCTCTTGATTGCA	GGCTTGGCCATTCTCTTCTT
ARMCX3	ENSG00000102401	4	AAAGGACGAAACACCGTAATTTCTACTCTTGTAGATAGACATCTCAACCAAGCAAATAATTTCTACTCTTGTAGATCTTGGTTGAGATGTCTGAAATAATTTCTACTCTTGTAGATATTGTCCTGAATAACTTGAGTAATTTCTACTCTTGTAGATAGCGGGAAATGAAGAAACCATTTTTTGGTTGGAGACGCGAT	AGACATCTCAACCAAGCAAA	CTTGGTTGAGATGTCTGAAA	ATTGTCCTGAATAACTTGAG	AGCGGGAAATGAAGAAACCA
ARMCX4	ENSG00000196440	4	AAAGGACGAAACACCGTAATTTCTACTCTTGTAGATGCACCAGGCAAGACCTCACCTAATTTCTACTCTTGTAGATCATAGGCCTCATCTTCTGCTTAATTTCTACTCTTGTAGATCAGCGGCAAGACCAGGGCCGTAATTTCTACTCTTGTAGATGGTCGTTGGAATAGGAAATATTTTTTGGTTGGAGACGCGAT	GCACCAGGCAAGACCTCACC	CATAGGCCTCATCTTCTGCT	CAGCGGCAAGACCAGGGCCG	GGTCGTTGGAATAGGAAATA
ARMCX5	ENSG00000125962	4	AAAGGACGAAACACCGTAATTTCTACTCTTGTAGATGCCTGGGTCACTGATTCTGTTAATTTCTACTCTTGTAGATCCTCAATGACAGCAACAACCTAATTTCTACTCTTGTAGATACCAAGATCCCACCTTATCATAATTTCTACTCTTGTAGATGCACTGATCAATTCTCTTGTTTTTTTGGTTGGAGACGCGAT	GCCTGGGTCACTGATTCTGT	CCTCAATGACAGCAACAACC	ACCAAGATCCCACCTTATCA	GCACTGATCAATTCTCTTGT
ARMCX6	ENSG00000198960	4	AAAGGACGAAACACCGTAATTTCTACTCTTGTAGATCTTTGATATCAGAGGGAAGTTAATTTCTACTCTTGTAGATGCCAGCCTCTCAATGGCTAGTAATTTCTACTCTTGTAGATCATTTAGCCAGGATATCAATTAATTTCTACTCTTGTAGATCAAACTGACCATAGGAAGAGTTTTTTGGTTGGAGACGCGAT	CTTTGATATCAGAGGGAAGT	GCCAGCCTCTCAATGGCTAG	CATTTAGCCAGGATATCAAT	CAAACTGACCATAGGAAGAG
ARMS2	ENSG00000254636	4	AAAGGACGAAACACCGTAATTTCTACTCTTGTAGATCCCTCCGCCTCAGTTACCATTAATTTCTACTCTTGTAGATGCAGCTGGGATCATGGAGTGTAATTTCTACTCTTGTAGATAGTCTATCATCCACACTGCATAATTTCTACTCTTGTAGATGCAGAATCACCTTGCTGCAGTTTTTTGGTTGGAGACGCGAT	CCCTCCGCCTCAGTTACCAT	GCAGCTGGGATCATGGAGTG	AGTCTATCATCCACACTGCA	GCAGAATCACCTTGCTGCAG
ARMT1	ENSG00000146476	4	AAAGGACGAAACACCGTAATTTCTACTCTTGTAGATTGTCGATGCAATGTATCAATTAATTTCTACTCTTGTAGATCAGGAAGGCGTGGAAGCTGATAATTTCTACTCTTGTAGATTATGGGTCACAGGAATCCATTAATTTCTACTCTTGTAGATGGTCTTCCAATGAATTTAGTTTTTTTGGTTGGAGACGCGAT	TGTCGATGCAATGTATCAAT	CAGGAAGGCGTGGAAGCTGA	TATGGGTCACAGGAATCCAT	GGTCTTCCAATGAATTTAGT
ARNT2	ENSG00000172379	4	AAAGGACGAAACACCGTAATTTCTACTCTTGTAGATCTGAATTCCAGAAATGGCTTTAATTTCTACTCTTGTAGATAGAATGGACTTCGATGATGATAATTTCTACTCTTGTAGATGGAGCACACTGTATGAACAGTAATTTCTACTCTTGTAGATTTGACCGTCCCAGTCTTCAGTTTTTTGGTTGGAGACGCGAT	CTGAATTCCAGAAATGGCTT	AGAATGGACTTCGATGATGA	GGAGCACACTGTATGAACAG	TTGACCGTCCCAGTCTTCAG
ARNTL2	ENSG00000029153	4	AAAGGACGAAACACCGTAATTTCTACTCTTGTAGATGTGGAAACTCTGTCATGTGTTAATTTCTACTCTTGTAGATTAGAGTGGAAGATGGTGAACTAATTTCTACTCTTGTAGATCCTCTTAGAGAAGCTCATAGTAATTTCTACTCTTGTAGATGGCTTGACAAATTCTTATGTTTTTTTGGTTGGAGACGCGAT	GTGGAAACTCTGTCATGTGT	TAGAGTGGAAGATGGTGAAC	CCTCTTAGAGAAGCTCATAG	GGCTTGACAAATTCTTATGT
ARNTL	ENSG00000133794	4	AAAGGACGAAACACCGTAATTTCTACTCTTGTAGATCGTTTGCGGTTGCAATCCACTAATTTCTACTCTTGTAGATAGAGAAAGCATGGACACAGATAATTTCTACTCTTGTAGATATGTGCTGAACAGCCATCCTTAATTTCTACTCTTGTAGATTAGTTTGCTTCTGTGTATGGTTTTTTGGTTGGAGACGCGAT	CGTTTGCGGTTGCAATCCAC	AGAGAAAGCATGGACACAGA	ATGTGCTGAACAGCCATCCT	TAGTTTGCTTCTGTGTATGG
ARNT	ENSG00000143437	4	AAAGGACGAAACACCGTAATTTCTACTCTTGTAGATCTGACAGAAATGACATCAGATAATTTCTACTCTTGTAGATCTGTTCCCTTCTCCATCATCTAATTTCTACTCTTGTAGATGGTCGGATGATGAGCAGAGCTAATTTCTACTCTTGTAGATGAGCCAGGGCACTACAGGTGTTTTTTGGTTGGAGACGCGAT	CTGACAGAAATGACATCAGA	CTGTTCCCTTCTCCATCATC	GGTCGGATGATGAGCAGAGC	GAGCCAGGGCACTACAGGTG
ARPC1A	ENSG00000241685	4	AAAGGACGAAACACCGTAATTTCTACTCTTGTAGATTGAGGTGGACAAGCAAGATTTAATTTCTACTCTTGTAGATCGACAATCTTGCTTGTCCACTAATTTCTACTCTTGTAGATCACTACTGGCATCGATGGAGTAATTTCTACTCTTGTAGATCAAGACCCTCGAGTCTTCCATTTTTTGGTTGGAGACGCGAT	TGAGGTGGACAAGCAAGATT	CGACAATCTTGCTTGTCCAC	CACTACTGGCATCGATGGAG	CAAGACCCTCGAGTCTTCCA
ARPC2	ENSG00000163466	4	AAAGGACGAAACACCGTAATTTCTACTCTTGTAGATCAGAAACAAACCGGAAGCAGTAATTTCTACTCTTGTAGATAAAGAAATACTGACCATCACTAATTTCTACTCTTGTAGATCCAAGAAACTCCCGTACACCTAATTTCTACTCTTGTAGATCCTCCAGGATACAATGTCTCTTTTTTGGTTGGAGACGCGAT	CAGAAACAAACCGGAAGCAG	AAAGAAATACTGACCATCAC	CCAAGAAACTCCCGTACACC	CCTCCAGGATACAATGTCTC
ARPC3	ENSG00000111229	4	AAAGGACGAAACACCGTAATTTCTACTCTTGTAGATGTATCAGGATCCATGAGAGATAATTTCTACTCTTGTAGATCAGTTTCTTCAGACATTCAGTAATTTCTACTCTTGTAGATTTTGCAGGTTTGGCATAAATTAATTTCTACTCTTGTAGATGAAGTGATGAGAGCCTATTTTTTTTTGGTTGGAGACGCGAT	GTATCAGGATCCATGAGAGA	CAGTTTCTTCAGACATTCAG	TTTGCAGGTTTGGCATAAAT	GAAGTGATGAGAGCCTATTT
ARPC4	ENSG00000241553	3	AAAGGACGAAACACCGTAATTTCTACTCTTGTAGATTGATCACCAACTTCCACACATAATTTCTACTCTTGTAGATTACATCTGCTCTGTGTGGAATAATTTCTACTCTTGTAGATTGATCCACTTCATGGAGGAGTAATTTCTACTCTTGTAGATGTAACGCGCTTGGGTCAAGCTTTTTTGGTTGGAGACGCGAT	TGATCACCAACTTCCACACA	TACATCTGCTCTGTGTGGAA	TGATCCACTTCATGGAGGAG	GTAACGCGCTTGGGTCAAGC
ARPC5L	ENSG00000136950	4	AAAGGACGAAACACCGTAATTTCTACTCTTGTAGATACGAGAACAAATTTGTGGACTAATTTCTACTCTTGTAGATCCTTCACAGCTTGATTCTTGTAATTTCTACTCTTGTAGATTGTGGGCTTCTCAAAGCCTTTAATTTCTACTCTTGTAGATAACAGTCTTTCTTGCTGTAATTTTTTGGTTGGAGACGCGAT	ACGAGAACAAATTTGTGGAC	CCTTCACAGCTTGATTCTTG	TGTGGGCTTCTCAAAGCCTT	AACAGTCTTTCTTGCTGTAA
ARPC5	ENSG00000162704	4	AAAGGACGAAACACCGTAATTTCTACTCTTGTAGATATGCCATTGCAGTAACATAGTAATTTCTACTCTTGTAGATAGAGCCCGTCTGACAATAGCTAATTTCTACTCTTGTAGATAAAGAGATGAGCACCTTCAATAATTTCTACTCTTGTAGATTTGCAGTCAAGACACGAACATTTTTTGGTTGGAGACGCGAT	ATGCCATTGCAGTAACATAG	AGAGCCCGTCTGACAATAGC	AAAGAGATGAGCACCTTCAA	TTGCAGTCAAGACACGAACA
ARPP19	ENSG00000128989	4	AAAGGACGAAACACCGTAATTTCTACTCTTGTAGATCTTAAGAAATCTGAACCTCCTAATTTCTACTCTTGTAGATTCTGGACTAGTCACTTTATCTAATTTCTACTCTTGTAGATGGAAATGGAAGATAAAGTGATAATTTCTACTCTTGTAGATCTTTAGCCATGTTGTAATCCTTTTTTGGTTGGAGACGCGAT	CTTAAGAAATCTGAACCTCC	TCTGGACTAGTCACTTTATC	GGAAATGGAAGATAAAGTGA	CTTTAGCCATGTTGTAATCC
ARPP21	ENSG00000172995	4	AAAGGACGAAACACCGTAATTTCTACTCTTGTAGATCATCTGGGAGAATGTCTGAGTAATTTCTACTCTTGTAGATTTTCCAACATACAGAGGCGGTAATTTCTACTCTTGTAGATCCCAACAGGAATCAATTCATTAATTTCTACTCTTGTAGATAGATTGCAGCCAAGAATACATTTTTTGGTTGGAGACGCGAT	CATCTGGGAGAATGTCTGAG	TTTCCAACATACAGAGGCGG	CCCAACAGGAATCAATTCAT	AGATTGCAGCCAAGAATACA
ARR3	ENSG00000120500	4	AAAGGACGAAACACCGTAATTTCTACTCTTGTAGATGACTCACTGACCAATGGGTTTAATTTCTACTCTTGTAGATCACTTACACTTTCGACATTTTAATTTCTACTCTTGTAGATGGAACGTCAGACCAATCACTTAATTTCTACTCTTGTAGATCTGCATCTTCAGGACCTGGCTTTTTTGGTTGGAGACGCGAT	GACTCACTGACCAATGGGTT	CACTTACACTTTCGACATTT	GGAACGTCAGACCAATCACT	CTGCATCTTCAGGACCTGGC
ARRB1	ENSG00000137486	4	AAAGGACGAAACACCGTAATTTCTACTCTTGTAGATTCTCCACAGAGTGTTCAAGATAATTTCTACTCTTGTAGATCCCAGATGGTGTGGTCCTGGTAATTTCTACTCTTGTAGATGCAAGGACCTGTTTGTGGCCTAATTTCTACTCTTGTAGATAACACAGCTCAGTACAAGTGTTTTTTGGTTGGAGACGCGAT	TCTCCACAGAGTGTTCAAGA	CCCAGATGGTGTGGTCCTGG	GCAAGGACCTGTTTGTGGCC	AACACAGCTCAGTACAAGTG
ARRB2	ENSG00000141480	4	AAAGGACGAAACACCGTAATTTCTACTCTTGTAGATTTAGGGTCTTCAAGAAGTCGTAATTTCTACTCTTGTAGATCGGTCCTTCAGGTAGTCAGGTAATTTCTACTCTTGTAGATCGGAAGGACAAGCCCAGCACTAATTTCTACTCTTGTAGATGCACAGAAGGCTCGAATCTCTTTTTTGGTTGGAGACGCGAT	TTAGGGTCTTCAAGAAGTCG	CGGTCCTTCAGGTAGTCAGG	CGGAAGGACAAGCCCAGCAC	GCACAGAAGGCTCGAATCTC
ARRDC1	ENSG00000197070	4	AAAGGACGAAACACCGTAATTTCTACTCTTGTAGATCAGCCATCCGGGTGACCTGCTAATTTCTACTCTTGTAGATAGGGTCCTTTCGGGAAGATCTAATTTCTACTCTTGTAGATGGGAAGATCGTGCACCAGGTTAATTTCTACTCTTGTAGATCAAGGATCACAAGTGCAGCCTTTTTTGGTTGGAGACGCGAT	CAGCCATCCGGGTGACCTGC	AGGGTCCTTTCGGGAAGATC	GGGAAGATCGTGCACCAGGT	CAAGGATCACAAGTGCAGCC
ARRDC2	ENSG00000105643	4	AAAGGACGAAACACCGTAATTTCTACTCTTGTAGATCTCTACACCGACAGGCACCTTAATTTCTACTCTTGTAGATCCGAGATCGACAACGGCTCCTAATTTCTACTCTTGTAGATGCAGCCGTTCCTCCAGCGTGTAATTTCTACTCTTGTAGATTCTTAGGAGGATCCAAACCCTTTTTTGGTTGGAGACGCGAT	CTCTACACCGACAGGCACCT	CCGAGATCGACAACGGCTCC	GCAGCCGTTCCTCCAGCGTG	TCTTAGGAGGATCCAAACCC
ARRDC3	ENSG00000113369	4	AAAGGACGAAACACCGTAATTTCTACTCTTGTAGATGCATGTCCTCTTGCATGAATTAATTTCTACTCTTGTAGATGATGATGATAATTCCGAAGATAATTTCTACTCTTGTAGATCTGGTAGTAGCCAAGGCCTGTAATTTCTACTCTTGTAGATGCACTTAAGGATATTGGGCCTTTTTTGGTTGGAGACGCGAT	GCATGTCCTCTTGCATGAAT	GATGATGATAATTCCGAAGA	CTGGTAGTAGCCAAGGCCTG	GCACTTAAGGATATTGGGCC
ARRDC4	ENSG00000140450	4	AAAGGACGAAACACCGTAATTTCTACTCTTGTAGATACTTACTCAGATGGAAGTTGTAATTTCTACTCTTGTAGATCTGGGAAATATGGAAGCATTTAATTTCTACTCTTGTAGATCTTACCATTACAGTATCCCTTAATTTCTACTCTTGTAGATGGAGAAGCTATTCCAATCTATTTTTTGGTTGGAGACGCGAT	ACTTACTCAGATGGAAGTTG	CTGGGAAATATGGAAGCATT	CTTACCATTACAGTATCCCT	GGAGAAGCTATTCCAATCTA
ARRDC5	ENSG00000205784	4	AAAGGACGAAACACCGTAATTTCTACTCTTGTAGATCAACAACAAGGCAGACTACGTAATTTCTACTCTTGTAGATTGCTGGAGCCAGCCAGGTAGTAATTTCTACTCTTGTAGATACTTCCATTTCAACTTACCTTAATTTCTACTCTTGTAGATCATCTGGATTTGCAAACAGATTTTTTGGTTGGAGACGCGAT	CAACAACAAGGCAGACTACG	TGCTGGAGCCAGCCAGGTAG	ACTTCCATTTCAACTTACCT	CATCTGGATTTGCAAACAGA
ARSA	ENSG00000100299	4	AAAGGACGAAACACCGTAATTTCTACTCTTGTAGATCCTAGAGGGTGTGCACAGAGTAATTTCTACTCTTGTAGATTAGGCATCCCGTACTCCCACTAATTTCTACTCTTGTAGATGCCCATGACCTCATGGCCGATAATTTCTACTCTTGTAGATGGGACTCCCTGATGGAGCTGTTTTTTGGTTGGAGACGCGAT	CCTAGAGGGTGTGCACAGAG	TAGGCATCCCGTACTCCCAC	GCCCATGACCTCATGGCCGA	GGGACTCCCTGATGGAGCTG
ARSB	ENSG00000113273	4	AAAGGACGAAACACCGTAATTTCTACTCTTGTAGATCATTACCAAAGTAGGTATCATAATTTCTACTCTTGTAGATGAGATGGCGAAGAAGTTGCATAATTTCTACTCTTGTAGATCTACTGCTTCATCCATAAGGTAATTTCTACTCTTGTAGATCACACGTCGAAGCCATCCAGTTTTTTGGTTGGAGACGCGAT	CATTACCAAAGTAGGTATCA	GAGATGGCGAAGAAGTTGCA	CTACTGCTTCATCCATAAGG	CACACGTCGAAGCCATCCAG
ARSD	ENSG00000006756	4	AAAGGACGAAACACCGTAATTTCTACTCTTGTAGATTCTCCAGGGACTCTTTGCCGTAATTTCTACTCTTGTAGATCTCAGAACGCCGAATATTGATAATTTCTACTCTTGTAGATCAAGAATCTTGCAGCAGCATTAATTTCTACTCTTGTAGATAATATAGGAAACAGCTTCCTTTTTTTGGTTGGAGACGCGAT	TCTCCAGGGACTCTTTGCCG	CTCAGAACGCCGAATATTGA	CAAGAATCTTGCAGCAGCAT	AATATAGGAAACAGCTTCCT
ARSE	ENSG00000157399	4	AAAGGACGAAACACCGTAATTTCTACTCTTGTAGATCGCCTCCCGACCGAACATCCTAATTTCTACTCTTGTAGATCAGCATTGGTTACCGTGTTCTAATTTCTACTCTTGTAGATGAAGCACATGGGCTGCTCCGTAATTTCTACTCTTGTAGATCCTGGAAGTGCACTTACCTATTTTTTGGTTGGAGACGCGAT	CGCCTCCCGACCGAACATCC	CAGCATTGGTTACCGTGTTC	GAAGCACATGGGCTGCTCCG	CCTGGAAGTGCACTTACCTA
ARSF	ENSG00000062096	4	AAAGGACGAAACACCGTAATTTCTACTCTTGTAGATCAGGAGACCCTTGGTCTTCATAATTTCTACTCTTGTAGATGCAAGGCTGCAAGTGTTGTCTAATTTCTACTCTTGTAGATACTACTACTATGGCATGCCGTAATTTCTACTCTTGTAGATACTGGCACCAGCAAGCATGGTTTTTTGGTTGGAGACGCGAT	CAGGAGACCCTTGGTCTTCA	GCAAGGCTGCAAGTGTTGTC	ACTACTACTATGGCATGCCG	ACTGGCACCAGCAAGCATGG
ARSG	ENSG00000141337	4	AAAGGACGAAACACCGTAATTTCTACTCTTGTAGATTCAGGATTTCTTTATCCTCTTAATTTCTACTCTTGTAGATCCTGCAGGTTTGTGGATTTCTAATTTCTACTCTTGTAGATTACAGGCAAATGGCATCTTGTAATTTCTACTCTTGTAGATATTACTACTTTGGAATCCCATTTTTTGGTTGGAGACGCGAT	TCAGGATTTCTTTATCCTCT	CCTGCAGGTTTGTGGATTTC	TACAGGCAAATGGCATCTTG	ATTACTACTTTGGAATCCCA
ARSH	ENSG00000205667	4	AAAGGACGAAACACCGTAATTTCTACTCTTGTAGATCCTCACTGAGTTATTACCGTTAATTTCTACTCTTGTAGATGTCTGCAGCACACCTAATATTAATTTCTACTCTTGTAGATGGGATGGTGTCTGCCTACAATAATTTCTACTCTTGTAGATAATGAAAGCAAGTGCCTCCTTTTTTTGGTTGGAGACGCGAT	CCTCACTGAGTTATTACCGT	GTCTGCAGCACACCTAATAT	GGGATGGTGTCTGCCTACAA	AATGAAAGCAAGTGCCTCCT
ARSI	ENSG00000183876	4	AAAGGACGAAACACCGTAATTTCTACTCTTGTAGATCGTAAACTCAACACCAGGCTTAATTTCTACTCTTGTAGATGCATCTGGAACACCGCCGTGTAATTTCTACTCTTGTAGATTACAACAACAGTGTCATCATTAATTTCTACTCTTGTAGATTGCCCAGCGCGCCAGCCATATTTTTTGGTTGGAGACGCGAT	CGTAAACTCAACACCAGGCT	GCATCTGGAACACCGCCGTG	TACAACAACAGTGTCATCAT	TGCCCAGCGCGCCAGCCATA
ARSJ	ENSG00000180801	4	AAAGGACGAAACACCGTAATTTCTACTCTTGTAGATCAGTAATAAACTGACTCCTGTAATTTCTACTCTTGTAGATCAGGACAGACACAGGCCTGTTAATTTCTACTCTTGTAGATCCAGTTGACAAGGTGATCCGTAATTTCTACTCTTGTAGATCCTCTGGACAATGCCACCCTTTTTTTGGTTGGAGACGCGAT	CAGTAATAAACTGACTCCTG	CAGGACAGACACAGGCCTGT	CCAGTTGACAAGGTGATCCG	CCTCTGGACAATGCCACCCT
ARSK	ENSG00000164291	4	AAAGGACGAAACACCGTAATTTCTACTCTTGTAGATGCTGCTCTCCGCCTCTGCTCTAATTTCTACTCTTGTAGATTGAATGCCTACACAAACTCTTAATTTCTACTCTTGTAGATGGAAACTGGACTATACTTCATAATTTCTACTCTTGTAGATGATCTTCAACATTTCACACATTTTTTGGTTGGAGACGCGAT	GCTGCTCTCCGCCTCTGCTC	TGAATGCCTACACAAACTCT	GGAAACTGGACTATACTTCA	GATCTTCAACATTTCACACA
ART1	ENSG00000129744	4	AAAGGACGAAACACCGTAATTTCTACTCTTGTAGATCTTCTGCCTCCCTGAAGCATTAATTTCTACTCTTGTAGATAGACCTTCCAAGTGATCAATTAATTTCTACTCTTGTAGATTATAGACAAGAAGTGCAAGTTAATTTCTACTCTTGTAGATCCTGCAGCCATGGGTCAGAGTTTTTTGGTTGGAGACGCGAT	CTTCTGCCTCCCTGAAGCAT	AGACCTTCCAAGTGATCAAT	TATAGACAAGAAGTGCAAGT	CCTGCAGCCATGGGTCAGAG
ART3	ENSG00000156219	4	AAAGGACGAAACACCGTAATTTCTACTCTTGTAGATAAATAGTCACCATGCTGCTGTAATTTCTACTCTTGTAGATCCTTGGCATATTCAGCCAAATAATTTCTACTCTTGTAGATTCTTTGTGTTTCAGGACTAATAATTTCTACTCTTGTAGATCATAAATGTCTTACCATGGTTTTTTTGGTTGGAGACGCGAT	AAATAGTCACCATGCTGCTG	CCTTGGCATATTCAGCCAAA	TCTTTGTGTTTCAGGACTAA	CATAAATGTCTTACCATGGT
ART4	ENSG00000111339	4	AAAGGACGAAACACCGTAATTTCTACTCTTGTAGATGGAACCAGACACTATTTACCTAATTTCTACTCTTGTAGATAAGTGGAATGAACGTTCATATAATTTCTACTCTTGTAGATCTTGGTTAAGCCAGGCTAAGTAATTTCTACTCTTGTAGATCAGCTTCCAGCAAGAAATGCTTTTTTGGTTGGAGACGCGAT	GGAACCAGACACTATTTACC	AAGTGGAATGAACGTTCATA	CTTGGTTAAGCCAGGCTAAG	CAGCTTCCAGCAAGAAATGC
ART5	ENSG00000167311	4	AAAGGACGAAACACCGTAATTTCTACTCTTGTAGATATGATCGCCCTCGGCAGCCTTAATTTCTACTCTTGTAGATCCAAGGAGCGCGAGGTGCTGTAATTTCTACTCTTGTAGATCCTCCAGCTCCCTGGATAAGTAATTTCTACTCTTGTAGATCCTTCAAGGCCCTGCATTTCTTTTTTGGTTGGAGACGCGAT	ATGATCGCCCTCGGCAGCCT	CCAAGGAGCGCGAGGTGCTG	CCTCCAGCTCCCTGGATAAG	CCTTCAAGGCCCTGCATTTC
ARV1	ENSG00000173409	4	AAAGGACGAAACACCGTAATTTCTACTCTTGTAGATGCCTCCTGGTTGCATTCGATTAATTTCTACTCTTGTAGATAGAAATCCTGCCAGAAACCTTAATTTCTACTCTTGTAGATCTTTGTGAAGCATACCTGAGTAATTTCTACTCTTGTAGATGGAACATGACTACACATCTGTTTTTTGGTTGGAGACGCGAT	GCCTCCTGGTTGCATTCGAT	AGAAATCCTGCCAGAAACCT	CTTTGTGAAGCATACCTGAG	GGAACATGACTACACATCTG
ARVCF	ENSG00000099889	4	AAAGGACGAAACACCGTAATTTCTACTCTTGTAGATCAGATGGTGCCCTGGACCGGTAATTTCTACTCTTGTAGATGCCTTCTTGCCTCCAAAGCATAATTTCTACTCTTGTAGATCCTTCCAGGAAAGAAGGATGTAATTTCTACTCTTGTAGATCAGGCGTCCTCACCGATGAGTTTTTTGGTTGGAGACGCGAT	CAGATGGTGCCCTGGACCGG	GCCTTCTTGCCTCCAAAGCA	CCTTCCAGGAAAGAAGGATG	CAGGCGTCCTCACCGATGAG
ARX	ENSG00000004848	4	AAAGGACGAAACACCGTAATTTCTACTCTTGTAGATCTCTCCTCCTACTGCATCGATAATTTCTACTCTTGTAGATCACTCGGGCCTCTCGGAGCATAATTTCTACTCTTGTAGATCTCGGAGCGGCAGTGTTCCGTAATTTCTACTCTTGTAGATGCACACCTCCTTGCCCGTGCTTTTTTGGTTGGAGACGCGAT	CTCTCCTCCTACTGCATCGA	CACTCGGGCCTCTCGGAGCA	CTCGGAGCGGCAGTGTTCCG	GCACACCTCCTTGCCCGTGC
AR	ENSG00000169083	4	AAAGGACGAAACACCGTAATTTCTACTCTTGTAGATCTGCTGCTGCAGCAGCAGCATAATTTCTACTCTTGTAGATCCCATTGACTATTACTTTCCTAATTTCTACTCTTGTAGATCGAAGACGACAAGATGGACATAATTTCTACTCTTGTAGATCTTACCAGGCAAGGCCTTGGTTTTTTGGTTGGAGACGCGAT	CTGCTGCTGCAGCAGCAGCA	CCCATTGACTATTACTTTCC	CGAAGACGACAAGATGGACA	CTTACCAGGCAAGGCCTTGG
AS3MT	ENSG00000214435	4	AAAGGACGAAACACCGTAATTTCTACTCTTGTAGATCCGCTCCCGACAGTGGCTGCTAATTTCTACTCTTGTAGATCAAGGCTTCCCGGATGTGCTTAATTTCTACTCTTGTAGATGATCTGGGTAGTGGAAGTGGTAATTTCTACTCTTGTAGATCATGTGATAGTCAAGATACTTTTTTTGGTTGGAGACGCGAT	CCGCTCCCGACAGTGGCTGC	CAAGGCTTCCCGGATGTGCT	GATCTGGGTAGTGGAAGTGG	CATGTGATAGTCAAGATACT
ASAH1	ENSG00000104763	4	AAAGGACGAAACACCGTAATTTCTACTCTTGTAGATAGTGGACAGAGGACTGCAGATAATTTCTACTCTTGTAGATTGGTGTACCATGGAACTGCATAATTTCTACTCTTGTAGATCACTTGGCACGAATGTATTTTAATTTCTACTCTTGTAGATCCTAAAGGTATATCAGTAACTTTTTTGGTTGGAGACGCGAT	AGTGGACAGAGGACTGCAGA	TGGTGTACCATGGAACTGCA	CACTTGGCACGAATGTATTT	CCTAAAGGTATATCAGTAAC
ASAH2	ENSG00000188611	4	AAAGGACGAAACACCGTAATTTCTACTCTTGTAGATAATGGTCCCACTGGTGATAATAATTTCTACTCTTGTAGATAACCACCCAAAGCCCTCCAGTAATTTCTACTCTTGTAGATGATGGGCTATGGCAAATCCGTAATTTCTACTCTTGTAGATCCTACCTTCAAGATACCAGTTTTTTTGGTTGGAGACGCGAT	AATGGTCCCACTGGTGATAA	AACCACCCAAAGCCCTCCAG	GATGGGCTATGGCAAATCCG	CCTACCTTCAAGATACCAGT
ASAP1	ENSG00000153317	4	AAAGGACGAAACACCGTAATTTCTACTCTTGTAGATGTAAGTGCTTACCTTGACCATAATTTCTACTCTTGTAGATAGCAGTGTGGACAGTTCCTTTAATTTCTACTCTTGTAGATACAAAGAATCCAAGGTGAAGTAATTTCTACTCTTGTAGATACAAAGCCTGGAAAGATTATTTTTTTGGTTGGAGACGCGAT	GTAAGTGCTTACCTTGACCA	AGCAGTGTGGACAGTTCCTT	ACAAAGAATCCAAGGTGAAG	ACAAAGCCTGGAAAGATTAT
ASAP2	ENSG00000151693	4	AAAGGACGAAACACCGTAATTTCTACTCTTGTAGATGACGTGGACCGGATGGTTCTTAATTTCTACTCTTGTAGATCAAAGGAGTTGACAGCACTTTAATTTCTACTCTTGTAGATATAGTCCTTCCAAGCTTTATTAATTTCTACTCTTGTAGATACACGTAGAACCAAGATAGATTTTTTGGTTGGAGACGCGAT	GACGTGGACCGGATGGTTCT	CAAAGGAGTTGACAGCACTT	ATAGTCCTTCCAAGCTTTAT	ACACGTAGAACCAAGATAGA
ASAP3	ENSG00000088280	4	AAAGGACGAAACACCGTAATTTCTACTCTTGTAGATCTTCCAGATCTTGGAAGGAGTAATTTCTACTCTTGTAGATGGAAGCCTGTGGACAGCTCATAATTTCTACTCTTGTAGATCAGATTCAGAACTTGAACAATAATTTCTACTCTTGTAGATGCTTCATAGTCCTTCCATGCTTTTTTGGTTGGAGACGCGAT	CTTCCAGATCTTGGAAGGAG	GGAAGCCTGTGGACAGCTCA	CAGATTCAGAACTTGAACAA	GCTTCATAGTCCTTCCATGC
ASB10	ENSG00000146926	4	AAAGGACGAAACACCGTAATTTCTACTCTTGTAGATCCTGCCCACATGCTCATGAGTAATTTCTACTCTTGTAGATCCATCCTGGTCAGCGATGTTTAATTTCTACTCTTGTAGATCATGTGGCCGCCCGGCTTGGTAATTTCTACTCTTGTAGATAGGAGTCACCAGGCCGACGGTTTTTTGGTTGGAGACGCGAT	CCTGCCCACATGCTCATGAG	CCATCCTGGTCAGCGATGTT	CATGTGGCCGCCCGGCTTGG	AGGAGTCACCAGGCCGACGG
ASB11	ENSG00000165192	4	AAAGGACGAAACACCGTAATTTCTACTCTTGTAGATGCTCTCCTAACCCATTTCTATAATTTCTACTCTTGTAGATGCACAGGCCACGTGACCTCCTAATTTCTACTCTTGTAGATCCTCTCTTCACTGCCTCATGTAATTTCTACTCTTGTAGATCCAGCAGGATCTCCATGCACTTTTTTGGTTGGAGACGCGAT	GCTCTCCTAACCCATTTCTA	GCACAGGCCACGTGACCTCC	CCTCTCTTCACTGCCTCATG	CCAGCAGGATCTCCATGCAC
ASB12	ENSG00000198881	4	AAAGGACGAAACACCGTAATTTCTACTCTTGTAGATGCCGCAGTCTACGGGCACCTTAATTTCTACTCTTGTAGATCTTGTGCTCATAATGAGAATTAATTTCTACTCTTGTAGATGGTAGCTAATCAACATGGGATAATTTCTACTCTTGTAGATGTCGTCCGCAGAGCCTTGTGTTTTTTGGTTGGAGACGCGAT	GCCGCAGTCTACGGGCACCT	CTTGTGCTCATAATGAGAAT	GGTAGCTAATCAACATGGGA	GTCGTCCGCAGAGCCTTGTG
ASB13	ENSG00000196372	4	AAAGGACGAAACACCGTAATTTCTACTCTTGTAGATACACAGTCCAGATGCTCCCGTAATTTCTACTCTTGTAGATCATTTATCTTAAGGGAGTTCTAATTTCTACTCTTGTAGATGTAGTACTCGAAGCACTTGGTAATTTCTACTCTTGTAGATACTTGGCAATCTTCTCCAGCTTTTTTGGTTGGAGACGCGAT	ACACAGTCCAGATGCTCCCG	CATTTATCTTAAGGGAGTTC	GTAGTACTCGAAGCACTTGG	ACTTGGCAATCTTCTCCAGC
ASB14	ENSG00000239388	4	AAAGGACGAAACACCGTAATTTCTACTCTTGTAGATACACCCAGCTCATCATTCAATAATTTCTACTCTTGTAGATAGCGCTGACTATAAGAAGATTAATTTCTACTCTTGTAGATATTGCACTGCAGCCTTATGCTAATTTCTACTCTTGTAGATCCTGCAAGAAGAGGAGAATTTTTTTTGGTTGGAGACGCGAT	ACACCCAGCTCATCATTCAA	AGCGCTGACTATAAGAAGAT	ATTGCACTGCAGCCTTATGC	CCTGCAAGAAGAGGAGAATT
ASB15	ENSG00000146809	4	AAAGGACGAAACACCGTAATTTCTACTCTTGTAGATAATACTACCTTTCAGGACAATAATTTCTACTCTTGTAGATGGTCACATTCCTGAGCTCCATAATTTCTACTCTTGTAGATTGTTGGGCCACACTCCCTTTTAATTTCTACTCTTGTAGATACATACCTTTGTGGATTAGATTTTTTGGTTGGAGACGCGAT	AATACTACCTTTCAGGACAA	GGTCACATTCCTGAGCTCCA	TGTTGGGCCACACTCCCTTT	ACATACCTTTGTGGATTAGA
ASB16	ENSG00000161664	4	AAAGGACGAAACACCGTAATTTCTACTCTTGTAGATCTCTCCCTAGGGTTCTGGGTTAATTTCTACTCTTGTAGATACTGTGTGCGGCTGCTGCTGTAATTTCTACTCTTGTAGATGCCGCACTGCTGGACTACGGTAATTTCTACTCTTGTAGATACTCCTGGCCTAGGAGCACGTTTTTTGGTTGGAGACGCGAT	CTCTCCCTAGGGTTCTGGGT	ACTGTGTGCGGCTGCTGCTG	GCCGCACTGCTGGACTACGG	ACTCCTGGCCTAGGAGCACG
ASB17	ENSG00000154007	4	AAAGGACGAAACACCGTAATTTCTACTCTTGTAGATCCAGTGATCTGTAAATCCTTTAATTTCTACTCTTGTAGATTCAAGGAGATTGCAGAATATTAATTTCTACTCTTGTAGATACACCAGTATACTGTCCAAGTAATTTCTACTCTTGTAGATGGAAGACATCCAATTATTTCTTTTTTGGTTGGAGACGCGAT	CCAGTGATCTGTAAATCCTT	TCAAGGAGATTGCAGAATAT	ACACCAGTATACTGTCCAAG	GGAAGACATCCAATTATTTC
ASB18	ENSG00000182177	4	AAAGGACGAAACACCGTAATTTCTACTCTTGTAGATAGTGCAGATTAAATCCCTCATAATTTCTACTCTTGTAGATACCTGCCATTCCATCTCATCTAATTTCTACTCTTGTAGATAACTCCTACCCTCAGCTCTGTAATTTCTACTCTTGTAGATCCGCTGTGCTCTTCGCAGACTTTTTTGGTTGGAGACGCGAT	AGTGCAGATTAAATCCCTCA	ACCTGCCATTCCATCTCATC	AACTCCTACCCTCAGCTCTG	CCGCTGTGCTCTTCGCAGAC
ASB1	ENSG00000065802	4	AAAGGACGAAACACCGTAATTTCTACTCTTGTAGATTGATCATCCGCTGGAGCACTTAATTTCTACTCTTGTAGATCGTCCACCAGATCCACCTCGTAATTTCTACTCTTGTAGATGAGCCAACCTGAATCTAGTGTAATTTCTACTCTTGTAGATCCAAGAGCTCTTCTCACAGCTTTTTTGGTTGGAGACGCGAT	TGATCATCCGCTGGAGCACT	CGTCCACCAGATCCACCTCG	GAGCCAACCTGAATCTAGTG	CCAAGAGCTCTTCTCACAGC
ASB2	ENSG00000100628	4	AAAGGACGAAACACCGTAATTTCTACTCTTGTAGATAGGCAGCCCACCTGGCCATATAATTTCTACTCTTGTAGATAGGACTGGGCCGTCATCAAGTAATTTCTACTCTTGTAGATAGTTCTGTGAGTTCGTATCTTAATTTCTACTCTTGTAGATCCAATGGCCTTTCGAACCCGTTTTTTGGTTGGAGACGCGAT	AGGCAGCCCACCTGGCCATA	AGGACTGGGCCGTCATCAAG	AGTTCTGTGAGTTCGTATCT	CCAATGGCCTTTCGAACCCG
ASB4	ENSG00000005981	4	AAAGGACGAAACACCGTAATTTCTACTCTTGTAGATCTTGAGGCGCTAAAGTCCAATAATTTCTACTCTTGTAGATCCATTGGGTCTACAGTTGATTAATTTCTACTCTTGTAGATGGAGCTGGTGGCCTTCTACGTAATTTCTACTCTTGTAGATTGTTCCATCTGATGTGTTCATTTTTTGGTTGGAGACGCGAT	CTTGAGGCGCTAAAGTCCAA	CCATTGGGTCTACAGTTGAT	GGAGCTGGTGGCCTTCTACG	TGTTCCATCTGATGTGTTCA
ASB5	ENSG00000164122	4	AAAGGACGAAACACCGTAATTTCTACTCTTGTAGATACTATGTAGAAATGACTGAGTAATTTCTACTCTTGTAGATACAGGTTCCTGGGCAGATCGTAATTTCTACTCTTGTAGATGGGTTATAATGTAAATGCAGTAATTTCTACTCTTGTAGATGGTAAATGCAATCACGATAGTTTTTTGGTTGGAGACGCGAT	ACTATGTAGAAATGACTGAG	ACAGGTTCCTGGGCAGATCG	GGGTTATAATGTAAATGCAG	GGTAAATGCAATCACGATAG
ASB6	ENSG00000148331	4	AAAGGACGAAACACCGTAATTTCTACTCTTGTAGATCCAGGAAGGCGTGAGCAACGTAATTTCTACTCTTGTAGATCTGCAGGAGGCACCCACCATTAATTTCTACTCTTGTAGATCGCAGGAGGTCCGCATGGCTTAATTTCTACTCTTGTAGATAGAGGCTCTGTTCCCACCCATTTTTTGGTTGGAGACGCGAT	CCAGGAAGGCGTGAGCAACG	CTGCAGGAGGCACCCACCAT	CGCAGGAGGTCCGCATGGCT	AGAGGCTCTGTTCCCACCCA
ASB7	ENSG00000183475	4	AAAGGACGAAACACCGTAATTTCTACTCTTGTAGATCTCTTGCTGCAGAGAAATGATAATTTCTACTCTTGTAGATTCTGCAGCAAGAGGAAAGGATAATTTCTACTCTTGTAGATACACAGCTTGACCTCTCTCGTAATTTCTACTCTTGTAGATGGACAGCCCAGAAACTTGCATTTTTTGGTTGGAGACGCGAT	CTCTTGCTGCAGAGAAATGA	TCTGCAGCAAGAGGAAAGGA	ACACAGCTTGACCTCTCTCG	GGACAGCCCAGAAACTTGCA
ASB8	ENSG00000177981	4	AAAGGACGAAACACCGTAATTTCTACTCTTGTAGATCTCTGAATGCTCTGCATAATTAATTTCTACTCTTGTAGATCAGAAGTAACTCCACACAGTTAATTTCTACTCTTGTAGATCCTTCATGGCAGCCCAGCTGTAATTTCTACTCTTGTAGATCAGGTGAATGCCCTGGATGGTTTTTTGGTTGGAGACGCGAT	CTCTGAATGCTCTGCATAAT	CAGAAGTAACTCCACACAGT	CCTTCATGGCAGCCCAGCTG	CAGGTGAATGCCCTGGATGG
ASB9	ENSG00000102048	4	AAAGGACGAAACACCGTAATTTCTACTCTTGTAGATCTGGCATCAGGCTTCTTTCATAATTTCTACTCTTGTAGATCATACAGATGCTGTGTCTGATAATTTCTACTCTTGTAGATCCCACTCCATGAAGCCTGTCTAATTTCTACTCTTGTAGATCCTCTCCTAGCAGCTTCATGTTTTTTGGTTGGAGACGCGAT	CTGGCATCAGGCTTCTTTCA	CATACAGATGCTGTGTCTGA	CCCACTCCATGAAGCCTGTC	CCTCTCCTAGCAGCTTCATG
ASCC1	ENSG00000138303	4	AAAGGACGAAACACCGTAATTTCTACTCTTGTAGATGAGAAAGTGTCATGGAAGTTTAATTTCTACTCTTGTAGATTGTGCAGGCTCCATGGAGTGTAATTTCTACTCTTGTAGATCCCGTCTTGTCCAGGTTTAGTAATTTCTACTCTTGTAGATGAAGAAAGCAGCCCTTCACTTTTTTTGGTTGGAGACGCGAT	GAGAAAGTGTCATGGAAGTT	TGTGCAGGCTCCATGGAGTG	CCCGTCTTGTCCAGGTTTAG	GAAGAAAGCAGCCCTTCACT
ASCC2	ENSG00000100325	4	AAAGGACGAAACACCGTAATTTCTACTCTTGTAGATATAGAATGTTACCTGGCACCTAATTTCTACTCTTGTAGATACGAGACTCTACAGAAGTGCTAATTTCTACTCTTGTAGATCTTAGGATCACTTCATTTCCTAATTTCTACTCTTGTAGATGGAAACATCTTTACACAGCATTTTTTGGTTGGAGACGCGAT	ATAGAATGTTACCTGGCACC	ACGAGACTCTACAGAAGTGC	CTTAGGATCACTTCATTTCC	GGAAACATCTTTACACAGCA
ASCC3	ENSG00000112249	4	AAAGGACGAAACACCGTAATTTCTACTCTTGTAGATAGTCAGCCACTTCTTCATTATAATTTCTACTCTTGTAGATGATTTGGGCCTGACATGGAATAATTTCTACTCTTGTAGATCTTGTGACCAACAGAGTCCTTAATTTCTACTCTTGTAGATTCAATAAGTTCAAGTCCTTCTTTTTTGGTTGGAGACGCGAT	AGTCAGCCACTTCTTCATTA	GATTTGGGCCTGACATGGAA	CTTGTGACCAACAGAGTCCT	TCAATAAGTTCAAGTCCTTC
ASCL1	ENSG00000139352	4	AAAGGACGAAACACCGTAATTTCTACTCTTGTAGATTTTGCCACGGCCGCAGCCGCTAATTTCTACTCTTGTAGATCAGCGCATCAGTTCGGGCGATAATTTCTACTCTTGTAGATGCTACAGCCTGCCGCAGCAGTAATTTCTACTCTTGTAGATCCACCCTTCGGGAGCACGTCTTTTTTGGTTGGAGACGCGAT	TTTGCCACGGCCGCAGCCGC	CAGCGCATCAGTTCGGGCGA	GCTACAGCCTGCCGCAGCAG	CCACCCTTCGGGAGCACGTC
ASCL3	ENSG00000176009	4	AAAGGACGAAACACCGTAATTTCTACTCTTGTAGATCAGGGTTATTCTTGGTCTCATAATTTCTACTCTTGTAGATCCGATGCCTTATCCAAATTATAATTTCTACTCTTGTAGATCCAGCGACTCTCTTATCCTGTAATTTCTACTCTTGTAGATTCAGGTAGACTAGAGTTGCCTTTTTTGGTTGGAGACGCGAT	CAGGGTTATTCTTGGTCTCA	CCGATGCCTTATCCAAATTA	CCAGCGACTCTCTTATCCTG	TCAGGTAGACTAGAGTTGCC
ASF1A	ENSG00000111875	4	AAAGGACGAAACACCGTAATTTCTACTCTTGTAGATTACAACCCGTTCCAGTTCGATAATTTCTACTCTTGTAGATCCAAGATTAATCTTACCTGATAATTTCTACTCTTGTAGATCCTTAATTCTGTCTCAGTATTAATTTCTACTCTTGTAGATCTCTAGCTTCAAAGGAATATTTTTTTGGTTGGAGACGCGAT	TACAACCCGTTCCAGTTCGA	CCAAGATTAATCTTACCTGA	CCTTAATTCTGTCTCAGTAT	CTCTAGCTTCAAAGGAATAT
ASF1B	ENSG00000105011	4	AAAGGACGAAACACCGTAATTTCTACTCTTGTAGATTTACCTGAAAGACAAACATGTAATTTCTACTCTTGTAGATATCAGATCCTAGACTCGGTGTAATTTCTACTCTTGTAGATTGTTGGCTCGGCTGAGAGTGTAATTTCTACTCTTGTAGATCAGACCTGGAGTGGAAGATCTTTTTTGGTTGGAGACGCGAT	TTACCTGAAAGACAAACATG	ATCAGATCCTAGACTCGGTG	TGTTGGCTCGGCTGAGAGTG	CAGACCTGGAGTGGAAGATC
ASGR1	ENSG00000141505	4	AAAGGACGAAACACCGTAATTTCTACTCTTGTAGATTGAGCTGATGGTGGTCACTCTAATTTCTACTCTTGTAGATGGATCCGATCACACAGACAATAATTTCTACTCTTGTAGATGTCGTGGAGGCCCATCCAGGTAATTTCTACTCTTGTAGATTCCAGCACCACATAGGCCCTTTTTTTGGTTGGAGACGCGAT	TGAGCTGATGGTGGTCACTC	GGATCCGATCACACAGACAA	GTCGTGGAGGCCCATCCAGG	TCCAGCACCACATAGGCCCT
ASGR2	ENSG00000161944	4	AAAGGACGAAACACCGTAATTTCTACTCTTGTAGATCTCCGAGCTCAGCTGCTGGATAATTTCTACTCTTGTAGATGGACCCAGTCACACAGATGATAATTTCTACTCTTGTAGATAGGTCCTGCTGCTGTTTCTCTAATTTCTACTCTTGTAGATAGCCTGTCTGTCCTAGATCATTTTTTGGTTGGAGACGCGAT	CTCCGAGCTCAGCTGCTGGA	GGACCCAGTCACACAGATGA	AGGTCCTGCTGCTGTTTCTC	AGCCTGTCTGTCCTAGATCA
ASH1L	ENSG00000116539	4	AAAGGACGAAACACCGTAATTTCTACTCTTGTAGATCTTGGGTGCTTAATAGTTGTTAATTTCTACTCTTGTAGATGCAGGTCTGATCAGTAAAGATAATTTCTACTCTTGTAGATCGGGTAGGGCTACAATTTGTTAATTTCTACTCTTGTAGATCGAGGTCGACCTGGCCTACGTTTTTTGGTTGGAGACGCGAT	CTTGGGTGCTTAATAGTTGT	GCAGGTCTGATCAGTAAAGA	CGGGTAGGGCTACAATTTGT	CGAGGTCGACCTGGCCTACG
ASH2L	ENSG00000129691	4	AAAGGACGAAACACCGTAATTTCTACTCTTGTAGATCATTAGATGATTCTGTCTCCTAATTTCTACTCTTGTAGATGCTCTTCGGCAGATCCTGTCTAATTTCTACTCTTGTAGATGCCAACCTGACATGGCAGTCTAATTTCTACTCTTGTAGATCCAGGTCTCTGTCTGGTTGTTTTTTTGGTTGGAGACGCGAT	CATTAGATGATTCTGTCTCC	GCTCTTCGGCAGATCCTGTC	GCCAACCTGACATGGCAGTC	CCAGGTCTCTGTCTGGTTGT
ASIC1	ENSG00000110881	4	AAAGGACGAAACACCGTAATTTCTACTCTTGTAGATGCCAAGTCTCCAAGAATGACTAATTTCTACTCTTGTAGATAAGCTGCGGAAGTTGGCTTTTAATTTCTACTCTTGTAGATCAGCCCATTGCCCGTCCCACTAATTTCTACTCTTGTAGATATCGACCAGCTGGGCTTTGGTTTTTTGGTTGGAGACGCGAT	GCCAAGTCTCCAAGAATGAC	AAGCTGCGGAAGTTGGCTTT	CAGCCCATTGCCCGTCCCAC	ATCGACCAGCTGGGCTTTGG
ASIC2	ENSG00000108684	4	AAAGGACGAAACACCGTAATTTCTACTCTTGTAGATCCATCCTCGCCTGAGTTAAATAATTTCTACTCTTGTAGATGGGTGGCTCCAGGGTTCCAGTAATTTCTACTCTTGTAGATCAGCATCACCGCCTGTAGGATAATTTCTACTCTTGTAGATTTGTAGCGGGTTAGGTTGCATTTTTTGGTTGGAGACGCGAT	CCATCCTCGCCTGAGTTAAA	GGGTGGCTCCAGGGTTCCAG	CAGCATCACCGCCTGTAGGA	TTGTAGCGGGTTAGGTTGCA
ASIC3	ENSG00000213199	4	AAAGGACGAAACACCGTAATTTCTACTCTTGTAGATACATGGCGCAACTCTATGCCTAATTTCTACTCTTGTAGATTGTGCTCCCTACCATTGTCCTAATTTCTACTCTTGTAGATAGGCCCTCAACTATGAGACCTAATTTCTACTCTTGTAGATTGGAACCGACAGCACTCCCATTTTTTGGTTGGAGACGCGAT	ACATGGCGCAACTCTATGCC	TGTGCTCCCTACCATTGTCC	AGGCCCTCAACTATGAGACC	TGGAACCGACAGCACTCCCA
ASIC4	ENSG00000072182	4	AAAGGACGAAACACCGTAATTTCTACTCTTGTAGATCCAGCACCAGCACCCTGCATTAATTTCTACTCTTGTAGATCGGCCTGCGTACTTGTCTCCTAATTTCTACTCTTGTAGATAGGCAGGTATTCGGGTGCAGTAATTTCTACTCTTGTAGATACAGCGCAGCCGGCAGGCAGTTTTTTGGTTGGAGACGCGAT	CCAGCACCAGCACCCTGCAT	CGGCCTGCGTACTTGTCTCC	AGGCAGGTATTCGGGTGCAG	ACAGCGCAGCCGGCAGGCAG
ASIC5	ENSG00000256394	4	AAAGGACGAAACACCGTAATTTCTACTCTTGTAGATCTCACCGTTCTCAGCATATATAATTTCTACTCTTGTAGATCCATCTCCACTTCCTTTCATTAATTTCTACTCTTGTAGATTCTCAACAATAGCACTTTGTTAATTTCTACTCTTGTAGATCTTGGAGAGTTTCACCATGATTTTTTGGTTGGAGACGCGAT	CTCACCGTTCTCAGCATATA	CCATCTCCACTTCCTTTCAT	TCTCAACAATAGCACTTTGT	CTTGGAGAGTTTCACCATGA
ASIP	ENSG00000101440	4	AAAGGACGAAACACCGTAATTTCTACTCTTGTAGATTCTCTCTTTGAAGCGCTGAATAATTTCTACTCTTGTAGATAAGCGCTGAACAAGAAATCCTAATTTCTACTCTTGTAGATTGCCGATCTGTTTGGATTTCTAATTTCTACTCTTGTAGATCCACGCAGAAGGAGGCTTCGTTTTTTGGTTGGAGACGCGAT	TCTCTCTTTGAAGCGCTGAA	AAGCGCTGAACAAGAAATCC	TGCCGATCTGTTTGGATTTC	CCACGCAGAAGGAGGCTTCG
ASL	ENSG00000126522	4	AAAGGACGAAACACCGTAATTTCTACTCTTGTAGATGGAGGTGGATGTTCAAGGCATAATTTCTACTCTTGTAGATAAGGTGCCCTGGGCCCACTCTAATTTCTACTCTTGTAGATCAGAGGGCCCAGCCCATCCGTAATTTCTACTCTTGTAGATGGGCCATCACTCTCAACAGCTTTTTTGGTTGGAGACGCGAT	GGAGGTGGATGTTCAAGGCA	AAGGTGCCCTGGGCCCACTC	CAGAGGGCCCAGCCCATCCG	GGGCCATCACTCTCAACAGC
ASNA1	ENSG00000198356	4	AAAGGACGAAACACCGTAATTTCTACTCTTGTAGATACCAGAAGTTCTCAAAGGTGTAATTTCTACTCTTGTAGATACCTTGGTAGGCACCTTTGATAATTTCTACTCTTGTAGATCCGGCATCGATGAGGCCATGTAATTTCTACTCTTGTAGATACACGGCACCCACGGGCCACTTTTTTGGTTGGAGACGCGAT	ACCAGAAGTTCTCAAAGGTG	ACCTTGGTAGGCACCTTTGA	CCGGCATCGATGAGGCCATG	ACACGGCACCCACGGGCCAC
ASNSD1	ENSG00000138381	4	AAAGGACGAAACACCGTAATTTCTACTCTTGTAGATCTACCACTGATACAAATGCTTAATTTCTACTCTTGTAGATGATGAACCAATTGATCTTCTTAATTTCTACTCTTGTAGATCATGATCACCAATAACTCTGTAATTTCTACTCTTGTAGATGAGCCGTCCACATTTATCAGTTTTTTGGTTGGAGACGCGAT	CTACCACTGATACAAATGCT	GATGAACCAATTGATCTTCT	CATGATCACCAATAACTCTG	GAGCCGTCCACATTTATCAG
ASNS	ENSG00000070669	4	AAAGGACGAAACACCGTAATTTCTACTCTTGTAGATGCAGTGATGATTGCCTTTCTTAATTTCTACTCTTGTAGATCTTTCGCTTCCTAAGATGCATAATTTCTACTCTTGTAGATCCATTTGGCTTTAAATCCAATAATTTCTACTCTTGTAGATATGACAGACAGAAGGATTGGTTTTTTGGTTGGAGACGCGAT	GCAGTGATGATTGCCTTTCT	CTTTCGCTTCCTAAGATGCA	CCATTTGGCTTTAAATCCAA	ATGACAGACAGAAGGATTGG
ASPA	ENSG00000108381	4	AAAGGACGAAACACCGTAATTTCTACTCTTGTAGATCCTCCAGCCCTGTTCTCTGATAATTTCTACTCTTGTAGATACCTTCACAACACCACCTCTTAATTTCTACTCTTGTAGATAGACTTCTCTGGCTCCACTATAATTTCTACTCTTGTAGATATCCAAGATATCAGCTCTCATTTTTTGGTTGGAGACGCGAT	CCTCCAGCCCTGTTCTCTGA	ACCTTCACAACACCACCTCT	AGACTTCTCTGGCTCCACTA	ATCCAAGATATCAGCTCTCA
ASPDH	ENSG00000204653	4	AAAGGACGAAACACCGTAATTTCTACTCTTGTAGATCCCAAGGGCAGCAAGGTTCTTAATTTCTACTCTTGTAGATTCTGGAATCGTGACCCAGGATAATTTCTACTCTTGTAGATCCCTCTCCCAGGCGCCCTGATAATTTCTACTCTTGTAGATCTGTGCACACCCGCAGAGAGTTTTTTGGTTGGAGACGCGAT	CCCAAGGGCAGCAAGGTTCT	TCTGGAATCGTGACCCAGGA	CCCTCTCCCAGGCGCCCTGA	CTGTGCACACCCGCAGAGAG
ASPG	ENSG00000166183	4	AAAGGACGAAACACCGTAATTTCTACTCTTGTAGATCTGCCTCGATGCTGTCCTTCTAATTTCTACTCTTGTAGATTTCCAGAATCAGCTGTTTCGTAATTTCTACTCTTGTAGATGCCGTTAAAGTCCACCAGGCTAATTTCTACTCTTGTAGATTACAGAGCCTGGAGGGTGCGTTTTTTGGTTGGAGACGCGAT	CTGCCTCGATGCTGTCCTTC	TTCCAGAATCAGCTGTTTCG	GCCGTTAAAGTCCACCAGGC	TACAGAGCCTGGAGGGTGCG
ASPHD1	ENSG00000174939	3	AAAGGACGAAACACCGTAATTTCTACTCTTGTAGATCCTTCCACATTCCACTCTGGTAATTTCTACTCTTGTAGATCTACCAGACCTGCCTTCAGCTAATTTCTACTCTTGTAGATTGAGTGCCAACACCTTCGGCTAATTTCTACTCTTGTAGATGTCTAACCGAACAATACGACTTTTTTGGTTGGAGACGCGAT	CCTTCCACATTCCACTCTGG	CTACCAGACCTGCCTTCAGC	TGAGTGCCAACACCTTCGGC	GTCTAACCGAACAATACGAC
ASPHD2	ENSG00000128203	4	AAAGGACGAAACACCGTAATTTCTACTCTTGTAGATTCCCGGGACGCACAGAAACATAATTTCTACTCTTGTAGATTAGAGGGTCTCAAACTCACATAATTTCTACTCTTGTAGATATGACTCTTTCCTGCATGCTTAATTTCTACTCTTGTAGATGATGCCACAAATCCACCATGTTTTTTGGTTGGAGACGCGAT	TCCCGGGACGCACAGAAACA	TAGAGGGTCTCAAACTCACA	ATGACTCTTTCCTGCATGCT	GATGCCACAAATCCACCATG
ASPH	ENSG00000198363	4	AAAGGACGAAACACCGTAATTTCTACTCTTGTAGATTAAACAGAGACAAAGCATGGTAATTTCTACTCTTGTAGATATGTGGATGATGCCAAAGTTTAATTTCTACTCTTGTAGATATGGAGAAGGGACTGAATTTTAATTTCTACTCTTGTAGATTTATGGCGACTGATGTAGATTTTTTTGGTTGGAGACGCGAT	TAAACAGAGACAAAGCATGG	ATGTGGATGATGCCAAAGTT	ATGGAGAAGGGACTGAATTT	TTATGGCGACTGATGTAGAT
ASPM	ENSG00000066279	4	AAAGGACGAAACACCGTAATTTCTACTCTTGTAGATAGTGGTGTCCAGTTAACAGATAATTTCTACTCTTGTAGATGAATCAACAATTGCACATGATAATTTCTACTCTTGTAGATTGAAGGTCAAACTGGACTGTTAATTTCTACTCTTGTAGATCTTCCAGCGTTCATCATAAATTTTTTGGTTGGAGACGCGAT	AGTGGTGTCCAGTTAACAGA	GAATCAACAATTGCACATGA	TGAAGGTCAAACTGGACTGT	CTTCCAGCGTTCATCATAAA
ASPN	ENSG00000106819	4	AAAGGACGAAACACCGTAATTTCTACTCTTGTAGATCAATGTGTCCATTTGGATGTTAATTTCTACTCTTGTAGATACCTCAGTCCCAACCAACATTAATTTCTACTCTTGTAGATTAACCACAAAGAAGTTGCGATAATTTCTACTCTTGTAGATCTTCTGCAATTCTGATATGGTTTTTTGGTTGGAGACGCGAT	CAATGTGTCCATTTGGATGT	ACCTCAGTCCCAACCAACAT	TAACCACAAAGAAGTTGCGA	CTTCTGCAATTCTGATATGG
ASPRV1	ENSG00000244617	4	AAAGGACGAAACACCGTAATTTCTACTCTTGTAGATAGGGTGCATGTGCGGTGCTCTAATTTCTACTCTTGTAGATCCACATTCTCAAAGGGCTGCTAATTTCTACTCTTGTAGATGGTGGACCACAGAGACCTGGTAATTTCTACTCTTGTAGATACAGTCCCATAGTCTCCCTGTTTTTTGGTTGGAGACGCGAT	AGGGTGCATGTGCGGTGCTC	CCACATTCTCAAAGGGCTGC	GGTGGACCACAGAGACCTGG	ACAGTCCCATAGTCTCCCTG
ASPSCR1	ENSG00000169696	4	AAAGGACGAAACACCGTAATTTCTACTCTTGTAGATTCTCCAGTGGAGATTTGCCATAATTTCTACTCTTGTAGATCCAACCTGCCCAACAATGCCTAATTTCTACTCTTGTAGATTGTTCAGGCCAGACCCTCTGTAATTTCTACTCTTGTAGATGGTAGCGCTCCAGCTTCTCCTTTTTTGGTTGGAGACGCGAT	TCTCCAGTGGAGATTTGCCA	CCAACCTGCCCAACAATGCC	TGTTCAGGCCAGACCCTCTG	GGTAGCGCTCCAGCTTCTCC
ASRGL1	ENSG00000162174	4	AAAGGACGAAACACCGTAATTTCTACTCTTGTAGATCCTGCGTTGAACTCGGGATCTAATTTCTACTCTTGTAGATCATCCATGATACTAGCATCCTAATTTCTACTCTTGTAGATTTTCTGGCTCAGACACCTCATAATTTCTACTCTTGTAGATGCAGAAACTTGGGAACCGTGTTTTTTGGTTGGAGACGCGAT	CCTGCGTTGAACTCGGGATC	CATCCATGATACTAGCATCC	TTTCTGGCTCAGACACCTCA	GCAGAAACTTGGGAACCGTG
ASS1	ENSG00000130707	4	AAAGGACGAAACACCGTAATTTCTACTCTTGTAGATCTGTGGCGCCGTGGGACACATAATTTCTACTCTTGTAGATAGCTCAGCTGCTACTCACTGTAATTTCTACTCTTGTAGATCGTACTCCATCAGGTCATTGTAATTTCTACTCTTGTAGATCCTGATGTGCATGAGGTTCTTTTTTTGGTTGGAGACGCGAT	CTGTGGCGCCGTGGGACACA	AGCTCAGCTGCTACTCACTG	CGTACTCCATCAGGTCATTG	CCTGATGTGCATGAGGTTCT
ASTE1	ENSG00000034533	4	AAAGGACGAAACACCGTAATTTCTACTCTTGTAGATGGAGGTATTTCAGAACATTATAATTTCTACTCTTGTAGATCAGTTACCTACCAGGGCTGTTAATTTCTACTCTTGTAGATCCATGGTGCTTACCGAGTTATAATTTCTACTCTTGTAGATCCTCATACCAACACTTGGTGTTTTTTGGTTGGAGACGCGAT	GGAGGTATTTCAGAACATTA	CAGTTACCTACCAGGGCTGT	CCATGGTGCTTACCGAGTTA	CCTCATACCAACACTTGGTG
ASTL	ENSG00000188886	4	AAAGGACGAAACACCGTAATTTCTACTCTTGTAGATCCAGGGCTCATCCTGGAAGATAATTTCTACTCTTGTAGATAACGTTCCACGTGCATCAGGTAATTTCTACTCTTGTAGATGGCTTTGAAATCAACTTCATTAATTTCTACTCTTGTAGATAGGACCCGGGTGATGTCCGATTTTTTGGTTGGAGACGCGAT	CCAGGGCTCATCCTGGAAGA	AACGTTCCACGTGCATCAGG	GGCTTTGAAATCAACTTCAT	AGGACCCGGGTGATGTCCGA
ASTN1	ENSG00000152092	4	AAAGGACGAAACACCGTAATTTCTACTCTTGTAGATAGCTTGCACTCCAGCTCCTTTAATTTCTACTCTTGTAGATACATTCATCACCAAGATGGTTAATTTCTACTCTTGTAGATCACCAGCGCCGGCGAGTATATAATTTCTACTCTTGTAGATTCTGGCTGCTGGAGGTGTGATTTTTTGGTTGGAGACGCGAT	AGCTTGCACTCCAGCTCCTT	ACATTCATCACCAAGATGGT	CACCAGCGCCGGCGAGTATA	TCTGGCTGCTGGAGGTGTGA
ASTN2	ENSG00000148219	4	AAAGGACGAAACACCGTAATTTCTACTCTTGTAGATGCAGCCAGGTGACCCACACTTAATTTCTACTCTTGTAGATCTGCGGCGGCGACTGCGGTATAATTTCTACTCTTGTAGATCCTGTATTACCAGATCAATGTAATTTCTACTCTTGTAGATCCACTCACCCTTCACTCTGTTTTTTTGGTTGGAGACGCGAT	GCAGCCAGGTGACCCACACT	CTGCGGCGGCGACTGCGGTA	CCTGTATTACCAGATCAATG	CCACTCACCCTTCACTCTGT
ASXL1	ENSG00000171456	4	AAAGGACGAAACACCGTAATTTCTACTCTTGTAGATCTTTAGTCCTTCTGCCTCTATAATTTCTACTCTTGTAGATTAAACTGCCTGGCCGAATCATAATTTCTACTCTTGTAGATACCACTCACAGTGCTGGCTTTAATTTCTACTCTTGTAGATCAATCCCAGGGACAGCTACATTTTTTGGTTGGAGACGCGAT	CTTTAGTCCTTCTGCCTCTA	TAAACTGCCTGGCCGAATCA	ACCACTCACAGTGCTGGCTT	CAATCCCAGGGACAGCTACA
ASXL2	ENSG00000143970	4	AAAGGACGAAACACCGTAATTTCTACTCTTGTAGATGTCCTTCTCTCTGGATAACTTAATTTCTACTCTTGTAGATCCTTCAAAGTATATACTCCCTAATTTCTACTCTTGTAGATCCTCCTTGTTGCTGCCACCATAATTTCTACTCTTGTAGATCCTGCTGGAATGGTGGGTGATTTTTTGGTTGGAGACGCGAT	GTCCTTCTCTCTGGATAACT	CCTTCAAAGTATATACTCCC	CCTCCTTGTTGCTGCCACCA	CCTGCTGGAATGGTGGGTGA
ASXL3	ENSG00000141431	4	AAAGGACGAAACACCGTAATTTCTACTCTTGTAGATAATATGGATACTGACCTTGTTAATTTCTACTCTTGTAGATTAGTGGAACCTCTCCATTAGTAATTTCTACTCTTGTAGATCCTCGGCCATATCTGTACCATAATTTCTACTCTTGTAGATGTGTGCTGCTGGAAGGAAGATTTTTTGGTTGGAGACGCGAT	AATATGGATACTGACCTTGT	TAGTGGAACCTCTCCATTAG	CCTCGGCCATATCTGTACCA	GTGTGCTGCTGGAAGGAAGA
ASZ1	ENSG00000154438	4	AAAGGACGAAACACCGTAATTTCTACTCTTGTAGATATTGGTCCAGGAGCTCCTAGTAATTTCTACTCTTGTAGATTATTGACAGGCATTAGTGTATAATTTCTACTCTTGTAGATGATCAGCATTTCTTGAAAGTTAATTTCTACTCTTGTAGATTCACAGTGTAACCATTCTCATTTTTTGGTTGGAGACGCGAT	ATTGGTCCAGGAGCTCCTAG	TATTGACAGGCATTAGTGTA	GATCAGCATTTCTTGAAAGT	TCACAGTGTAACCATTCTCA
ATAD1	ENSG00000138138	4	AAAGGACGAAACACCGTAATTTCTACTCTTGTAGATGTGCAGTGACATACTTTACTTAATTTCTACTCTTGTAGATACTCCAATTTGCTTCATTAGTAATTTCTACTCTTGTAGATCCAGGTTACTTGGAGTGATATAATTTCTACTCTTGTAGATGCTGTGGCCTTGGCAATCAATTTTTTGGTTGGAGACGCGAT	GTGCAGTGACATACTTTACT	ACTCCAATTTGCTTCATTAG	CCAGGTTACTTGGAGTGATA	GCTGTGGCCTTGGCAATCAA
ATAD2B	ENSG00000119778	4	AAAGGACGAAACACCGTAATTTCTACTCTTGTAGATGCTGGAGGAGATACGTGGCTTAATTTCTACTCTTGTAGATGTAATGTAGCACCAGGCTGATAATTTCTACTCTTGTAGATAAAGTGTGAACCAGAGTTTGTAATTTCTACTCTTGTAGATCAAACCTTCTTCTTCACCCTTTTTTTGGTTGGAGACGCGAT	GCTGGAGGAGATACGTGGCT	GTAATGTAGCACCAGGCTGA	AAAGTGTGAACCAGAGTTTG	CAAACCTTCTTCTTCACCCT
ATAD2	ENSG00000156802	4	AAAGGACGAAACACCGTAATTTCTACTCTTGTAGATGCTGTGGTCGCCGCGGGTTTTAATTTCTACTCTTGTAGATAGAAGAATGTGGAAATAACGTAATTTCTACTCTTGTAGATACAGTACTTACCTTCTCTGTTAATTTCTACTCTTGTAGATCACCACTATAACGACTTCTATTTTTTGGTTGGAGACGCGAT	GCTGTGGTCGCCGCGGGTTT	AGAAGAATGTGGAAATAACG	ACAGTACTTACCTTCTCTGT	CACCACTATAACGACTTCTA
ATAD5	ENSG00000176208	4	AAAGGACGAAACACCGTAATTTCTACTCTTGTAGATACTGGGCTGCTTCAGTTACGTAATTTCTACTCTTGTAGATGGAGTACTAATTCTGGTGAATAATTTCTACTCTTGTAGATTTTAGGCAAGCAATACTTCATAATTTCTACTCTTGTAGATCTAGCACATCATTCAAACACTTTTTTGGTTGGAGACGCGAT	ACTGGGCTGCTTCAGTTACG	GGAGTACTAATTCTGGTGAA	TTTAGGCAAGCAATACTTCA	CTAGCACATCATTCAAACAC
ATAT1	ENSG00000137343	4	AAAGGACGAAACACCGTAATTTCTACTCTTGTAGATTCTAGTGTTGATCTACAGCATAATTTCTACTCTTGTAGATTATTCTCAAAGACAGTTCAGTAATTTCTACTCTTGTAGATCCCGTCCTACAGGGCTGGAATAATTTCTACTCTTGTAGATTTGTTTCTCTCTTAGGATGATTTTTTGGTTGGAGACGCGAT	TCTAGTGTTGATCTACAGCA	TATTCTCAAAGACAGTTCAG	CCCGTCCTACAGGGCTGGAA	TTGTTTCTCTCTTAGGATGA
ATCAY	ENSG00000167654	4	AAAGGACGAAACACCGTAATTTCTACTCTTGTAGATCATCCGGAGCGTGGCTTCGGTAATTTCTACTCTTGTAGATCCTGCAGCTCCTCCCAACACTAATTTCTACTCTTGTAGATGGGACGGCACGACGGAGGACTAATTTCTACTCTTGTAGATAGATACGAAGAGGAAAGACTTTTTTTGGTTGGAGACGCGAT	CATCCGGAGCGTGGCTTCGG	CCTGCAGCTCCTCCCAACAC	GGGACGGCACGACGGAGGAC	AGATACGAAGAGGAAAGACT
ATE1	ENSG00000107669	4	AAAGGACGAAACACCGTAATTTCTACTCTTGTAGATCCTAGCGAGGACTTCTACCGTAATTTCTACTCTTGTAGATCCTTCGCCATCCTCGGTCTATAATTTCTACTCTTGTAGATATTCATGACAGGTTTGTACATAATTTCTACTCTTGTAGATCTAGGTGCCGACCTTTACAATTTTTTGGTTGGAGACGCGAT	CCTAGCGAGGACTTCTACCG	CCTTCGCCATCCTCGGTCTA	ATTCATGACAGGTTTGTACA	CTAGGTGCCGACCTTTACAA
ATF1	ENSG00000123268	4	AAAGGACGAAACACCGTAATTTCTACTCTTGTAGATTCAGAAAGTGAGGAGTCCCATAATTTCTACTCTTGTAGATTGCTGCTGTCACTTCTATGTTAATTTCTACTCTTGTAGATTCATGGTTAATGTCTGAAGTTAATTTCTACTCTTGTAGATCCATCTAGCTGCATCAGGAGTTTTTTGGTTGGAGACGCGAT	TCAGAAAGTGAGGAGTCCCA	TGCTGCTGTCACTTCTATGT	TCATGGTTAATGTCTGAAGT	CCATCTAGCTGCATCAGGAG
ATF2	ENSG00000115966	4	AAAGGACGAAACACCGTAATTTCTACTCTTGTAGATTCATCACTCATATTCCACAGTAATTTCTACTCTTGTAGATGCTGTCCATAAACATAAACATAATTTCTACTCTTGTAGATATGAGTTGGCGAGTCCATTTTAATTTCTACTCTTGTAGATCCTCACCCAGAGTCTACTACTTTTTTGGTTGGAGACGCGAT	TCATCACTCATATTCCACAG	GCTGTCCATAAACATAAACA	ATGAGTTGGCGAGTCCATTT	CCTCACCCAGAGTCTACTAC
ATF3	ENSG00000162772	4	AAAGGACGAAACACCGTAATTTCTACTCTTGTAGATTCAAGGAAGAGCTGAGGTTTTAATTTCTACTCTTGTAGATCCATCCAGAACAAGCACCTCTAATTTCTACTCTTGTAGATCAGCTGCAATCTTATTTCTTTAATTTCTACTCTTGTAGATATATACATGCTCAACCTTCATTTTTTGGTTGGAGACGCGAT	TCAAGGAAGAGCTGAGGTTT	CCATCCAGAACAAGCACCTC	CAGCTGCAATCTTATTTCTT	ATATACATGCTCAACCTTCA
ATF4	ENSG00000128272	4	AAAGGACGAAACACCGTAATTTCTACTCTTGTAGATAAGGAGTTCGACTTGGATGCTAATTTCTACTCTTGTAGATGGACGGGCAGACCCACAGAGTAATTTCTACTCTTGTAGATCACTCACCAGTAAGAGCCTCTAATTTCTACTCTTGTAGATCAGCTCTTTGCACTCACCAGTTTTTTGGTTGGAGACGCGAT	AAGGAGTTCGACTTGGATGC	GGACGGGCAGACCCACAGAG	CACTCACCAGTAAGAGCCTC	CAGCTCTTTGCACTCACCAG
ATF5	ENSG00000169136	4	AAAGGACGAAACACCGTAATTTCTACTCTTGTAGATCCATAGTCTACGAGCCATCCTAATTTCTACTCTTGTAGATATCCCAGGTGATGGCTTCTCTAATTTCTACTCTTGTAGATACAGCTCTCCTCCCTCTGGATAATTTCTACTCTTGTAGATCAAGGCCCGGAGCCAGAGGATTTTTTGGTTGGAGACGCGAT	CCATAGTCTACGAGCCATCC	ATCCCAGGTGATGGCTTCTC	ACAGCTCTCCTCCCTCTGGA	CAAGGCCCGGAGCCAGAGGA
ATF6B	ENSG00000213676	4	AAAGGACGAAACACCGTAATTTCTACTCTTGTAGATTTCACCGACAACCTGCTTAGTAATTTCTACTCTTGTAGATTTGCAGACAGCACCTTGTATTAATTTCTACTCTTGTAGATGTTTGACGGCAGCTCCCTGGTAATTTCTACTCTTGTAGATCTCCAGATCTTCAGGTGAAGTTTTTTGGTTGGAGACGCGAT	TTCACCGACAACCTGCTTAG	TTGCAGACAGCACCTTGTAT	GTTTGACGGCAGCTCCCTGG	CTCCAGATCTTCAGGTGAAG
ATF6	ENSG00000118217	4	AAAGGACGAAACACCGTAATTTCTACTCTTGTAGATGCCCGGGACTCTTTCACAGGTAATTTCTACTCTTGTAGATCTGCTTCCAATTGCAGCTCATAATTTCTACTCTTGTAGATGGACATCAACAACCAAATCTTAATTTCTACTCTTGTAGATTCCAGCCTCCTCAAGTTATTTTTTTTGGTTGGAGACGCGAT	GCCCGGGACTCTTTCACAGG	CTGCTTCCAATTGCAGCTCA	GGACATCAACAACCAAATCT	TCCAGCCTCCTCAAGTTATT
ATF7IP2	ENSG00000166669	4	AAAGGACGAAACACCGTAATTTCTACTCTTGTAGATGTACGAACAAACAACTTGTTTAATTTCTACTCTTGTAGATGAAAGGCAAACAGCATTCCTTAATTTCTACTCTTGTAGATATTCAGCAGGAGATCTATAGTAATTTCTACTCTTGTAGATAAACCAAACATGTTATCCAGTTTTTTGGTTGGAGACGCGAT	GTACGAACAAACAACTTGTT	GAAAGGCAAACAGCATTCCT	ATTCAGCAGGAGATCTATAG	AAACCAAACATGTTATCCAG
ATF7IP	ENSG00000171681	4	AAAGGACGAAACACCGTAATTTCTACTCTTGTAGATCATTAACACTTAGGATACAGTAATTTCTACTCTTGTAGATTCAGAAGGTCTTTCATCATCTAATTTCTACTCTTGTAGATCTTGAAATTCTGCCTCATATTAATTTCTACTCTTGTAGATAATTCTGCCAAAGTCTTATCTTTTTTGGTTGGAGACGCGAT	CATTAACACTTAGGATACAG	TCAGAAGGTCTTTCATCATC	CTTGAAATTCTGCCTCATAT	AATTCTGCCAAAGTCTTATC
ATG101	ENSG00000123395	3	AAAGGACGAAACACCGTAATTTCTACTCTTGTAGATTCACCCACCTTCTCCCGGCATAATTTCTACTCTTGTAGATACACAGGCTTGCGGGACGTGTAATTTCTACTCTTGTAGATATGAGCCTGCGCATGGTGGTTAATTTCTACTCTTGTAGATGTAGTCTCCTTGGTAATCGATTTTTTGGTTGGAGACGCGAT	TCACCCACCTTCTCCCGGCA	ACACAGGCTTGCGGGACGTG	ATGAGCCTGCGCATGGTGGT	GTAGTCTCCTTGGTAATCGA
ATG10	ENSG00000152348	4	AAAGGACGAAACACCGTAATTTCTACTCTTGTAGATACATGGAAGAAGATGAGTTCTAATTTCTACTCTTGTAGATGTGATGAAACACAGGACTGTTAATTTCTACTCTTGTAGATGAGCTACCCTTGGATGATTGTAATTTCTACTCTTGTAGATCCATGCACTTTCACAGATGGTTTTTTGGTTGGAGACGCGAT	ACATGGAAGAAGATGAGTTC	GTGATGAAACACAGGACTGT	GAGCTACCCTTGGATGATTG	CCATGCACTTTCACAGATGG
ATG12	ENSG00000145782	4	AAAGGACGAAACACCGTAATTTCTACTCTTGTAGATCCCGGGAACAGAGGAACCTGTAATTTCTACTCTTGTAGATCTAAAGGCTGTGGGAGACACTAATTTCTACTCTTGTAGATCCTCATAGAGAGTTCCAACTTAATTTCTACTCTTGTAGATGCAGTGATGGTAAACTGGTTTTTTTTGGTTGGAGACGCGAT	CCCGGGAACAGAGGAACCTG	CTAAAGGCTGTGGGAGACAC	CCTCATAGAGAGTTCCAACT	GCAGTGATGGTAAACTGGTT
ATG13	ENSG00000175224	4	AAAGGACGAAACACCGTAATTTCTACTCTTGTAGATTGTCCTGGGAATTGAGATCATAATTTCTACTCTTGTAGATGACTGTCCAAGTGATTGTCCTAATTTCTACTCTTGTAGATCAGTTCAACTTAGCAATCAATAATTTCTACTCTTGTAGATAAGACACCATATTTCCAGCTTTTTTTGGTTGGAGACGCGAT	TGTCCTGGGAATTGAGATCA	GACTGTCCAAGTGATTGTCC	CAGTTCAACTTAGCAATCAA	AAGACACCATATTTCCAGCT
ATG14	ENSG00000126775	4	AAAGGACGAAACACCGTAATTTCTACTCTTGTAGATTCGACAAGAAGGAAAGGTTATAATTTCTACTCTTGTAGATACTGTTCAATCCTCATCTTGTAATTTCTACTCTTGTAGATCCAGACGCTCATAATGACTTTAATTTCTACTCTTGTAGATTTCTCCTCCACCCAGCTGTATTTTTTGGTTGGAGACGCGAT	TCGACAAGAAGGAAAGGTTA	ACTGTTCAATCCTCATCTTG	CCAGACGCTCATAATGACTT	TTCTCCTCCACCCAGCTGTA
ATG16L1	ENSG00000085978	4	AAAGGACGAAACACCGTAATTTCTACTCTTGTAGATTGGGCCAACACTGAATGAAGTAATTTCTACTCTTGTAGATGTCCCGGACATGATGGCACATAATTTCTACTCTTGTAGATGTTATTCAGGTCAATCACCATAATTTCTACTCTTGTAGATCAGACTATCTCTGACCTGGATTTTTTGGTTGGAGACGCGAT	TGGGCCAACACTGAATGAAG	GTCCCGGACATGATGGCACA	GTTATTCAGGTCAATCACCA	CAGACTATCTCTGACCTGGA
ATG16L2	ENSG00000168010	4	AAAGGACGAAACACCGTAATTTCTACTCTTGTAGATCGTACGGTCCCGAAGCCGCATAATTTCTACTCTTGTAGATGCTCCGGCTGCAGCTTCTTTTAATTTCTACTCTTGTAGATCCTCTGCTGCAGCTCCGACTTAATTTCTACTCTTGTAGATCGTCCTCCAGGCTGGCAGCCTTTTTTGGTTGGAGACGCGAT	CGTACGGTCCCGAAGCCGCA	GCTCCGGCTGCAGCTTCTTT	CCTCTGCTGCAGCTCCGACT	CGTCCTCCAGGCTGGCAGCC
ATG2A	ENSG00000110046	4	AAAGGACGAAACACCGTAATTTCTACTCTTGTAGATACACAGTTTGACCATGGCCATAATTTCTACTCTTGTAGATCTTCAACTTCACCATCAGCTTAATTTCTACTCTTGTAGATATGCCACCAAGGATGGGCCCTAATTTCTACTCTTGTAGATCTGGTACGCTGGGCTCCCAGTTTTTTGGTTGGAGACGCGAT	ACACAGTTTGACCATGGCCA	CTTCAACTTCACCATCAGCT	ATGCCACCAAGGATGGGCCC	CTGGTACGCTGGGCTCCCAG
ATG2B	ENSG00000066739	4	AAAGGACGAAACACCGTAATTTCTACTCTTGTAGATGGAGTCCATCAAGAAGAGGGTAATTTCTACTCTTGTAGATTCCTTAGTGTCTCAATGAGATAATTTCTACTCTTGTAGATTGACCAGCAGTATGCAATTGTAATTTCTACTCTTGTAGATTATTCGAATTTCAAGTGCAGTTTTTTGGTTGGAGACGCGAT	GGAGTCCATCAAGAAGAGGG	TCCTTAGTGTCTCAATGAGA	TGACCAGCAGTATGCAATTG	TATTCGAATTTCAAGTGCAG
ATG3	ENSG00000144848	4	AAAGGACGAAACACCGTAATTTCTACTCTTGTAGATCCTTCACAGTATTAATCACATAATTTCTACTCTTGTAGATAGGAAACAGGTGTAATTACCTAATTTCTACTCTTGTAGATTGGCAGCTGGAGATCACCTATAATTTCTACTCTTGTAGATCCTGTTGGTAGGTATGCCTTTTTTTTGGTTGGAGACGCGAT	CCTTCACAGTATTAATCACA	AGGAAACAGGTGTAATTACC	TGGCAGCTGGAGATCACCTA	CCTGTTGGTAGGTATGCCTT
ATG4A	ENSG00000101844	4	AAAGGACGAAACACCGTAATTTCTACTCTTGTAGATACTGACTACCTAGAAGAATATAATTTCTACTCTTGTAGATCTTCTGTATGTAAACCATAGTAATTTCTACTCTTGTAGATCCAACAGGTGGAACGGGCCCTAATTTCTACTCTTGTAGATTGACCTTACCCATTTGATGGTTTTTTGGTTGGAGACGCGAT	ACTGACTACCTAGAAGAATA	CTTCTGTATGTAAACCATAG	CCAACAGGTGGAACGGGCCC	TGACCTTACCCATTTGATGG
ATG4B	ENSG00000168397	4	AAAGGACGAAACACCGTAATTTCTACTCTTGTAGATCTGAGACCTCAGAGCCCGTTTAATTTCTACTCTTGTAGATCTGTATGTAAACCAAAGTCTTAATTTCTACTCTTGTAGATCAATAGATTGGAGGTGGACATAATTTCTACTCTTGTAGATCTCCATCACAACAGTGTTGTTTTTTTGGTTGGAGACGCGAT	CTGAGACCTCAGAGCCCGTT	CTGTATGTAAACCAAAGTCT	CAATAGATTGGAGGTGGACA	CTCCATCACAACAGTGTTGT
ATG4C	ENSG00000125703	4	AAAGGACGAAACACCGTAATTTCTACTCTTGTAGATGCTTGTCAACTTCATCTGTTTAATTTCTACTCTTGTAGATCAAGCAATAATACAGGAGAATAATTTCTACTCTTGTAGATCCTCTACCAAGAAAGTGTAGTAATTTCTACTCTTGTAGATCTGCATCATTTGAAGCATCATTTTTTGGTTGGAGACGCGAT	GCTTGTCAACTTCATCTGTT	CAAGCAATAATACAGGAGAA	CCTCTACCAAGAAAGTGTAG	CTGCATCATTTGAAGCATCA
ATG4D	ENSG00000130734	4	AAAGGACGAAACACCGTAATTTCTACTCTTGTAGATGCAAGATCTCCAGCATCCACTAATTTCTACTCTTGTAGATCAGCGGGACTTTGTGTCCCGTAATTTCTACTCTTGTAGATCCACCCATGATGCCCAGGCATAATTTCTACTCTTGTAGATCCAAGATGGACCCAAGCTGTTTTTTTGGTTGGAGACGCGAT	GCAAGATCTCCAGCATCCAC	CAGCGGGACTTTGTGTCCCG	CCACCCATGATGCCCAGGCA	CCAAGATGGACCCAAGCTGT
ATG5	ENSG00000057663	4	AAAGGACGAAACACCGTAATTTCTACTCTTGTAGATACTCCTGGAAGAATGACAGATAATTTCTACTCTTGTAGATAGTGGTGTGCCTTCATATTCTAATTTCTACTCTTGTAGATATCTTCTTGCATCAAGTTCATAATTTCTACTCTTGTAGATCAATCCCATCCAGAGTTGCTTTTTTTGGTTGGAGACGCGAT	ACTCCTGGAAGAATGACAGA	AGTGGTGTGCCTTCATATTC	ATCTTCTTGCATCAAGTTCA	CAATCCCATCCAGAGTTGCT
ATG7	ENSG00000197548	4	AAAGGACGAAACACCGTAATTTCTACTCTTGTAGATGCATGAGTTGACCCAGAAGATAATTTCTACTCTTGTAGATACAGCTAACCTCATTTGCTGTAATTTCTACTCTTGTAGATCTTACTGCAAATGTCAAGAGTAATTTCTACTCTTGTAGATTAGGATCTAAAGAAGTACCATTTTTTGGTTGGAGACGCGAT	GCATGAGTTGACCCAGAAGA	ACAGCTAACCTCATTTGCTG	CTTACTGCAAATGTCAAGAG	TAGGATCTAAAGAAGTACCA
ATG9A	ENSG00000198925	4	AAAGGACGAAACACCGTAATTTCTACTCTTGTAGATACACTGAATACCAGCGCCTATAATTTCTACTCTTGTAGATTAATCTGCACCAGAAGAATGTAATTTCTACTCTTGTAGATTGGTTGCCTTCACTACCTTCTAATTTCTACTCTTGTAGATCTGCTACTGGGAGATCCACTTTTTTTGGTTGGAGACGCGAT	ACACTGAATACCAGCGCCTA	TAATCTGCACCAGAAGAATG	TGGTTGCCTTCACTACCTTC	CTGCTACTGGGAGATCCACT
ATG9B	ENSG00000181652	4	AAAGGACGAAACACCGTAATTTCTACTCTTGTAGATATCCCTGAACAGGATTATGATAATTTCTACTCTTGTAGATCCTGCATCTTGCTGGAGGATTAATTTCTACTCTTGTAGATCCAACCAACCAAGTAACCATTAATTTCTACTCTTGTAGATCAGGGAGGCCCTGCACATCCTTTTTTGGTTGGAGACGCGAT	ATCCCTGAACAGGATTATGA	CCTGCATCTTGCTGGAGGAT	CCAACCAACCAAGTAACCAT	CAGGGAGGCCCTGCACATCC
ATHL1	ENSG00000142102	4	AAAGGACGAAACACCGTAATTTCTACTCTTGTAGATACGACACGCTGCACGTGAGCTAATTTCTACTCTTGTAGATCGAGTGTCCATCGCCCGCCTTAATTTCTACTCTTGTAGATCCTGGGAGAGTGCAGACTCCTAATTTCTACTCTTGTAGATACGTGGAGCAGAACTTCCACTTTTTTGGTTGGAGACGCGAT	ACGACACGCTGCACGTGAGC	CGAGTGTCCATCGCCCGCCT	CCTGGGAGAGTGCAGACTCC	ACGTGGAGCAGAACTTCCAC
ATIC	ENSG00000138363	4	AAAGGACGAAACACCGTAATTTCTACTCTTGTAGATCAAGAAACCTGACCGCTCTTTAATTTCTACTCTTGTAGATAGGAAATCCCGTCAACTCAGTAATTTCTACTCTTGTAGATAATTAGGAATCCTAGCTCGTTAATTTCTACTCTTGTAGATCAAAGGGATAGAGATTGCAGTTTTTTGGTTGGAGACGCGAT	CAAGAAACCTGACCGCTCTT	AGGAAATCCCGTCAACTCAG	AATTAGGAATCCTAGCTCGT	CAAAGGGATAGAGATTGCAG
ATL1	ENSG00000198513	4	AAAGGACGAAACACCGTAATTTCTACTCTTGTAGATACTGGCTCCTCCTCTTCTGATAATTTCTACTCTTGTAGATACTCCATATCTGAATTCCTGTAATTTCTACTCTTGTAGATATAGTCAGTCAACTTTGAGATAATTTCTACTCTTGTAGATACACTCGCTCACCTGAAATGTTTTTTGGTTGGAGACGCGAT	ACTGGCTCCTCCTCTTCTGA	ACTCCATATCTGAATTCCTG	ATAGTCAGTCAACTTTGAGA	ACACTCGCTCACCTGAAATG
ATL2	ENSG00000119787	4	AAAGGACGAAACACCGTAATTTCTACTCTTGTAGATAATCGGTACAAGATGGCGGATAATTTCTACTCTTGTAGATCTAGGTCATCATCTTCATAATAATTTCTACTCTTGTAGATACAGGATTCTCAAAGTTGGATAATTTCTACTCTTGTAGATATAGCCAGTCAACTATCAAATTTTTTGGTTGGAGACGCGAT	AATCGGTACAAGATGGCGGA	CTAGGTCATCATCTTCATAA	ACAGGATTCTCAAAGTTGGA	ATAGCCAGTCAACTATCAAA
ATL3	ENSG00000184743	4	AAAGGACGAAACACCGTAATTTCTACTCTTGTAGATAAGGCGGAGGCTCCATGTTGTAATTTCTACTCTTGTAGATGGAAGGCACCAGCCACTGAATAATTTCTACTCTTGTAGATACTGTGGAGAAGCCAGGTGGTAATTTCTACTCTTGTAGATCCTGAACAGAACTAGTCATATTTTTTGGTTGGAGACGCGAT	AAGGCGGAGGCTCCATGTTG	GGAAGGCACCAGCCACTGAA	ACTGTGGAGAAGCCAGGTGG	CCTGAACAGAACTAGTCATA
ATMIN	ENSG00000166454	4	AAAGGACGAAACACCGTAATTTCTACTCTTGTAGATCAGGATGGCATAGTCAATCCTAATTTCTACTCTTGTAGATAGGTCCCATTCTGTACCGTATAATTTCTACTCTTGTAGATCCTTCACCTGTGTTCTGCAGTAATTTCTACTCTTGTAGATACACGTGTTCCCTAGTTCTTTTTTTTGGTTGGAGACGCGAT	CAGGATGGCATAGTCAATCC	AGGTCCCATTCTGTACCGTA	CCTTCACCTGTGTTCTGCAG	ACACGTGTTCCCTAGTTCTT
ATM	ENSG00000149311	4	AAAGGACGAAACACCGTAATTTCTACTCTTGTAGATGTTCTGTAGCTCTATCATGTTAATTTCTACTCTTGTAGATCTTGTTTGGAATCTGAATGCTAATTTCTACTCTTGTAGATACCAAACTACTGATTTCCTGTAATTTCTACTCTTGTAGATCGGAGCTGATTGTAGCAACATTTTTTGGTTGGAGACGCGAT	GTTCTGTAGCTCTATCATGT	CTTGTTTGGAATCTGAATGC	ACCAAACTACTGATTTCCTG	CGGAGCTGATTGTAGCAACA
ATN1	ENSG00000111676	4	AAAGGACGAAACACCGTAATTTCTACTCTTGTAGATACTCACCGAGTCTTTATTCTTAATTTCTACTCTTGTAGATCCATCACTGCTGGACGTGCTTAATTTCTACTCTTGTAGATGGGTGGAGGCTTCCTCTACTTAATTTCTACTCTTGTAGATCCACCGGTGCCTACGGTCACTTTTTTGGTTGGAGACGCGAT	ACTCACCGAGTCTTTATTCT	CCATCACTGCTGGACGTGCT	GGGTGGAGGCTTCCTCTACT	CCACCGGTGCCTACGGTCAC
ATOH1	ENSG00000172238	4	AAAGGACGAAACACCGTAATTTCTACTCTTGTAGATCAGTGCAATGTCCCGCCTGCTAATTTCTACTCTTGTAGATCAGGCGAGAGAGCATCCCGTTAATTTCTACTCTTGTAGATCAGGGCATCTGCACGGCACGTAATTTCTACTCTTGTAGATCTCCTGCACTGGCTGCAAGATTTTTTGGTTGGAGACGCGAT	CAGTGCAATGTCCCGCCTGC	CAGGCGAGAGAGCATCCCGT	CAGGGCATCTGCACGGCACG	CTCCTGCACTGGCTGCAAGA
ATOH8	ENSG00000168874	4	AAAGGACGAAACACCGTAATTTCTACTCTTGTAGATCGACTGGACTTGGAAGCGCCTAATTTCTACTCTTGTAGATCAATAACCACCAGGATTCCTTAATTTCTACTCTTGTAGATCTAGGCGACGCGGAGGAATCTAATTTCTACTCTTGTAGATGACAGCTTCTGCCCATATGATTTTTTGGTTGGAGACGCGAT	CGACTGGACTTGGAAGCGCC	CAATAACCACCAGGATTCCT	CTAGGCGACGCGGAGGAATC	GACAGCTTCTGCCCATATGA
ATOX1	ENSG00000177556	4	AAAGGACGAAACACCGTAATTTCTACTCTTGTAGATAGAAGCACGAGTTCTCTGTGTAATTTCTACTCTTGTAGATTTTCAGAAGCACGAGTTCTCTAATTTCTACTCTTGTAGATTTCAGGGTTGCAAGCAGAGTTAATTTCTACTCTTGTAGATCTCTTCCTGCAGGAGTTAAGTTTTTTGGTTGGAGACGCGAT	AGAAGCACGAGTTCTCTGTG	TTTCAGAAGCACGAGTTCTC	TTCAGGGTTGCAAGCAGAGT	CTCTTCCTGCAGGAGTTAAG
ATP10A	ENSG00000206190	4	AAAGGACGAAACACCGTAATTTCTACTCTTGTAGATGTTGCAGCGAAGACGCACAATAATTTCTACTCTTGTAGATGCTTCTCGCATTCGATCACGTAATTTCTACTCTTGTAGATAACATTACTACAGGACATGGTAATTTCTACTCTTGTAGATCGAAGATGCACTGTGTCTGGTTTTTTGGTTGGAGACGCGAT	GTTGCAGCGAAGACGCACAA	GCTTCTCGCATTCGATCACG	AACATTACTACAGGACATGG	CGAAGATGCACTGTGTCTGG
ATP10B	ENSG00000118322	4	AAAGGACGAAACACCGTAATTTCTACTCTTGTAGATGTTGTGCAGGTTCTGTTGCCTAATTTCTACTCTTGTAGATTCTGTGGAAGACTTCCATGGTAATTTCTACTCTTGTAGATGATGAAGTCTCCCACGCGCATAATTTCTACTCTTGTAGATCACAATACCATCGTGTGTGATTTTTTGGTTGGAGACGCGAT	GTTGTGCAGGTTCTGTTGCC	TCTGTGGAAGACTTCCATGG	GATGAAGTCTCCCACGCGCA	CACAATACCATCGTGTGTGA
ATP10D	ENSG00000145246	4	AAAGGACGAAACACCGTAATTTCTACTCTTGTAGATGATATGACTGAGGCTCTCCATAATTTCTACTCTTGTAGATGAAGGCTTCTACCAAAGGTATAATTTCTACTCTTGTAGATCAGCATCGGTCAATGTATTTTAATTTCTACTCTTGTAGATGGCTTTCACATTCTATCCTATTTTTTGGTTGGAGACGCGAT	GATATGACTGAGGCTCTCCA	GAAGGCTTCTACCAAAGGTA	CAGCATCGGTCAATGTATTT	GGCTTTCACATTCTATCCTA
ATP11A	ENSG00000068650	4	AAAGGACGAAACACCGTAATTTCTACTCTTGTAGATCGCAGTGTGCAGGAGAAGAGTAATTTCTACTCTTGTAGATAACAATTCAGAAGAGTAGCCTAATTTCTACTCTTGTAGATATAGCCGTCACAGTAATGACTAATTTCTACTCTTGTAGATCGAACGAGCTTGCCGTGCTGTTTTTTGGTTGGAGACGCGAT	CGCAGTGTGCAGGAGAAGAG	AACAATTCAGAAGAGTAGCC	ATAGCCGTCACAGTAATGAC	CGAACGAGCTTGCCGTGCTG
ATP11B	ENSG00000058063	4	AAAGGACGAAACACCGTAATTTCTACTCTTGTAGATCACACCTCAGAAATTTATAGTAATTTCTACTCTTGTAGATCCACTCTTCTGAACTGTTCATAATTTCTACTCTTGTAGATTGATAACAGTAACTGCCATATAATTTCTACTCTTGTAGATCAAGGCCACCACTTCGAACATTTTTTGGTTGGAGACGCGAT	CACACCTCAGAAATTTATAG	CCACTCTTCTGAACTGTTCA	TGATAACAGTAACTGCCATA	CAAGGCCACCACTTCGAACA
ATP11C	ENSG00000101974	4	AAAGGACGAAACACCGTAATTTCTACTCTTGTAGATTTGGCAATCATCCAGTTTCGTAATTTCTACTCTTGTAGATAGGAGCTCTTACCTGTACAATAATTTCTACTCTTGTAGATCCTAGGTCACAGTAGACACATAATTTCTACTCTTGTAGATCCTGTGATCTTATTCTTCTATTTTTTGGTTGGAGACGCGAT	TTGGCAATCATCCAGTTTCG	AGGAGCTCTTACCTGTACAA	CCTAGGTCACAGTAGACACA	CCTGTGATCTTATTCTTCTA
ATP12A	ENSG00000075673	4	AAAGGACGAAACACCGTAATTTCTACTCTTGTAGATAGTTCCAGGCAGTTGTTCTTTAATTTCTACTCTTGTAGATTCTTCCAATTCCCTATTGCTTAATTTCTACTCTTGTAGATCCAGGGTCTCTCCAGCACCATAATTTCTACTCTTGTAGATCCTCTTGGTAATAAGCAAAGTTTTTTGGTTGGAGACGCGAT	AGTTCCAGGCAGTTGTTCTT	TCTTCCAATTCCCTATTGCT	CCAGGGTCTCTCCAGCACCA	CCTCTTGGTAATAAGCAAAG
ATP13A1	ENSG00000105726	4	AAAGGACGAAACACCGTAATTTCTACTCTTGTAGATTCTCTGTCAGGAGTACGACCTAATTTCTACTCTTGTAGATCTGTGGGAAACGCCTTCTCATAATTTCTACTCTTGTAGATCCATCGCTGCAGCTGCCTATTAATTTCTACTCTTGTAGATTGGAGTGCACCCTGATCCTCTTTTTTGGTTGGAGACGCGAT	TCTCTGTCAGGAGTACGACC	CTGTGGGAAACGCCTTCTCA	CCATCGCTGCAGCTGCCTAT	TGGAGTGCACCCTGATCCTC
ATP13A2	ENSG00000159363	4	AAAGGACGAAACACCGTAATTTCTACTCTTGTAGATTGTCCACAGACAGCAGCCCTTAATTTCTACTCTTGTAGATGGCGTGGGCCAGGTTGCAGGTAATTTCTACTCTTGTAGATAGAACCCACCTGTCCGACACTAATTTCTACTCTTGTAGATCTCCATCTCCATCTGCCTGTTTTTTTGGTTGGAGACGCGAT	TGTCCACAGACAGCAGCCCT	GGCGTGGGCCAGGTTGCAGG	AGAACCCACCTGTCCGACAC	CTCCATCTCCATCTGCCTGT
ATP13A3	ENSG00000133657	4	AAAGGACGAAACACCGTAATTTCTACTCTTGTAGATATCTTCTTGACCCTGATTGATAATTTCTACTCTTGTAGATACCCGCCACTCAGGCATCCATAATTTCTACTCTTGTAGATCAAAGAAAGAACGCGAATTTTAATTTCTACTCTTGTAGATTTTGTGTTCCACAGATTCGTTTTTTTGGTTGGAGACGCGAT	ATCTTCTTGACCCTGATTGA	ACCCGCCACTCAGGCATCCA	CAAAGAAAGAACGCGAATTT	TTTGTGTTCCACAGATTCGT
ATP13A4	ENSG00000127249	4	AAAGGACGAAACACCGTAATTTCTACTCTTGTAGATATGGGACACTTTGAGAAGGGTAATTTCTACTCTTGTAGATGCTATCGGACTCAAGGCTGCTAATTTCTACTCTTGTAGATGGTCTGGCTTTCTTATGGCTTAATTTCTACTCTTGTAGATGAACTACTTAGAAGGACAGTTTTTTTGGTTGGAGACGCGAT	ATGGGACACTTTGAGAAGGG	GCTATCGGACTCAAGGCTGC	GGTCTGGCTTTCTTATGGCT	GAACTACTTAGAAGGACAGT
ATP13A5	ENSG00000187527	4	AAAGGACGAAACACCGTAATTTCTACTCTTGTAGATGTTACCGGGACCACAATGTATAATTTCTACTCTTGTAGATCAGGACGAATTTCAAAGATATAATTTCTACTCTTGTAGATGAACGACCTGGAGAAGCGGTTAATTTCTACTCTTGTAGATGATTGGGTCTGACCAGTGAATTTTTTGGTTGGAGACGCGAT	GTTACCGGGACCACAATGTA	CAGGACGAATTTCAAAGATA	GAACGACCTGGAGAAGCGGT	GATTGGGTCTGACCAGTGAA
ATP1A1	ENSG00000163399	4	AAAGGACGAAACACCGTAATTTCTACTCTTGTAGATCCACATTCTCCTACAGGTTGTAATTTCTACTCTTGTAGATCCTTAGGATGATCATAAACTTAATTTCTACTCTTGTAGATTTTCTTGGCTTATAGCATCCTAATTTCTACTCTTGTAGATAAGGATTCCATGATCTTTGATTTTTTGGTTGGAGACGCGAT	CCACATTCTCCTACAGGTTG	CCTTAGGATGATCATAAACT	TTTCTTGGCTTATAGCATCC	AAGGATTCCATGATCTTTGA
ATP1A2	ENSG00000018625	4	AAAGGACGAAACACCGTAATTTCTACTCTTGTAGATCGGCCCAGCTCATCCAAGGATAATTTCTACTCTTGTAGATTCCTTACCAGCTATATCTGGTAATTTCTACTCTTGTAGATGTTGTCGAACCACATGTGGGTAATTTCTACTCTTGTAGATCTCACTGAGCCACAGGAGAGTTTTTTGGTTGGAGACGCGAT	CGGCCCAGCTCATCCAAGGA	TCCTTACCAGCTATATCTGG	GTTGTCGAACCACATGTGGG	CTCACTGAGCCACAGGAGAG
ATP1A3	ENSG00000105409	4	AAAGGACGAAACACCGTAATTTCTACTCTTGTAGATCGGCAGACCTCTTCCACTGATAATTTCTACTCTTGTAGATACCCACAGCAAAGCCCAGGATAATTTCTACTCTTGTAGATTACAGCCTCCAGGTTCTTCATAATTTCTACTCTTGTAGATACAAGAGTTCGCACACCTGGTTTTTTGGTTGGAGACGCGAT	CGGCAGACCTCTTCCACTGA	ACCCACAGCAAAGCCCAGGA	TACAGCCTCCAGGTTCTTCA	ACAAGAGTTCGCACACCTGG
ATP1A4	ENSG00000132681	4	AAAGGACGAAACACCGTAATTTCTACTCTTGTAGATGGTCTTCGTCTTGGACTCTGTAATTTCTACTCTTGTAGATTCAGGTCCACGGAGTACTTGTAATTTCTACTCTTGTAGATGTAGGCTCCTCATTGAAATATAATTTCTACTCTTGTAGATCCCACCCTCAGCTCTACCTGTTTTTTGGTTGGAGACGCGAT	GGTCTTCGTCTTGGACTCTG	TCAGGTCCACGGAGTACTTG	GTAGGCTCCTCATTGAAATA	CCCACCCTCAGCTCTACCTG
ATP1B1	ENSG00000143153	4	AAAGGACGAAACACCGTAATTTCTACTCTTGTAGATAGCCCACATATCAGGACCGATAATTTCTACTCTTGTAGATCAGGAACCTAACTATGTTCATAATTTCTACTCTTGTAGATGCTCTCCTCGTTCATGATTATAATTTCTACTCTTGTAGATGCCTCCCAAGAATGAGTCCTTTTTTTGGTTGGAGACGCGAT	AGCCCACATATCAGGACCGA	CAGGAACCTAACTATGTTCA	GCTCTCCTCGTTCATGATTA	GCCTCCCAAGAATGAGTCCT
ATP1B2	ENSG00000129244	4	AAAGGACGAAACACCGTAATTTCTACTCTTGTAGATCTCCTCCCTAGCCTTTATCCTAATTTCTACTCTTGTAGATTGGGTTCCTCACCGCCATGTTAATTTCTACTCTTGTAGATAGTGTCACTGACATTGACAATAATTTCTACTCTTGTAGATGCTTACAACGACTCTATCCATTTTTTGGTTGGAGACGCGAT	CTCCTCCCTAGCCTTTATCC	TGGGTTCCTCACCGCCATGT	AGTGTCACTGACATTGACAA	GCTTACAACGACTCTATCCA
ATP1B3	ENSG00000069849	4	AAAGGACGAAACACCGTAATTTCTACTCTTGTAGATCAGGTTTGATCTTGCTCTTCTAATTTCTACTCTTGTAGATGAAACTTCTTAAGGTCTTCATAATTTCTACTCTTGTAGATACAAGAATACAAGGGTTTCCTAATTTCTACTCTTGTAGATAAACACAATCTATCCTTGGCTTTTTTGGTTGGAGACGCGAT	CAGGTTTGATCTTGCTCTTC	GAAACTTCTTAAGGTCTTCA	ACAAGAATACAAGGGTTTCC	AAACACAATCTATCCTTGGC
ATP1B4	ENSG00000101892	4	AAAGGACGAAACACCGTAATTTCTACTCTTGTAGATCCCACTGAACAGCCATGAGATAATTTCTACTCTTGTAGATTCACTGTTCCAGGATGATCCTAATTTCTACTCTTGTAGATCTTCTTCTTCTATGCCTCCTTAATTTCTACTCTTGTAGATATTGCCAGGAGTTATGATCATTTTTTGGTTGGAGACGCGAT	CCCACTGAACAGCCATGAGA	TCACTGTTCCAGGATGATCC	CTTCTTCTTCTATGCCTCCT	ATTGCCAGGAGTTATGATCA
ATP23	ENSG00000166896	4	AAAGGACGAAACACCGTAATTTCTACTCTTGTAGATGATCCATATGTCAAACTTCTTAATTTCTACTCTTGTAGATATAGCATCAAGCAGAAGTTTTAATTTCTACTCTTGTAGATGTGCTGTTAACAAAGATAGATAATTTCTACTCTTGTAGATGAAGGATCCCACATAACAAGTTTTTTGGTTGGAGACGCGAT	GATCCATATGTCAAACTTCT	ATAGCATCAAGCAGAAGTTT	GTGCTGTTAACAAAGATAGA	GAAGGATCCCACATAACAAG
ATP2A1	ENSG00000196296	4	AAAGGACGAAACACCGTAATTTCTACTCTTGTAGATGGGTGAGTGAGACCACGGGCTAATTTCTACTCTTGTAGATCTGGGTAGAGCTCCCTGCTGTAATTTCTACTCTTGTAGATAGGAAGGTGAAGAGACCATCTAATTTCTACTCTTGTAGATCACTGACTTGCGGTCAGCCCTTTTTTGGTTGGAGACGCGAT	GGGTGAGTGAGACCACGGGC	CTGGGTAGAGCTCCCTGCTG	AGGAAGGTGAAGAGACCATC	CACTGACTTGCGGTCAGCCC
ATP2A2	ENSG00000174437	4	AAAGGACGAAACACCGTAATTTCTACTCTTGTAGATTACATTCTACAGAGTTACCGTAATTTCTACTCTTGTAGATAAGACTTGCTAGTTAGGATTTAATTTCTACTCTTGTAGATGCTTGGTTTGAAGAAGGTGATAATTTCTACTCTTGTAGATATCCGCTGCACACTCTTTCTTTTTTTGGTTGGAGACGCGAT	TACATTCTACAGAGTTACCG	AAGACTTGCTAGTTAGGATT	GCTTGGTTTGAAGAAGGTGA	ATCCGCTGCACACTCTTTCT
ATP2A3	ENSG00000074370	4	AAAGGACGAAACACCGTAATTTCTACTCTTGTAGATGACGGCAGCTGTCCCACGCCTAATTTCTACTCTTGTAGATCACGAGTTCACCATCTCGGGTAATTTCTACTCTTGTAGATCGGTCTCGGGAGAACTCCAGTAATTTCTACTCTTGTAGATCCAGGATCTGCTCCCTGGAGTTTTTTGGTTGGAGACGCGAT	GACGGCAGCTGTCCCACGCC	CACGAGTTCACCATCTCGGG	CGGTCTCGGGAGAACTCCAG	CCAGGATCTGCTCCCTGGAG
ATP2B1	ENSG00000070961	4	AAAGGACGAAACACCGTAATTTCTACTCTTGTAGATACACCACTGTAAGCAACTGATAATTTCTACTCTTGTAGATCAAACACTGCTTCTCTTCTTTAATTTCTACTCTTGTAGATCAGAGCCGAATTGAACAAGATAATTTCTACTCTTGTAGATGATAAGGATCCCTTACTTCTTTTTTTGGTTGGAGACGCGAT	ACACCACTGTAAGCAACTGA	CAAACACTGCTTCTCTTCTT	CAGAGCCGAATTGAACAAGA	GATAAGGATCCCTTACTTCT
ATP2B2	ENSG00000157087	4	AAAGGACGAAACACCGTAATTTCTACTCTTGTAGATAGGCGCCGGCAGATGGCTTCTAATTTCTACTCTTGTAGATCCGGGCACCGCTCCAGACCTTAATTTCTACTCTTGTAGATTCTTTGCTCCAGTCATTGAATAATTTCTACTCTTGTAGATCCAGGAACCCACGTGATGGATTTTTTGGTTGGAGACGCGAT	AGGCGCCGGCAGATGGCTTC	CCGGGCACCGCTCCAGACCT	TCTTTGCTCCAGTCATTGAA	CCAGGAACCCACGTGATGGA
ATP2B3	ENSG00000067842	4	AAAGGACGAAACACCGTAATTTCTACTCTTGTAGATGGTGCACGCTGGCGGAGCTGTAATTTCTACTCTTGTAGATGTCTGGCTACTCTCCATGGCTAATTTCTACTCTTGTAGATGGTGCGTTGGCTTTCTTCTTTAATTTCTACTCTTGTAGATTGATTACCTTGACAGAGTAATTTTTTGGTTGGAGACGCGAT	GGTGCACGCTGGCGGAGCTG	GTCTGGCTACTCTCCATGGC	GGTGCGTTGGCTTTCTTCTT	TGATTACCTTGACAGAGTAA
ATP2B4	ENSG00000058668	4	AAAGGACGAAACACCGTAATTTCTACTCTTGTAGATGCTGCACAGTAATGGAACTGTAATTTCTACTCTTGTAGATTCCAGATCTGCAGGGTTCCCTAATTTCTACTCTTGTAGATACTTGGGCAATATCACCAACTAATTTCTACTCTTGTAGATTCCAGGGACTTCTTGACATGTTTTTTGGTTGGAGACGCGAT	GCTGCACAGTAATGGAACTG	TCCAGATCTGCAGGGTTCCC	ACTTGGGCAATATCACCAAC	TCCAGGGACTTCTTGACATG
ATP2C1	ENSG00000017260	4	AAAGGACGAAACACCGTAATTTCTACTCTTGTAGATATATTAGTGAAGATGAGCCATAATTTCTACTCTTGTAGATTTACCACAGTGATACTGACGTAATTTCTACTCTTGTAGATGGCAATACTTATCGTTGTTATAATTTCTACTCTTGTAGATCCTCAAACAAGCGTAAGTCATTTTTTGGTTGGAGACGCGAT	ATATTAGTGAAGATGAGCCA	TTACCACAGTGATACTGACG	GGCAATACTTATCGTTGTTA	CCTCAAACAAGCGTAAGTCA
ATP2C2	ENSG00000064270	4	AAAGGACGAAACACCGTAATTTCTACTCTTGTAGATTCGATGGCTTTCAGCTCACTTAATTTCTACTCTTGTAGATTTGCTGACAACAGCGAACCTTAATTTCTACTCTTGTAGATCTGTCTAGGCAGTGCTTGTCTAATTTCTACTCTTGTAGATCCATGTCAAATGCAGCCTAATTTTTTGGTTGGAGACGCGAT	TCGATGGCTTTCAGCTCACT	TTGCTGACAACAGCGAACCT	CTGTCTAGGCAGTGCTTGTC	CCATGTCAAATGCAGCCTAA
ATP4A	ENSG00000105675	4	AAAGGACGAAACACCGTAATTTCTACTCTTGTAGATTGTTCCAGCTCCGCCACTGATAATTTCTACTCTTGTAGATGCTACTACCAGGAATTCAAGTAATTTCTACTCTTGTAGATTCTCCATCGCGGATGACAGTTAATTTCTACTCTTGTAGATACAACCACATCCACACAGCTTTTTTTGGTTGGAGACGCGAT	TGTTCCAGCTCCGCCACTGA	GCTACTACCAGGAATTCAAG	TCTCCATCGCGGATGACAGT	ACAACCACATCCACACAGCT
ATP4B	ENSG00000186009	4	AAAGGACGAAACACCGTAATTTCTACTCTTGTAGATACACCTCACCTGCTAGGAAGTAATTTCTACTCTTGTAGATCTTCTTCAAAGCCGAAGTTGTAATTTCTACTCTTGTAGATCGCGCTCCCAACCACACCAATAATTTCTACTCTTGTAGATACTTCTCAATCTTGAGTTTGTTTTTTGGTTGGAGACGCGAT	ACACCTCACCTGCTAGGAAG	CTTCTTCAAAGCCGAAGTTG	CGCGCTCCCAACCACACCAA	ACTTCTCAATCTTGAGTTTG
ATP5A1	ENSG00000152234	4	AAAGGACGAAACACCGTAATTTCTACTCTTGTAGATATTGCTGCAAGGAACTTCCATAATTTCTACTCTTGTAGATTTCTGCTTGAACATTCCTCATAATTTCTACTCTTGTAGATCATCAATAGCATTACCAAGGTAATTTCTACTCTTGTAGATACAGGGTCCAATTGGTTCCATTTTTTGGTTGGAGACGCGAT	ATTGCTGCAAGGAACTTCCA	TTCTGCTTGAACATTCCTCA	CATCAATAGCATTACCAAGG	ACAGGGTCCAATTGGTTCCA
ATP5C1	ENSG00000165629	4	AAAGGACGAAACACCGTAATTTCTACTCTTGTAGATTCCTCAGGATTCAAGTTCGATAATTTCTACTCTTGTAGATAGTCACCAGGAGACTAAAGTTAATTTCTACTCTTGTAGATGCAATGGAGGAATGAATAGCTAATTTCTACTCTTGTAGATGAGATGCGTCAGTCATTGCCTTTTTTGGTTGGAGACGCGAT	TCCTCAGGATTCAAGTTCGA	AGTCACCAGGAGACTAAAGT	GCAATGGAGGAATGAATAGC	GAGATGCGTCAGTCATTGCC
ATP5E	ENSG00000124172	4	AAAGGACGAAACACCGTAATTTCTACTCTTGTAGATGCTACAGCATGGTGGCCTACTAATTTCTACTCTTGTAGATCGTTGCTGCCAGAAGTCTTCTAATTTCTACTCTTGTAGATCTTTGAATTCTGTCTTCAGTTAATTTCTACTCTTGTAGATTCCCAGCTACATCCGATACTTTTTTTGGTTGGAGACGCGAT	GCTACAGCATGGTGGCCTAC	CGTTGCTGCCAGAAGTCTTC	CTTTGAATTCTGTCTTCAGT	TCCCAGCTACATCCGATACT
ATP5F1	ENSG00000116459	4	AAAGGACGAAACACCGTAATTTCTACTCTTGTAGATGTTGACCATGCTGTCCCGGGTAATTTCTACTCTTGTAGATATACAGGGCAGCCACACCTTTAATTTCTACTCTTGTAGATGATAAAGCGTACAAGATAAGTAATTTCTACTCTTGTAGATGAAGTTACTTACCGGGAACGTTTTTTGGTTGGAGACGCGAT	GTTGACCATGCTGTCCCGGG	ATACAGGGCAGCCACACCTT	GATAAAGCGTACAAGATAAG	GAAGTTACTTACCGGGAACG
ATP5G1	ENSG00000159199	4	AAAGGACGAAACACCGTAATTTCTACTCTTGTAGATCAGATCCGCTGTTGTACCAGTAATTTCTACTCTTGTAGATTAGCCTTCCTACAGCAACTTTAATTTCTACTCTTGTAGATTGTTTGATGGTCGCCTTCCTTAATTTCTACTCTTGTAGATATGGTCGCCTTCCTCATCCTTTTTTTGGTTGGAGACGCGAT	CAGATCCGCTGTTGTACCAG	TAGCCTTCCTACAGCAACTT	TGTTTGATGGTCGCCTTCCT	ATGGTCGCCTTCCTCATCCT
ATP5G2	ENSG00000135390	4	AAAGGACGAAACACCGTAATTTCTACTCTTGTAGATAAGGGACATCGACACAGCAGTAATTTCTACTCTTGTAGATGAAGCTGCGGCTAGAGACAATAATTTCTACTCTTGTAGATACAGAGCCTCAGCAGCTTGGTAATTTCTACTCTTGTAGATTCTGATGGTAGCCTTTCTCATTTTTTGGTTGGAGACGCGAT	AAGGGACATCGACACAGCAG	GAAGCTGCGGCTAGAGACAA	ACAGAGCCTCAGCAGCTTGG	TCTGATGGTAGCCTTTCTCA
ATP5G3	ENSG00000154518	4	AAAGGACGAAACACCGTAATTTCTACTCTTGTAGATATTAATAGATCCGAGCTGGATAATTTCTACTCTTGTAGATGCAGCAGTATCAATGTCTCTTAATTTCTACTCTTGTAGATCAGGGCTCTACGGTATTTAATAATTTCTACTCTTGTAGATCCTTGTCTGAAGCTATGGGTTTTTTTGGTTGGAGACGCGAT	ATTAATAGATCCGAGCTGGA	GCAGCAGTATCAATGTCTCT	CAGGGCTCTACGGTATTTAA	CCTTGTCTGAAGCTATGGGT
ATP5H	ENSG00000167863	4	AAAGGACGAAACACCGTAATTTCTACTCTTGTAGATAGGGAACTAGCAATGGCCTTTAATTTCTACTCTTGTAGATGAGGTGTGAAGTCTCACCTTTAATTTCTACTCTTGTAGATTCCTCTGGCACGGGAACCTTTAATTTCTACTCTTGTAGATTGGGAAAGCTTCATTCAAGTTTTTTTGGTTGGAGACGCGAT	AGGGAACTAGCAATGGCCTT	GAGGTGTGAAGTCTCACCTT	TCCTCTGGCACGGGAACCTT	TGGGAAAGCTTCATTCAAGT
ATP5J	ENSG00000154723	4	AAAGGACGAAACACCGTAATTTCTACTCTTGTAGATTGTATAGGATCAAGTTCCTTTAATTTCTACTCTTGTAGATCGGAGGAACATTGGTGTTACTAATTTCTACTCTTGTAGATAAGGTGGGAAATGTATTCATTAATTTCTACTCTTGTAGATGTAATGCAGACATGAATACATTTTTTGGTTGGAGACGCGAT	TGTATAGGATCAAGTTCCTT	CGGAGGAACATTGGTGTTAC	AAGGTGGGAAATGTATTCAT	GTAATGCAGACATGAATACA
ATP5L2	ENSG00000249222	4	AAAGGACGAAACACCGTAATTTCTACTCTTGTAGATTGTCAGAGAGATCACAGGCATAATTTCTACTCTTGTAGATGTGGCCACTGAGGTGTCGACTAATTTCTACTCTTGTAGATGTACTACACCACGGTTGAGCTAATTTCTACTCTTGTAGATCATCCCAGAACCATGGCTCCTTTTTTGGTTGGAGACGCGAT	TGTCAGAGAGATCACAGGCA	GTGGCCACTGAGGTGTCGAC	GTACTACACCACGGTTGAGC	CATCCCAGAACCATGGCTCC
ATP5L	ENSG00000167283	4	AAAGGACGAAACACCGTAATTTCTACTCTTGTAGATGTACTACGCCAAGGTTGAGCTAATTTCTACTCTTGTAGATGCCCGTGGTTACCTTAACTGTAATTTCTACTCTTGTAGATGTGGCCACTGAGGTGTTGATTAATTTCTACTCTTGTAGATTGTCGGAGAGATTATAGGCATTTTTTGGTTGGAGACGCGAT	GTACTACGCCAAGGTTGAGC	GCCCGTGGTTACCTTAACTG	GTGGCCACTGAGGTGTTGAT	TGTCGGAGAGATTATAGGCA
ATP5O	ENSG00000241837	4	AAAGGACGAAACACCGTAATTTCTACTCTTGTAGATGAAGAAGCCACACTCTCTGATAATTTCTACTCTTGTAGATCCTTTCAGCCTTTAGAAGAATAATTTCTACTCTTGTAGATGACAATCTCCCGCATAGCCCTAATTTCTACTCTTGTAGATTCGCCAATGCGCACAATCATTTTTTTGGTTGGAGACGCGAT	GAAGAAGCCACACTCTCTGA	CCTTTCAGCCTTTAGAAGAA	GACAATCTCCCGCATAGCCC	TCGCCAATGCGCACAATCAT
ATP5SL	ENSG00000105341	4	AAAGGACGAAACACCGTAATTTCTACTCTTGTAGATGAGCAAGTAATCCCTCAGAGTAATTTCTACTCTTGTAGATTCTGCAGATCTTACACCTGGTAATTTCTACTCTTGTAGATGAGACAAGGAGTGGATCAGGTAATTTCTACTCTTGTAGATAGGAACCTCCGCAGGCTGGATTTTTTGGTTGGAGACGCGAT	GAGCAAGTAATCCCTCAGAG	TCTGCAGATCTTACACCTGG	GAGACAAGGAGTGGATCAGG	AGGAACCTCCGCAGGCTGGA
ATP5S	ENSG00000125375	4	AAAGGACGAAACACCGTAATTTCTACTCTTGTAGATAATGTGCTGTGCGGTCTCTGTAATTTCTACTCTTGTAGATCCAGCAGTTGTGTGGCGTAATAATTTCTACTCTTGTAGATTCTTGCCAACAGGGTGGATTTAATTTCTACTCTTGTAGATGCTTTGATCATCTACCTTAATTTTTTGGTTGGAGACGCGAT	AATGTGCTGTGCGGTCTCTG	CCAGCAGTTGTGTGGCGTAA	TCTTGCCAACAGGGTGGATT	GCTTTGATCATCTACCTTAA
ATP6AP1	ENSG00000071553	4	AAAGGACGAAACACCGTAATTTCTACTCTTGTAGATCAAACACACCGCCATATGCTTAATTTCTACTCTTGTAGATTCTTCCATAGCTCTGGTCTGTAATTTCTACTCTTGTAGATGGGTGCAGGAACTCAACCTGTAATTTCTACTCTTGTAGATCCATGGAGCGCCTCGAAGTCTTTTTTGGTTGGAGACGCGAT	CAAACACACCGCCATATGCT	TCTTCCATAGCTCTGGTCTG	GGGTGCAGGAACTCAACCTG	CCATGGAGCGCCTCGAAGTC
ATP6AP2	ENSG00000182220	4	AAAGGACGAAACACCGTAATTTCTACTCTTGTAGATACAGAGAAGCCCATGGACAATAATTTCTACTCTTGTAGATAATGTTTAGGACCTTTCTTGTAATTTCTACTCTTGTAGATTGAGGAAACTCCTGTTGTTTTAATTTCTACTCTTGTAGATAAGACCTTTCAGTCACCTTGTTTTTTGGTTGGAGACGCGAT	ACAGAGAAGCCCATGGACAA	AATGTTTAGGACCTTTCTTG	TGAGGAAACTCCTGTTGTTT	AAGACCTTTCAGTCACCTTG
ATP6V0A1	ENSG00000033627	4	AAAGGACGAAACACCGTAATTTCTACTCTTGTAGATCAAGTTCTCCTAATTCACTGTAATTTCTACTCTTGTAGATCAACGGAAATTTGTGAATGATAATTTCTACTCTTGTAGATCCTCTAAGTCAATCATGTCCTAATTTCTACTCTTGTAGATTCTTCAGAGCTTCCTGGTTTTTTTTTGGTTGGAGACGCGAT	CAAGTTCTCCTAATTCACTG	CAACGGAAATTTGTGAATGA	CCTCTAAGTCAATCATGTCC	TCTTCAGAGCTTCCTGGTTT
ATP6V0A2	ENSG00000185344	4	AAAGGACGAAACACCGTAATTTCTACTCTTGTAGATTCAGCTCAACCAGAACGTAATAATTTCTACTCTTGTAGATACAGTGTATTTGGTACAGGATAATTTCTACTCTTGTAGATGGAGCAGTTGCAGAAGCTCGTAATTTCTACTCTTGTAGATAACCCACTTATGAAGAATTCTTTTTTGGTTGGAGACGCGAT	TCAGCTCAACCAGAACGTAA	ACAGTGTATTTGGTACAGGA	GGAGCAGTTGCAGAAGCTCG	AACCCACTTATGAAGAATTC
ATP6V0A4	ENSG00000105929	4	AAAGGACGAAACACCGTAATTTCTACTCTTGTAGATGAAGCGAGGAGATGTGTTTGTAATTTCTACTCTTGTAGATCTTTGAAAGCTGTTCACATTTAATTTCTACTCTTGTAGATTCGAGCAACTGAACTACAATTAATTTCTACTCTTGTAGATCTTCCTGCATAGACTGTTCTTTTTTTGGTTGGAGACGCGAT	GAAGCGAGGAGATGTGTTTG	CTTTGAAAGCTGTTCACATT	TCGAGCAACTGAACTACAAT	CTTCCTGCATAGACTGTTCT
ATP6V0B	ENSG00000117410	4	AAAGGACGAAACACCGTAATTTCTACTCTTGTAGATATTTGGGCTTCCGCTTTGATTAATTTCTACTCTTGTAGATGGGCTGGCCTCACCGTAGGCTAATTTCTACTCTTGTAGATGCAGCGCCATTGGCCTCTTTTAATTTCTACTCTTGTAGATCAGACCTCCAGAGTGAAGATTTTTTTGGTTGGAGACGCGAT	ATTTGGGCTTCCGCTTTGAT	GGGCTGGCCTCACCGTAGGC	GCAGCGCCATTGGCCTCTTT	CAGACCTCCAGAGTGAAGAT
ATP6V0D1	ENSG00000159720	4	AAAGGACGAAACACCGTAATTTCTACTCTTGTAGATCTTTAACGTGGACAATGGCTTAATTTCTACTCTTGTAGATAGACTTGAAACTGCATCTGCTAATTTCTACTCTTGTAGATAGAGCAGGACCTTGACGAGATAATTTCTACTCTTGTAGATGACAGCTCTGTGCCGAAAGATTTTTTGGTTGGAGACGCGAT	CTTTAACGTGGACAATGGCT	AGACTTGAAACTGCATCTGC	AGAGCAGGACCTTGACGAGA	GACAGCTCTGTGCCGAAAGA
ATP6V0D2	ENSG00000147614	4	AAAGGACGAAACACCGTAATTTCTACTCTTGTAGATGCTAATCACACAAATCCTCTTAATTTCTACTCTTGTAGATACAGAAATGGAAGCTGTCAATAATTTCTACTCTTGTAGATAGACATGCAGTCTTGGAAGATAATTTCTACTCTTGTAGATAGTCTTACCTTGAGGCATTCTTTTTTGGTTGGAGACGCGAT	GCTAATCACACAAATCCTCT	ACAGAAATGGAAGCTGTCAA	AGACATGCAGTCTTGGAAGA	AGTCTTACCTTGAGGCATTC
ATP6V0E1	ENSG00000113732	3	AAAGGACGAAACACCGTAATTTCTACTCTTGTAGATGAGTTATCATTACCATGTTGTAATTTCTACTCTTGTAGATGTTGGCTGATTGCAATTCTGTAATTTCTACTCTTGTAGATAATTGCGGTCCAAAGAGAGGTAATTTCTACTCTTGTAGATGTCCCTAGCTGAAGGACCGGTTTTTTGGTTGGAGACGCGAT	GAGTTATCATTACCATGTTG	GTTGGCTGATTGCAATTCTG	AATTGCGGTCCAAAGAGAGG	GTCCCTAGCTGAAGGACCGG
ATP6V1A	ENSG00000114573	4	AAAGGACGAAACACCGTAATTTCTACTCTTGTAGATTTCATACACCTGAATAGTAGTAATTTCTACTCTTGTAGATCAAGGTGTAAAGTCCCATTTTAATTTCTACTCTTGTAGATTCTCTAGGTTGGTAGTCATATAATTTCTACTCTTGTAGATCACCTTCAAATTCAAGCTCCTTTTTTGGTTGGAGACGCGAT	TTCATACACCTGAATAGTAG	CAAGGTGTAAAGTCCCATTT	TCTCTAGGTTGGTAGTCATA	CACCTTCAAATTCAAGCTCC
ATP6V1B1	ENSG00000116039	4	AAAGGACGAAACACCGTAATTTCTACTCTTGTAGATGGGTGACCGCCTGCATGTGTTAATTTCTACTCTTGTAGATCCCAGTATGCGGAGATCGTCTAATTTCTACTCTTGTAGATAAGGGACATCAGGGATCGATTAATTTCTACTCTTGTAGATAATGGCTCCGGCAAGCCCATTTTTTTGGTTGGAGACGCGAT	GGGTGACCGCCTGCATGTGT	CCCAGTATGCGGAGATCGTC	AAGGGACATCAGGGATCGAT	AATGGCTCCGGCAAGCCCAT
ATP6V1B2	ENSG00000147416	4	AAAGGACGAAACACCGTAATTTCTACTCTTGTAGATCAGCATACAAGACAGTATCTTAATTTCTACTCTTGTAGATCCAGGTATGCTGAAATTGTCTAATTTCTACTCTTGTAGATAAGGGACTTCAGGTATAGATTAATTTCTACTCTTGTAGATTAGGTCGGGTATTCAATGGATTTTTTGGTTGGAGACGCGAT	CAGCATACAAGACAGTATCT	CCAGGTATGCTGAAATTGTC	AAGGGACTTCAGGTATAGAT	TAGGTCGGGTATTCAATGGA
ATP6V1C1	ENSG00000155097	4	AAAGGACGAAACACCGTAATTTCTACTCTTGTAGATAAGTTGCCGCATGCAATTTCTAATTTCTACTCTTGTAGATGGTTGGCACGTTGGATGTCTTAATTTCTACTCTTGTAGATCTATCTTCCAATACATCAGCTAATTTCTACTCTTGTAGATAGTGGACTTGGTTACTTATATTTTTTGGTTGGAGACGCGAT	AAGTTGCCGCATGCAATTTC	GGTTGGCACGTTGGATGTCT	CTATCTTCCAATACATCAGC	AGTGGACTTGGTTACTTATA
ATP6V1C2	ENSG00000143882	4	AAAGGACGAAACACCGTAATTTCTACTCTTGTAGATCCTTGAAGTCAGGAATAGCGTAATTTCTACTCTTGTAGATCCTTTCAGCAAAGGTGTCGATAATTTCTACTCTTGTAGATCCAGGAGGTGCTCCTGGACCTAATTTCTACTCTTGTAGATAATGGGACATGGCCAAATATTTTTTTGGTTGGAGACGCGAT	CCTTGAAGTCAGGAATAGCG	CCTTTCAGCAAAGGTGTCGA	CCAGGAGGTGCTCCTGGACC	AATGGGACATGGCCAAATAT
ATP6V1D	ENSG00000100554	4	AAAGGACGAAACACCGTAATTTCTACTCTTGTAGATCTTACATTCGCGAGGGAAAGTAATTTCTACTCTTGTAGATAAGGGAGCACAGACAGGTCGTAATTTCTACTCTTGTAGATACTAGCTGAAGCCAAGTTCATAATTTCTACTCTTGTAGATTGCAGCACTACAGTTATCCATTTTTTGGTTGGAGACGCGAT	CTTACATTCGCGAGGGAAAG	AAGGGAGCACAGACAGGTCG	ACTAGCTGAAGCCAAGTTCA	TGCAGCACTACAGTTATCCA
ATP6V1E1	ENSG00000131100	4	AAAGGACGAAACACCGTAATTTCTACTCTTGTAGATATTGAACAAGAAGCCAATGATAATTTCTACTCTTGTAGATCCTCTAGGCAGAAGAAGAGTTAATTTCTACTCTTGTAGATCAGTCAGATGTCCAATTTGATAATTTCTACTCTTGTAGATCCACCTTGCTGAGTCTCTGTTTTTTTGGTTGGAGACGCGAT	ATTGAACAAGAAGCCAATGA	CCTCTAGGCAGAAGAAGAGT	CAGTCAGATGTCCAATTTGA	CCACCTTGCTGAGTCTCTGT
ATP6V1E2	ENSG00000250565	4	AAAGGACGAAACACCGTAATTTCTACTCTTGTAGATGTGCTAACACCAACAGAAAGTAATTTCTACTCTTGTAGATCTTGGCTGAGAGATCCAGTCTAATTTCTACTCTTGTAGATCCAGAAACATGTGGAGGTCCTAATTTCTACTCTTGTAGATCACGAGGCGTCCTTTCTCAATTTTTTGGTTGGAGACGCGAT	GTGCTAACACCAACAGAAAG	CTTGGCTGAGAGATCCAGTC	CCAGAAACATGTGGAGGTCC	CACGAGGCGTCCTTTCTCAA
ATP6V1G1	ENSG00000136888	4	AAAGGACGAAACACCGTAATTTCTACTCTTGTAGATCGGGCCTCGGACACCTTCTCTAATTTCTACTCTTGTAGATAGCCTGAGCTTCTTCTTTGGTAATTTCTACTCTTGTAGATTCCCTCTGCAGGCGGTACTGTAATTTCTACTCTTGTAGATTCTGTGACATTCGGCCAGAATTTTTTGGTTGGAGACGCGAT	CGGGCCTCGGACACCTTCTC	AGCCTGAGCTTCTTCTTTGG	TCCCTCTGCAGGCGGTACTG	TCTGTGACATTCGGCCAGAA
ATP6V1G2	ENSG00000213760	3	AAAGGACGAAACACCGTAATTTCTACTCTTGTAGATTGGCATCTGCCACCTTCTCATAATTTCTACTCTTGTAGATTTCTGCCTCCAGGGAAGGCCTAATTTCTACTCTTGTAGATTCTGCTGGGAGCTCTGCATGTAATTTCTACTCTTGTAGATGGTTCGGATGTCGTCGTCCCTTTTTTGGTTGGAGACGCGAT	TGGCATCTGCCACCTTCTCA	TTCTGCCTCCAGGGAAGGCC	TCTGCTGGGAGCTCTGCATG	GGTTCGGATGTCGTCGTCCC
ATP6V1G3	ENSG00000151418	4	AAAGGACGAAACACCGTAATTTCTACTCTTGTAGATGTCGAAACTCTTTATCTCTCTAATTTCTACTCTTGTAGATTCTCTCTGCATTCTGTACTGTAATTTCTACTCTTGTAGATGTTGGTGGCTCTGTAGTTCATAATTTCTACTCTTGTAGATATGTCACAGACCATGCTCAATTTTTTGGTTGGAGACGCGAT	GTCGAAACTCTTTATCTCTC	TCTCTCTGCATTCTGTACTG	GTTGGTGGCTCTGTAGTTCA	ATGTCACAGACCATGCTCAA
ATP6V1H	ENSG00000047249	4	AAAGGACGAAACACCGTAATTTCTACTCTTGTAGATCACGAACTTCTGCAGCCTTGTAATTTCTACTCTTGTAGATAAACCTCTGAATAAACTCACTAATTTCTACTCTTGTAGATCAGATATGAGTCATCAGATTTAATTTCTACTCTTGTAGATACTATGCAAGATGTAGCAAGTTTTTTGGTTGGAGACGCGAT	CACGAACTTCTGCAGCCTTG	AAACCTCTGAATAAACTCAC	CAGATATGAGTCATCAGATT	ACTATGCAAGATGTAGCAAG
ATP7A	ENSG00000165240	4	AAAGGACGAAACACCGTAATTTCTACTCTTGTAGATTGTTGAGGGTATGACTTGCATAATTTCTACTCTTGTAGATCCATGGGACCATATCCAAAGTAATTTCTACTCTTGTAGATGACGTTCTACATCAATAGCTTAATTTCTACTCTTGTAGATCGATGAAGGCTGAGCTATTATTTTTTGGTTGGAGACGCGAT	TGTTGAGGGTATGACTTGCA	CCATGGGACCATATCCAAAG	GACGTTCTACATCAATAGCT	CGATGAAGGCTGAGCTATTA
ATP7B	ENSG00000123191	4	AAAGGACGAAACACCGTAATTTCTACTCTTGTAGATCCTGGAACAAGGCAGTGCCATAATTTCTACTCTTGTAGATCAGGGAGCCTCCCAGTGTGGTAATTTCTACTCTTGTAGATCTGCCATCAAGGCAACCAACTAATTTCTACTCTTGTAGATACCCGGAAATTATCGGTCCATTTTTTGGTTGGAGACGCGAT	CCTGGAACAAGGCAGTGCCA	CAGGGAGCCTCCCAGTGTGG	CTGCCATCAAGGCAACCAAC	ACCCGGAAATTATCGGTCCA
ATP8A1	ENSG00000124406	4	AAAGGACGAAACACCGTAATTTCTACTCTTGTAGATGTAGTTCTTACCTGACATGGTAATTTCTACTCTTGTAGATCCTGCAGCAGTGCAATAAAGTAATTTCTACTCTTGTAGATGCTGTGGCAGCTATCAAAGATAATTTCTACTCTTGTAGATGAAACGACATAAAGCTGATATTTTTTGGTTGGAGACGCGAT	GTAGTTCTTACCTGACATGG	CCTGCAGCAGTGCAATAAAG	GCTGTGGCAGCTATCAAAGA	GAAACGACATAAAGCTGATA
ATP8A2	ENSG00000132932	4	AAAGGACGAAACACCGTAATTTCTACTCTTGTAGATCCTCAACCAACCGCATCTCATAATTTCTACTCTTGTAGATTTTGCACTTACAGTACGGCCTAATTTCTACTCTTGTAGATACAATTGCAGGCATCAAAGATAATTTCTACTCTTGTAGATTTTCTGTAACAGAAGCGACATTTTTTGGTTGGAGACGCGAT	CCTCAACCAACCGCATCTCA	TTTGCACTTACAGTACGGCC	ACAATTGCAGGCATCAAAGA	TTTCTGTAACAGAAGCGACA
ATP8B1	ENSG00000081923	4	AAAGGACGAAACACCGTAATTTCTACTCTTGTAGATCCAGCAGAATGAGTACAGAATAATTTCTACTCTTGTAGATCTCTCCTTAATACACAAGAATAATTTCTACTCTTGTAGATCCTTTATACCAATGAATCTGTAATTTCTACTCTTGTAGATGGCAGTTCCTCAAATCTCTATTTTTTGGTTGGAGACGCGAT	CCAGCAGAATGAGTACAGAA	CTCTCCTTAATACACAAGAA	CCTTTATACCAATGAATCTG	GGCAGTTCCTCAAATCTCTA
ATP8B2	ENSG00000143515	4	AAAGGACGAAACACCGTAATTTCTACTCTTGTAGATAATATCTGGCCTCTTCTCCTTAATTTCTACTCTTGTAGATCACACACTGCCATCTCACCCTAATTTCTACTCTTGTAGATTCATTGTATTCTCGGTCATTTAATTTCTACTCTTGTAGATAGCAGTTCCAGGAAGTTGCCTTTTTTGGTTGGAGACGCGAT	AATATCTGGCCTCTTCTCCT	CACACACTGCCATCTCACCC	TCATTGTATTCTCGGTCATT	AGCAGTTCCAGGAAGTTGCC
ATP8B3	ENSG00000130270	4	AAAGGACGAAACACCGTAATTTCTACTCTTGTAGATCCAGCACAGGATCACCTTCTTAATTTCTACTCTTGTAGATTAGTGGCCAGTTCTTTGTGGTAATTTCTACTCTTGTAGATAAGAGAACCAAGCTGGACCTTAATTTCTACTCTTGTAGATGGCTCGAAGCTGCCTCTTCATTTTTTGGTTGGAGACGCGAT	CCAGCACAGGATCACCTTCT	TAGTGGCCAGTTCTTTGTGG	AAGAGAACCAAGCTGGACCT	GGCTCGAAGCTGCCTCTTCA
ATP8B4	ENSG00000104043	4	AAAGGACGAAACACCGTAATTTCTACTCTTGTAGATACTTACCGCATACTGGAACTTAATTTCTACTCTTGTAGATAACAGTTCCAAAGAGTGGCATAATTTCTACTCTTGTAGATACAGCTGTCATAGTTATCACTAATTTCTACTCTTGTAGATGCCACAAGAGTGATAATCAATTTTTTGGTTGGAGACGCGAT	ACTTACCGCATACTGGAACT	AACAGTTCCAAAGAGTGGCA	ACAGCTGTCATAGTTATCAC	GCCACAAGAGTGATAATCAA
ATP9A	ENSG00000054793	4	AAAGGACGAAACACCGTAATTTCTACTCTTGTAGATCCACAGGTGCTGCGAGTGGCTAATTTCTACTCTTGTAGATTTACTTCTTGCCTGCTCTCATAATTTCTACTCTTGTAGATCAGGCACAGTGAAGGTGAAGTAATTTCTACTCTTGTAGATTGATGTCCTCAGGAAGATCATTTTTTGGTTGGAGACGCGAT	CCACAGGTGCTGCGAGTGGC	TTACTTCTTGCCTGCTCTCA	CAGGCACAGTGAAGGTGAAG	TGATGTCCTCAGGAAGATCA
ATP9B	ENSG00000166377	4	AAAGGACGAAACACCGTAATTTCTACTCTTGTAGATGATGAAATGCCACTAATGATTAATTTCTACTCTTGTAGATAGGACATCCAAGCCATACTGTAATTTCTACTCTTGTAGATAATGCTGGTACAAACTGTGATAATTTCTACTCTTGTAGATTCTTGGCTGTTACTATGACATTTTTTGGTTGGAGACGCGAT	GATGAAATGCCACTAATGAT	AGGACATCCAAGCCATACTG	AATGCTGGTACAAACTGTGA	TCTTGGCTGTTACTATGACA
ATPAF1	ENSG00000123472	4	AAAGGACGAAACACCGTAATTTCTACTCTTGTAGATTACGACCGCTACCGCGACAATAATTTCTACTCTTGTAGATCCTCTGATCAGGTCAGACCCTAATTTCTACTCTTGTAGATATTAGAAACCTACCTTGTCCTAATTTCTACTCTTGTAGATAAGACTCTCAGTTCAATCTTTTTTTTGGTTGGAGACGCGAT	TACGACCGCTACCGCGACAA	CCTCTGATCAGGTCAGACCC	ATTAGAAACCTACCTTGTCC	AAGACTCTCAGTTCAATCTT
ATPAF2	ENSG00000171953	4	AAAGGACGAAACACCGTAATTTCTACTCTTGTAGATTCAGAATGTCAGCATCACACTAATTTCTACTCTTGTAGATAAGGTGGCTTTGAGATAAACTAATTTCTACTCTTGTAGATATTCAGACCACATTGTGCAATAATTTCTACTCTTGTAGATTCAGCCCATTCGATGATTGGTTTTTTGGTTGGAGACGCGAT	TCAGAATGTCAGCATCACAC	AAGGTGGCTTTGAGATAAAC	ATTCAGACCACATTGTGCAA	TCAGCCCATTCGATGATTGG
ATPIF1	ENSG00000130770	4	AAAGGACGAAACACCGTAATTTCTACTCTTGTAGATAAAGCTGCCAGTTGTTCTCTTAATTTCTACTCTTGTAGATTGCAGACGCTCAATCTCCTTTAATTTCTACTCTTGTAGATTTTCTGCAGACGCTCAATCTTAATTTCTACTCTTGTAGATATCTTCTGCTTATGGCGCTCTTTTTTGGTTGGAGACGCGAT	AAAGCTGCCAGTTGTTCTCT	TGCAGACGCTCAATCTCCTT	TTTCTGCAGACGCTCAATCT	ATCTTCTGCTTATGGCGCTC
ATRAID	ENSG00000138085	4	AAAGGACGAAACACCGTAATTTCTACTCTTGTAGATCACGCCCAGAGCGAGGAGCATAATTTCTACTCTTGTAGATTCTTCTGCAGATATGCACCCTAATTTCTACTCTTGTAGATCTCAGGCTGGATCTCCAGAATAATTTCTACTCTTGTAGATCAGAGACCTGCAAGCAAACCTTTTTTGGTTGGAGACGCGAT	CACGCCCAGAGCGAGGAGCA	TCTTCTGCAGATATGCACCC	CTCAGGCTGGATCTCCAGAA	CAGAGACCTGCAAGCAAACC
ATRIP	ENSG00000164053	4	AAAGGACGAAACACCGTAATTTCTACTCTTGTAGATACATGCCATCTAATAATCTGTAATTTCTACTCTTGTAGATCAGATGAAAGTAATGGAAGATAATTTCTACTCTTGTAGATCCTTCCAGCTCCAATCATTGTAATTTCTACTCTTGTAGATCAAATTGTGGAGAACATGCTTTTTTTGGTTGGAGACGCGAT	ACATGCCATCTAATAATCTG	CAGATGAAAGTAATGGAAGA	CCTTCCAGCTCCAATCATTG	CAAATTGTGGAGAACATGCT
ATRNL1	ENSG00000107518	4	AAAGGACGAAACACCGTAATTTCTACTCTTGTAGATACAGATGGCCCAATTAACTATAATTTCTACTCTTGTAGATAGTCCAAATGCAGTGTTAAGTAATTTCTACTCTTGTAGATGTGATGCTGCGTATAATCTATAATTTCTACTCTTGTAGATCAGTAAGGAATATCACAAGCTTTTTTGGTTGGAGACGCGAT	ACAGATGGCCCAATTAACTA	AGTCCAAATGCAGTGTTAAG	GTGATGCTGCGTATAATCTA	CAGTAAGGAATATCACAAGC
ATRN	ENSG00000088812	4	AAAGGACGAAACACCGTAATTTCTACTCTTGTAGATCAGGTCCATCTGTCACAAACTAATTTCTACTCTTGTAGATAGGCCAAATAGAATAATGAGTAATTTCTACTCTTGTAGATAGTGGCCTCATTGTTCCTGATAATTTCTACTCTTGTAGATATATGTGTCCAAATAACTGCTTTTTTGGTTGGAGACGCGAT	CAGGTCCATCTGTCACAAAC	AGGCCAAATAGAATAATGAG	AGTGGCCTCATTGTTCCTGA	ATATGTGTCCAAATAACTGC
ATRX	ENSG00000085224	4	AAAGGACGAAACACCGTAATTTCTACTCTTGTAGATTTCAGATTCTTCTGATGAGTTAATTTCTACTCTTGTAGATCATCATATCAGAGTTACTTCTAATTTCTACTCTTGTAGATTGTCTCACATCTAGGGAACTTAATTTCTACTCTTGTAGATGCAAGCTCTGCATAGTAATATTTTTTGGTTGGAGACGCGAT	TTCAGATTCTTCTGATGAGT	CATCATATCAGAGTTACTTC	TGTCTCACATCTAGGGAACT	GCAAGCTCTGCATAGTAATA
ATR	ENSG00000175054	4	AAAGGACGAAACACCGTAATTTCTACTCTTGTAGATGTGCCACACCAGAGGAATATTAATTTCTACTCTTGTAGATGTTGCTGTAGAACTTGTAAATAATTTCTACTCTTGTAGATCCTCCATAGAAGAAATGTGATAATTTCTACTCTTGTAGATGCATTGAATCTCCTCAATGATTTTTTGGTTGGAGACGCGAT	GTGCCACACCAGAGGAATAT	GTTGCTGTAGAACTTGTAAA	CCTCCATAGAAGAAATGTGA	GCATTGAATCTCCTCAATGA
ATXN10	ENSG00000130638	4	AAAGGACGAAACACCGTAATTTCTACTCTTGTAGATAAGAGCGCCGTGAGCGCGCGTAATTTCTACTCTTGTAGATGGATATCCAGAACTCTTTGGTAATTTCTACTCTTGTAGATATTCTTCTGTTTCGTGAACTTAATTTCTACTCTTGTAGATGGTGCATGCTTTCCCAGAACTTTTTTGGTTGGAGACGCGAT	AAGAGCGCCGTGAGCGCGCG	GGATATCCAGAACTCTTTGG	ATTCTTCTGTTTCGTGAACT	GGTGCATGCTTTCCCAGAAC
ATXN1L	ENSG00000224470	4	AAAGGACGAAACACCGTAATTTCTACTCTTGTAGATATGTAGCGTCTTCACTAATTTAATTTCTACTCTTGTAGATCAGCAGCTGCTTCCAGAGCATAATTTCTACTCTTGTAGATGCTTCTCAGGACTATCGTGTTAATTTCTACTCTTGTAGATCCGCATTGGAACGCCCTTCATTTTTTGGTTGGAGACGCGAT	ATGTAGCGTCTTCACTAATT	CAGCAGCTGCTTCCAGAGCA	GCTTCTCAGGACTATCGTGT	CCGCATTGGAACGCCCTTCA
ATXN1	ENSG00000124788	4	AAAGGACGAAACACCGTAATTTCTACTCTTGTAGATCAGTTCTCCGCAGAACACCGTAATTTCTACTCTTGTAGATCAACAGGGAATAGGTTTACATAATTTCTACTCTTGTAGATCATTGAAGGCCGGTCTAATGTAATTTCTACTCTTGTAGATACTCTTCCTAAGCCTTCTCTTTTTTTGGTTGGAGACGCGAT	CAGTTCTCCGCAGAACACCG	CAACAGGGAATAGGTTTACA	CATTGAAGGCCGGTCTAATG	ACTCTTCCTAAGCCTTCTCT
ATXN2L	ENSG00000168488	4	AAAGGACGAAACACCGTAATTTCTACTCTTGTAGATAAGGCGTCTACAACAATTCCTAATTTCTACTCTTGTAGATCCACTCTGCCAGGGCTCCACTAATTTCTACTCTTGTAGATGGAAGTGAACAAGCATGACATAATTTCTACTCTTGTAGATGAGTTCATGGCAATGGCTGATTTTTTGGTTGGAGACGCGAT	AAGGCGTCTACAACAATTCC	CCACTCTGCCAGGGCTCCAC	GGAAGTGAACAAGCATGACA	GAGTTCATGGCAATGGCTGA
ATXN2	ENSG00000204842	4	AAAGGACGAAACACCGTAATTTCTACTCTTGTAGATAGAGGTCGAAACAGTAACAATAATTTCTACTCTTGTAGATGGGCTCCAAATGTGAAGTACTAATTTCTACTCTTGTAGATAAGATATGGACTCCAGTTATTAATTTCTACTCTTGTAGATCAAAGCCTCAAGTTCCTCATTTTTTTGGTTGGAGACGCGAT	AGAGGTCGAAACAGTAACAA	GGGCTCCAAATGTGAAGTAC	AAGATATGGACTCCAGTTAT	CAAAGCCTCAAGTTCCTCAT
ATXN3L	ENSG00000123594	4	AAAGGACGAAACACCGTAATTTCTACTCTTGTAGATGAAGATCTTGCGATGTGTTTTAATTTCTACTCTTGTAGATAGAGGGCCCTTGAACTAAGCTAATTTCTACTCTTGTAGATTTGGCTCGATTACAACAACATAATTTCTACTCTTGTAGATCAAGGCATGTATCTGATATTTTTTTTGGTTGGAGACGCGAT	GAAGATCTTGCGATGTGTTT	AGAGGGCCCTTGAACTAAGC	TTGGCTCGATTACAACAACA	CAAGGCATGTATCTGATATT
ATXN3	ENSG00000066427	4	AAAGGACGAAACACCGTAATTTCTACTCTTGTAGATGAAATATTAGCAAGAAGGCTTAATTTCTACTCTTGTAGATGGGTTTAGAACTAATCCTGTTAATTTCTACTCTTGTAGATTAACTGTAAACCAGTGTTCCTAATTTCTACTCTTGTAGATCAGTGGTTTAACTTGAATTCTTTTTTGGTTGGAGACGCGAT	GAAATATTAGCAAGAAGGCT	GGGTTTAGAACTAATCCTGT	TAACTGTAAACCAGTGTTCC	CAGTGGTTTAACTTGAATTC
ATXN7L1	ENSG00000146776	4	AAAGGACGAAACACCGTAATTTCTACTCTTGTAGATGCGGCGTCGATCCAGGAGGATAATTTCTACTCTTGTAGATTTAAGCCTCATAACCTCCCTTAATTTCTACTCTTGTAGATGCCATTACCCAGCACATGACTAATTTCTACTCTTGTAGATGCAGGAAAGACTGTGTGCTGTTTTTTGGTTGGAGACGCGAT	GCGGCGTCGATCCAGGAGGA	TTAAGCCTCATAACCTCCCT	GCCATTACCCAGCACATGAC	GCAGGAAAGACTGTGTGCTG
ATXN7L2	ENSG00000162650	4	AAAGGACGAAACACCGTAATTTCTACTCTTGTAGATGGGTGGCTTTACTCACCGTCTAATTTCTACTCTTGTAGATATGAGGGTCATGGCATCCAATAATTTCTACTCTTGTAGATCAGCCTCTCCTTACCAGAGGTAATTTCTACTCTTGTAGATAGGAGGGCTGCCTTCAGCCCTTTTTTGGTTGGAGACGCGAT	GGGTGGCTTTACTCACCGTC	ATGAGGGTCATGGCATCCAA	CAGCCTCTCCTTACCAGAGG	AGGAGGGCTGCCTTCAGCCC
ATXN7L3B	ENSG00000253719	4	AAAGGACGAAACACCGTAATTTCTACTCTTGTAGATGTTGGCCAACCTGGATACTATAATTTCTACTCTTGTAGATCGTAGACCTGATAGAGGATTTAATTTCTACTCTTGTAGATGCATTCAGCCAGTGGAAGACTAATTTCTACTCTTGTAGATCAGCTACTGGAATTCCGGAGTTTTTTGGTTGGAGACGCGAT	GTTGGCCAACCTGGATACTA	CGTAGACCTGATAGAGGATT	GCATTCAGCCAGTGGAAGAC	CAGCTACTGGAATTCCGGAG
ATXN7L3	ENSG00000087152	4	AAAGGACGAAACACCGTAATTTCTACTCTTGTAGATTCTGGCCTGGATAACAGCAATAATTTCTACTCTTGTAGATAACCAGTGGAAGAGCAAGGATAATTTCTACTCTTGTAGATTTCTCCGAGCCATAGGACCATAATTTCTACTCTTGTAGATCCACAGCCAAGAAGAGAAAGTTTTTTGGTTGGAGACGCGAT	TCTGGCCTGGATAACAGCAA	AACCAGTGGAAGAGCAAGGA	TTCTCCGAGCCATAGGACCA	CCACAGCCAAGAAGAGAAAG
AUH	ENSG00000148090	4	AAAGGACGAAACACCGTAATTTCTACTCTTGTAGATCCATAAGCTCTGTTTATTCCTAATTTCTACTCTTGTAGATCATACCAGCACAGAATATCCTAATTTCTACTCTTGTAGATCAGGTGCTGACCTTAAGGAATAATTTCTACTCTTGTAGATGGTGGTGGTCTTGAACTGGCTTTTTTGGTTGGAGACGCGAT	CCATAAGCTCTGTTTATTCC	CATACCAGCACAGAATATCC	CAGGTGCTGACCTTAAGGAA	GGTGGTGGTCTTGAACTGGC
AUNIP	ENSG00000127423	4	AAAGGACGAAACACCGTAATTTCTACTCTTGTAGATCTCAAAGAAGAGCTCCATCTTAATTTCTACTCTTGTAGATTCTCCTTTCTCAGACACATTTAATTTCTACTCTTGTAGATACTGAAGATTCTCAAGGCCATAATTTCTACTCTTGTAGATGGTCTAGCAAACAAGAACTTTTTTTTGGTTGGAGACGCGAT	CTCAAAGAAGAGCTCCATCT	TCTCCTTTCTCAGACACATT	ACTGAAGATTCTCAAGGCCA	GGTCTAGCAAACAAGAACTT
AUP1	ENSG00000115307	4	AAAGGACGAAACACCGTAATTTCTACTCTTGTAGATCAACCATGTGACACCTTTCGTAATTTCTACTCTTGTAGATGTCCCTTTCACGGTGTATCATAATTTCTACTCTTGTAGATCAGGTGGCTTCGTCCTGTTCTAATTTCTACTCTTGTAGATTCAGCTGGAGTGAGCCGTGTTTTTTTGGTTGGAGACGCGAT	CAACCATGTGACACCTTTCG	GTCCCTTTCACGGTGTATCA	CAGGTGGCTTCGTCCTGTTC	TCAGCTGGAGTGAGCCGTGT
AURKA	ENSG00000087586	4	AAAGGACGAAACACCGTAATTTCTACTCTTGTAGATCCTTAACAGGTCCTGAAATGTAATTTCTACTCTTGTAGATCTTGTCAGAATCCATTACCTTAATTTCTACTCTTGTAGATATGCCAGTTCCTCCTCAGGATAATTTCTACTCTTGTAGATAGAGCCAGAATAAACTTGCTTTTTTTGGTTGGAGACGCGAT	CCTTAACAGGTCCTGAAATG	CTTGTCAGAATCCATTACCT	ATGCCAGTTCCTCCTCAGGA	AGAGCCAGAATAAACTTGCT
AURKB	ENSG00000178999	4	AAAGGACGAAACACCGTAATTTCTACTCTTGTAGATTCTCTAAGGATGGCCCAGAATAATTTCTACTCTTGTAGATCCCAGAGGACGCCCAATCTCTAATTTCTACTCTTGTAGATTGACCGGAGGAGGATCTACTTAATTTCTACTCTTGTAGATTGTCTCTGTGAATCACCTTCTTTTTTGGTTGGAGACGCGAT	TCTCTAAGGATGGCCCAGAA	CCCAGAGGACGCCCAATCTC	TGACCGGAGGAGGATCTACT	TGTCTCTGTGAATCACCTTC
AURKC	ENSG00000105146	4	AAAGGACGAAACACCGTAATTTCTACTCTTGTAGATCCCAGCTGCACCACAGCTCTTAATTTCTACTCTTGTAGATAGTGGCTACAGCAAACCAAATAATTTCTACTCTTGTAGATCCGGCGCAGCTGGTGCTCCATAATTTCTACTCTTGTAGATCATGATGCACGCCGGGTGTATTTTTTGGTTGGAGACGCGAT	CCCAGCTGCACCACAGCTCT	AGTGGCTACAGCAAACCAAA	CCGGCGCAGCTGGTGCTCCA	CATGATGCACGCCGGGTGTA
AUTS2	ENSG00000158321	4	AAAGGACGAAACACCGTAATTTCTACTCTTGTAGATCCATGACCAGCTTTGTCACTTAATTTCTACTCTTGTAGATAATGAAAGGACAAGCCATTGTAATTTCTACTCTTGTAGATGCTCAAGCCAGGACAGAACATAATTTCTACTCTTGTAGATAGTGTGACAGTGACAGTGACTTTTTTGGTTGGAGACGCGAT	CCATGACCAGCTTTGTCACT	AATGAAAGGACAAGCCATTG	GCTCAAGCCAGGACAGAACA	AGTGTGACAGTGACAGTGAC
AVEN	ENSG00000169857	4	AAAGGACGAAACACCGTAATTTCTACTCTTGTAGATCCTGTTCATCATTCTCTTCTTAATTTCTACTCTTGTAGATGACAAGAAGCTTCACTATCCTAATTTCTACTCTTGTAGATCCTGGACCAGTTCGGCAGCATAATTTCTACTCTTGTAGATACTGCATCCCTAATCCCTTGTTTTTTGGTTGGAGACGCGAT	CCTGTTCATCATTCTCTTCT	GACAAGAAGCTTCACTATCC	CCTGGACCAGTTCGGCAGCA	ACTGCATCCCTAATCCCTTG
AVIL	ENSG00000135407	4	AAAGGACGAAACACCGTAATTTCTACTCTTGTAGATCGTGGCTACTTCAAGCAGGGTAATTTCTACTCTTGTAGATACATGTAGCAGCCGCTTCACTAATTTCTACTCTTGTAGATCCTCTCATCGACAGGTGGAATAATTTCTACTCTTGTAGATACAGGCTATGCTTCTGGCAATTTTTTGGTTGGAGACGCGAT	CGTGGCTACTTCAAGCAGGG	ACATGTAGCAGCCGCTTCAC	CCTCTCATCGACAGGTGGAA	ACAGGCTATGCTTCTGGCAA
AVL9	ENSG00000105778	4	AAAGGACGAAACACCGTAATTTCTACTCTTGTAGATCTCACCTGGCAGCCCTTCTTTAATTTCTACTCTTGTAGATCCTGAAGAATGGAAGTATTTTAATTTCTACTCTTGTAGATACTTGCCACCCAGAAATGGATAATTTCTACTCTTGTAGATTGAACAGTCTCTCTGGTGATTTTTTTGGTTGGAGACGCGAT	CTCACCTGGCAGCCCTTCTT	CCTGAAGAATGGAAGTATTT	ACTTGCCACCCAGAAATGGA	TGAACAGTCTCTCTGGTGAT
AVPR1A	ENSG00000166148	4	AAAGGACGAAACACCGTAATTTCTACTCTTGTAGATCCGGCACGTACCGGTCCAGATAATTTCTACTCTTGTAGATGAAGGCCACACCCGCTTGCTTAATTTCTACTCTTGTAGATGGCGAGTCCTTCCACATACCTAATTTCTACTCTTGTAGATGCAGCATGGGAAGCTTTGAATTTTTTGGTTGGAGACGCGAT	CCGGCACGTACCGGTCCAGA	GAAGGCCACACCCGCTTGCT	GGCGAGTCCTTCCACATACC	GCAGCATGGGAAGCTTTGAA
AVPR1B	ENSG00000198049	4	AAAGGACGAAACACCGTAATTTCTACTCTTGTAGATCAGATCTCATGGCAGATGAGTAATTTCTACTCTTGTAGATCCTGCGGGAGGTGATCCAGGTAATTTCTACTCTTGTAGATCCTCCACCTACATGCTGCTGTAATTTCTACTCTTGTAGATGGCAACCTCAACAGCTGCTGTTTTTTGGTTGGAGACGCGAT	CAGATCTCATGGCAGATGAG	CCTGCGGGAGGTGATCCAGG	CCTCCACCTACATGCTGCTG	GGCAACCTCAACAGCTGCTG
AVPR2	ENSG00000126895	3	AAAGGACGAAACACCGTAATTTCTACTCTTGTAGATTGGCTGTGGCCCTGAGCAATTAATTTCTACTCTTGTAGATTGCTACTCATGTTGCTGGCCTAATTTCTACTCTTGTAGATAGCAGCAGCGTGTCCTCAGATAATTTCTACTCTTGTAGATGCAGCGGTCGGTCAACTTATTTTTTTGGTTGGAGACGCGAT	TGGCTGTGGCCCTGAGCAAT	TGCTACTCATGTTGCTGGCC	AGCAGCAGCGTGTCCTCAGA	GCAGCGGTCGGTCAACTTAT
AWAT1	ENSG00000204195	4	AAAGGACGAAACACCGTAATTTCTACTCTTGTAGATCATCCTTGTGGCCGCTACCATAATTTCTACTCTTGTAGATCCTCAGGTGGCAGGCGTTCGTAATTTCTACTCTTGTAGATTCTCCATGGCTGCAGATCCTTAATTTCTACTCTTGTAGATCAGGGCCTCACCCACACCTCTTTTTTGGTTGGAGACGCGAT	CATCCTTGTGGCCGCTACCA	CCTCAGGTGGCAGGCGTTCG	TCTCCATGGCTGCAGATCCT	CAGGGCCTCACCCACACCTC
AWAT2	ENSG00000147160	4	AAAGGACGAAACACCGTAATTTCTACTCTTGTAGATCAGTGGTCCTTCAGTGCCTTTAATTTCTACTCTTGTAGATAGGCGGCCGCCGGTTTACCTTAATTTCTACTCTTGTAGATCCACAGAGGCCTCAGGCTTCTAATTTCTACTCTTGTAGATTGCTGACTCATAAAGGCACATTTTTTGGTTGGAGACGCGAT	CAGTGGTCCTTCAGTGCCTT	AGGCGGCCGCCGGTTTACCT	CCACAGAGGCCTCAGGCTTC	TGCTGACTCATAAAGGCACA
AXDND1	ENSG00000162779	4	AAAGGACGAAACACCGTAATTTCTACTCTTGTAGATCCTCTTGTCCCTTCCTTGGCTAATTTCTACTCTTGTAGATAGGACAAGGACCAGCATTGGTAATTTCTACTCTTGTAGATCCAGGGCACTCTTCCACGCCTAATTTCTACTCTTGTAGATGCCCGTTCATTACAGTCACATTTTTTGGTTGGAGACGCGAT	CCTCTTGTCCCTTCCTTGGC	AGGACAAGGACCAGCATTGG	CCAGGGCACTCTTCCACGCC	GCCCGTTCATTACAGTCACA
AXIN1	ENSG00000103126	4	AAAGGACGAAACACCGTAATTTCTACTCTTGTAGATCCGGAGCAGAAACTGTAGCTTAATTTCTACTCTTGTAGATCAGGTATGGATCCTGGCGGGTAATTTCTACTCTTGTAGATCCCAGGACAAGATCGCAGAGTAATTTCTACTCTTGTAGATCCGATGATCTTCTCCTCAAATTTTTTGGTTGGAGACGCGAT	CCGGAGCAGAAACTGTAGCT	CAGGTATGGATCCTGGCGGG	CCCAGGACAAGATCGCAGAG	CCGATGATCTTCTCCTCAAA
AXIN2	ENSG00000168646	4	AAAGGACGAAACACCGTAATTTCTACTCTTGTAGATCGTGGACCTCACACTCGCCGTAATTTCTACTCTTGTAGATCACCAGCCACCAGCGCCAACTAATTTCTACTCTTGTAGATTTACTGCCCACACGATAAGGTAATTTCTACTCTTGTAGATCAGCCTCGAGATCAGCTCAGTTTTTTGGTTGGAGACGCGAT	CGTGGACCTCACACTCGCCG	CACCAGCCACCAGCGCCAAC	TTACTGCCCACACGATAAGG	CAGCCTCGAGATCAGCTCAG
AXL	ENSG00000167601	4	AAAGGACGAAACACCGTAATTTCTACTCTTGTAGATGCACCCATGGCGTGGCGGTGTAATTTCTACTCTTGTAGATCGACACGGGACAGTACCAGTTAATTTCTACTCTTGTAGATTCCTGCGAAGCCCATAACGCTAATTTCTACTCTTGTAGATGGAGTCTCACCTGCAGGGTGTTTTTTGGTTGGAGACGCGAT	GCACCCATGGCGTGGCGGTG	CGACACGGGACAGTACCAGT	TCCTGCGAAGCCCATAACGC	GGAGTCTCACCTGCAGGGTG
AZGP1	ENSG00000160862	4	AAAGGACGAAACACCGTAATTTCTACTCTTGTAGATCCCACTCACCATCTTGGTTCTAATTTCTACTCTTGTAGATCAGGTCGTTACTCTCTGACCTAATTTCTACTCTTGTAGATCAGAATGCTCCGCTGCTTCTTAATTTCTACTCTTGTAGATCATTGTGAAGAACATCTCCCTTTTTTGGTTGGAGACGCGAT	CCCACTCACCATCTTGGTTC	CAGGTCGTTACTCTCTGACC	CAGAATGCTCCGCTGCTTCT	CATTGTGAAGAACATCTCCC
AZI2	ENSG00000163512	4	AAAGGACGAAACACCGTAATTTCTACTCTTGTAGATACAAAGAGTTCTCTTTCTCTTAATTTCTACTCTTGTAGATCTTGTTCTCGTCCCACGGAATAATTTCTACTCTTGTAGATGATTGTAGCTGCTCATTCAATAATTTCTACTCTTGTAGATAGATCGCTACATTCTTTCCTTTTTTTGGTTGGAGACGCGAT	ACAAAGAGTTCTCTTTCTCT	CTTGTTCTCGTCCCACGGAA	GATTGTAGCTGCTCATTCAA	AGATCGCTACATTCTTTCCT
AZIN1	ENSG00000155096	4	AAAGGACGAAACACCGTAATTTCTACTCTTGTAGATCAAGGTTTGTTCCTTCATCCTAATTTCTACTCTTGTAGATTCTGAGCCACTACATTCTGCTAATTTCTACTCTTGTAGATACAGAATGAAATGGCTTTAGTAATTTCTACTCTTGTAGATGCACTACCCTGAAGAACTGTTTTTTTGGTTGGAGACGCGAT	CAAGGTTTGTTCCTTCATCC	TCTGAGCCACTACATTCTGC	ACAGAATGAAATGGCTTTAG	GCACTACCCTGAAGAACTGT
AZIN2	ENSG00000142920	4	AAAGGACGAAACACCGTAATTTCTACTCTTGTAGATTGCTGTCAAGTGCAACAGCATAATTTCTACTCTTGTAGATCCAGCTCCATCTCATTGTCATAATTTCTACTCTTGTAGATAGTGACACTCCAAACTTTAGTAATTTCTACTCTTGTAGATAAATGGGCACCGAGCTGGGTTTTTTTGGTTGGAGACGCGAT	TGCTGTCAAGTGCAACAGCA	CCAGCTCCATCTCATTGTCA	AGTGACACTCCAAACTTTAG	AAATGGGCACCGAGCTGGGT
AZU1	ENSG00000172232	4	AAAGGACGAAACACCGTAATTTCTACTCTTGTAGATGAAGCAGCTGGCCGCGGTCATAATTTCTACTCTTGTAGATCTCCGCTACTCTCAGGAACCTAATTTCTACTCTTGTAGATCATCAGCAGCATGAGCGAGATAATTTCTACTCTTGTAGATCCAGGTTTGTCAACGTGACTTTTTTTGGTTGGAGACGCGAT	GAAGCAGCTGGCCGCGGTCA	CTCCGCTACTCTCAGGAACC	CATCAGCAGCATGAGCGAGA	CCAGGTTTGTCAACGTGACT
B2M	ENSG00000166710	4	AAAGGACGAAACACCGTAATTTCTACTCTTGTAGATCCGATATTCCTCAGGTACTCTAATTTCTACTCTTGTAGATCATTCTCTGCTGGATGACGTTAATTTCTACTCTTGTAGATACTTTCCATTCTCTGCTGGATAATTTCTACTCTTGTAGATAATTCTCTCTCCATTCTTCATTTTTTGGTTGGAGACGCGAT	CCGATATTCCTCAGGTACTC	CATTCTCTGCTGGATGACGT	ACTTTCCATTCTCTGCTGGA	AATTCTCTCTCCATTCTTCA
B3GALNT1	ENSG00000169255	4	AAAGGACGAAACACCGTAATTTCTACTCTTGTAGATGCAGGTCATGCTAAGGAACATAATTTCTACTCTTGTAGATACAGGTTATCCTCTAATTGATAATTTCTACTCTTGTAGATAATGCTCTCGAAGTGTGAAGTAATTTCTACTCTTGTAGATCAGACAAGACTTTCACTTCATTTTTTGGTTGGAGACGCGAT	GCAGGTCATGCTAAGGAACA	ACAGGTTATCCTCTAATTGA	AATGCTCTCGAAGTGTGAAG	CAGACAAGACTTTCACTTCA
B3GALNT2	ENSG00000162885	4	AAAGGACGAAACACCGTAATTTCTACTCTTGTAGATCTACAGCATCCCACATTAAGTAATTTCTACTCTTGTAGATCAGGAATAAGGATCCTCCCTTAATTTCTACTCTTGTAGATCAGAGGAACATCACTGTCAATAATTTCTACTCTTGTAGATCTGCCATCCTGTACCTCTGGTTTTTTGGTTGGAGACGCGAT	CTACAGCATCCCACATTAAG	CAGGAATAAGGATCCTCCCT	CAGAGGAACATCACTGTCAA	CTGCCATCCTGTACCTCTGG
B3GALT1	ENSG00000172318	4	AAAGGACGAAACACCGTAATTTCTACTCTTGTAGATGAGCCAGTGTAAGAAGAAGTTAATTTCTACTCTTGTAGATGCAACATAAGAACTCGACCTTAATTTCTACTCTTGTAGATGCTCTCTTGCTCCACCATCTTAATTTCTACTCTTGTAGATCAAGACCTCACTCCACACAATTTTTTGGTTGGAGACGCGAT	GAGCCAGTGTAAGAAGAAGT	GCAACATAAGAACTCGACCT	GCTCTCTTGCTCCACCATCT	CAAGACCTCACTCCACACAA
B3GALT2	ENSG00000162630	4	AAAGGACGAAACACCGTAATTTCTACTCTTGTAGATCGGTGGCGATACCTGCCTGCTAATTTCTACTCTTGTAGATCTGCGTTGGCACAGGCATTGTAATTTCTACTCTTGTAGATGATTGGGTGCATATCCTCGCTAATTTCTACTCTTGTAGATACTGGTTACCTAATGCGAGGTTTTTTGGTTGGAGACGCGAT	CGGTGGCGATACCTGCCTGC	CTGCGTTGGCACAGGCATTG	GATTGGGTGCATATCCTCGC	ACTGGTTACCTAATGCGAGG
B3GALT4	ENSG00000235863	4	AAAGGACGAAACACCGTAATTTCTACTCTTGTAGATCACAGCGAGGAAGTGCCTCTTAATTTCTACTCTTGTAGATCCATAGCAGCACCGGTCTAGTAATTTCTACTCTTGTAGATCCCGTCAGAGCCACCCACCATAATTTCTACTCTTGTAGATCTCCTGGTTCCAGGGAGTCCTTTTTTGGTTGGAGACGCGAT	CACAGCGAGGAAGTGCCTCT	CCATAGCAGCACCGGTCTAG	CCCGTCAGAGCCACCCACCA	CTCCTGGTTCCAGGGAGTCC
B3GALT5	ENSG00000183778	4	AAAGGACGAAACACCGTAATTTCTACTCTTGTAGATGCATGTACAGTCTAAATCCTTAATTTCTACTCTTGTAGATCAAGAAAGACGGGAACTTCCTAATTTCTACTCTTGTAGATCCTTCACCATCCTCTCTTTCTAATTTCTACTCTTGTAGATACTGGCTTCTTGAAACTCAATTTTTTGGTTGGAGACGCGAT	GCATGTACAGTCTAAATCCT	CAAGAAAGACGGGAACTTCC	CCTTCACCATCCTCTCTTTC	ACTGGCTTCTTGAAACTCAA
B3GAT1	ENSG00000109956	3	AAAGGACGAAACACCGTAATTTCTACTCTTGTAGATCTGGTAGCCTCCCTTCACACTAATTTCTACTCTTGTAGATCCGTCAACCTGCGGCTCATTTAATTTCTACTCTTGTAGATCAATAGACATGGCTGGATTTTAATTTCTACTCTTGTAGATGCAACGCGGTGGCGTAACGTTTTTTTGGTTGGAGACGCGAT	CTGGTAGCCTCCCTTCACAC	CCGTCAACCTGCGGCTCATT	CAATAGACATGGCTGGATTT	GCAACGCGGTGGCGTAACGT
B3GAT2	ENSG00000112309	4	AAAGGACGAAACACCGTAATTTCTACTCTTGTAGATCCTCCTGGAAGAGCTCCAGATAATTTCTACTCTTGTAGATTAGATGCGAACCACCCGCAATAATTTCTACTCTTGTAGATCTTTCGGTTCCAGTTCTTCGTAATTTCTACTCTTGTAGATGCTCGTTGGCTAGATTAACCTTTTTTGGTTGGAGACGCGAT	CCTCCTGGAAGAGCTCCAGA	TAGATGCGAACCACCCGCAA	CTTTCGGTTCCAGTTCTTCG	GCTCGTTGGCTAGATTAACC
B3GAT3	ENSG00000149541	4	AAAGGACGAAACACCGTAATTTCTACTCTTGTAGATTCGCCTACTTCCTGGTGTCGTAATTTCTACTCTTGTAGATCCAGCTGCAAGCGGAACTCCTAATTTCTACTCTTGTAGATCTGACGATGACAACACCTACTAATTTCTACTCTTGTAGATCCGTGGCCCTGCCCTTGCTGTTTTTTGGTTGGAGACGCGAT	TCGCCTACTTCCTGGTGTCG	CCAGCTGCAAGCGGAACTCC	CTGACGATGACAACACCTAC	CCGTGGCCCTGCCCTTGCTG
B3GLCT	ENSG00000187676	4	AAAGGACGAAACACCGTAATTTCTACTCTTGTAGATGTTTGGCTTCTGAAGATACATAATTTCTACTCTTGTAGATACTCTGGATGACGAATACAATAATTTCTACTCTTGTAGATGCCAGCTGATGAAGGAGGAGTAATTTCTACTCTTGTAGATGAATCTGTATTCTTGTCTCTTTTTTTGGTTGGAGACGCGAT	GTTTGGCTTCTGAAGATACA	ACTCTGGATGACGAATACAA	GCCAGCTGATGAAGGAGGAG	GAATCTGTATTCTTGTCTCT
B3GNT2	ENSG00000170340	4	AAAGGACGAAACACCGTAATTTCTACTCTTGTAGATAGATGCCGCAATTATTCACTTAATTTCTACTCTTGTAGATCCAGAAGGCAAGCAATCCGGTAATTTCTACTCTTGTAGATTCAGGTGGGTAAGTACTTCCTAATTTCTACTCTTGTAGATGCTTTGGTCTTGGATAAACTTTTTTTGGTTGGAGACGCGAT	AGATGCCGCAATTATTCACT	CCAGAAGGCAAGCAATCCGG	TCAGGTGGGTAAGTACTTCC	GCTTTGGTCTTGGATAAACT
B3GNT3	ENSG00000179913	4	AAAGGACGAAACACCGTAATTTCTACTCTTGTAGATACCCTCCTCCTCTTCAGTCTTAATTTCTACTCTTGTAGATCAGCTGCGCCTCCTCTTCCTTAATTTCTACTCTTGTAGATCACACACAGACAACATGGTCTAATTTCTACTCTTGTAGATGAGCAAGTACTATGTGCCAGTTTTTTGGTTGGAGACGCGAT	ACCCTCCTCCTCTTCAGTCT	CAGCTGCGCCTCCTCTTCCT	CACACACAGACAACATGGTC	GAGCAAGTACTATGTGCCAG
B3GNT4	ENSG00000176383	4	AAAGGACGAAACACCGTAATTTCTACTCTTGTAGATGGCAGTGACGATAGGTCAAGTAATTTCTACTCTTGTAGATTCTATCTTGCTGGAGCCTTCTAATTTCTACTCTTGTAGATATGCTAAAGGGAGATGACGATAATTTCTACTCTTGTAGATACCTTAGTGTTCCTGTTGGGTTTTTTGGTTGGAGACGCGAT	GGCAGTGACGATAGGTCAAG	TCTATCTTGCTGGAGCCTTC	ATGCTAAAGGGAGATGACGA	ACCTTAGTGTTCCTGTTGGG
B3GNT5	ENSG00000176597	4	AAAGGACGAAACACCGTAATTTCTACTCTTGTAGATCCTTAGGAACTCCTAATCCATAATTTCTACTCTTGTAGATGCATGTGGACAATAGGTATTTAATTTCTACTCTTGTAGATAAGGTACTCAATCAGATTTGTAATTTCTACTCTTGTAGATGAAGAATGCTACAGATCCTATTTTTTGGTTGGAGACGCGAT	CCTTAGGAACTCCTAATCCA	GCATGTGGACAATAGGTATT	AAGGTACTCAATCAGATTTG	GAAGAATGCTACAGATCCTA
B3GNT6	ENSG00000198488	4	AAAGGACGAAACACCGTAATTTCTACTCTTGTAGATCCTGCCGCAGGTCCCTGACTTAATTTCTACTCTTGTAGATTTAGCACTGCAGCAGTGGTTTAATTTCTACTCTTGTAGATGGACGCACCGGCCAAGTGCGTAATTTCTACTCTTGTAGATTGCTCAGCGGCGACGACGACTTTTTTGGTTGGAGACGCGAT	CCTGCCGCAGGTCCCTGACT	TTAGCACTGCAGCAGTGGTT	GGACGCACCGGCCAAGTGCG	TGCTCAGCGGCGACGACGAC
B3GNT7	ENSG00000156966	4	AAAGGACGAAACACCGTAATTTCTACTCTTGTAGATTGCAGGAGCCTCCGCCACCCTAATTTCTACTCTTGTAGATGGGTTCTTCCAGAAGTTGTTTAATTTCTACTCTTGTAGATAAAGGCGACGATGACGTCTTTAATTTCTACTCTTGTAGATCTGTGGCTGCCGGTCAGCCATTTTTTGGTTGGAGACGCGAT	TGCAGGAGCCTCCGCCACCC	GGGTTCTTCCAGAAGTTGTT	AAAGGCGACGATGACGTCTT	CTGTGGCTGCCGGTCAGCCA
B3GNT8	ENSG00000177191	4	AAAGGACGAAACACCGTAATTTCTACTCTTGTAGATCAGAGCCGAATGCTGGCCTGTAATTTCTACTCTTGTAGATCATCCGAGCCCTGGGCCTGGTAATTTCTACTCTTGTAGATCCCAGGCCATGCCTCTCCGGTAATTTCTACTCTTGTAGATCTTACTGGAACCAGCAGCAGTTTTTTGGTTGGAGACGCGAT	CAGAGCCGAATGCTGGCCTG	CATCCGAGCCCTGGGCCTGG	CCCAGGCCATGCCTCTCCGG	CTTACTGGAACCAGCAGCAG
B3GNT9	ENSG00000237172	4	AAAGGACGAAACACCGTAATTTCTACTCTTGTAGATCCACGTTCACGAACACATCTTAATTTCTACTCTTGTAGATAGGGCGACGCAGATGTGTTCTAATTTCTACTCTTGTAGATTAGCCTGGGCCTCAGCTTTCTAATTTCTACTCTTGTAGATACTTCGCCCGCTATTTGCGCTTTTTTGGTTGGAGACGCGAT	CCACGTTCACGAACACATCT	AGGGCGACGCAGATGTGTTC	TAGCCTGGGCCTCAGCTTTC	ACTTCGCCCGCTATTTGCGC
B3GNTL1	ENSG00000175711	4	AAAGGACGAAACACCGTAATTTCTACTCTTGTAGATAAGGTACCATGGAGCTGTCTTAATTTCTACTCTTGTAGATCTTACCGCCTCTAGGAGAGGTAATTTCTACTCTTGTAGATCTGCAGGATGACGTCATGATTAATTTCTACTCTTGTAGATACAGATCATTGGTTGCAGAGTTTTTTGGTTGGAGACGCGAT	AAGGTACCATGGAGCTGTCT	CTTACCGCCTCTAGGAGAGG	CTGCAGGATGACGTCATGAT	ACAGATCATTGGTTGCAGAG
B4GALNT1	ENSG00000135454	4	AAAGGACGAAACACCGTAATTTCTACTCTTGTAGATAAGCTGGTACCTCGACAGAATAATTTCTACTCTTGTAGATTCTCACCTGGTATACCTCCTTAATTTCTACTCTTGTAGATACTATCCGCATAAGACACCCTAATTTCTACTCTTGTAGATCCACCACTTATCGGCAGCTGTTTTTTGGTTGGAGACGCGAT	AAGCTGGTACCTCGACAGAA	TCTCACCTGGTATACCTCCT	ACTATCCGCATAAGACACCC	CCACCACTTATCGGCAGCTG
B4GALNT2	ENSG00000167080	4	AAAGGACGAAACACCGTAATTTCTACTCTTGTAGATTGTGGCTCCTCAAGATATTGTAATTTCTACTCTTGTAGATACCGCTGGGAGGTCGCTCTGTAATTTCTACTCTTGTAGATGGTACCCAGTCCACGGAGTGTAATTTCTACTCTTGTAGATCCTGTGTCCTCCAGGCCTCCTTTTTTGGTTGGAGACGCGAT	TGTGGCTCCTCAAGATATTG	ACCGCTGGGAGGTCGCTCTG	GGTACCCAGTCCACGGAGTG	CCTGTGTCCTCCAGGCCTCC
B4GALNT3	ENSG00000139044	4	AAAGGACGAAACACCGTAATTTCTACTCTTGTAGATAAGACTGGTGTGGCAGCTCTTAATTTCTACTCTTGTAGATGGGCTGGCCTCACCATCAGTTAATTTCTACTCTTGTAGATCCATTGCTGCAGATGACAACTAATTTCTACTCTTGTAGATGCTCCGAAATTTCCCAAACTTTTTTTGGTTGGAGACGCGAT	AAGACTGGTGTGGCAGCTCT	GGGCTGGCCTCACCATCAGT	CCATTGCTGCAGATGACAAC	GCTCCGAAATTTCCCAAACT
B4GALNT4	ENSG00000182272	4	AAAGGACGAAACACCGTAATTTCTACTCTTGTAGATTGTGGCCTCAGACGACAACTTAATTTCTACTCTTGTAGATAGTTGCTGCACAAGCAGGACTAATTTCTACTCTTGTAGATCTGCCCGGCCTGAAGTTCGATAATTTCTACTCTTGTAGATTCCCAACGACTACACTCGCCTTTTTTGGTTGGAGACGCGAT	TGTGGCCTCAGACGACAACT	AGTTGCTGCACAAGCAGGAC	CTGCCCGGCCTGAAGTTCGA	TCCCAACGACTACACTCGCC
B4GALT1	ENSG00000086062	4	AAAGGACGAAACACCGTAATTTCTACTCTTGTAGATCTACCTGGCTGGCCGCGACCTAATTTCTACTCTTGTAGATCCACGAGCTCCAGGTCCACATAATTTCTACTCTTGTAGATACAGCCACGGCACATTTCCGTAATTTCTACTCTTGTAGATCTTAGAGCAGAGACACCTCCTTTTTTGGTTGGAGACGCGAT	CTACCTGGCTGGCCGCGACC	CCACGAGCTCCAGGTCCACA	ACAGCCACGGCACATTTCCG	CTTAGAGCAGAGACACCTCC
B4GALT2	ENSG00000117411	4	AAAGGACGAAACACCGTAATTTCTACTCTTGTAGATACGTCTACGCCCAGCACCTGTAATTTCTACTCTTGTAGATGACACCGGGAACACCACCTGTAATTTCTACTCTTGTAGATCCATTGCCATGGACAAGTTTTAATTTCTACTCTTGTAGATGAGGTGTGTCAGGCCTGAGTTTTTTTGGTTGGAGACGCGAT	ACGTCTACGCCCAGCACCTG	GACACCGGGAACACCACCTG	CCATTGCCATGGACAAGTTT	GAGGTGTGTCAGGCCTGAGT
B4GALT3	ENSG00000158850	4	AAAGGACGAAACACCGTAATTTCTACTCTTGTAGATGCCGAGATCAGGGACCGACATAATTTCTACTCTTGTAGATGCCCAGTGCCATCACTGGCATAATTTCTACTCTTGTAGATTGGCAAGAGGTCCACATCGTTAATTTCTACTCTTGTAGATTCTCCCTAGCCTCCCGTACCTTTTTTGGTTGGAGACGCGAT	GCCGAGATCAGGGACCGACA	GCCCAGTGCCATCACTGGCA	TGGCAAGAGGTCCACATCGT	TCTCCCTAGCCTCCCGTACC
B4GALT4	ENSG00000121578	4	AAAGGACGAAACACCGTAATTTCTACTCTTGTAGATCACCTTTCCTACAAATTCCGTAATTTCTACTCTTGTAGATCAGAGGGTCGCCATCCTCGTTAATTTCTACTCTTGTAGATCAAGTGTGAGGAGCATCCCATAATTTCTACTCTTGTAGATTCTGTTGTTCACCTGAGTCTTTTTTTGGTTGGAGACGCGAT	CACCTTTCCTACAAATTCCG	CAGAGGGTCGCCATCCTCGT	CAAGTGTGAGGAGCATCCCA	TCTGTTGTTCACCTGAGTCT
B4GALT5	ENSG00000158470	4	AAAGGACGAAACACCGTAATTTCTACTCTTGTAGATTCTCTCGTCCTCGCTGCTGTTAATTTCTACTCTTGTAGATCTTTCTGCAGTGAACACCTATAATTTCTACTCTTGTAGATCAAAGTAGGTGAAGTCTTCATAATTTCTACTCTTGTAGATGAGAAGAGTTCATGAATGTATTTTTTGGTTGGAGACGCGAT	TCTCTCGTCCTCGCTGCTGT	CTTTCTGCAGTGAACACCTA	CAAAGTAGGTGAAGTCTTCA	GAGAAGAGTTCATGAATGTA
B4GALT6	ENSG00000118276	4	AAAGGACGAAACACCGTAATTTCTACTCTTGTAGATCAATCGCTCTCTCCTCGCCTTAATTTCTACTCTTGTAGATTGTACAGCCTGATCATATGATAATTTCTACTCTTGTAGATCAAGATTATCCCGAAGGCAATAATTTCTACTCTTGTAGATATTTGTAGGAGGATTCCTCATTTTTTGGTTGGAGACGCGAT	CAATCGCTCTCTCCTCGCCT	TGTACAGCCTGATCATATGA	CAAGATTATCCCGAAGGCAA	ATTTGTAGGAGGATTCCTCA
B4GALT7	ENSG00000027847	3	AAAGGACGAAACACCGTAATTTCTACTCTTGTAGATCTGAGGCTGGGCCCTTCCACTAATTTCTACTCTTGTAGATGCCACCTGCATGACCCAGCCTAATTTCTACTCTTGTAGATAGCTGCGATGCGCTTCTGGTTAATTTCTACTCTTGTAGATGACGCCTTGACCGGTCTGCATTTTTTGGTTGGAGACGCGAT	CTGAGGCTGGGCCCTTCCAC	GCCACCTGCATGACCCAGCC	AGCTGCGATGCGCTTCTGGT	GACGCCTTGACCGGTCTGCA
B4GAT1	ENSG00000174684	4	AAAGGACGAAACACCGTAATTTCTACTCTTGTAGATGAAGGCAGGCACCACCAGCGTAATTTCTACTCTTGTAGATCCGCAGGCCTCTCCACAGCCTAATTTCTACTCTTGTAGATAACTGGCGATATAGGATCTTTAATTTCTACTCTTGTAGATGGGATGGAACTTCAACGCTTTTTTTTGGTTGGAGACGCGAT	GAAGGCAGGCACCACCAGCG	CCGCAGGCCTCTCCACAGCC	AACTGGCGATATAGGATCTT	GGGATGGAACTTCAACGCTT
B9D1	ENSG00000108641	4	AAAGGACGAAACACCGTAATTTCTACTCTTGTAGATCAGAGTATGATGACCTCTACTAATTTCTACTCTTGTAGATAGTTTCCAGAGTATGATGACTAATTTCTACTCTTGTAGATGACGTAGATTCTGGGACAAATAATTTCTACTCTTGTAGATCCTTCCCGGCCTTCACCCTGTTTTTTGGTTGGAGACGCGAT	CAGAGTATGATGACCTCTAC	AGTTTCCAGAGTATGATGAC	GACGTAGATTCTGGGACAAA	CCTTCCCGGCCTTCACCCTG
B9D2	ENSG00000123810	4	AAAGGACGAAACACCGTAATTTCTACTCTTGTAGATTCGGAAAGTAGCCTCTTCTGTAATTTCTACTCTTGTAGATCCCTCCCAGGGCCATGGCTGTAATTTCTACTCTTGTAGATGCCCTCCCGCACGCCTGACATAATTTCTACTCTTGTAGATCCATGTGCCCAGTAGCCCGGTTTTTTGGTTGGAGACGCGAT	TCGGAAAGTAGCCTCTTCTG	CCCTCCCAGGGCCATGGCTG	GCCCTCCCGCACGCCTGACA	CCATGTGCCCAGTAGCCCGG
BAALC	ENSG00000164929	4	AAAGGACGAAACACCGTAATTTCTACTCTTGTAGATGGCACTGGGTCTCACAGTTCTAATTTCTACTCTTGTAGATTGGGTCAGAGGGCCTGAGCTTAATTTCTACTCTTGTAGATCAGGCATTCTCTTAGCATCTTAATTTCTACTCTTGTAGATTGATTCTTCGACTTCTGTCCTTTTTTGGTTGGAGACGCGAT	GGCACTGGGTCTCACAGTTC	TGGGTCAGAGGGCCTGAGCT	CAGGCATTCTCTTAGCATCT	TGATTCTTCGACTTCTGTCC
BAAT	ENSG00000136881	4	AAAGGACGAAACACCGTAATTTCTACTCTTGTAGATGAGCACTGGCAACTTTATTGTAATTTCTACTCTTGTAGATCTTGGACCTGGAAAGGCCTATAATTTCTACTCTTGTAGATGGTGGGCTGCTTGAATTTCGTAATTTCTACTCTTGTAGATTCAGGAAGCACCTCATTCCATTTTTTGGTTGGAGACGCGAT	GAGCACTGGCAACTTTATTG	CTTGGACCTGGAAAGGCCTA	GGTGGGCTGCTTGAATTTCG	TCAGGAAGCACCTCATTCCA
BABAM1	ENSG00000105393	4	AAAGGACGAAACACCGTAATTTCTACTCTTGTAGATGCAGTGACATTTCCTCTGACTAATTTCTACTCTTGTAGATTCCGCACGAACATCTCAATCTAATTTCTACTCTTGTAGATCATCCACAATGGCACTGAGGTAATTTCTACTCTTGTAGATCCTTCATGGGCAGCCTGGATTTTTTTGGTTGGAGACGCGAT	GCAGTGACATTTCCTCTGAC	TCCGCACGAACATCTCAATC	CATCCACAATGGCACTGAGG	CCTTCATGGGCAGCCTGGAT
BACE1	ENSG00000186318	4	AAAGGACGAAACACCGTAATTTCTACTCTTGTAGATTCTGACAGCTCAACATCCTGTAATTTCTACTCTTGTAGATCACAGGTCCAGCACATACCGTAATTTCTACTCTTGTAGATCCAGAGAGTCAAAGAAAGGCTAATTTCTACTCTTGTAGATCCTAGATCATTGGAGGTATCTTTTTTGGTTGGAGACGCGAT	TCTGACAGCTCAACATCCTG	CACAGGTCCAGCACATACCG	CCAGAGAGTCAAAGAAAGGC	CCTAGATCATTGGAGGTATC
BACE2	ENSG00000182240	4	AAAGGACGAAACACCGTAATTTCTACTCTTGTAGATCCTGGGATTAAATGGAATGGTAATTTCTACTCTTGTAGATCTTGTGTCACCAGGGAGTCGTAATTTCTACTCTTGTAGATGCCTCCAATTTCCAATTTCATAATTTCTACTCTTGTAGATTCTCCCGGTTCAAGTATAACTTTTTTGGTTGGAGACGCGAT	CCTGGGATTAAATGGAATGG	CTTGTGTCACCAGGGAGTCG	GCCTCCAATTTCCAATTTCA	TCTCCCGGTTCAAGTATAAC
BACH1	ENSG00000156273	4	AAAGGACGAAACACCGTAATTTCTACTCTTGTAGATCCTATGAATCTTCTGTGCATTAATTTCTACTCTTGTAGATCCTACACTGCTAAACTGATTTAATTTCTACTCTTGTAGATGAGACAGTGAAATTATCCGTTAATTTCTACTCTTGTAGATCCCACTTCACAGCAAAGTGATTTTTTGGTTGGAGACGCGAT	CCTATGAATCTTCTGTGCAT	CCTACACTGCTAAACTGATT	GAGACAGTGAAATTATCCGT	CCCACTTCACAGCAAAGTGA
BACH2	ENSG00000112182	4	AAAGGACGAAACACCGTAATTTCTACTCTTGTAGATAGGGTGTGAACGGCATGTCTTAATTTCTACTCTTGTAGATCCTACACTGCCAAGCTGTTATAATTTCTACTCTTGTAGATCTGTAGATCAAATCACAGATTAATTTCTACTCTTGTAGATCCAGGAAGTTTGCCGAGACATTTTTTGGTTGGAGACGCGAT	AGGGTGTGAACGGCATGTCT	CCTACACTGCCAAGCTGTTA	CTGTAGATCAAATCACAGAT	CCAGGAAGTTTGCCGAGACA
BAD	ENSG00000002330	4	AAAGGACGAAACACCGTAATTTCTACTCTTGTAGATAGCCGAGTGAGCAGGAAGACTAATTTCTACTCTTGTAGATGGGATGTGGAGCGAAGGTCATAATTTCTACTCTTGTAGATCCGCATCTGCGTTGCTGTGCTAATTTCTACTCTTGTAGATTCCCTCCACCAGAAGGGACTTTTTTTGGTTGGAGACGCGAT	AGCCGAGTGAGCAGGAAGAC	GGGATGTGGAGCGAAGGTCA	CCGCATCTGCGTTGCTGTGC	TCCCTCCACCAGAAGGGACT
BAG1	ENSG00000107262	4	AAAGGACGAAACACCGTAATTTCTACTCTTGTAGATCTCCCTGGTCACCTCCTCGCTAATTTCTACTCTTGTAGATCCAATTAACATGACCCGGCATAATTTCTACTCTTGTAGATGAACAGTCCACAGGAAGAGGTAATTTCTACTCTTGTAGATCAGAGAGCTTCAGCTTGCAATTTTTTGGTTGGAGACGCGAT	CTCCCTGGTCACCTCCTCGC	CCAATTAACATGACCCGGCA	GAACAGTCCACAGGAAGAGG	CAGAGAGCTTCAGCTTGCAA
BAG2	ENSG00000112208	4	AAAGGACGAAACACCGTAATTTCTACTCTTGTAGATCCAATTTCTATAGGGTTGAATAATTTCTACTCTTGTAGATGATACTGTGGATCATTTCCATAATTTCTACTCTTGTAGATCCAAATCATCCAGAAACTTATAATTTCTACTCTTGTAGATGAACCAGCTCCTTTAGAATGTTTTTTGGTTGGAGACGCGAT	CCAATTTCTATAGGGTTGAA	GATACTGTGGATCATTTCCA	CCAAATCATCCAGAAACTTA	GAACCAGCTCCTTTAGAATG
BAG3	ENSG00000151929	4	AAAGGACGAAACACCGTAATTTCTACTCTTGTAGATAGGAGACTCCATCCTCTGCCTAATTTCTACTCTTGTAGATTCTGGCTGAGTGGTTTCTGGTAATTTCTACTCTTGTAGATAGGCTGGGAAACAGGTGCAGTAATTTCTACTCTTGTAGATCAAGATGGTCTGAACCTTCCTTTTTTGGTTGGAGACGCGAT	AGGAGACTCCATCCTCTGCC	TCTGGCTGAGTGGTTTCTGG	AGGCTGGGAAACAGGTGCAG	CAAGATGGTCTGAACCTTCC
BAG4	ENSG00000156735	4	AAAGGACGAAACACCGTAATTTCTACTCTTGTAGATTTAGGAGCAGCCACCATATCTAATTTCTACTCTTGTAGATGGTCTCCTACCTTGGGCTGCTAATTTCTACTCTTGTAGATGATTCCCAAGTCCAGTATAGTAATTTCTACTCTTGTAGATCAGTATGGCCTGAATCTTACTTTTTTGGTTGGAGACGCGAT	TTAGGAGCAGCCACCATATC	GGTCTCCTACCTTGGGCTGC	GATTCCCAAGTCCAGTATAG	CAGTATGGCCTGAATCTTAC
BAG5	ENSG00000166170	4	AAAGGACGAAACACCGTAATTTCTACTCTTGTAGATCTGGCAGCCTTACACTTCTCTAATTTCTACTCTTGTAGATCAAGGACGTTCCAGACGGCTTAATTTCTACTCTTGTAGATCGAGGATGCACATCCTTCCGTAATTTCTACTCTTGTAGATCATTCTGCTCCAACTCTTTGTTTTTTGGTTGGAGACGCGAT	CTGGCAGCCTTACACTTCTC	CAAGGACGTTCCAGACGGCT	CGAGGATGCACATCCTTCCG	CATTCTGCTCCAACTCTTTG
BAG6	ENSG00000204463	4	AAAGGACGAAACACCGTAATTTCTACTCTTGTAGATAGAGTCCAAGGTCTTCACCATAATTTCTACTCTTGTAGATCCAGGGACGAGTTCTGCAAGTAATTTCTACTCTTGTAGATCCCAGAGTGACGGCTCTGCTTAATTTCTACTCTTGTAGATAGAGCTCAAGGCTACTGGCTTTTTTTGGTTGGAGACGCGAT	AGAGTCCAAGGTCTTCACCA	CCAGGGACGAGTTCTGCAAG	CCCAGAGTGACGGCTCTGCT	AGAGCTCAAGGCTACTGGCT
BAHCC1	ENSG00000266074	4	AAAGGACGAAACACCGTAATTTCTACTCTTGTAGATCATGGTGATCCAAGTGGCTCTAATTTCTACTCTTGTAGATCCACACAGATAACTTCTACCTAATTTCTACTCTTGTAGATCAGCAGCAGAGGGCCGCCCATAATTTCTACTCTTGTAGATGGTCGGGCGGATGGCAGCAATTTTTTGGTTGGAGACGCGAT	CATGGTGATCCAAGTGGCTC	CCACACAGATAACTTCTACC	CAGCAGCAGAGGGCCGCCCA	GGTCGGGCGGATGGCAGCAA
BAHD1	ENSG00000140320	4	AAAGGACGAAACACCGTAATTTCTACTCTTGTAGATCCCACACCTCAGCTGTCGCCTAATTTCTACTCTTGTAGATCTAGAAGGCTGCAGATCCCTTAATTTCTACTCTTGTAGATGTGGGCCTGATTTGAGAAGGTAATTTCTACTCTTGTAGATCATCGCGACATCAGGACCAGTTTTTTGGTTGGAGACGCGAT	CCCACACCTCAGCTGTCGCC	CTAGAAGGCTGCAGATCCCT	GTGGGCCTGATTTGAGAAGG	CATCGCGACATCAGGACCAG
[truncated: 15,741 more rows]
