# Supplementary material for: Pooled library screening with multiplexed Cpf1 library
Source: Nat Commun. 2019 Jul 17;10:3144. doi: 10.1038/s41467-019-10963-x (PMC6637147; doi:10.1038/s41467-019-10963-x)
Supplement: Supplementary file 4 — Supplementary Dataset 2 [file 41467_2019_10963_MOESM4_ESM.xlsx]

## Sheet: synthesis - Monoorder
Gene	Name	Length	Chromosome	Start	End	Strand	Nucleotide sequence	sgRNA sequence	Gene Name	Transcripts	Transcript:: Exon
AARS	AARS_207_0	24	16	70261077	70261100	plus	TTTC AGGTCACCGTAGATGGTTCC	AGGTCACCGTAGATGGTTCC	ENSG00000090861::AARS	_ENST00000261772_ENST00000565361_ENST00000564359_ENST00000569790_ENST00000567490	ENST00000567490::1 ENST00000569790::3 ENST00000564359::3 ENST00000565361::2 ENST00000261772::13
AARS	AARS_208_0	24	16	70261125	70261148	minus	TTTA CAGTGAAGAATGCTCAGGTC	CAGTGAAGAATGCTCAGGTC	ENSG00000090861::AARS	_ENST00000261772_ENST00000565361_ENST00000564359_ENST00000569790_ENST00000567490	ENST00000564359::3 ENST00000565361::2 ENST00000261772::13 ENST00000567490::1 ENST00000569790::3
AARS	AARS_156_0	24	16	70259097	70259120	plus	TTTC TGGTCAGCTTCCCCAAGCAC	TGGTCAGCTTCCCCAAGCAC	ENSG00000090861::AARS	_ENST00000261772_ENST00000565361_ENST00000564359_ENST00000567490_ENST00000569790	ENST00000261772::14 ENST00000569790::4 ENST00000567490::2 ENST00000565361::3 ENST00000564359::4
ACCSL	ACCSL_18_0	24	11	44048470	44048493	plus	TTTA TCAGTCGAGCTTCCAGGACT	TCAGTCGAGCTTCCAGGACT	ENSG00000205126::ACCSL	_ENST00000378832_ENST00000527145	ENST00000378832::1 ENST00000527145::1
ACCSL	ACCSL_16_0	24	11	44048185	44048208	minus	TTTC CTCCAGCGACAGGCCCTGTC	CTCCAGCGACAGGCCCTGTC	ENSG00000205126::ACCSL	_ENST00000378832_ENST00000527145	ENST00000378832::1 ENST00000527145::1
ACCSL	ACCSL_17_0	24	11	44048424	44048447	plus	TTTG TCAACCGCGACCTATCCATC	TCAACCGCGACCTATCCATC	ENSG00000205126::ACCSL	_ENST00000378832_ENST00000527145	ENST00000378832::1 ENST00000527145::1
ACTL6A	ACTL6A_242_0	24	3	179569844	179569867	plus	TTTG ACATTGGATCCTATACTGTG	ACATTGGATCCTATACTGTG	ENSG00000136518::ACTL6A	_ENST00000392662_ENST00000487978_ENST00000429709_ENST00000450518_ENST00000468767_ENST00000491202_ENST00000490364_ENST00000494843	ENST00000450518::2 ENST00000490364::2 ENST00000491202::2 ENST00000487978::1 ENST00000494843::2 ENST00000468767::2 ENST00000392662::2 ENST00000429709::2
ACTL6A	ACTL6A_241_0	24	3	179569818	179569841	plus	TTTC AGATGAAGTTGGAGCCCTTG	AGATGAAGTTGGAGCCCTTG	ENSG00000136518::ACTL6A	_ENST00000392662_ENST00000487978_ENST00000429709_ENST00000450518_ENST00000468767_ENST00000491202_ENST00000490364_ENST00000494843	ENST00000450518::2 ENST00000490364::2 ENST00000487978::1 ENST00000491202::2 ENST00000494843::2 ENST00000468767::2 ENST00000392662::2 ENST00000429709::2
ACTL6A	ACTL6A_254_0	24	3	179570080	179570103	minus	TTTC TACCACCATACCAATAGCTG	TACCACCATACCAATAGCTG	ENSG00000136518::ACTL6A	_ENST00000429709_ENST00000468767_ENST00000392662_ENST00000450518_ENST00000491202_ENST00000490364_ENST00000494843_ENST00000487978	ENST00000392662::3 ENST00000487978::2 ENST00000494843::3 ENST00000429709::3 ENST00000468767::3 ENST00000491202::3 ENST00000450518::3 ENST00000490364::3
ACTL7A	ACTL7A_2_830	24	9	108862855	108862878	minus	TTTC AGCATATTTCTCTCTGTTGG	AGCATATTTCTCTCTGTTGG	ENSG00000187003::ACTL7A	_ENST00000333999	ENST00000333999::1
ACTL7A	ACTL7A_0_830	24	9	108862676	108862699	minus	TTTG TGTTGTTGAGTTCCTGCCCC	TGTTGTTGAGTTCCTGCCCC	ENSG00000187003::ACTL7A	_ENST00000333999	ENST00000333999::1
ACTL7A	ACTL7A_1_1660	24	9	108863482	108863505	minus	TTTC AGGCAGCACGTTTACCTGCG	AGGCAGCACGTTTACCTGCG	ENSG00000187003::ACTL7A	_ENST00000333999	ENST00000333999::1
ACTL7B	ACTL7B_6_482	24	9	108854701	108854724	minus	TTTG AGGAGCGGGGCAGCGTGGCC	AGGAGCGGGGCAGCGTGGCC	ENSG00000148156::ACTL7B	_ENST00000374667	ENST00000374667::1
ACTL7B	ACTL7B_1_1446	24	9	108855688	108855711	plus	TTTG CCCACGGTGGAGGAGATGAA	CCCACGGTGGAGGAGATGAA	ENSG00000148156::ACTL7B	_ENST00000374667	ENST00000374667::1
ACTL7B	ACTL7B_0_964	24	9	108855070	108855093	plus	TTTG CCGTCCGGGAGCTCGTAGTC	CCGTCCGGGAGCTCGTAGTC	ENSG00000148156::ACTL7B	_ENST00000374667	ENST00000374667::1
ACTL9	ACTL9_1_404	24	19	8697460	8697483	plus	TTTG CGGTACACGATATAGGGACC	CGGTACACGATATAGGGACC	ENSG00000181786::ACTL9	_ENST00000324436_ENST00000612068	ENST00000324436::1 ENST00000612068::1
ACTL9	ACTL9_0_1212	24	19	8698447	8698470	plus	TTTC TTGGGCTGGCAGCCCAGGAT	TTGGGCTGGCAGCCCAGGAT	ENSG00000181786::ACTL9	_ENST00000324436_ENST00000612068	ENST00000324436::1 ENST00000612068::1
ACTL9	ACTL9_0_1616	24	19	8698559	8698582	plus	TTTG GTGGCAGCCTGTCGGCCACC	GTGGCAGCCTGTCGGCCACC	ENSG00000181786::ACTL9	_ENST00000324436_ENST00000612068	ENST00000324436::1 ENST00000612068::1
ACTRT1	ACTRT1_9_406	24	X	128051090	128051113	plus	TTTG AACCACAGATGTCCCATACT	AACCACAGATGTCCCATACT	ENSG00000123165::ACTRT1	_ENST00000371124	ENST00000371124::1
ACTRT1	ACTRT1_8_406	24	X	128051075	128051098	plus	TTTA AAAGCACCTTCTTTGAACCA	AAAGCACCTTCTTTGAACCA	ENSG00000123165::ACTRT1	_ENST00000371124	ENST00000371124::1
ACTRT1	ACTRT1_2_812	24	X	128051377	128051400	plus	TTTG AGAGTCCTGGGCTGTGGATG	AGAGTCCTGGGCTGTGGATG	ENSG00000123165::ACTRT1	_ENST00000371124	ENST00000371124::1
ADAD1	ADAD1_45_0	24	4	122380091	122380114	plus	TTTC AGAGTTCGCAGGTCCCCAGC	AGAGTTCGCAGGTCCCCAGC	ENSG00000164113::ADAD1	_ENST00000446706_ENST00000464160_ENST00000296513_ENST00000439307_ENST00000388724_ENST00000388725	ENST00000439307::2 ENST00000388725::2 ENST00000446706::2 ENST00000296513::3 ENST00000388724::2 ENST00000464160::2
ADAD1	ADAD1_46_0	24	4	122380109	122380132	minus	TTTC AGCATCTGGGCAAAGCTGGG	AGCATCTGGGCAAAGCTGGG	ENSG00000164113::ADAD1	_ENST00000446706_ENST00000464160_ENST00000296513_ENST00000439307_ENST00000388724_ENST00000388725	ENST00000439307::2 ENST00000388725::2 ENST00000296513::3 ENST00000446706::2 ENST00000388724::2 ENST00000464160::2
ADAD1	ADAD1_47_0	24	4	122380115	122380138	plus	TTTG CCCAGATGCTGAAAAAGAAC	CCCAGATGCTGAAAAAGAAC	ENSG00000164113::ADAD1	_ENST00000446706_ENST00000464160_ENST00000296513_ENST00000439307_ENST00000388724_ENST00000388725	ENST00000464160::2 ENST00000439307::2 ENST00000388725::2 ENST00000446706::2 ENST00000296513::3 ENST00000388724::2
ADAM18	ADAM18_989_0	24	CHR_HSCHR8_9_CTG1	39451247	39451270	plus	TTTC AGATGATTTACATCATTACA	AGATGATTTACATCATTACA	ENSG00000278548::ADAM18	_ENST00000633693_ENST00000613609_ENST00000633768_ENST00000633688_ENST00000614391_ENST00000632669	ENST00000633688::3 ENST00000614391::3 ENST00000633693::4 ENST00000613609::3 ENST00000633768::3 ENST00000632669::2
ADAM18	ADAM18_2486_0	24	CHR_HSCHR8_9_CTG1	39483443	39483466	minus	TTTA TTGCATACGGTGCCAGGAAA	TTGCATACGGTGCCAGGAAA	ENSG00000278548::ADAM18	_ENST00000613609_ENST00000633768_ENST00000614391	ENST00000633768::9 ENST00000613609::10 ENST00000614391::9
ADAM18	ADAM18_45_0	24	CHR_HSCHR8_9_CTG1	39430241	39430264	plus	TTTC TGCATGTCACAGTTCCACGG	TGCATGTCACAGTTCCACGG	ENSG00000278548::ADAM18	_ENST00000633693_ENST00000613609_ENST00000633768_ENST00000633688_ENST00000614391	ENST00000614391::2 ENST00000613609::2 ENST00000633768::2 ENST00000633688::2 ENST00000633693::2
ADAM2	ADAM2_4661_0	24	CHR_HSCHR8_9_CTG1	39683073	39683096	plus	TTTC TGCTTACTACTGTCCATCCG	TGCTTACTACTGTCCATCCG	ENSG00000276286::ADAM2	_ENST00000613160_ENST00000619491_ENST00000620181_ENST00000633755_ENST00000611998_ENST00000631753	ENST00000631753::1 ENST00000620181::1 ENST00000611998::1 ENST00000619491::1 ENST00000613160::1 ENST00000633755::1
ADAM2	ADAM2_4662_0	24	CHR_HSCHR8_9_CTG1	39683100	39683123	minus	TTTC TGCTCAGCGGGCTCGGCGGG	TGCTCAGCGGGCTCGGCGGG	ENSG00000276286::ADAM2	_ENST00000613160_ENST00000619491_ENST00000620181_ENST00000633755_ENST00000611998_ENST00000631753	ENST00000611998::1 ENST00000620181::1 ENST00000631753::1 ENST00000619491::1 ENST00000613160::1 ENST00000633755::1
ADAM2	ADAM2_4633_0	24	CHR_HSCHR8_9_CTG1	39682132	39682155	minus	TTTA CCTGTGCAAATTACAGTTCC	CCTGTGCAAATTACAGTTCC	ENSG00000276286::ADAM2	_ENST00000613160_ENST00000619491_ENST00000620181_ENST00000633755_ENST00000611998_ENST00000631753	ENST00000631753::2 ENST00000613160::2 ENST00000611998::2 ENST00000633755::2 ENST00000619491::2 ENST00000620181::2
ADAM30	ADAM30_19_566	24	1	119893976	119893999	plus	TTTC TTGACACTCTTTGCTTTGGG	TTGACACTCTTTGCTTTGGG	ENSG00000134249::ADAM30	_ENST00000369400	ENST00000369400::1
ADAM30	ADAM30_20_566	24	1	119893989	119894012	plus	TTTG CTTTGGGTCGTTTACTTTCA	CTTTGGGTCGTTTACTTTCA	ENSG00000134249::ADAM30	_ENST00000369400	ENST00000369400::1
ADAM30	ADAM30_0_1698	24	1	119894783	119894806	minus	TTTG GACCTGATGCCATGGAGGCT	GACCTGATGCCATGGAGGCT	ENSG00000134249::ADAM30	_ENST00000369400	ENST00000369400::1
ADSL	ADSL_8_0	24	22	40346646	40346669	plus	TTTA GCGACAGGTATAAATTCCGG	GCGACAGGTATAAATTCCGG	ENSG00000239900::ADSL	_ENST00000623632_ENST00000623063_ENST00000342312_ENST00000466863_ENST00000624503_ENST00000216194_ENST00000477111_ENST00000623287_ENST00000624474	ENST00000624474::1 ENST00000216194::1 ENST00000623632::1 ENST00000466863::1 ENST00000342312::1 ENST00000623287::1 ENST00000477111::1 ENST00000623063::1 ENST00000624503::1
ADSL	ADSL_7_0	24	22	40346640	40346663	minus	TTTA TACCTGTCGCTAAACACGAA	TACCTGTCGCTAAACACGAA	ENSG00000239900::ADSL	_ENST00000623632_ENST00000623063_ENST00000342312_ENST00000466863_ENST00000624503_ENST00000216194_ENST00000477111_ENST00000623287_ENST00000624474	ENST00000216194::1 ENST00000624474::1 ENST00000623632::1 ENST00000342312::1 ENST00000466863::1 ENST00000623287::1 ENST00000477111::1 ENST00000623063::1 ENST00000624503::1
ADSL	ADSL_577_0	24	22	40365014	40365037	plus	TTTA CTGGATCCTTCTTCTTTCAC	CTGGATCCTTCTTCTTTCAC	ENSG00000279624::RP5-1042K10.14_ENSG00000239900::ADSL	_ENST00000623063_ENST00000623387_ENST00000625194_ENST00000216194_ENST00000423176_ENST00000623869_ENST00000498234_ENST00000624027	ENST00000623387::1 ENST00000623869::1 ENST00000498234::1 ENST00000625194::9 ENST00000623063::12 ENST00000423176::1 ENST00000216194::12 ENST00000624027::1
ADSS	ADSS_461_0	24	1	244418887	244418910	plus	TTTG AAGAGGTTACAAAAGGGTAA	AAGAGGTTACAAAAGGGTAA	ENSG00000035687::ADSS	_ENST00000366535_ENST00000468215_ENST00000462358	ENST00000366535::9 ENST00000462358::5 ENST00000468215::1
ADSS	ADSS_460_0	24	1	244418880	244418903	minus	TTTG TAACCTCTTCAAATTGTACT	TAACCTCTTCAAATTGTACT	ENSG00000035687::ADSS	_ENST00000366535_ENST00000468215_ENST00000462358	ENST00000468215::1 ENST00000462358::5 ENST00000366535::9
ADSS	ADSS_723_0	24	1	244424356	244424379	minus	TTTC ATCAAGCAGCTGATGGTATC	ATCAAGCAGCTGATGGTATC	ENSG00000035687::ADSS	_ENST00000366535_ENST00000462358	ENST00000462358::1 ENST00000366535::5
AICDA	AICDA_212_0	24	12	8606862	8606885	minus	TTTG GTTATCTTCGCAATAAGGTA	GTTATCTTCGCAATAAGGTA	ENSG00000111732::AICDA	_ENST00000229335_ENST00000543081_ENST00000544516_ENST00000537228_ENST00000545576_ENST00000545512	ENST00000545512::1 ENST00000537228::2 ENST00000543081::1 ENST00000545576::2 ENST00000544516::1 ENST00000229335::2
AICDA	AICDA_213_0	24	12	8606873	8606896	minus	TTTC ACTGGACTTTGGTTATCTTC	ACTGGACTTTGGTTATCTTC	ENSG00000111732::AICDA	_ENST00000229335_ENST00000543081_ENST00000544516_ENST00000537228_ENST00000545576_ENST00000545512	ENST00000545512::1 ENST00000537228::2 ENST00000543081::1 ENST00000545576::2 ENST00000544516::1 ENST00000229335::2
AICDA	AICDA_214_0	24	12	8606973	8606996	plus	TTTG AATTGGTAAAGAAACTTCCT	AATTGGTAAAGAAACTTCCT	ENSG00000111732::AICDA	_ENST00000229335_ENST00000543081_ENST00000544516_ENST00000537228_ENST00000545576_ENST00000545512	ENST00000229335::2 ENST00000545512::1 ENST00000543081::1 ENST00000545576::2 ENST00000544516::1 ENST00000537228::2
AIPL1	AIPL1_1125_0	24	17	6435028	6435051	plus	TTTG GGAGCTCGCCCGTGCCCCCG	GGAGCTCGCCCGTGCCCCCG	ENSG00000129221::AIPL1	_ENST00000381128_ENST00000570584_ENST00000381129_ENST00000250087_ENST00000574506_ENST00000575265_ENST00000621374_ENST00000570466_ENST00000576776_ENST00000576307_ENST00000571740_ENST00000574913	ENST00000250087::1 ENST00000381129::1 ENST00000576307::1 ENST00000574913::1 ENST00000574506::1 ENST00000621374::1 ENST00000381128::1 ENST00000575265::1 ENST00000570466::1 ENST00000576776::1 ENST00000570584::1 ENST00000571740::1
AIPL1	AIPL1_1126_0	24	17	6435063	6435086	plus	TTTC TTGACCCCTTCCACGTTCAG	TTGACCCCTTCCACGTTCAG	ENSG00000129221::AIPL1	_ENST00000381128_ENST00000381129_ENST00000250087_ENST00000574506_ENST00000575265_ENST00000621374_ENST00000570466_ENST00000576776_ENST00000576307_ENST00000571740_ENST00000574913	ENST00000576307::1 ENST00000381129::1 ENST00000250087::1 ENST00000574506::1 ENST00000574913::1 ENST00000381128::1 ENST00000621374::1 ENST00000575265::1 ENST00000571740::1 ENST00000576776::1 ENST00000570466::1
AIPL1	AIPL1_1101_0	24	17	6434001	6434024	plus	TTTC CGATGATGATGTGCATGGGC	CGATGATGATGTGCATGGGC	ENSG00000129221::AIPL1	_ENST00000570584_ENST00000575265_ENST00000250087_ENST00000381129_ENST00000381128_ENST00000574506_ENST00000570466_ENST00000621374_ENST00000571740_ENST00000576776_ENST00000574913	ENST00000570466::2 ENST00000574913::2 ENST00000381128::2 ENST00000621374::2 ENST00000381129::2 ENST00000571740::2 ENST00000574506::2 ENST00000576776::2 ENST00000250087::2 ENST00000575265::2 ENST00000570584::2
ALG2	ALG2_1_5598	24	9	99221695	99221718	minus	TTTC GCCGAGAGCCGCGAGCTACC	GCCGAGAGCCGCGAGCTACC	ENSG00000119523::ALG2	_ENST00000238477_ENST00000476832	ENST00000238477::1 ENST00000476832::1
ALG2	ALG2_0_5598	24	9	99221587	99221610	minus	TTTC CTGGCGCTCTACGTGCTGTT	CTGGCGCTCTACGTGCTGTT	ENSG00000119523::ALG2	_ENST00000238477_ENST00000476832	ENST00000238477::1 ENST00000476832::1
ALG2	ALG2_6_1866	24	9	99217955	99217978	minus	TTTA CAGAACAGCTCTACCGATAT	CAGAACAGCTCTACCGATAT	ENSG00000119523::ALG2	_ENST00000238477_ENST00000476832_ENST00000319033	ENST00000476832::2 ENST00000319033::2 ENST00000238477::3
ALPI	ALPI_0_701	24	2	232456565	232456588	plus	TTTC TGCTCCTTCAGGGTTGGGGG	TGCTCCTTCAGGGTTGGGGG	ENSG00000163295::ALPI	_ENST00000295463_ENST00000457560	ENST00000295463::3 ENST00000457560::2
ALPI	ALPI_1_701	24	2	232456596	232456619	minus	TTTA GGATCCTGGTGGCTGTCACC	GGATCCTGGTGGCTGTCACC	ENSG00000163295::ALPI	_ENST00000295463_ENST00000457560	ENST00000457560::2 ENST00000295463::3
ALPI	ALPI_3_1402	24	2	232457669	232457692	minus	TTTG CCAGCCATTCCTGCACCAGG	CCAGCCATTCCTGCACCAGG	ENSG00000163295::ALPI	_ENST00000295463_ENST00000457560	ENST00000295463::6 ENST00000457560::5
AMELX	AMELX_101_0	24	X	11294803	11294826	plus	TTTA TTTGCCTGCCTCCTGGGAGC	TTTGCCTGCCTCCTGGGAGC	ENSG00000047648::ARHGAP6_ENSG00000125363::AMELX	_ENST00000380714_ENST00000348912_ENST00000380712	ENST00000380712::2 ENST00000380714::2 ENST00000348912::2
AMELX	AMELX_254_0	24	X	11298733	11298756	minus	TTTG GCTGGTGGTGTTGGATTGGA	GCTGGTGGTGTTGGATTGGA	ENSG00000125363::AMELX_ENSG00000047648::ARHGAP6	_ENST00000380714_ENST00000380712_ENST00000348912	ENST00000348912::4 ENST00000380712::6 ENST00000380714::5
AMELX	AMELX_237_0	24	X	11298225	11298248	plus	TTTC TCTTAAGGTGCTTACCCCTT	TCTTAAGGTGCTTACCCCTT	ENSG00000047648::ARHGAP6_ENSG00000125363::AMELX	_ENST00000380714_ENST00000380712_ENST00000348912	ENST00000380714::4 ENST00000348912::3 ENST00000380712::5
ANAPC4	ANAPC4_8_0	24	4	25377437	25377460	plus	TTTC CGACCTGTTTCCCATCCTTC	CGACCTGTTTCCCATCCTTC	ENSG00000053900::ANAPC4	_ENST00000315368_ENST00000505991_ENST00000507809_ENST00000510092_ENST00000505080	ENST00000505991::1 ENST00000505080::2 ENST00000510092::2 ENST00000315368::2 ENST00000507809::1
ANAPC4	ANAPC4_9_0	24	4	25377448	25377471	plus	TTTC CCATCCTTCCGGGTGGTGGG	CCATCCTTCCGGGTGGTGGG	ENSG00000053900::ANAPC4	_ENST00000315368_ENST00000505991_ENST00000507809_ENST00000510092_ENST00000505080	ENST00000315368::2 ENST00000507809::1 ENST00000505991::1 ENST00000505080::2 ENST00000510092::2
ANAPC4	ANAPC4_11_0	24	4	25377535	25377558	plus	TTTG GCCAACACAGCTGGCGAGGT	GCCAACACAGCTGGCGAGGT	ENSG00000053900::ANAPC4	_ENST00000315368_ENST00000505991_ENST00000507809_ENST00000510092_ENST00000505080	ENST00000505080::2 ENST00000505991::1 ENST00000510092::2 ENST00000315368::2 ENST00000507809::1
APOBEC1	APOBEC1_546_0	24	12	7665852	7665875	plus	TTTA CCTTTCTCAGAAGTCATGGT	CCTTTCTCAGAAGTCATGGT	ENSG00000111701::APOBEC1	_ENST00000229304_ENST00000467171	ENST00000467171::1 ENST00000229304::1
APOBEC1	APOBEC1_109_0	24	12	7652756	7652779	plus	TTTC GTAGAGCAGACAGGCCTCTT	GTAGAGCAGACAGGCCTCTT	ENSG00000111701::APOBEC1	_ENST00000229304_ENST00000467171	ENST00000467171::2 ENST00000229304::3
APOBEC1	APOBEC1_111_0	24	12	7652790	7652813	minus	TTTG ACGTCTTCTATGACCCCAGA	ACGTCTTCTATGACCCCAGA	ENSG00000111701::APOBEC1	_ENST00000229304_ENST00000467171	ENST00000229304::3 ENST00000467171::2
APOF	APOF_8_930	24	12	56361224	56361247	plus	TTTA TATCTCAAGACTCCCAGCCC	TATCTCAAGACTCCCAGCCC	ENSG00000175336::APOF	_ENST00000398189	ENST00000398189::2
APOF	APOF_12_930	24	12	56361406	56361429	plus	TTTG CGTCTTTCTGATCTTGGTAA	CGTCTTTCTGATCTTGGTAA	ENSG00000175336::APOF	_ENST00000398189	ENST00000398189::2
APOF	APOF_6_1860	24	12	56362106	56362129	minus	TTTG CTACCTCCTGCTGCACCCTG	CTACCTCCTGCTGCACCCTG	ENSG00000175336::APOF	_ENST00000398189	ENST00000398189::2
AQP8	AQP8_37_0	24	16	25217027	25217050	plus	TTTG TGCCATCTGATCCTGATGTC	TGCCATCTGATCCTGATGTC	ENSG00000103375::AQP8	_ENST00000219660	ENST00000219660::1
AQP8	AQP8_39_0	24	16	25217219	25217242	plus	TTTG GCAATGACAAGGCCAGGGAG	GCAATGACAAGGCCAGGGAG	ENSG00000103375::AQP8	_ENST00000219660_ENST00000566125	ENST00000219660::2 ENST00000566125::2
AQP8	AQP8_40_0	24	16	25217285	25217308	plus	TTTG TGCAGCCATGTCTGGTCGAA	TGCAGCCATGTCTGGTCGAA	ENSG00000103375::AQP8	_ENST00000219660_ENST00000566125	ENST00000219660::2 ENST00000566125::2
AQR	AQR_5088_0	24	15	34964235	34964258	plus	TTTA TATCAAAAGGTGATTTCTTC	TATCAAAAGGTGATTTCTTC	ENSG00000021776::AQR	_ENST00000156471_ENST00000560117_ENST00000543879_ENST00000558202	ENST00000560117::1 ENST00000543879::2 ENST00000156471::2 ENST00000558202::1
AQR	AQR_5294_0	24	15	34969562	34969585	plus	TTTG GGACACCGTAGGGGCCACGA	GGACACCGTAGGGGCCACGA	ENSG00000021776::AQR	_ENST00000156471_ENST00000543879	ENST00000156471::1 ENST00000543879::1
AQR	AQR_5094_0	24	15	34964373	34964396	plus	TTTC TTAACAAGGCCCTACTCGGC	TTAACAAGGCCCTACTCGGC	ENSG00000021776::AQR	_ENST00000560117_ENST00000558202	ENST00000560117::1 ENST00000558202::1
ARCN1	ARCN1_350_0	24	11	118581289	118581312	minus	TTTC CACAAACTGTCGAGAAACAA	CACAAACTGTCGAGAAACAA	ENSG00000095139::ARCN1	_ENST00000359415_ENST00000614498_ENST00000534182_ENST00000264028	ENST00000534182::2 ENST00000264028::2 ENST00000614498::2 ENST00000359415::3
ARCN1	ARCN1_351_0	24	11	118581292	118581315	plus	TTTC TCGACAGTTTGTGGAAATGA	TCGACAGTTTGTGGAAATGA	ENSG00000095139::ARCN1	_ENST00000359415_ENST00000614498_ENST00000534182_ENST00000264028	ENST00000614498::2 ENST00000359415::3 ENST00000534182::2 ENST00000264028::2
ARCN1	ARCN1_352_0	24	11	118581303	118581326	plus	TTTG TGGAAATGACCCGAACTCGG	TGGAAATGACCCGAACTCGG	ENSG00000095139::ARCN1	_ENST00000359415_ENST00000614498_ENST00000534182_ENST00000264028	ENST00000614498::2 ENST00000359415::3 ENST00000534182::2 ENST00000264028::2
ARL2	ARL2_8_0	24	11	65014223	65014246	minus	TTTC TGCTTCATCTTCTTCAGAAT	TGCTTCATCTTCTTCAGAAT	ENSG00000273003::ARL2-SNX15_ENSG00000213465::ARL2	_ENST00000246747_ENST00000524585_ENST00000301886_ENST00000529384_ENST00000533729	ENST00000524585::1 ENST00000301886::1 ENST00000246747::1 ENST00000529384::1 ENST00000533729::1
ARL2	ARL2_97_0	24	11	65018361	65018384	minus	TTTC CAGCATTGTCCAGGCCACTG	CAGCATTGTCCAGGCCACTG	ENSG00000273003::ARL2-SNX15_ENSG00000213465::ARL2	_ENST00000246747_ENST00000533729_ENST00000529384_ENST00000524585_ENST00000301886	ENST00000529384::2 ENST00000301886::2 ENST00000524585::2 ENST00000246747::2 ENST00000533729::2
ARL2	ARL2_98_0	24	11	65018635	65018658	plus	TTTG AGAGCACCGATGGCCTCATC	AGAGCACCGATGGCCTCATC	ENSG00000213465::ARL2_ENSG00000273003::ARL2-SNX15	_ENST00000246747_ENST00000533729_ENST00000529384_ENST00000524585_ENST00000531533_ENST00000301886	ENST00000533729::3 ENST00000301886::3 ENST00000529384::3 ENST00000531533::1 ENST00000246747::3 ENST00000524585::3
ASB17	ASB17_630_0	24	1	75932217	75932240	plus	TTTG TCAAGGAGATTGCAGAATAT	TCAAGGAGATTGCAGAATAT	ENSG00000154007::ASB17	_ENST00000284142	ENST00000284142::1
ASB17	ASB17_621_0	24	1	75931978	75932001	plus	TTTC TGGCAAAAACCCAGTACAGA	TGGCAAAAACCCAGTACAGA	ENSG00000154007::ASB17	_ENST00000284142	ENST00000284142::1
ASB17	ASB17_627_0	24	1	75932134	75932157	plus	TTTG CCAGTGATCTGTAAATCCTT	CCAGTGATCTGTAAATCCTT	ENSG00000154007::ASB17	_ENST00000284142	ENST00000284142::1
ATOH1	ATOH1_4_458	24	4	93828916	93828939	plus	TTTG CAGTGCAATGTCCCGCCTGC	CAGTGCAATGTCCCGCCTGC	ENSG00000172238::ATOH1	_ENST00000306011	ENST00000306011::1
ATOH1	ATOH1_5_458	24	4	93829046	93829069	plus	TTTG CAGGCGAGAGAGCATCCCGT	CAGGCGAGAGAGCATCCCGT	ENSG00000172238::ATOH1	_ENST00000306011	ENST00000306011::1
ATOH1	ATOH1_1_1374	24	4	93829828	93829851	minus	TTTG CGCCATCATCGCTGTCAGGG	CGCCATCATCGCTGTCAGGG	ENSG00000172238::ATOH1	_ENST00000306011	ENST00000306011::1
ATP6V0B	ATP6V0B_9_1374	24	1	43975822	43975845	plus	TTTG GGCTTCCGCTTTGATGTGGC	GGCTTCCGCTTTGATGTGGC	ENSG00000117410::ATP6V0B	_ENST00000468183_ENST00000473485_ENST00000461670_ENST00000532642_ENST00000472174_ENST00000496131_ENST00000498208_ENST00000532072	ENST00000532072::1 ENST00000496131::2 ENST00000461670::2 ENST00000472174::2 ENST00000473485::1 ENST00000468183::1 ENST00000532642::2 ENST00000498208::2
ATP6V0B	ATP6V0B_1_2061	24	1	43976286	43976309	plus	TTTA TCCTTCCACCAGGGGCATCT	TCCTTCCACCAGGGGCATCT	ENSG00000117410::ATP6V0B	_ENST00000472505_ENST00000472174_ENST00000532642_ENST00000236067_ENST00000471859_ENST00000473485_ENST00000461670_ENST00000472277_ENST00000468183_ENST00000498208_ENST00000496131_ENST00000498664_ENST00000532072	ENST00000498664::2 ENST00000236067::3 ENST00000461670::4 ENST00000472277::3 ENST00000532072::2 ENST00000472174::4 ENST00000498208::4 ENST00000532642::4 ENST00000496131::4 ENST00000472505::3 ENST00000473485::3 ENST00000471859::3 ENST00000468183::3
ATP6V0B	ATP6V0B_8_1374	24	1	43975817	43975840	plus	TTTG ATTTGGGCTTCCGCTTTGAT	ATTTGGGCTTCCGCTTTGAT	ENSG00000117410::ATP6V0B	_ENST00000468183_ENST00000473485_ENST00000461670_ENST00000532642_ENST00000472174_ENST00000496131_ENST00000498208	ENST00000532642::2 ENST00000496131::2 ENST00000498208::2 ENST00000461670::2 ENST00000472174::2 ENST00000473485::1 ENST00000468183::1
ATP6V1A	ATP6V1A_1286_0	24	3	113778761	113778784	plus	TTTC CAAGCTACCCAAAATACTCG	CAAGCTACCCAAAATACTCG	ENSG00000114573::ATP6V1A	_ENST00000273398_ENST00000470455_ENST00000462855_ENST00000475322_ENST00000496747	ENST00000273398::2 ENST00000462855::2 ENST00000470455::2 ENST00000475322::2 ENST00000496747::2
ATP6V1A	ATP6V1A_1288_0	24	3	113778776	113778799	minus	TTTC TTTATCTTCATCGAGTATTT	TTTATCTTCATCGAGTATTT	ENSG00000114573::ATP6V1A	_ENST00000273398_ENST00000470455_ENST00000462855_ENST00000475322_ENST00000496747	ENST00000496747::2 ENST00000273398::2 ENST00000475322::2 ENST00000470455::2 ENST00000462855::2
ATP6V1A	ATP6V1A_1289_0	24	3	113778805	113778828	plus	TTTG GTTATGTGCATGGGGTCTCA	GTTATGTGCATGGGGTCTCA	ENSG00000114573::ATP6V1A	_ENST00000273398_ENST00000470455_ENST00000462855_ENST00000475322_ENST00000496747	ENST00000496747::2 ENST00000273398::2 ENST00000462855::2 ENST00000475322::2 ENST00000470455::2
ATP6V1D	ATP6V1D_2784_0	24	14	67359649	67359672	plus	TTTA CTTACATTCGCGAGGGAAAG	CTTACATTCGCGAGGGAAAG	ENSG00000100554::ATP6V1D	_ENST00000554087_ENST00000555474_ENST00000216442_ENST00000556058_ENST00000554236_ENST00000555431_ENST00000555335_ENST00000555012_ENST00000553687_ENST00000557244	ENST00000555335::1 ENST00000554087::1 ENST00000555474::1 ENST00000555431::1 ENST00000216442::1 ENST00000556058::1 ENST00000557244::1 ENST00000554236::1 ENST00000553687::1 ENST00000555012::2
ATP6V1D	ATP6V1D_2783_0	24	14	67359648	67359671	minus	TTTC CCTCGCGAATGTAAGTAAAG	CCTCGCGAATGTAAGTAAAG	ENSG00000100554::ATP6V1D	_ENST00000554087_ENST00000555474_ENST00000216442_ENST00000556058_ENST00000554236_ENST00000555431_ENST00000555335_ENST00000555012_ENST00000553687_ENST00000557244	ENST00000555335::1 ENST00000557244::1 ENST00000556058::1 ENST00000216442::1 ENST00000554236::1 ENST00000553687::1 ENST00000555012::2 ENST00000554087::1 ENST00000555474::1 ENST00000555431::1
ATP6V1D	ATP6V1D_2785_0	24	14	67359674	67359697	plus	TTTC AATTCGGTCTTTGCCCGACA	AATTCGGTCTTTGCCCGACA	ENSG00000100554::ATP6V1D	_ENST00000554087_ENST00000555474_ENST00000216442_ENST00000556058_ENST00000554236_ENST00000555431_ENST00000555335_ENST00000555012_ENST00000553687_ENST00000557244	ENST00000555335::1 ENST00000556058::1 ENST00000216442::1 ENST00000557244::1 ENST00000553687::1 ENST00000554236::1 ENST00000555012::2 ENST00000554087::1 ENST00000555474::1 ENST00000555431::1
ATP6V1G3	ATP6V1G3_325_0	24	CHR_HSCHR1_3_CTG31	198540621	198540644	plus	TTTC TACCATTGCTTCCTCCTTGG	TACCATTGCTTCCTCCTTGG	ENSG00000263014::ATP6V1G3	_ENST00000573121_ENST00000571439_ENST00000575971_ENST00000367381	ENST00000575971::3 ENST00000367381::3 ENST00000571439::4 ENST00000573121::2
ATP6V1G3	ATP6V1G3_321_0	24	CHR_HSCHR1_3_CTG31	198540556	198540579	plus	TTTC TTACTCACCTTAGATTGTTT	TTACTCACCTTAGATTGTTT	ENSG00000263014::ATP6V1G3	_ENST00000573121_ENST00000571439_ENST00000575971_ENST00000367381	ENST00000573121::2 ENST00000571439::4 ENST00000367381::3 ENST00000575971::3
ATP6V1G3	ATP6V1G3_324_0	24	CHR_HSCHR1_3_CTG31	198540592	198540615	plus	TTTA TCTCTCTGCATTCTGTACTG	TCTCTCTGCATTCTGTACTG	ENSG00000263014::ATP6V1G3	_ENST00000573121_ENST00000571439_ENST00000575971_ENST00000367381	ENST00000367381::3 ENST00000573121::2 ENST00000571439::4 ENST00000575971::3
ATR	ATR_372_0	24	3	142457589	142457612	minus	TTTA ATGAGGTAATCACCTATACT	ATGAGGTAATCACCTATACT	ENSG00000175054::ATR	_ENST00000504521_ENST00000350721_ENST00000513291_ENST00000511016	ENST00000513291::8 ENST00000504521::1 ENST00000350721::45 ENST00000511016::1
ATR	ATR_4995_0	24	3	142562323	142562346	minus	TTTC CTTAAATTTGTGCCAGCTGG	CTTAAATTTGTGCCAGCTGG	ENSG00000175054::ATR	_ENST00000350721_ENST00000507148_ENST00000515149	ENST00000515149::1 ENST00000350721::4 ENST00000507148::4
ATR	ATR_86_0	24	3	142450553	142450576	plus	TTTG AAGCACAAACTTCACGTTAC	AAGCACAAACTTCACGTTAC	ENSG00000242479::RP11-383G6.4_ENSG00000175054::ATR	_ENST00000513291_ENST00000504521_ENST00000481134_ENST00000515810	ENST00000504521::3 ENST00000513291::9 ENST00000515810::2 ENST00000481134::1
AURKB	AURKB_13_2943	24	17	8207796	8207819	plus	TTTC CGGAGGACTCGCTGGGGCAG	CGGAGGACTCGCTGGGGCAG	ENSG00000178999::AURKB	_ENST00000534871_ENST00000316199_ENST00000577833_ENST00000578549_ENST00000585124_ENST00000580998_ENST00000580390_ENST00000581511_ENST00000582368_ENST00000584561_ENST00000583915	ENST00000582368::3 ENST00000534871::2 ENST00000584561::3 ENST00000585124::3 ENST00000316199::3 ENST00000583915::2 ENST00000578549::2 ENST00000580998::2 ENST00000581511::3 ENST00000577833::2 ENST00000580390::1
AURKB	AURKB_5_2943	24	17	8207319	8207342	plus	TTTG CCCAGAGGACGCCCAATCTC	CCCAGAGGACGCCCAATCTC	ENSG00000178999::AURKB	_ENST00000584561_ENST00000316199_ENST00000577833_ENST00000585124_ENST00000534871_ENST00000584972_ENST00000578549_ENST00000581511_ENST00000582368_ENST00000583915_ENST00000580998_ENST00000580390	ENST00000578549::4 ENST00000585124::5 ENST00000581511::5 ENST00000584561::5 ENST00000580998::4 ENST00000316199::5 ENST00000534871::4 ENST00000580390::3 ENST00000582368::5 ENST00000583915::4 ENST00000577833::4 ENST00000584972::1
AURKB	AURKB_6_2943	24	17	8207322	8207345	minus	TTTG AGATTGGGCGTCCTCTGGGC	AGATTGGGCGTCCTCTGGGC	ENSG00000178999::AURKB	_ENST00000584561_ENST00000316199_ENST00000577833_ENST00000585124_ENST00000534871_ENST00000584972_ENST00000578549_ENST00000581511_ENST00000582368_ENST00000583915_ENST00000580998_ENST00000580390	ENST00000581511::5 ENST00000580998::4 ENST00000584561::5 ENST00000585124::5 ENST00000578549::4 ENST00000583915::4 ENST00000584972::1 ENST00000577833::4 ENST00000316199::5 ENST00000582368::5 ENST00000580390::3 ENST00000534871::4
AWAT1	AWAT1_15_0	24	X	70234752	70234775	plus	TTTG AGCTACCTTGCCATCTGTGA	AGCTACCTTGCCATCTGTGA	ENSG00000204195::AWAT1	_ENST00000480702_ENST00000374521	ENST00000480702::1 ENST00000374521::1
AWAT1	AWAT1_13_996	24	X	70235784	70235807	plus	TTTG CCTGGTTGTTCCTGGACTGG	CCTGGTTGTTCCTGGACTGG	ENSG00000204195::AWAT1	_ENST00000374521_ENST00000480702	ENST00000374521::2 ENST00000480702::2
AWAT1	AWAT1_12_996	24	X	70235779	70235802	plus	TTTA CTTTGCCTGGTTGTTCCTGG	CTTTGCCTGGTTGTTCCTGG	ENSG00000204195::AWAT1	_ENST00000374521_ENST00000480702	ENST00000480702::2 ENST00000374521::2
AWAT2	AWAT2_106_0	24	X	70043536	70043559	minus	TTTC CTGGCATCACCCCTTACATA	CTGGCATCACCCCTTACATA	ENSG00000147160::AWAT2	_ENST00000276101_ENST00000440401_ENST00000443056	ENST00000443056::2 ENST00000276101::4 ENST00000440401::1
AWAT2	AWAT2_305_0	24	X	70049856	70049879	minus	TTTC CAGTGGTCCTTCAGTGCCTT	CAGTGGTCCTTCAGTGCCTT	ENSG00000147160::AWAT2	_ENST00000276101	ENST00000276101::1
AWAT2	AWAT2_92_0	24	X	70043188	70043211	minus	TTTC TGCTGACTCATAAAGGCACA	TGCTGACTCATAAAGGCACA	ENSG00000147160::AWAT2	_ENST00000276101_ENST00000443056_ENST00000440401	ENST00000276101::5 ENST00000443056::3 ENST00000440401::2
B3GNT6	B3GNT6_141_0	24	11	77039558	77039581	plus	TTTC CCTGCCGCAGGTCCCTGACT	CCTGCCGCAGGTCCCTGACT	ENSG00000198488::B3GNT6	_ENST00000622824_ENST00000528622	ENST00000622824::2 ENST00000528622::3
B3GNT6	B3GNT6_142_0	24	11	77039617	77039640	plus	TTTC TTAGCACTGCAGCAGTGGTT	TTAGCACTGCAGCAGTGGTT	ENSG00000198488::B3GNT6	_ENST00000622824_ENST00000528622	ENST00000622824::2 ENST00000528622::3
B3GNT6	B3GNT6_143_0	24	11	77039862	77039885	plus	TTTG GGACGCACCGGCCAAGTGCG	GGACGCACCGGCCAAGTGCG	ENSG00000198488::B3GNT6	_ENST00000622824_ENST00000528622	ENST00000622824::2 ENST00000528622::3
BANF1	BANF1_4_1752	24	11	66003619	66003642	plus	TTTG CAGGCCTATGTTGTCCTTGG	CAGGCCTATGTTGTCCTTGG	ENSG00000175334::BANF1	_ENST00000524663_ENST00000312175_ENST00000445560_ENST00000527348_ENST00000533166_ENST00000524628_ENST00000528648	ENST00000527348::3 ENST00000312175::3 ENST00000533166::3 ENST00000524663::2 ENST00000524628::2 ENST00000445560::3 ENST00000528648::2
BANF1	BANF1_8_1752	24	11	66003671	66003694	minus	TTTC AGCCATTCCCGGAAGAGGTC	AGCCATTCCCGGAAGAGGTC	ENSG00000175334::BANF1	_ENST00000312175_ENST00000445560_ENST00000527348_ENST00000533166_ENST00000524628_ENST00000528648	ENST00000533166::3 ENST00000527348::3 ENST00000312175::3 ENST00000445560::3 ENST00000528648::2 ENST00000524628::2
BANF1	BANF1_5_1752	24	11	66003637	66003660	minus	TTTA GCACCAGAAACTGGCCAAGG	GCACCAGAAACTGGCCAAGG	ENSG00000175334::BANF1	_ENST00000524663_ENST00000312175_ENST00000445560_ENST00000527348_ENST00000533166_ENST00000524628_ENST00000528648	ENST00000533166::3 ENST00000527348::3 ENST00000312175::3 ENST00000528648::2 ENST00000445560::3 ENST00000524628::2 ENST00000524663::2
BANF2	BANF2_922_0	24	20	17725057	17725080	minus	TTTC TCCAATGGGTTCGGAGAGGA	TCCAATGGGTTCGGAGAGGA	ENSG00000125888::BANF2	_ENST00000545418_ENST00000377805_ENST00000427254_ENST00000246090	ENST00000545418::2 ENST00000427254::3 ENST00000246090::3 ENST00000377805::2
BANF2	BANF2_924_0	24	20	17725127	17725150	plus	TTTG GTCACCAAAGGTATCAATAA	GTCACCAAAGGTATCAATAA	ENSG00000125888::BANF2	_ENST00000545418_ENST00000377805_ENST00000427254_ENST00000246090	ENST00000427254::3 ENST00000246090::3 ENST00000377805::2 ENST00000545418::2
BANF2	BANF2_923_0	24	20	17725116	17725139	minus	TTTG GTGACCAAATTGATCGCGAG	GTGACCAAATTGATCGCGAG	ENSG00000125888::BANF2	_ENST00000545418_ENST00000377805_ENST00000427254_ENST00000246090	ENST00000545418::2 ENST00000377805::2 ENST00000427254::3 ENST00000246090::3
BARHL1	BARHL1_19_0	24	9	132582816	132582839	plus	TTTG GGATCGACTCCATTCTCTCC	GGATCGACTCCATTCTCTCC	ENSG00000125492::BARHL1	_ENST00000263610_ENST00000542090	ENST00000542090::2 ENST00000263610::1
BARHL1	BARHL1_24_0	24	9	132583203	132583226	minus	TTTG TCCAGCTTGTCTCTAAAGTC	TCCAGCTTGTCTCTAAAGTC	ENSG00000125492::BARHL1	_ENST00000263610_ENST00000542090	ENST00000542090::2 ENST00000263610::1
BARHL1	BARHL1_25_0	24	9	132583206	132583229	plus	TTTA GAGACAAGCTGGACAAAAGT	GAGACAAGCTGGACAAAAGT	ENSG00000125492::BARHL1	_ENST00000263610_ENST00000542090	ENST00000263610::1 ENST00000542090::2
BEND2	BEND2_2446_0	24	X	18220721	18220744	plus	TTTA CCCTGTTCCTGGGTCCTCTC	CCCTGTTCCTGGGTCCTCTC	ENSG00000177324::BEND2	_ENST00000380033_ENST00000380030	ENST00000380033::1 ENST00000380030::1
BEND2	BEND2_2278_0	24	X	18216659	18216682	plus	TTTC AGAAACTTCCACCATCTCAA	AGAAACTTCCACCATCTCAA	ENSG00000177324::BEND2	_ENST00000380033_ENST00000380030	ENST00000380030::2 ENST00000380033::2
BEND2	BEND2_2279_0	24	X	18216708	18216731	minus	TTTG TTATTATAACTGTCGACGAC	TTATTATAACTGTCGACGAC	ENSG00000177324::BEND2	_ENST00000380033_ENST00000380030	ENST00000380030::2 ENST00000380033::2
BIRC5	BIRC5_9_0	24	17	78214353	78214376	plus	TTTC TCAAGGACCACCGCATCTCT	TCAAGGACCACCGCATCTCT	ENSG00000089685::BIRC5	_ENST00000301633_ENST00000350051_ENST00000590925_ENST00000374948_ENST00000590449_ENST00000592734_ENST00000592115	ENST00000374948::1 ENST00000301633::1 ENST00000590925::1 ENST00000592734::1 ENST00000592115::1 ENST00000590449::1 ENST00000350051::1
BIRC5	BIRC5_11_0	24	17	78214739	78214762	plus	TTTC TTCTGCTTCAAGGAGCTGGA	TTCTGCTTCAAGGAGCTGGA	ENSG00000089685::BIRC5	_ENST00000301633_ENST00000350051_ENST00000590925_ENST00000374948_ENST00000590449_ENST00000586192_ENST00000592734_ENST00000592115_ENST00000587746_ENST00000591800	ENST00000350051::2 ENST00000592734::2 ENST00000301633::2 ENST00000592115::2 ENST00000590449::2 ENST00000590925::2 ENST00000374948::2 ENST00000587746::2 ENST00000591800::2 ENST00000586192::2
BIRC5	BIRC5_67_0	24	17	78216702	78216725	plus	TTTC TGTCAAGAAGCAGTTTGAAG	TGTCAAGAAGCAGTTTGAAG	ENSG00000089685::BIRC5	_ENST00000592115_ENST00000589892_ENST00000301633_ENST00000350051_ENST00000590925_ENST00000587746_ENST00000586192_ENST00000591800	ENST00000589892::1 ENST00000591800::4 ENST00000301633::4 ENST00000590925::3 ENST00000586192::4 ENST00000350051::3 ENST00000587746::4 ENST00000592115::3
BMP15	BMP15_16_0	24	X	50910777	50910800	plus	TTTC AAGATGGTCCTCCTCAGTAT	AAGATGGTCCTCCTCAGTAT	ENSG00000130385::BMP15	_ENST00000252677	ENST00000252677::1
BMP15	BMP15_21_0	24	X	50910906	50910929	plus	TTTG CCCCTGATTGAGGAGCTGCT	CCCCTGATTGAGGAGCTGCT	ENSG00000130385::BMP15	_ENST00000252677	ENST00000252677::1
BMP15	BMP15_20_0	24	X	50910834	50910857	plus	TTTC ATGGAACACAGGGCCCAAAT	ATGGAACACAGGGCCCAAAT	ENSG00000130385::BMP15	_ENST00000252677	ENST00000252677::1
BPIFA3	BPIFA3_246_0	24	20	33223809	33223832	minus	TTTA TGAGGCCCTGAGCAATAACT	TGAGGCCCTGAGCAATAACT	ENSG00000131059::BPIFA3	_ENST00000490499_ENST00000375454_ENST00000471233_ENST00000375452	ENST00000375452::2 ENST00000375454::2 ENST00000471233::2 ENST00000490499::3
BPIFA3	BPIFA3_245_0	24	20	33223804	33223827	plus	TTTC CAGTTATTGCTCAGGGCCTC	CAGTTATTGCTCAGGGCCTC	ENSG00000131059::BPIFA3	_ENST00000490499_ENST00000375454_ENST00000471233_ENST00000375452	ENST00000490499::3 ENST00000375454::2 ENST00000471233::2 ENST00000375452::2
BPIFA3	BPIFA3_247_0	24	20	33223823	33223846	minus	TTTC TGCGTTGTGCTTTATGAGGC	TGCGTTGTGCTTTATGAGGC	ENSG00000131059::BPIFA3	_ENST00000490499_ENST00000375454_ENST00000471233_ENST00000375452	ENST00000375452::2 ENST00000490499::3 ENST00000471233::2 ENST00000375454::2
BPIFB6	BPIFB6_40_0	24	20	33033025	33033048	minus	TTTC TTGCCTGCCTCGGCTGCCAT	TTGCCTGCCTCGGCTGCCAT	ENSG00000167104::BPIFB6	_ENST00000542375_ENST00000349552	ENST00000349552::2 ENST00000542375::2
BPIFB6	BPIFB6_41_0	24	20	33033040	33033063	minus	TTTC ATCCCTGGCTGTTTCTTGCC	ATCCCTGGCTGTTTCTTGCC	ENSG00000167104::BPIFB6	_ENST00000542375_ENST00000349552	ENST00000349552::2 ENST00000542375::2
BPIFB6	BPIFB6_75_0	24	20	33034229	33034252	plus	TTTG TACCTGGAGTGGGCATCTTC	TACCTGGAGTGGGCATCTTC	ENSG00000167104::BPIFB6	_ENST00000349552_ENST00000542375	ENST00000542375::4 ENST00000349552::3
BPIFC	BPIFC_1458_0	24	22	32457328	32457351	minus	TTTC CTCCTGTGGAATCTCTATGT	CTCCTGTGGAATCTCTATGT	ENSG00000184459::BPIFC	_ENST00000397452_ENST00000300399_ENST00000397450_ENST00000534972	ENST00000300399::1 ENST00000397450::3 ENST00000534972::1 ENST00000397452::2
BPIFC	BPIFC_1457_0	24	22	32457287	32457310	minus	TTTA CCCTGGAATCAAGGCAAGGA	CCCTGGAATCAAGGCAAGGA	ENSG00000184459::BPIFC	_ENST00000397452_ENST00000300399_ENST00000397450_ENST00000534972	ENST00000534972::1 ENST00000397452::2 ENST00000300399::1 ENST00000397450::3
BPIFC	BPIFC_1317_0	24	22	32453464	32453487	plus	TTTA GCATTTGCTCAATCATCTTC	GCATTTGCTCAATCATCTTC	ENSG00000184459::BPIFC	_ENST00000397450_ENST00000397452_ENST00000300399_ENST00000534972	ENST00000300399::2 ENST00000397450::4 ENST00000397452::3 ENST00000534972::2
BUD31	BUD31_77_0	24	7	99411151	99411174	minus	TTTG ATCTAATTCATCCAGTGTTG	ATCTAATTCATCCAGTGTTG	ENSG00000106245::BUD31	_ENST00000403633_ENST00000456893_ENST00000473447_ENST00000496696_ENST00000427499_ENST00000222969_ENST00000471813	ENST00000496696::3 ENST00000403633::3 ENST00000471813::2 ENST00000473447::3 ENST00000222969::3 ENST00000427499::3 ENST00000456893::1
BUD31	BUD31_223_0	24	7	99416120	99416143	minus	TTTC AGCTGGGGAGAAACAAAGAG	AGCTGGGGAGAAACAAAGAG	ENSG00000106245::BUD31	_ENST00000466798_ENST00000403633_ENST00000496696_ENST00000427499_ENST00000222969_ENST00000431419_ENST00000471813	ENST00000496696::4 ENST00000471813::3 ENST00000431419::2 ENST00000427499::5 ENST00000466798::1 ENST00000222969::4 ENST00000403633::4
BUD31	BUD31_226_0	24	7	99416139	99416162	minus	TTTC CCTCATGCGGTTCTGTTTCA	CCTCATGCGGTTCTGTTTCA	ENSG00000106245::BUD31	_ENST00000466798_ENST00000403633_ENST00000496696_ENST00000427499_ENST00000222969_ENST00000431419_ENST00000471813	ENST00000431419::2 ENST00000471813::3 ENST00000496696::4 ENST00000466798::1 ENST00000427499::5 ENST00000403633::4 ENST00000222969::4
BYSL	BYSL_20_0	24	6	41921552	41921575	plus	TTTC GAGAAAAATGCCCAAATTCA	GAGAAAAATGCCCAAATTCA	ENSG00000112578::BYSL	_ENST00000230340_ENST00000494032_ENST00000489290_ENST00000475702	ENST00000230340::1 ENST00000494032::1 ENST00000489290::1 ENST00000475702::1
BYSL	BYSL_21_0	24	6	41921582	41921605	minus	TTTC CTGACCCCCCACCCCACGGG	CTGACCCCCCACCCCACGGG	ENSG00000112578::BYSL	_ENST00000230340_ENST00000494032_ENST00000489290_ENST00000475702	ENST00000494032::1 ENST00000475702::1 ENST00000489290::1 ENST00000230340::1
BYSL	BYSL_22_0	24	6	41921736	41921759	plus	TTTG CAGCAAGCACGGCAGCAACA	CAGCAAGCACGGCAGCAACA	ENSG00000112578::BYSL	_ENST00000230340_ENST00000494032_ENST00000489290_ENST00000475702	ENST00000475702::1 ENST00000489290::1 ENST00000494032::1 ENST00000230340::1
C10orf113	C10orf113_948_0	24	10	21146472	21146495	plus	TTTC CATAGAGTAGATTCTTCTTT	CATAGAGTAGATTCTTCTTT	ENSG00000204683::C10orf113_ENSG00000078114::NEBL	_ENST00000534331_ENST00000529198	ENST00000529198::1 ENST00000534331::1
C10orf113	C10orf113_946_0	24	10	21146433	21146456	minus	TTTC TGAAGATATTGGCTGTCCTC	TGAAGATATTGGCTGTCCTC	ENSG00000204683::C10orf113_ENSG00000078114::NEBL	_ENST00000534331_ENST00000529198	ENST00000534331::1 ENST00000529198::1
C10orf113	C10orf113_943_0	24	10	21146364	21146387	plus	TTTC AGCCACACAAGAAAAAAATG	AGCCACACAAGAAAAAAATG	ENSG00000204683::C10orf113_ENSG00000078114::NEBL	_ENST00000534331_ENST00000529198	ENST00000534331::1 ENST00000529198::1
C10orf2	C10orf2_4_1147	24	10	100988200	100988223	plus	TTTG GCTAGGAATGTGGGTCCTCC	GCTAGGAATGTGGGTCCTCC	ENSG00000107815::C10orf2	_ENST00000311916_ENST00000370228	ENST00000311916::1 ENST00000370228::1
C10orf2	C10orf2_5_1147	24	10	100988276	100988299	minus	TTTC GGGGCAGGCCCCTCCGACCC	GGGGCAGGCCCCTCCGACCC	ENSG00000107815::C10orf2	_ENST00000311916_ENST00000370228	ENST00000370228::1 ENST00000311916::1
C10orf2	C10orf2_9_1147	24	10	100988541	100988564	plus	TTTC TCTGCATGACCAGCCTAGCA	TCTGCATGACCAGCCTAGCA	ENSG00000107815::C10orf2	_ENST00000311916_ENST00000370228	ENST00000370228::1 ENST00000311916::1
C12orf40	C12orf40_22_0	24	12	39626328	39626351	plus	TTTG GGAAGATGAATTGGGTCGGG	GGAAGATGAATTGGGTCGGG	ENSG00000180116::C12orf40	_ENST00000405531_ENST00000324616_ENST00000468200	ENST00000324616::1 ENST00000468200::1 ENST00000405531::1
C12orf40	C12orf40_713_0	24	12	39640957	39640980	minus	TTTC CTGCTTGATCAGAACCCTGG	CTGCTTGATCAGAACCCTGG	ENSG00000180116::C12orf40	_ENST00000405531_ENST00000324616_ENST00000468200	ENST00000405531::2 ENST00000468200::2 ENST00000324616::2
C12orf40	C12orf40_712_0	24	12	39640949	39640972	plus	TTTC AGGTCCAGGGTTCTGATCAA	AGGTCCAGGGTTCTGATCAA	ENSG00000180116::C12orf40	_ENST00000405531_ENST00000324616_ENST00000468200	ENST00000468200::2 ENST00000405531::2 ENST00000324616::2
C16orf78	C16orf78_17_0	24	16	49373960	49373983	minus	TTTG TGGGCATTAAATCCTTCAGG	TGGGCATTAAATCCTTCAGG	ENSG00000166152::C16orf78	_ENST00000299191	ENST00000299191::1
C16orf78	C16orf78_19_0	24	16	49373969	49373992	plus	TTTA ATGCCCACAAAGAGGAAATA	ATGCCCACAAAGAGGAAATA	ENSG00000166152::C16orf78	_ENST00000299191	ENST00000299191::1
C16orf78	C16orf78_18_0	24	16	49373967	49373990	minus	TTTC CTCTTTGTGGGCATTAAATC	CTCTTTGTGGGCATTAAATC	ENSG00000166152::C16orf78	_ENST00000299191	ENST00000299191::1
C19orf45	C19orf45_182_0	24	19	7501348	7501371	plus	TTTC CACCCCACGACGCGCGCCCG	CACCCCACGACGCGCGCCCG	ENSG00000198723::C19orf45	_ENST00000596132_ENST00000361664_ENST00000601176_ENST00000596524	ENST00000601176::2 ENST00000596132::2 ENST00000361664::2 ENST00000596524::1
C19orf45	C19orf45_282_0	24	19	7507066	7507089	plus	TTTA ACCATGAACCAGAAGATGCT	ACCATGAACCAGAAGATGCT	ENSG00000198723::C19orf45_ENSG00000267952::CTD-2207O23.12	_ENST00000361664_ENST00000601292_ENST00000597384_ENST00000599312	ENST00000599312::1 ENST00000601292::1 ENST00000597384::1 ENST00000361664::8
C19orf45	C19orf45_181_0	24	19	7501020	7501043	plus	TTTC CCAATGGACCCGCGCTGGGA	CCAATGGACCCGCGCTGGGA	ENSG00000198723::C19orf45	_ENST00000596132_ENST00000597207_ENST00000361664_ENST00000601176	ENST00000597207::2 ENST00000361664::2 ENST00000601176::2 ENST00000596132::2
C1orf146	C1orf146_524_0	24	1	92231414	92231437	minus	TTTC CACTTTCAGCCATCTGTCTG	CACTTTCAGCCATCTGTCTG	ENSG00000203910::C1orf146	_ENST00000370375_ENST00000370373	ENST00000370375::2 ENST00000370373::2
C1orf146	C1orf146_1071_0	24	1	92244227	92244250	plus	TTTA TTAATGGATACTAAGGAATG	TTAATGGATACTAAGGAATG	ENSG00000203910::C1orf146	_ENST00000370375_ENST00000370373	ENST00000370375::4 ENST00000370373::5
C1orf146	C1orf146_1073_0	24	1	92244261	92244284	minus	TTTG GCTAGAAATATTTCTTCAGT	GCTAGAAATATTTCTTCAGT	ENSG00000203910::C1orf146	_ENST00000370375_ENST00000370373	ENST00000370373::5 ENST00000370375::4
C2orf57	C2orf57_5_794	24	2	231593530	231593553	minus	TTTG GATGCTCAGCTTTCTCCTCA	GATGCTCAGCTTTCTCCTCA	ENSG00000177673::C2orf57	_ENST00000313965	ENST00000313965::1
C2orf57	C2orf57_0_1191	24	2	231593593	231593616	minus	TTTG CCCCCATTGCCACTGGGGAC	CCCCCATTGCCACTGGGGAC	ENSG00000177673::C2orf57	_ENST00000313965	ENST00000313965::1
C2orf57	C2orf57_3_794	24	2	231593337	231593360	minus	TTTG TGACATCTTGTCTTTACCCA	TGACATCTTGTCTTTACCCA	ENSG00000177673::C2orf57	_ENST00000313965	ENST00000313965::1
C2orf83	C2orf83_828_0	24	2	227633041	227633064	minus	TTTG GAATTAATCCCTTCATTGCC	GAATTAATCCCTTCATTGCC	ENSG00000042304::C2orf83_ENSG00000250599::AC064853.3	_ENST00000264387_ENST00000409066_ENST00000509872	ENST00000264387::1 ENST00000509872::4 ENST00000409066::1
C2orf83	C2orf83_610_0	24	2	227628489	227628512	plus	TTTG GCGAGGGCTTTGCTTTGTGC	GCGAGGGCTTTGCTTTGTGC	ENSG00000042304::C2orf83	_ENST00000264387_ENST00000409066	ENST00000409066::2 ENST00000264387::2
C2orf83	C2orf83_68_0	24	2	227611637	227611660	plus	TTTC TCAGATGGACTTAATACTGA	TCAGATGGACTTAATACTGA	ENSG00000042304::C2orf83	_ENST00000409066_ENST00000264387	ENST00000409066::4 ENST00000264387::3
C8A	C8A_27_0	24	1	56854931	56854954	plus	TTTG ATGACTTGTCAGCCTGGGGT	ATGACTTGTCAGCCTGGGGT	ENSG00000157131::C8A	_ENST00000361249	ENST00000361249::1
C8A	C8A_26_0	24	1	56854916	56854939	plus	TTTC TTCATCTTGTCTTTGATGAC	TTCATCTTGTCTTTGATGAC	ENSG00000157131::C8A	_ENST00000361249	ENST00000361249::1
C8A	C8A_594_0	24	1	56867676	56867699	minus	TTTG TCCTGGCACGGAAAGCAATC	TCCTGGCACGGAAAGCAATC	ENSG00000157131::C8A	_ENST00000361249	ENST00000361249::2
C8B	C8B_1318_0	24	1	56965848	56965871	minus	TTTG CCTGGCTCCAGGTAAGTGAC	CCTGGCTCCAGGTAAGTGAC	ENSG00000236341::RP5-1103B4.3_ENSG00000021852::C8B	_ENST00000371237_ENST00000543257_ENST00000535057_ENST00000468990_ENST00000494324	ENST00000468990::1 ENST00000371237::1 ENST00000543257::1 ENST00000494324::1 ENST00000535057::1
C8B	C8B_1115_0	24	1	56960134	56960157	minus	TTTG GGTCAAATGCAGTCAACAAG	GGTCAAATGCAGTCAACAAG	ENSG00000021852::C8B	_ENST00000371237_ENST00000468990_ENST00000543257_ENST00000535057_ENST00000494324	ENST00000535057::2 ENST00000543257::3 ENST00000371237::2 ENST00000494324::3 ENST00000468990::2
C8B	C8B_1114_0	24	1	56960107	56960130	minus	TTTG CTAAGAGCAGACAGATGCGG	CTAAGAGCAGACAGATGCGG	ENSG00000021852::C8B	_ENST00000371237_ENST00000468990_ENST00000543257_ENST00000535057_ENST00000494324	ENST00000494324::3 ENST00000468990::2 ENST00000535057::2 ENST00000543257::3 ENST00000371237::2
C8orf86	C8orf86_540_0	24	8	38528504	38528527	plus	TTTA GTCTCTTGCTCCCAAGCTCC	GTCTCTTGCTCCCAAGCTCC	ENSG00000196166::C8orf86	_ENST00000358138_ENST00000437935	ENST00000437935::1 ENST00000358138::1
C8orf86	C8orf86_537_0	24	8	38528445	38528468	plus	TTTG TCTCTCTGTTCGCTGCTCAA	TCTCTCTGTTCGCTGCTCAA	ENSG00000196166::C8orf86	_ENST00000358138_ENST00000437935	ENST00000437935::1 ENST00000358138::1
C8orf86	C8orf86_536_0	24	8	38528428	38528451	plus	TTTG GAACTGCCTGTTCTTTGTCT	GAACTGCCTGTTCTTTGTCT	ENSG00000196166::C8orf86	_ENST00000358138_ENST00000437935	ENST00000358138::1 ENST00000437935::1
C9orf114	C9orf114_151_0	24	9	128829124	128829147	plus	TTTC GCCACTCAATCCTTTGGCCG	GCCACTCAATCCTTTGGCCG	ENSG00000198917::C9orf114	_ENST00000361256_ENST00000622809_ENST00000466556	ENST00000466556::2 ENST00000622809::2 ENST00000361256::2
C9orf114	C9orf114_100_0	24	9	128827034	128827057	minus	TTTG ATGAGGAGGGCCAGGATGCC	ATGAGGAGGGCCAGGATGCC	ENSG00000198917::C9orf114	_ENST00000361256_ENST00000622809_ENST00000467396_ENST00000466556	ENST00000466556::4 ENST00000622809::5 ENST00000361256::4 ENST00000467396::1
C9orf114	C9orf114_92_0	24	9	128826025	128826048	plus	TTTC ATGCCACAGTTGACAAAGGA	ATGCCACAGTTGACAAAGGA	ENSG00000198917::C9orf114	_ENST00000466556_ENST00000361256_ENST00000467396_ENST00000622809_ENST00000480366	ENST00000622809::10 ENST00000467396::4 ENST00000466556::6 ENST00000480366::1 ENST00000361256::7
CABP2	CABP2_7_3152	24	11	67521947	67521970	plus	TTTA CCTTCAATCTCCTCGGGCCG	CCTTCAATCTCCTCGGGCCG	ENSG00000167791::CABP2	_ENST00000353903_ENST00000294288_ENST00000545205	ENST00000353903::2 ENST00000294288::3 ENST00000545205::3
CABP2	CABP2_1_2364	24	11	67521113	67521136	minus	TTTG ACCGAGACCGGGACGGCTAC	ACCGAGACCGGGACGGCTAC	ENSG00000167791::CABP2	_ENST00000353903_ENST00000294288_ENST00000545205	ENST00000545205::4 ENST00000294288::4 ENST00000353903::3
CABP2	CABP2_0_2364	24	11	67521028	67521051	plus	TTTG TTGTGAGATCTCGATGAGCT	TTGTGAGATCTCGATGAGCT	ENSG00000167791::CABP2	_ENST00000353903_ENST00000294288_ENST00000545205	ENST00000294288::4 ENST00000545205::4 ENST00000353903::3
CABP5	CABP5_417_0	24	19	48043881	48043904	plus	TTTC CTCAAGAAGATGCAGGCGGG	CTCAAGAAGATGCAGGCGGG	ENSG00000105507::CABP5	_ENST00000293255	ENST00000293255::1
CABP5	CABP5_329_0	24	19	48040617	48040640	plus	TTTG CTGGCCGAGCTCAATCAGTT	CTGGCCGAGCTCAATCAGTT	ENSG00000105507::CABP5	_ENST00000293255	ENST00000293255::3
CABP5	CABP5_330_0	24	19	48040711	48040734	minus	TTTC TTGAGTTCGATAAGGACCGA	TTGAGTTCGATAAGGACCGA	ENSG00000105507::CABP5	_ENST00000293255	ENST00000293255::3
CACNG2	CACNG2_3896_0	24	22	36702421	36702444	plus	TTTG CTGGTTTCATTCTCACTGAC	CTGGTTTCATTCTCACTGAC	ENSG00000166862::CACNG2	_ENST00000300105	ENST00000300105::1
CACNG2	CACNG2_3901_0	24	22	36702521	36702544	minus	TTTA ACCACCGTTGGTGCTTTCGC	ACCACCGTTGGTGCTTTCGC	ENSG00000166862::CACNG2	_ENST00000300105	ENST00000300105::1
CACNG2	CACNG2_3898_0	24	22	36702438	36702461	minus	TTTG CAAGACCAAAAGTGTCAGTG	CAAGACCAAAAGTGTCAGTG	ENSG00000166862::CACNG2	_ENST00000300105	ENST00000300105::1
CACNG3	CACNG3_53_0	24	16	24256820	24256843	plus	TTTA ATGACCATTGCAGTGGGCAC	ATGACCATTGCAGTGGGCAC	ENSG00000006116::CACNG3	_ENST00000005284	ENST00000005284::1
CACNG3	CACNG3_55_0	24	16	24256879	24256902	minus	TTTC ATTATCACTTGTAGATTTAG	ATTATCACTTGTAGATTTAG	ENSG00000006116::CACNG3	_ENST00000005284	ENST00000005284::1
CACNG3	CACNG3_52_0	24	16	24256815	24256838	plus	TTTA GTTTAATGACCATTGCAGTG	GTTTAATGACCATTGCAGTG	ENSG00000006116::CACNG3	_ENST00000005284	ENST00000005284::1
CCDC84	CCDC84_6_0	24	CHR_HG2217_PATCH	118998296	118998319	plus	TTTG GAGAGGCTCCTGCCCCAGGT	GAGAGGCTCCTGCCCCAGGT	ENSG00000280975::CCDC84	_ENST00000625528_ENST00000628008_ENST00000626384_ENST00000626123_ENST00000627452	ENST00000626123::1 ENST00000626384::1 ENST00000625528::1 ENST00000628008::1 ENST00000627452::1
CCDC84	CCDC84_5_0	24	CHR_HG2217_PATCH	118998259	118998282	plus	TTTA CAGCCGCAAGCACCAGCGGC	CAGCCGCAAGCACCAGCGGC	ENSG00000280975::CCDC84	_ENST00000625528_ENST00000628008_ENST00000626384_ENST00000626123_ENST00000627452	ENST00000626384::1 ENST00000625528::1 ENST00000628008::1 ENST00000627452::1 ENST00000626123::1
CCDC84	CCDC84_7_0	24	CHR_HG2217_PATCH	118998528	118998551	minus	TTTC CATGGCTCAGGTGTTCCCGC	CATGGCTCAGGTGTTCCCGC	ENSG00000280975::CCDC84	_ENST00000628008_ENST00000625528_ENST00000626384_ENST00000626123_ENST00000627452	ENST00000628008::1 ENST00000626384::2 ENST00000625528::2 ENST00000627452::2 ENST00000626123::2
CCNH	CCNH_1030_0	24	5	87412696	87412719	plus	TTTG CATCTGAATTTGCGGTTGGC	CATCTGAATTTGCGGTTGGC	ENSG00000134480::CCNH	_ENST00000256897_ENST00000504878_ENST00000513499_ENST00000510020_ENST00000505230	ENST00000256897::1 ENST00000513499::1 ENST00000505230::1 ENST00000504878::1 ENST00000510020::1
CCNH	CCNH_1031_0	24	5	87412708	87412731	plus	TTTG CGGTTGGCGTCAGCCCGCAG	CGGTTGGCGTCAGCCCGCAG	ENSG00000134480::CCNH	_ENST00000256897_ENST00000504878_ENST00000513499_ENST00000510020_ENST00000505230	ENST00000504878::1 ENST00000510020::1 ENST00000256897::1 ENST00000505230::1 ENST00000513499::1
CCNH	CCNH_968_0	24	5	87411230	87411253	minus	TTTA AGCCAGCAATGCCAAGATCT	AGCCAGCAATGCCAAGATCT	ENSG00000134480::CCNH	_ENST00000508855_ENST00000504878_ENST00000256897_ENST00000513499_ENST00000510020_ENST00000505230	ENST00000510020::2 ENST00000504878::2 ENST00000513499::2 ENST00000505230::2 ENST00000256897::2 ENST00000508855::1
CCT2	CCT2_44_0	24	12	69586264	69586287	plus	TTTC AGGCGTCCCTTTCCCTTGCA	AGGCGTCCCTTTCCCTTGCA	ENSG00000166226::CCT2	_ENST00000299300_ENST00000550638_ENST00000549933_ENST00000546859_ENST00000550455_ENST00000551899_ENST00000551620_ENST00000544368_ENST00000550010_ENST00000543146	ENST00000551620::2 ENST00000550455::2 ENST00000550638::2 ENST00000550010::2 ENST00000544368::2 ENST00000551899::3 ENST00000546859::2 ENST00000549933::2 ENST00000543146::2 ENST00000299300::2
CCT2	CCT2_60_0	24	12	69586759	69586782	plus	TTTA TTGGTGCCATCGCCATTGGA	TTGGTGCCATCGCCATTGGA	ENSG00000166226::CCT2	_ENST00000299300_ENST00000550638_ENST00000549933_ENST00000546859_ENST00000550455_ENST00000551899_ENST00000551620_ENST00000544368_ENST00000550010_ENST00000543146	ENST00000543146::3 ENST00000551620::3 ENST00000550638::3 ENST00000551899::4 ENST00000299300::3 ENST00000550455::3 ENST00000544368::3 ENST00000546859::3 ENST00000549933::3 ENST00000550010::3
CCT2	CCT2_61_0	24	12	69586770	69586793	minus	TTTA CCAAGTCTCCAATGGCGATG	CCAAGTCTCCAATGGCGATG	ENSG00000166226::CCT2	_ENST00000299300_ENST00000550638_ENST00000549933_ENST00000546859_ENST00000550455_ENST00000551899_ENST00000551620_ENST00000544368_ENST00000550010_ENST00000543146	ENST00000550010::3 ENST00000546859::3 ENST00000549933::3 ENST00000544368::3 ENST00000550455::3 ENST00000551899::4 ENST00000299300::3 ENST00000551620::3 ENST00000550638::3 ENST00000543146::3
CCT3	CCT3_988_0	24	1	156339766	156339789	minus	TTTC TGTTAGGATGACTAGTGTGC	TGTTAGGATGACTAGTGTGC	ENSG00000163468::CCT3_ENSG00000163467::TSACC	_ENST00000368255_ENST00000368253_ENST00000368254_ENST00000470342_ENST00000481479_ENST00000466306_ENST00000368252_ENST00000368251	ENST00000368252::2 ENST00000470342::2 ENST00000368254::2 ENST00000368253::2 ENST00000368251::2 ENST00000466306::2 ENST00000481479::2 ENST00000368255::2
CCT3	CCT3_859_0	24	1	156335819	156335842	plus	TTTG TGACCTTGGCAGCATTGATG	TGACCTTGGCAGCATTGATG	ENSG00000163468::CCT3	_ENST00000295688_ENST00000489870_ENST00000496684_ENST00000368262_ENST00000368259_ENST00000413555_ENST00000472765_ENST00000490221_ENST00000446905_ENST00000478640_ENST00000415548_ENST00000368256	ENST00000489870::2 ENST00000496684::2 ENST00000490221::1 ENST00000415548::2 ENST00000478640::2 ENST00000368259::2 ENST00000368262::3 ENST00000472765::3 ENST00000446905::2 ENST00000368256::2 ENST00000413555::2 ENST00000295688::2
CCT3	CCT3_861_0	24	1	156335858	156335881	plus	TTTC TTCCGGATTCACGCTTTGTG	TTCCGGATTCACGCTTTGTG	ENSG00000163468::CCT3	_ENST00000295688_ENST00000489870_ENST00000496684_ENST00000368262_ENST00000368259_ENST00000413555_ENST00000472765_ENST00000490221_ENST00000446905_ENST00000478640_ENST00000415548_ENST00000368256	ENST00000368262::3 ENST00000368259::2 ENST00000478640::2 ENST00000415548::2 ENST00000496684::2 ENST00000490221::1 ENST00000489870::2 ENST00000295688::2 ENST00000413555::2 ENST00000368256::2 ENST00000446905::2 ENST00000472765::3
CCT4	CCT4_770_0	24	2	61888372	61888395	minus	TTTC CGCCGCCAAAGGTATCACTC	CGCCGCCAAAGGTATCACTC	ENSG00000115484::CCT4	_ENST00000544079_ENST00000394440_ENST00000461370	ENST00000394440::1 ENST00000461370::1 ENST00000544079::1
CCT4	CCT4_771_0	24	2	61888382	61888405	plus	TTTG GCGGCGGAAATGTTGCTGAA	GCGGCGGAAATGTTGCTGAA	ENSG00000115484::CCT4	_ENST00000544079_ENST00000394440_ENST00000461370	ENST00000394440::1 ENST00000461370::1 ENST00000544079::1
CCT4	CCT4_772_0	24	2	61888445	61888468	plus	TTTC CCGCGGCCGCCGGCAGCCCC	CCGCGGCCGCCGGCAGCCCC	ENSG00000115484::CCT4	_ENST00000544079_ENST00000394440	ENST00000544079::1 ENST00000394440::1
CCT5	CCT5_146_0	24	5	10254136	10254159	plus	TTTC ATTAGTCTCATATAATGGCA	ATTAGTCTCATATAATGGCA	ENSG00000150753::CCT5	_ENST00000280326_ENST00000503026_ENST00000510326_ENST00000515390_ENST00000508451_ENST00000503454_ENST00000515676_ENST00000506600	ENST00000506600::2 ENST00000515390::2 ENST00000508451::2 ENST00000510326::2 ENST00000503026::2 ENST00000280326::2 ENST00000503454::2 ENST00000515676::2
CCT5	CCT5_147_0	24	5	10254141	10254164	minus	TTTG CTGCCATTATATGAGACTAA	CTGCCATTATATGAGACTAA	ENSG00000150753::CCT5	_ENST00000280326_ENST00000503026_ENST00000510326_ENST00000515390_ENST00000508451_ENST00000503454_ENST00000515676_ENST00000506600	ENST00000503454::2 ENST00000515676::2 ENST00000280326::2 ENST00000510326::2 ENST00000503026::2 ENST00000506600::2 ENST00000515390::2 ENST00000508451::2
CCT5	CCT5_324_0	24	5	10258102	10258125	plus	TTTC CTCAGGGTCAACAGTTGTCA	CTCAGGGTCAACAGTTGTCA	ENSG00000150753::CCT5	_ENST00000514674_ENST00000280326_ENST00000423695_ENST00000503026_ENST00000515390_ENST00000512975_ENST00000511700_ENST00000515676_ENST00000625723_ENST00000503454_ENST00000506600	ENST00000511700::4 ENST00000515676::5 ENST00000280326::5 ENST00000515390::4 ENST00000625723::2 ENST00000503026::5 ENST00000506600::4 ENST00000512975::2 ENST00000423695::2 ENST00000503454::5 ENST00000514674::1
CCT8	CCT8_784_0	24	21	29073537	29073560	minus	TTTG CCCAGATGCTCAAGGAGGGA	CCCAGATGCTCAAGGAGGGA	ENSG00000156261::CCT8	_ENST00000540844_ENST00000470450_ENST00000286788_ENST00000431234_ENST00000484403	ENST00000286788::1 ENST00000484403::1 ENST00000540844::1 ENST00000470450::1 ENST00000431234::1
CCT8	CCT8_782_0	24	21	29073514	29073537	plus	TTTC CTTCAGCCCTTACTTTCGCT	CTTCAGCCCTTACTTTCGCT	ENSG00000156261::CCT8	_ENST00000540844_ENST00000470450_ENST00000286788_ENST00000431234_ENST00000484403	ENST00000431234::1 ENST00000286788::1 ENST00000484403::1 ENST00000470450::1 ENST00000540844::1
CCT8	CCT8_648_0	24	21	29070235	29070258	plus	TTTA GAAATTACCATTTGGTCCAT	GAAATTACCATTTGGTCCAT	ENSG00000156261::CCT8	_ENST00000540844_ENST00000626972_ENST00000286788_ENST00000470450_ENST00000484403_ENST00000431234_ENST00000481059_ENST00000494296	ENST00000481059::2 ENST00000286788::2 ENST00000470450::2 ENST00000626972::3 ENST00000540844::2 ENST00000484403::2 ENST00000431234::2 ENST00000494296::2
CDC123	CDC123_116_0	24	10	12198700	12198723	plus	TTTA GTGTCATTCTTCCACTTCCT	GTGTCATTCTTCCACTTCCT	ENSG00000151465::CDC123	_ENST00000429258_ENST00000467016_ENST00000281141_ENST00000455773_ENST00000378900_ENST00000442050	ENST00000455773::2 ENST00000281141::2 ENST00000378900::2 ENST00000467016::2 ENST00000442050::2 ENST00000429258::3
CDC123	CDC123_117_0	24	10	12198741	12198764	plus	TTTA CTCGATGATGGAACTCTGGT	CTCGATGATGGAACTCTGGT	ENSG00000151465::CDC123	_ENST00000429258_ENST00000467016_ENST00000281141_ENST00000455773_ENST00000378900_ENST00000442050	ENST00000281141::2 ENST00000455773::2 ENST00000378900::2 ENST00000467016::2 ENST00000442050::2 ENST00000429258::3
CDC123	CDC123_1246_0	24	10	12230930	12230953	plus	TTTC TTCTTCTTCCAAAGGTTTAT	TTCTTCTTCCAAAGGTTTAT	ENSG00000151465::CDC123	_ENST00000281141_ENST00000429258_ENST00000455773_ENST00000378900_ENST00000442050_ENST00000440613_ENST00000498747	ENST00000429258::8 ENST00000440613::1 ENST00000455773::7 ENST00000281141::7 ENST00000498747::2 ENST00000378900::7 ENST00000442050::6
CDC16	CDC16_63_0	24	13	114236667	114236690	plus	TTTG GGCAGATAAAGTAGCTTCAC	GGCAGATAAAGTAGCTTCAC	ENSG00000130177::CDC16	_ENST00000360383_ENST00000628084_ENST00000356221_ENST00000494766_ENST00000375310_ENST00000252457_ENST00000375308_ENST00000252458	ENST00000356221::2 ENST00000628084::2 ENST00000375308::2 ENST00000360383::2 ENST00000494766::2 ENST00000252458::2 ENST00000252457::2 ENST00000375310::2
CDC16	CDC16_61_0	24	13	114236634	114236657	minus	TTTG ATACTGTTGCTGCATACCAA	ATACTGTTGCTGCATACCAA	ENSG00000130177::CDC16	_ENST00000360383_ENST00000628084_ENST00000356221_ENST00000494766_ENST00000375310_ENST00000252457_ENST00000375308_ENST00000252458	ENST00000494766::2 ENST00000252458::2 ENST00000252457::2 ENST00000375310::2 ENST00000356221::2 ENST00000628084::2 ENST00000375308::2 ENST00000360383::2
CDC16	CDC16_62_0	24	13	114236657	114236680	minus	TTTA TCTGCCCAAAATAGAGCACT	TCTGCCCAAAATAGAGCACT	ENSG00000130177::CDC16	_ENST00000360383_ENST00000628084_ENST00000356221_ENST00000494766_ENST00000375310_ENST00000252457_ENST00000375308_ENST00000252458	ENST00000375308::2 ENST00000360383::2 ENST00000356221::2 ENST00000628084::2 ENST00000252457::2 ENST00000375310::2 ENST00000494766::2 ENST00000252458::2
CDC5L	CDC5L_96_0	24	6	44390283	44390306	minus	TTTC CCATATTTCATTACCGCTGC	CCATATTTCATTACCGCTGC	ENSG00000096401::CDC5L	_ENST00000371477	ENST00000371477::2
CDC5L	CDC5L_94_0	24	6	44390263	44390286	plus	TTTA GGATGAAATTCTGAAAGCAG	GGATGAAATTCTGAAAGCAG	ENSG00000096401::CDC5L	_ENST00000371477	ENST00000371477::2
CDC5L	CDC5L_97_0	24	6	44390321	44390344	minus	TTTC TATGCAGCAATGAGGCAATC	TATGCAGCAATGAGGCAATC	ENSG00000096401::CDC5L	_ENST00000371477	ENST00000371477::2
CDC73	CDC73_138_0	24	1	193125160	193125183	plus	TTTA TTTCTACTTAATAACGTGCA	TTTCTACTTAATAACGTGCA	ENSG00000134371::CDC73	_ENST00000367435_ENST00000482484	ENST00000482484::2 ENST00000367435::2
CDC73	CDC73_137_0	24	1	193125106	193125129	plus	TTTC AGGACTGGAAAGGAAGGCCA	AGGACTGGAAAGGAAGGCCA	ENSG00000134371::CDC73	_ENST00000367435_ENST00000482484	ENST00000367435::2 ENST00000482484::2
CDC73	CDC73_141_0	24	1	193125198	193125221	plus	TTTA TGTCCGACGTGCAGCTGTAA	TGTCCGACGTGCAGCTGTAA	ENSG00000134371::CDC73	_ENST00000367435_ENST00000482484	ENST00000482484::2 ENST00000367435::2
CDK1	CDK1_96_0	24	10	60780160	60780183	minus	TTTG GTATAATCTTCCATAGTTAG	GTATAATCTTCCATAGTTAG	ENSG00000170312::CDK1	_ENST00000519078_ENST00000519760_ENST00000395284_ENST00000475504_ENST00000316629_ENST00000614696_ENST00000448257_ENST00000373809	ENST00000373809::1 ENST00000519760::2 ENST00000316629::2 ENST00000519078::2 ENST00000448257::2 ENST00000614696::2 ENST00000475504::2 ENST00000395284::2
CDK1	CDK1_320_0	24	10	60784690	60784713	plus	TTTA CTTTGTTTCAGGTACCTATG	CTTTGTTTCAGGTACCTATG	ENSG00000170312::CDK1	_ENST00000519078_ENST00000316629_ENST00000395284_ENST00000475504_ENST00000614696_ENST00000448257_ENST00000373809	ENST00000373809::2 ENST00000395284::3 ENST00000448257::3 ENST00000519078::3 ENST00000614696::3 ENST00000475504::3 ENST00000316629::3
CDK1	CDK1_322_0	24	10	60784699	60784722	plus	TTTC AGGTACCTATGGAGTTGTGT	AGGTACCTATGGAGTTGTGT	ENSG00000170312::CDK1	_ENST00000519078_ENST00000316629_ENST00000395284_ENST00000475504_ENST00000614696_ENST00000448257_ENST00000373809	ENST00000614696::3 ENST00000519078::3 ENST00000316629::3 ENST00000475504::3 ENST00000373809::2 ENST00000395284::3 ENST00000448257::3
CDK9	CDK9_0_872	24	9	127786133	127786156	minus	TTTG CCATGGCCGCCTCCAACGCG	CCATGGCCGCCTCCAACGCG	ENSG00000136807::CDK9	_ENST00000421939_ENST00000373264_ENST00000480353	ENST00000373264::1 ENST00000480353::1 ENST00000421939::1
CDK9	CDK9_1_872	24	9	127786183	127786206	plus	TTTG TGATGAAGTTTCCAAATACG	TGATGAAGTTTCCAAATACG	ENSG00000136807::CDK9	_ENST00000421939_ENST00000373264_ENST00000480353	ENST00000421939::1 ENST00000480353::1 ENST00000373264::1
CDK9	CDK9_2_872	24	9	127786195	127786218	plus	TTTC CAAATACGAGAAGCTCGCCA	CAAATACGAGAAGCTCGCCA	ENSG00000136807::CDK9	_ENST00000421939_ENST00000373264_ENST00000480353	ENST00000373264::1 ENST00000480353::1 ENST00000421939::1
CDX4	CDX4_17_0	24	X	73447271	73447294	plus	TTTG GAGAAAGAAGCAGGCATGTA	GAGAAAGAAGCAGGCATGTA	ENSG00000131264::CDX4	_ENST00000373514	ENST00000373514::1
CDX4	CDX4_16_0	24	X	73447257	73447280	minus	TTTC TCCAAAAGACAGCTTCCGTA	TCCAAAAGACAGCTTCCGTA	ENSG00000131264::CDX4	_ENST00000373514	ENST00000373514::1
CDX4	CDX4_18_0	24	X	73447382	73447405	plus	TTTC GCTGCGGCACCGGCTTTCTC	GCTGCGGCACCGGCTTTCTC	ENSG00000131264::CDX4	_ENST00000373514	ENST00000373514::1
CELA2A	CELA2A_261_0	24	1	15466073	15466096	minus	TTTC ACGCTGCTGCCCCACCAGGC	ACGCTGCTGCCCCACCAGGC	ENSG00000215704::CELA2B_ENSG00000142615::CELA2A	_ENST00000359621_ENST00000494280	ENST00000494280::1 ENST00000359621::6
CELA2A	CELA2A_190_0	24	1	15462828	15462851	minus	TTTG GTTGGAGTTCCAGTCCTTGT	GTTGGAGTTCCAGTCCTTGT	ENSG00000142615::CELA2A	_ENST00000359621_ENST00000459653	ENST00000359621::4 ENST00000459653::4
CELA2A	CELA2A_191_0	24	1	15462836	15462859	minus	TTTG GAGATTTGGTTGGAGTTCCA	GAGATTTGGTTGGAGTTCCA	ENSG00000142615::CELA2A	_ENST00000359621_ENST00000459653	ENST00000459653::4 ENST00000359621::4
CELA3A	CELA3A_102_0	24	1	22005444	22005467	minus	TTTC TCATACTGCAGGGAAACCTG	TCATACTGCAGGGAAACCTG	ENSG00000142789::CELA3A	_ENST00000290122_ENST00000374663	ENST00000374663::3 ENST00000290122::3
CELA3A	CELA3A_170_0	24	1	22009774	22009797	plus	TTTG TTTCTGCCTTTGGCTGCAAC	TTTCTGCCTTTGGCTGCAAC	ENSG00000142789::CELA3A	_ENST00000290122_ENST00000400271	ENST00000290122::7 ENST00000400271::2
CELA3A	CELA3A_231_0	24	1	22012443	22012466	plus	TTTC CAGACCATAGCAAGCCACTA	CAGACCATAGCAAGCCACTA	ENSG00000142789::CELA3A	_ENST00000290122_ENST00000400271	ENST00000290122::8 ENST00000400271::4
CELA3B	CELA3B_200_0	24	1	21986612	21986635	plus	TTTG GCTGCAACACCCGCAGGAAG	GCTGCAACACCCGCAGGAAG	ENSG00000219073::CELA3B	_ENST00000337107_ENST00000400277_ENST00000473526	ENST00000400277::4 ENST00000337107::7 ENST00000473526::2
CELA3B	CELA3B_199_0	24	1	21986604	21986627	plus	TTTC TGCCTTTGGCTGCAACACCC	TGCCTTTGGCTGCAACACCC	ENSG00000219073::CELA3B	_ENST00000337107_ENST00000400277_ENST00000473526	ENST00000337107::7 ENST00000400277::4 ENST00000473526::2
CELA3B	CELA3B_156_0	24	1	21984176	21984199	plus	TTTA TCGCTGCAGCCAACGGGCCA	TCGCTGCAGCCAACGGGCCA	ENSG00000219073::CELA3B	_ENST00000337107_ENST00000400277	ENST00000400277::3 ENST00000337107::6
CENPA	CENPA_10_0	24	2	26764403	26764426	minus	TTTG CCGAGAGCGTGTTGATGGAG	CCGAGAGCGTGTTGATGGAG	ENSG00000115163::CENPA_ENSG00000213699::SLC35F6	_ENST00000429494_ENST00000344420_ENST00000475662_ENST00000482746_ENST00000414029	ENST00000482746::1 ENST00000414029::1 ENST00000344420::1 ENST00000475662::1 ENST00000429494::1
CENPA	CENPA_690_0	24	2	26792165	26792188	minus	TTTC GGATCTCCTTTAGCCAACCT	GGATCTCCTTTAGCCAACCT	ENSG00000115163::CENPA	_ENST00000472719_ENST00000335756_ENST00000475662_ENST00000233505_ENST00000419525_ENST00000460030	ENST00000460030::2 ENST00000475662::2 ENST00000419525::2 ENST00000472719::2 ENST00000335756::2 ENST00000233505::2
CENPA	CENPA_689_0	24	2	26792153	26792176	minus	TTTA GCCAACCTTGTCTCCGCCGA	GCCAACCTTGTCTCCGCCGA	ENSG00000115163::CENPA	_ENST00000472719_ENST00000335756_ENST00000475662_ENST00000233505_ENST00000419525_ENST00000460030	ENST00000335756::2 ENST00000472719::2 ENST00000419525::2 ENST00000233505::2 ENST00000460030::2 ENST00000475662::2
CER1	CER1_5_2850	24	9	14722393	14722416	plus	TTTC TCTCTCAGGCTTCTTCCAGA	TCTCTCAGGCTTCTTCCAGA	ENSG00000147869::CER1	_ENST00000380911	ENST00000380911::1
CER1	CER1_9_2850	24	9	14722561	14722584	minus	TTTC CCCCGTACTCCTGCCAAGGA	CCCCGTACTCCTGCCAAGGA	ENSG00000147869::CER1	_ENST00000380911	ENST00000380911::1
CER1	CER1_7_2850	24	9	14722481	14722504	minus	TTTG TCGCAGTGCCACACCTTGTA	TCGCAGTGCCACACCTTGTA	ENSG00000147869::CER1	_ENST00000380911	ENST00000380911::1
CETN1	CETN1_0_459	24	18	580431	580454	minus	TTTG GCCGGTGGAGGCAGCGCTGG	GCCGGTGGAGGCAGCGCTGG	ENSG00000177143::CETN1	_ENST00000327228	ENST00000327228::1
CETN1	CETN1_4_459	24	18	580694	580717	minus	TTTG GTGTCCTTCTCGGACATCTT	GTGTCCTTCTCGGACATCTT	ENSG00000177143::CETN1	_ENST00000327228	ENST00000327228::1
CETN1	CETN1_2_459	24	18	580517	580540	plus	TTTG ACCTCTTCGACGTGGACGGA	ACCTCTTCGACGTGGACGGA	ENSG00000177143::CETN1	_ENST00000327228	ENST00000327228::1
CFHR2	CFHR2_271_0	24	1	196949453	196949476	minus	TTTG GAAAATCACAGAACATTGCT	GAAAATCACAGAACATTGCT	ENSG00000080910::CFHR2_ENSG00000276911::CFHR2	_ENST00000367421_ENST00000489703_ENST00000476712_ENST00000367415	ENST00000367415::2 ENST00000367421::2 ENST00000476712::2 ENST00000489703::2
CFHR2	CFHR2_279_0	24	1	196949593	196949616	plus	TTTG GACTCGCATAACGTGCGCAG	GACTCGCATAACGTGCGCAG	ENSG00000080910::CFHR2_ENSG00000276911::CFHR2	_ENST00000367421_ENST00000489703_ENST00000476712_ENST00000367415	ENST00000367415::2 ENST00000489703::2 ENST00000476712::2 ENST00000367421::2
CFHR2	CFHR2_337_0	24	1	196950847	196950870	plus	TTTA GGACTGTGTTTCTTTCCTTT	GGACTGTGTTTCTTTCCTTT	ENSG00000276911::CFHR2_ENSG00000080910::CFHR2	_ENST00000367421_ENST00000485647_ENST00000367415_ENST00000489703_ENST00000496448	ENST00000489703::3 ENST00000367415::3 ENST00000496448::2 ENST00000367421::3 ENST00000485647::3
CFHR5	CFHR5_287_0	24	1	196982899	196982922	plus	TTTC CAAAAATACACCATGGATTT	CAAAAATACACCATGGATTT	ENSG00000134389::CFHR5	_ENST00000256785	ENST00000256785::2
CFHR5	CFHR5_284_0	24	1	196982877	196982900	plus	TTTC CCAGGAACACTTTGTGATTT	CCAGGAACACTTTGTGATTT	ENSG00000134389::CFHR5	_ENST00000256785	ENST00000256785::2
CFHR5	CFHR5_288_0	24	1	196982920	196982943	plus	TTTC TGTATGATGAAGAAGATTAT	TGTATGATGAAGAAGATTAT	ENSG00000134389::CFHR5	_ENST00000256785	ENST00000256785::2
CHAF1A	CHAF1A_233_0	24	19	4409435	4409458	minus	TTTC TGGGGCACATTCTCGGGCCA	TGGGGCACATTCTCGGGCCA	ENSG00000167670::CHAF1A	_ENST00000301280_ENST00000587739	ENST00000301280::3 ENST00000587739::1
CHAF1A	CHAF1A_234_0	24	19	4409478	4409501	minus	TTTG AACAGGATGCCCCCAGCTTC	AACAGGATGCCCCCAGCTTC	ENSG00000167670::CHAF1A	_ENST00000301280_ENST00000587739	ENST00000301280::3 ENST00000587739::1
CHAF1A	CHAF1A_235_0	24	19	4409533	4409556	minus	TTTG CGGTGGTCTCACAGCCAAGA	CGGTGGTCTCACAGCCAAGA	ENSG00000167670::CHAF1A	_ENST00000301280_ENST00000587739	ENST00000301280::3 ENST00000587739::1
CHEK1	CHEK1_66_0	24	11	125626785	125626808	minus	TTTG CACCAAGTCCCAGTCTTCCA	CACCAAGTCCCAGTCTTCCA	ENSG00000149554::CHEK1	_ENST00000532449_ENST00000524737_ENST00000532669_ENST00000427383_ENST00000525396_ENST00000438015_ENST00000428830_ENST00000544373_ENST00000533778_ENST00000526937_ENST00000527013_ENST00000534685_ENST00000531607_ENST00000534070_ENST00000278916	ENST00000427383::2 ENST00000278916::1 ENST00000544373::2 ENST00000438015::2 ENST00000534685::3 ENST00000524737::1 ENST00000534070::2 ENST00000526937::2 ENST00000532669::2 ENST00000532449::2 ENST00000428830::2 ENST00000525396::2 ENST00000533778::2 ENST00000527013::2 ENST00000531607::1
CHEK1	CHEK1_65_0	24	11	125626781	125626804	plus	TTTG TGGAAGACTGGGACTTGGTG	TGGAAGACTGGGACTTGGTG	ENSG00000149554::CHEK1	_ENST00000532449_ENST00000524737_ENST00000532669_ENST00000427383_ENST00000525396_ENST00000438015_ENST00000428830_ENST00000544373_ENST00000533778_ENST00000526937_ENST00000527013_ENST00000534685_ENST00000531607_ENST00000534070_ENST00000278916	ENST00000438015::2 ENST00000278916::1 ENST00000544373::2 ENST00000427383::2 ENST00000527013::2 ENST00000531607::1 ENST00000532669::2 ENST00000532449::2 ENST00000428830::2 ENST00000533778::2 ENST00000525396::2 ENST00000526937::2 ENST00000534070::2 ENST00000524737::1 ENST00000534685::3
CHEK1	CHEK1_64_0	24	11	125626742	125626765	plus	TTTA CAGCCGAGGTGCTCGGTGGA	CAGCCGAGGTGCTCGGTGGA	ENSG00000149554::CHEK1	_ENST00000532449_ENST00000524737_ENST00000532669_ENST00000427383_ENST00000525396_ENST00000438015_ENST00000428830_ENST00000544373_ENST00000533778_ENST00000526937_ENST00000527013_ENST00000534685_ENST00000531607_ENST00000534070_ENST00000278916	ENST00000531607::1 ENST00000527013::2 ENST00000525396::2 ENST00000533778::2 ENST00000532669::2 ENST00000532449::2 ENST00000428830::2 ENST00000526937::2 ENST00000534070::2 ENST00000524737::1 ENST00000534685::3 ENST00000438015::2 ENST00000544373::2 ENST00000278916::1 ENST00000427383::2
CHMP2A	CHMP2A_7_2604	24	19	58554087	58554110	plus	TTTC TTCTCCTGGGTCTCTAGTTT	TTCTCCTGGGTCTCTAGTTT	ENSG00000130724::CHMP2A	_ENST00000312547_ENST00000600118_ENST00000600804_ENST00000601220_ENST00000596708_ENST00000597209_ENST00000597848	ENST00000600118::1 ENST00000597848::2 ENST00000312547::2 ENST00000600804::2 ENST00000596708::2 ENST00000597209::2 ENST00000601220::2
CHMP2A	CHMP2A_8_2604	24	19	58554108	58554131	plus	TTTC TGTCGCTCGCGGTCCAGCTC	TGTCGCTCGCGGTCCAGCTC	ENSG00000130724::CHMP2A	_ENST00000312547_ENST00000600118_ENST00000600804_ENST00000601220_ENST00000596708_ENST00000597209_ENST00000597848	ENST00000312547::2 ENST00000597848::2 ENST00000600118::1 ENST00000600804::2 ENST00000597209::2 ENST00000596708::2 ENST00000601220::2
CHMP2A	CHMP2A_5_651	24	19	58551892	58551915	plus	TTTG GAGCACTCACTCGACAGCTC	GAGCACTCACTCGACAGCTC	ENSG00000130724::CHMP2A	_ENST00000600006_ENST00000600118_ENST00000601220_ENST00000312547	ENST00000600118::4 ENST00000312547::5 ENST00000600006::4 ENST00000601220::5
CHRNA6	CHRNA6_537_0	24	8	42768353	42768376	plus	TTTA AAGAAAGGTGTGAACACACA	AAGAAAGGTGTGAACACACA	ENSG00000147434::CHRNA6	_ENST00000276410_ENST00000534622_ENST00000530869_ENST00000529467	ENST00000276410::1 ENST00000534622::1 ENST00000529467::1 ENST00000530869::1
CHRNA6	CHRNA6_396_0	24	8	42765164	42765187	plus	TTTG TGGAAGAGCCTCTCCTCAGT	TGGAAGAGCCTCTCCTCAGT	ENSG00000147434::CHRNA6	_ENST00000276410_ENST00000529467_ENST00000534622_ENST00000533810_ENST00000530869	ENST00000534622::2 ENST00000530869::2 ENST00000276410::2 ENST00000533810::2 ENST00000529467::2
CHRNA6	CHRNA6_392_0	24	8	42765074	42765097	minus	TTTG AAGTGGCCATCACCCAGCTG	AAGTGGCCATCACCCAGCTG	ENSG00000147434::CHRNA6	_ENST00000276410_ENST00000529467_ENST00000534622_ENST00000533810_ENST00000530869	ENST00000533810::2 ENST00000276410::2 ENST00000530869::2 ENST00000529467::2 ENST00000534622::2
CINP	CINP_575_0	24	14	102359401	102359424	minus	TTTA TTGTAAGTACATATTGGTTT	TTGTAAGTACATATTGGTTT	ENSG00000100865::CINP	_ENST00000559514_ENST00000559504_ENST00000216756_ENST00000536961_ENST00000541568_ENST00000558764_ENST00000561468_ENST00000558523	ENST00000216756::2 ENST00000536961::2 ENST00000558523::2 ENST00000561468::2 ENST00000559504::1 ENST00000541568::2 ENST00000559514::2 ENST00000558764::2
CINP	CINP_582_0	24	14	102359557	102359580	plus	TTTC TGGGCGTTACAGTTCCAAGA	TGGGCGTTACAGTTCCAAGA	ENSG00000100865::CINP	_ENST00000559514_ENST00000559504_ENST00000216756_ENST00000536961_ENST00000541568_ENST00000558764_ENST00000561468_ENST00000558523	ENST00000216756::2 ENST00000558523::2 ENST00000536961::2 ENST00000561468::2 ENST00000541568::2 ENST00000559504::1 ENST00000559514::2 ENST00000558764::2
CINP	CINP_581_0	24	14	102359530	102359553	plus	TTTC TTGCACTGACAGATAAGACA	TTGCACTGACAGATAAGACA	ENSG00000100865::CINP	_ENST00000559514_ENST00000559504_ENST00000216756_ENST00000536961_ENST00000541568_ENST00000558764_ENST00000561468_ENST00000558523	ENST00000558764::2 ENST00000559514::2 ENST00000559504::1 ENST00000541568::2 ENST00000561468::2 ENST00000536961::2 ENST00000558523::2 ENST00000216756::2
CIRH1A	CIRH1A_56_0	24	CHR_HSCHR16_2_CTG3_1	69143172	69143195	plus	TTTC AGGCAGCGCTGTTCATAAGA	AGGCAGCGCTGTTCATAAGA	ENSG00000262788::CIRH1A	_ENST00000632079_ENST00000575702_ENST00000633692_ENST00000634106_ENST00000632786_ENST00000631549_ENST00000631541_ENST00000631675_ENST00000633173	ENST00000633173::1 ENST00000632786::2 ENST00000631675::1 ENST00000633692::1 ENST00000631549::1 ENST00000631541::1 ENST00000632079::1 ENST00000634106::1 ENST00000575702::1
CIRH1A	CIRH1A_259_0	24	CHR_HSCHR16_2_CTG3_1	69150524	69150547	plus	TTTA ATTCCTCAGCAAGAAGACAG	ATTCCTCAGCAAGAAGACAG	ENSG00000262788::CIRH1A	_ENST00000575702_ENST00000633692_ENST00000632079_ENST00000634106_ENST00000631549_ENST00000632786	ENST00000632079::2 ENST00000632786::3 ENST00000634106::2 ENST00000633692::2 ENST00000575702::2 ENST00000631549::2
CIRH1A	CIRH1A_261_0	24	CHR_HSCHR16_2_CTG3_1	69150585	69150608	plus	TTTC AGCTGGTCCCTGTGACATCT	AGCTGGTCCCTGTGACATCT	ENSG00000262788::CIRH1A	_ENST00000575702_ENST00000633692_ENST00000632079_ENST00000634106_ENST00000631549_ENST00000632786	ENST00000633692::2 ENST00000575702::2 ENST00000631549::2 ENST00000632079::2 ENST00000632786::3 ENST00000634106::2
CKAP5	CKAP5_3221_0	24	11	46821187	46821210	plus	TTTC TGATCAACTGGCAGTTTCAA	TGATCAACTGGCAGTTTCAA	ENSG00000175216::CKAP5	_ENST00000529230_ENST00000525248_ENST00000312055_ENST00000354558_ENST00000526496	ENST00000525248::2 ENST00000529230::2 ENST00000354558::1 ENST00000312055::2 ENST00000526496::2
CKAP5	CKAP5_3222_0	24	11	46821205	46821228	plus	TTTC AACCACTCACTGTCATCTCC	AACCACTCACTGTCATCTCC	ENSG00000175216::CKAP5	_ENST00000529230_ENST00000525248_ENST00000312055_ENST00000354558_ENST00000526496	ENST00000312055::2 ENST00000526496::2 ENST00000529230::2 ENST00000525248::2 ENST00000354558::1
CKAP5	CKAP5_627_0	24	11	46760617	46760640	plus	TTTG GAAGACATGTCCTCAGCTGG	GAAGACATGTCCTCAGCTGG	ENSG00000175216::CKAP5	_ENST00000529230_ENST00000354558_ENST00000312055_ENST00000533413_ENST00000527333_ENST00000526876	ENST00000529230::33 ENST00000533413::8 ENST00000526876::1 ENST00000527333::1 ENST00000312055::33 ENST00000354558::32
CLDN17	CLDN17_1_1460	24	21	30166596	30166619	plus	TTTG CAAGGGATAAAATGCCATTG	CAAGGGATAAAATGCCATTG	ENSG00000156282::CLDN17	_ENST00000286808	ENST00000286808::1
CLDN17	CLDN17_0_1460	24	21	30166587	30166610	minus	TTTA TCCCTTGCAAATTGCTGGGC	TCCCTTGCAAATTGCTGGGC	ENSG00000156282::CLDN17	_ENST00000286808	ENST00000286808::1
CLDN17	CLDN17_10_730	24	21	30166046	30166069	plus	TTTC TGTTGCAGCAGCAAAATCCA	TGTTGCAGCAGCAAAATCCA	ENSG00000156282::CLDN17	_ENST00000286808	ENST00000286808::1
CLEC2A	CLEC2A_1218_0	24	12	9926254	9926277	minus	TTTG CATTATTATGATAGGTGAGT	CATTATTATGATAGGTGAGT	ENSG00000188393::CLEC2A	_ENST00000339766_ENST00000455827	ENST00000339766::2 ENST00000455827::2
CLEC2A	CLEC2A_1022_0	24	12	9922058	9922081	plus	TTTC TTACCATGTCTTCTTGTGTA	TTACCATGTCTTCTTGTGTA	ENSG00000188393::CLEC2A	_ENST00000339766_ENST00000455827	ENST00000339766::3 ENST00000455827::3
CLEC2A	CLEC2A_1026_0	24	12	9922123	9922146	plus	TTTA CTGGCTGTCCAATTTCTGGT	CTGGCTGTCCAATTTCTGGT	ENSG00000188393::CLEC2A	_ENST00000339766_ENST00000455827	ENST00000339766::3 ENST00000455827::3
CLEC6A	CLEC6A_32_0	24	12	8456113	8456136	minus	TTTG AGGTTGCTGCTCTTGCATCA	AGGTTGCTGCTCTTGCATCA	ENSG00000205846::CLEC6A	_ENST00000382073	ENST00000382073::1
CLEC6A	CLEC6A_108_0	24	12	8457879	8457902	minus	TTTC TCTGTCCAATCAGGAAGACA	TCTGTCCAATCAGGAAGACA	ENSG00000205846::CLEC6A	_ENST00000382073	ENST00000382073::2
CLEC6A	CLEC6A_182_0	24	12	8459608	8459631	minus	TTTG CCAGTTTCACCATATGTAAA	CCAGTTTCACCATATGTAAA	ENSG00000205846::CLEC6A	_ENST00000382073	ENST00000382073::3
CLP1	CLP1_329_0	24	11	57659495	57659518	minus	TTTA GTGGTTGGCTTCTTGTCATC	GTGGTTGGCTTCTTGTCATC	ENSG00000172409::CLP1	_ENST00000533905_ENST00000529430_ENST00000529773_ENST00000533682_ENST00000525602_ENST00000302731	ENST00000529773::2 ENST00000529430::2 ENST00000533682::2 ENST00000302731::2 ENST00000533905::2 ENST00000525602::2
CLP1	CLP1_331_0	24	11	57659519	57659542	plus	TTTG AACTAGAGCGAGAAACAGAA	AACTAGAGCGAGAAACAGAA	ENSG00000172409::CLP1	_ENST00000533905_ENST00000529430_ENST00000529773_ENST00000533682_ENST00000525602_ENST00000302731	ENST00000302731::2 ENST00000525602::2 ENST00000533905::2 ENST00000529773::2 ENST00000529430::2 ENST00000533682::2
CLP1	CLP1_332_0	24	11	57659549	57659572	plus	TTTG AGGTGGAGGCATCTCAGTCA	AGGTGGAGGCATCTCAGTCA	ENSG00000172409::CLP1	_ENST00000533905_ENST00000529430_ENST00000529773_ENST00000533682_ENST00000525602_ENST00000302731	ENST00000525602::2 ENST00000533905::2 ENST00000302731::2 ENST00000533682::2 ENST00000529430::2 ENST00000529773::2
CLTC	CLTC_961_0	24	17	59644444	59644467	minus	TTTG CTAGCTGGATTCATGATGGC	CTAGCTGGATTCATGATGGC	ENSG00000141367::CLTC	_ENST00000621829_ENST00000269122_ENST00000393043_ENST00000580081_ENST00000579456_ENST00000584313	ENST00000579456::2 ENST00000580081::2 ENST00000621829::2 ENST00000393043::2 ENST00000269122::2 ENST00000584313::2
CLTC	CLTC_960_0	24	17	59644430	59644453	plus	TTTC AGCAGACAGCGCCATCATGA	AGCAGACAGCGCCATCATGA	ENSG00000141367::CLTC	_ENST00000621829_ENST00000269122_ENST00000393043_ENST00000580081_ENST00000579456_ENST00000584313	ENST00000584313::2 ENST00000269122::2 ENST00000621829::2 ENST00000393043::2 ENST00000579456::2 ENST00000580081::2
CLTC	CLTC_959_0	24	17	59644337	59644360	minus	TTTC TCTAATGCAGATGAATTTGT	TCTAATGCAGATGAATTTGT	ENSG00000141367::CLTC	_ENST00000621829_ENST00000269122_ENST00000393043_ENST00000580081_ENST00000579456_ENST00000584313	ENST00000579456::2 ENST00000580081::2 ENST00000393043::2 ENST00000621829::2 ENST00000584313::2 ENST00000269122::2
CNGB3	CNGB3_8219_0	24	8	86743510	86743533	plus	TTTG CTGAGACTGATTACTTGGGT	CTGAGACTGATTACTTGGGT	ENSG00000170289::CNGB3_ENSG00000254115::RP11-386D6.1	_ENST00000320005_ENST00000519777	ENST00000320005::1 ENST00000519777::1
CNGB3	CNGB3_8222_0	24	8	86743608	86743631	plus	TTTG TCAGCGATTTAAACATCTTC	TCAGCGATTTAAACATCTTC	ENSG00000170289::CNGB3_ENSG00000254115::RP11-386D6.1	_ENST00000320005	ENST00000320005::1
CNGB3	CNGB3_1037_0	24	8	86579092	86579115	plus	TTTA AAGGTTGTACCTGGCTTTCT	AAGGTTGTACCTGGCTTTCT	ENSG00000170289::CNGB3	_ENST00000517327_ENST00000320005	ENST00000517327::1 ENST00000320005::16
CNTNAP5	CNTNAP5_29_0	24	2	124025680	124025703	plus	TTTG ACTTTGCTGTTCTCTGGCTT	ACTTTGCTGTTCTCTGGCTT	ENSG00000155052::CNTNAP5	_ENST00000423939_ENST00000431078	ENST00000431078::1 ENST00000423939::1
CNTNAP5	CNTNAP5_32_0	24	2	124025710	124025733	plus	TTTA GGATTAACAGCGACAAACTG	GGATTAACAGCGACAAACTG	ENSG00000155052::CNTNAP5	_ENST00000423939_ENST00000431078	ENST00000423939::1 ENST00000431078::1
CNTNAP5	CNTNAP5_31_0	24	2	124025707	124025730	minus	TTTG TCGCTGTTAATCCTAAATGC	TCGCTGTTAATCCTAAATGC	ENSG00000155052::CNTNAP5	_ENST00000423939_ENST00000431078	ENST00000431078::1 ENST00000423939::1
COA5	COA5_212_0	24	2	98604095	98604118	plus	TTTA ACCACTTACCACTGATCTTT	ACCACTTACCACTGATCTTT	ENSG00000183513::COA5	_ENST00000328709_ENST00000480666_ENST00000483527_ENST00000466848_ENST00000409997	ENST00000328709::2 ENST00000483527::2 ENST00000409997::2 ENST00000466848::2 ENST00000480666::1
COA5	COA5_213_0	24	2	98604105	98604128	minus	TTTG AGTGTAAAAGATCAGTGGTA	AGTGTAAAAGATCAGTGGTA	ENSG00000183513::COA5	_ENST00000328709_ENST00000480666_ENST00000483527_ENST00000466848_ENST00000409997	ENST00000466848::2 ENST00000480666::1 ENST00000483527::2 ENST00000409997::2 ENST00000328709::2
COA5	COA5_214_0	24	2	98604117	98604140	plus	TTTA CACTCAAAAAATGCGTACTT	CACTCAAAAAATGCGTACTT	ENSG00000183513::COA5	_ENST00000328709_ENST00000480666_ENST00000483527_ENST00000466848_ENST00000409997	ENST00000480666::1 ENST00000466848::2 ENST00000328709::2 ENST00000483527::2 ENST00000409997::2
COPA	COPA_2217_0	24	1	160343132	160343155	plus	TTTG ACCCGCGCGCTCTTGGTCTC	ACCCGCGCGCTCTTGGTCTC	ENSG00000122218::COPA	_ENST00000368069_ENST00000241704_ENST00000541366	ENST00000241704::1 ENST00000541366::1 ENST00000368069::1
COPA	COPA_2104_0	24	1	160340173	160340196	minus	TTTG ATGAACATGATGGTGAGATA	ATGAACATGATGGTGAGATA	ENSG00000122218::COPA	_ENST00000368069_ENST00000545266_ENST00000241704_ENST00000541366	ENST00000541366::2 ENST00000545266::1 ENST00000241704::2 ENST00000368069::2
COPA	COPA_2105_0	24	1	160340231	160340254	minus	TTTA CATAATGGGGTCATCCAGTT	CATAATGGGGTCATCCAGTT	ENSG00000122218::COPA	_ENST00000368069_ENST00000241704_ENST00000541366	ENST00000241704::2 ENST00000368069::2 ENST00000541366::2
COPB1	COPB1_2394_0	24	11	14498859	14498882	plus	TTTC AGATGGTGGTTCTGAATCCA	AGATGGTGGTTCTGAATCCA	ENSG00000129083::COPB1_ENSG00000256206::PSMA1	_ENST00000534234_ENST00000249923_ENST00000439561_ENST00000534771_ENST00000529866_ENST00000533096_ENST00000529210_ENST00000533533_ENST00000555531	ENST00000439561::2 ENST00000534234::2 ENST00000249923::2 ENST00000555531::10 ENST00000529866::2 ENST00000534771::2 ENST00000529210::2 ENST00000533533::2 ENST00000533096::2
COPB1	COPB1_2393_0	24	11	14498849	14498872	plus	TTTA AGCTAATTTCAGATGGTGGT	AGCTAATTTCAGATGGTGGT	ENSG00000129083::COPB1_ENSG00000256206::PSMA1	_ENST00000534234_ENST00000249923_ENST00000439561_ENST00000534771_ENST00000529866_ENST00000533096_ENST00000529210_ENST00000533533_ENST00000555531	ENST00000533096::2 ENST00000533533::2 ENST00000529210::2 ENST00000534771::2 ENST00000249923::2 ENST00000534234::2 ENST00000439561::2 ENST00000529866::2 ENST00000555531::10
COPB1	COPB1_2147_0	24	11	14494399	14494422	plus	TTTC TTCAAAGCTTCAGTCTTTGA	TTCAAAGCTTCAGTCTTTGA	ENSG00000129083::COPB1_ENSG00000256206::PSMA1	_ENST00000534234_ENST00000249923_ENST00000439561_ENST00000534771_ENST00000529866_ENST00000533096_ENST00000555531_ENST00000529210_ENST00000533533	ENST00000533096::4 ENST00000555531::11 ENST00000439561::3 ENST00000534234::3 ENST00000534771::3 ENST00000529866::3 ENST00000529210::4 ENST00000533533::4 ENST00000249923::3
COPB2	COPB2_1365_0	24	3	139383303	139383326	plus	TTTC ATGATTCCAAACACACACAC	ATGATTCCAAACACACACAC	ENSG00000184432::COPB2	_ENST00000333188_ENST00000504295_ENST00000513274_ENST00000515006_ENST00000507777_ENST00000510181_ENST00000512153_ENST00000512242_ENST00000510491_ENST00000514508	ENST00000510491::3 ENST00000512242::3 ENST00000512153::2 ENST00000515006::2 ENST00000507777::2 ENST00000333188::2 ENST00000504295::2 ENST00000510181::2 ENST00000513274::3 ENST00000514508::3
COPB2	COPB2_1364_0	24	3	139383294	139383317	minus	TTTG GAATCATGAAACACAGGTAG	GAATCATGAAACACAGGTAG	ENSG00000184432::COPB2	_ENST00000333188_ENST00000504295_ENST00000513274_ENST00000515006_ENST00000507777_ENST00000510181_ENST00000512153_ENST00000512242_ENST00000510491_ENST00000514508	ENST00000504295::2 ENST00000510181::2 ENST00000514508::3 ENST00000513274::3 ENST00000512242::3 ENST00000510491::3 ENST00000512153::2 ENST00000333188::2 ENST00000507777::2 ENST00000515006::2
COPB2	COPB2_1368_0	24	3	139383415	139383438	plus	TTTG ATATCAAGTCGCAGAGGCTA	ATATCAAGTCGCAGAGGCTA	ENSG00000184432::COPB2	_ENST00000333188_ENST00000504295_ENST00000513274_ENST00000515006_ENST00000507777_ENST00000510181_ENST00000512153_ENST00000512242_ENST00000510491_ENST00000514508	ENST00000515006::2 ENST00000333188::2 ENST00000507777::2 ENST00000512242::3 ENST00000510491::3 ENST00000512153::2 ENST00000510181::2 ENST00000513274::3 ENST00000514508::3 ENST00000504295::2
COX15	COX15_759_0	24	10	99732011	99732034	minus	TTTC CGCCGTTGAGGGCCTTGAAG	CGCCGTTGAGGGCCTTGAAG	ENSG00000119929::CUTC_ENSG00000014919::COX15	_ENST00000370483_ENST00000016171	ENST00000016171::1 ENST00000370483::1
COX15	COX15_680_0	24	10	99729637	99729660	plus	TTTG AGGGAAGGGACACTGTACCC	AGGGAAGGGACACTGTACCC	ENSG00000119929::CUTC_ENSG00000014919::COX15	_ENST00000370483_ENST00000016171	ENST00000016171::2 ENST00000370483::2
COX15	COX15_682_0	24	10	99729691	99729714	minus	TTTG AGGCCAGGGCAATACAGCAC	AGGCCAGGGCAATACAGCAC	ENSG00000119929::CUTC_ENSG00000014919::COX15	_ENST00000370483_ENST00000016171	ENST00000016171::2 ENST00000370483::2
COX5B	COX5B_5_1431	24	2	97647107	97647130	minus	TTTG CAGCCAGCATGATCTCCCTC	CAGCCAGCATGATCTCCCTC	ENSG00000135940::COX5B	_ENST00000258424_ENST00000494306_ENST00000464949_ENST00000491989	ENST00000494306::1 ENST00000258424::2 ENST00000491989::3 ENST00000464949::3
COX5B	COX5B_4_1431	24	2	97647062	97647085	plus	TTTA GGTGGTGTTCCCACTGATGA	GGTGGTGTTCCCACTGATGA	ENSG00000135940::COX5B	_ENST00000258424_ENST00000494306_ENST00000464949_ENST00000491989	ENST00000464949::3 ENST00000491989::3 ENST00000258424::2 ENST00000494306::1
COX5B	COX5B_11_1431	24	2	97647346	97647369	minus	TTTG GGGCCAGTACATTGTATGGG	GGGCCAGTACATTGTATGGG	ENSG00000135940::COX5B	_ENST00000258424_ENST00000464949_ENST00000491989_ENST00000494306	ENST00000464949::4 ENST00000494306::2 ENST00000258424::3 ENST00000491989::4
COX7B2	COX7B2_38_0	24	4	46735170	46735193	plus	TTTC TGGCCAAGGGAAACATCATG	TGGCCAAGGGAAACATCATG	ENSG00000170516::COX7B2	_ENST00000355591_ENST00000396533_ENST00000543208_ENST00000505102	ENST00000543208::3 ENST00000355591::3 ENST00000396533::4 ENST00000505102::4
COX7B2	COX7B2_37_0	24	4	46735163	46735186	minus	TTTC CCTTGGCCAGAAATGCACTA	CCTTGGCCAGAAATGCACTA	ENSG00000170516::COX7B2	_ENST00000355591_ENST00000396533_ENST00000543208_ENST00000505102	ENST00000543208::3 ENST00000355591::3 ENST00000396533::4 ENST00000505102::4
COX7B2	COX7B2_35_0	24	4	46735132	46735155	plus	TTTG CAGAATGCTTTGAATCTTGA	CAGAATGCTTTGAATCTTGA	ENSG00000170516::COX7B2	_ENST00000355591_ENST00000396533_ENST00000543208_ENST00000505102	ENST00000396533::4 ENST00000505102::4 ENST00000543208::3 ENST00000355591::3
CPSF1	CPSF1_12_0	24	8	144394408	144394431	minus	TTTC GCTGCTGCGCTACCAGGAGG	GCTGCTGCGCTACCAGGAGG	ENSG00000071894::CPSF1	_ENST00000531727_ENST00000526271_ENST00000620219_ENST00000532935_ENST00000616140	ENST00000616140::32 ENST00000532935::2 ENST00000526271::2 ENST00000531727::1 ENST00000620219::31
CPSF1	CPSF1_11_0	24	8	144394405	144394428	plus	TTTC CTCCTGGTAGCGCAGCAGCG	CTCCTGGTAGCGCAGCAGCG	ENSG00000071894::CPSF1	_ENST00000531727_ENST00000526271_ENST00000620219_ENST00000532935_ENST00000616140	ENST00000620219::31 ENST00000531727::1 ENST00000526271::2 ENST00000532935::2 ENST00000616140::32
CPSF1	CPSF1_8_0	24	8	144394005	144394028	minus	TTTC GGGGGCATGCGCCTGCTGCG	GGGGGCATGCGCCTGCTGCG	ENSG00000071894::CPSF1	_ENST00000531480_ENST00000532725_ENST00000531727_ENST00000620219_ENST00000532935_ENST00000526271_ENST00000616140	ENST00000526271::4 ENST00000620219::34 ENST00000616140::35 ENST00000532725::1 ENST00000532935::5 ENST00000531480::3 ENST00000531727::3
CPSF2	CPSF2_326_0	24	14	92131013	92131036	plus	TTTC TGGGGTCCAAGAAGAATCTG	TGGGGTCCAAGAAGAATCTG	ENSG00000165934::CPSF2	_ENST00000298875_ENST00000554290_ENST00000553427	ENST00000298875::3 ENST00000554290::3 ENST00000553427::3
CPSF2	CPSF2_324_0	24	14	92130968	92130991	plus	TTTC TGGACCAAAAAAAATGACGT	TGGACCAAAAAAAATGACGT	ENSG00000165934::CPSF2	_ENST00000298875_ENST00000554290_ENST00000553427	ENST00000553427::3 ENST00000554290::3 ENST00000298875::3
CPSF2	CPSF2_1281_0	24	14	92155208	92155231	minus	TTTA CGACTGCCTTCACCTTTCAT	CGACTGCCTTCACCTTTCAT	ENSG00000165934::CPSF2	_ENST00000298875_ENST00000555244	ENST00000298875::11 ENST00000555244::1
CPXCR1	CPXCR1_328_0	24	X	88753442	88753465	minus	TTTG TGAGCATTTCCAGCTGTATC	TGAGCATTTCCAGCTGTATC	ENSG00000147183::CPXCR1	_ENST00000276127_ENST00000614120_ENST00000373111	ENST00000373111::3 ENST00000614120::2 ENST00000276127::3
CPXCR1	CPXCR1_366_0	24	X	88754298	88754321	minus	TTTA ATTCCCAGAAGAGCTGCATG	ATTCCCAGAAGAGCTGCATG	ENSG00000147183::CPXCR1	_ENST00000276127_ENST00000614120_ENST00000373111	ENST00000276127::3 ENST00000614120::2 ENST00000373111::3
CPXCR1	CPXCR1_326_0	24	X	88753409	88753432	minus	TTTA GTAGGATAACTCATCCTGGG	GTAGGATAACTCATCCTGGG	ENSG00000147183::CPXCR1	_ENST00000276127_ENST00000614120_ENST00000373111	ENST00000373111::3 ENST00000614120::2 ENST00000276127::3
CRYGB	CRYGB_1_656	24	2	208142859	208142882	plus	TTTG TCCCCTCAATTCATCTCTGT	TCCCCTCAATTCATCTCTGT	ENSG00000182187::CRYGB	_ENST00000260988	ENST00000260988::3
CRYGB	CRYGB_0_656	24	2	208142802	208142825	plus	TTTC AGTGAGGTGGAAGCGGTCCT	AGTGAGGTGGAAGCGGTCCT	ENSG00000182187::CRYGB	_ENST00000260988	ENST00000260988::3
CRYGB	CRYGB_27_0	24	2	208142680	208142703	minus	TTTC TTGATTGGGGGGCTCCAAAT	TTGATTGGGGGGCTCCAAAT	ENSG00000182187::CRYGB	_ENST00000260988	ENST00000260988::3
CSE1L	CSE1L_410_0	24	20	49058468	49058491	minus	TTTG CAGATTTGCATCGCTGAGTT	CAGATTTGCATCGCTGAGTT	ENSG00000124207::CSE1L	_ENST00000396192_ENST00000262982	ENST00000262982::2 ENST00000396192::2
CSE1L	CSE1L_412_0	24	20	49058491	49058514	minus	TTTC TTTAAATATTCTGTTAGTGT	TTTAAATATTCTGTTAGTGT	ENSG00000124207::CSE1L	_ENST00000396192_ENST00000262982	ENST00000396192::2 ENST00000262982::2
CSE1L	CSE1L_408_0	24	20	49058448	49058471	plus	TTTA GATCCTATAGCAATGGAACT	GATCCTATAGCAATGGAACT	ENSG00000124207::CSE1L	_ENST00000396192_ENST00000262982	ENST00000396192::2 ENST00000262982::2
CSH1	CSH1_2_458	24	17	63895139	63895162	minus	TTTG ACACAAACTCGCACAACCAT	ACACAAACTCGCACAACCAT	ENSG00000136488::CSH1	_ENST00000329882_ENST00000453363_ENST00000316193_ENST00000558284_ENST00000610991	ENST00000558284::2 ENST00000453363::3 ENST00000329882::4 ENST00000316193::5 ENST00000610991::4
CSH1	CSH1_1_916	24	17	63895407	63895430	plus	TTTC TCTCCCCCAGCCCTCGAAGC	TCTCCCCCAGCCCTCGAAGC	ENSG00000136488::CSH1	_ENST00000329882_ENST00000558284	ENST00000558284::2 ENST00000329882::4
CSH1	CSH1_9_1374	24	17	63896161	63896184	plus	TTTG GACGGCACCAGCCTCTTGAA	GACGGCACCAGCCTCTTGAA	ENSG00000136488::CSH1	_ENST00000453363_ENST00000558284_ENST00000558661_ENST00000316193_ENST00000329882	ENST00000453363::2 ENST00000316193::2 ENST00000329882::2 ENST00000558284::1 ENST00000558661::2
CSHL1	CSHL1_32_0	24	17	63910806	63910829	minus	TTTA AAGAGGCTATGCTCCAAGCC	AAGAGGCTATGCTCCAAGCC	ENSG00000204414::CSHL1	_ENST00000560999_ENST00000558609_ENST00000558099_ENST00000309894_ENST00000392824_ENST00000611417	ENST00000558609::2 ENST00000560999::1 ENST00000611417::1 ENST00000309894::2 ENST00000558099::1 ENST00000392824::2
CSHL1	CSHL1_33_0	24	17	63910824	63910847	plus	TTTA AAAAGCCTGGATAAGGGAAC	AAAAGCCTGGATAAGGGAAC	ENSG00000204414::CSHL1	_ENST00000560999_ENST00000558609_ENST00000558099_ENST00000309894_ENST00000392824_ENST00000611417	ENST00000309894::2 ENST00000392824::2 ENST00000558099::1 ENST00000558609::2 ENST00000611417::1 ENST00000560999::1
CSHL1	CSHL1_189_0	24	17	63918343	63918366	minus	TTTG ACACCTACCAGGAGTTTGTA	ACACCTACCAGGAGTTTGTA	ENSG00000204414::CSHL1_ENSG00000259384::GH1	_ENST00000458650_ENST00000351388_ENST00000579711_ENST00000323322_ENST00000342364	ENST00000458650::2 ENST00000579711::1 ENST00000323322::2 ENST00000342364::2 ENST00000351388::2
CSN2	CSN2_18_5784	24	4	69960929	69960952	plus	TTTC TTGTGCACATACCTCCCTTG	TTGTGCACATACCTCCCTTG	ENSG00000135222::CSN2	_ENST00000353151	ENST00000353151::1
CSN2	CSN2_19_4820	24	4	69960043	69960066	minus	TTTC AAGCAGTGAGGTAAGTTAAC	AAGCAGTGAGGTAAGTTAAC	ENSG00000135222::CSN2	_ENST00000353151	ENST00000353151::2
CSN2	CSN2_11_3856	24	4	69958933	69958956	plus	TTTA ACCTTCTCAACTTTCTGCTA	ACCTTCTCAACTTTCTGCTA	ENSG00000135222::CSN2	_ENST00000353151	ENST00000353151::4
CST11	CST11_9_2465	24	20	23452688	23452711	plus	TTTC TACTGCCATCACTTCATGGA	TACTGCCATCACTTCATGGA	ENSG00000125831::CST11	_ENST00000377009_ENST00000377007	ENST00000377007::1 ENST00000377009::1
CST11	CST11_10_2465	24	20	23452698	23452721	minus	TTTC TAAGCGTCCATGAAGTGATG	TAAGCGTCCATGAAGTGATG	ENSG00000125831::CST11	_ENST00000377009_ENST00000377007	ENST00000377009::1 ENST00000377007::1
CST11	CST11_8_2465	24	20	23452637	23452660	plus	TTTC CTTGTTATACTGGTCGGTGA	CTTGTTATACTGGTCGGTGA	ENSG00000125831::CST11	_ENST00000377009_ENST00000377007	ENST00000377007::1 ENST00000377009::1
CST8	CST8_4_845	24	20	23491710	23491733	minus	TTTC CTGGCCACCAGGGCCAGGGG	CTGGCCACCAGGGCCAGGGG	ENSG00000125815::CST8_ENSG00000260202::RP3-333B15.4	_ENST00000449810_ENST00000246012	ENST00000246012::2 ENST00000449810::2
CST8	CST8_9_845	24	20	23491818	23491841	minus	TTTG TTGTATTCTTGCATGGCAAA	TTGTATTCTTGCATGGCAAA	ENSG00000260202::RP3-333B15.4_ENSG00000125815::CST8	_ENST00000449810_ENST00000246012	ENST00000246012::2 ENST00000449810::2
CST8	CST8_6_845	24	20	23491746	23491769	minus	TTTC CTCAGCACCCCTGTCTCATT	CTCAGCACCCCTGTCTCATT	ENSG00000125815::CST8_ENSG00000260202::RP3-333B15.4	_ENST00000449810_ENST00000246012	ENST00000449810::2 ENST00000246012::2
CTCFL	CTCFL_1036_0	24	20	57524089	57524112	plus	TTTC TCTCTGCACACTCCGTCTTT	TCTCTGCACACTCCGTCTTT	ENSG00000124092::CTCFL	_ENST00000423479_ENST00000608263_ENST00000609232_ENST00000429804_ENST00000243914_ENST00000371196_ENST00000608440_ENST00000426658_ENST00000422109_ENST00000432255_ENST00000422869_ENST00000608425_ENST00000608720_ENST00000608158_ENST00000607923_ENST00000481655	ENST00000607923::1 ENST00000608425::2 ENST00000432255::1 ENST00000426658::1 ENST00000608158::1 ENST00000608440::1 ENST00000481655::2 ENST00000429804::2 ENST00000422869::2 ENST00000423479::2 ENST00000608720::1 ENST00000609232::3 ENST00000422109::1 ENST00000243914::2 ENST00000608263::1 ENST00000371196::2
CTCFL	CTCFL_1039_0	24	20	57524157	57524180	minus	TTTC TGAGCAATTCACCAAGATCA	TGAGCAATTCACCAAGATCA	ENSG00000124092::CTCFL	_ENST00000423479_ENST00000608263_ENST00000609232_ENST00000429804_ENST00000243914_ENST00000371196_ENST00000608440_ENST00000426658_ENST00000422109_ENST00000432255_ENST00000422869_ENST00000608425_ENST00000608720_ENST00000608158_ENST00000607923_ENST00000481655	ENST00000371196::2 ENST00000608263::1 ENST00000243914::2 ENST00000609232::3 ENST00000608720::1 ENST00000422109::1 ENST00000481655::2 ENST00000429804::2 ENST00000608440::1 ENST00000422869::2 ENST00000423479::2 ENST00000608425::2 ENST00000432255::1 ENST00000607923::1 ENST00000608158::1 ENST00000426658::1
CTCFL	CTCFL_1037_0	24	20	57524133	57524156	plus	TTTC CGGCATCAACTCGAGTTCTT	CGGCATCAACTCGAGTTCTT	ENSG00000124092::CTCFL	_ENST00000423479_ENST00000608263_ENST00000609232_ENST00000429804_ENST00000243914_ENST00000371196_ENST00000608440_ENST00000426658_ENST00000422109_ENST00000432255_ENST00000422869_ENST00000608425_ENST00000608720_ENST00000608158_ENST00000607923_ENST00000481655	ENST00000609232::3 ENST00000608720::1 ENST00000422109::1 ENST00000371196::2 ENST00000608263::1 ENST00000243914::2 ENST00000432255::1 ENST00000608425::2 ENST00000607923::1 ENST00000426658::1 ENST00000608158::1 ENST00000481655::2 ENST00000429804::2 ENST00000608440::1 ENST00000423479::2 ENST00000422869::2
CTPS1	CTPS1_121_0	24	1	40983314	40983337	minus	TTTC CAATTCCTGATATAACACCA	CAATTCCTGATATAACACCA	ENSG00000171793::CTPS1	_ENST00000372621_ENST00000372616_ENST00000475060_ENST00000470271_ENST00000479480	ENST00000470271::2 ENST00000372621::2 ENST00000479480::2 ENST00000372616::1 ENST00000475060::2
CTPS1	CTPS1_122_0	24	1	40983381	40983404	minus	TTTG ATTGAAGTTACATGTAAACC	ATTGAAGTTACATGTAAACC	ENSG00000171793::CTPS1	_ENST00000372621_ENST00000372616_ENST00000475060_ENST00000470271_ENST00000479480	ENST00000372616::1 ENST00000475060::2 ENST00000372621::2 ENST00000470271::2 ENST00000479480::2
CTPS1	CTPS1_123_0	24	1	40983383	40983406	plus	TTTA CATGTAACTTCAATCAAAAT	CATGTAACTTCAATCAAAAT	ENSG00000171793::CTPS1	_ENST00000372621_ENST00000372616_ENST00000475060_ENST00000470271_ENST00000479480	ENST00000475060::2 ENST00000372616::1 ENST00000479480::2 ENST00000470271::2 ENST00000372621::2
CTRB1	CTRB1_2_3956	24	16	75222729	75222752	plus	TTTG GGGCCTCAGCCCTTATTCAC	GGGCCTCAGCCCTTATTCAC	ENSG00000168925::CTRB1	_ENST00000495583	ENST00000495583::1
CTRB1	CTRB1_5_5934	24	16	75224712	75224735	minus	TTTG GCAGACCAGGGGGCCGCCAG	GCAGACCAGGGGGCCGCCAG	ENSG00000168925::CTRB1	_ENST00000361017	ENST00000361017::7
CTRB1	CTRB1_3_3956	24	16	75222951	75222974	minus	TTTG TCCTGTGAGCAAGATGGGGA	TCCTGTGAGCAAGATGGGGA	ENSG00000168925::CTRB1	_ENST00000361017_ENST00000495583	ENST00000495583::2 ENST00000361017::3
CYLC2	CYLC2_378_0	24	9	103001591	103001614	plus	TTTG GGCCATATGATAATTACATT	GGCCATATGATAATTACATT	ENSG00000155833::CYLC2	_ENST00000374798_ENST00000612124_ENST00000487798	ENST00000374798::2 ENST00000612124::2 ENST00000487798::2
CYLC2	CYLC2_376_0	24	9	103001566	103001589	minus	TTTA CTCTTTGGCTATTAAAACAA	CTCTTTGGCTATTAAAACAA	ENSG00000155833::CYLC2	_ENST00000374798_ENST00000612124_ENST00000487798	ENST00000374798::2 ENST00000612124::2 ENST00000487798::2
CYLC2	CYLC2_377_0	24	9	103001570	103001593	plus	TTTA ATAGCCAAAGAGTAAACTTT	ATAGCCAAAGAGTAAACTTT	ENSG00000155833::CYLC2	_ENST00000374798_ENST00000612124_ENST00000487798	ENST00000612124::2 ENST00000374798::2 ENST00000487798::2
CYP7A1	CYP7A1_501_0	24	8	58500061	58500084	minus	TTTG ATTTGGGGGATTGCTATAGC	ATTTGGGGGATTGCTATAGC	ENSG00000167910::CYP7A1	_ENST00000301645	ENST00000301645::1
CYP7A1	CYP7A1_500_0	24	8	58500056	58500079	minus	TTTG GGGGATTGCTATAGCAGCAT	GGGGATTGCTATAGCAGCAT	ENSG00000167910::CYP7A1	_ENST00000301645	ENST00000301645::1
CYP7A1	CYP7A1_414_0	24	8	58498340	58498363	plus	TTTG CAGGTAAAAACATGACCATG	CAGGTAAAAACATGACCATG	ENSG00000167910::CYP7A1	_ENST00000301645	ENST00000301645::2
DAD1	DAD1_976_0	24	14	22589109	22589132	minus	TTTC GCGGTTCTTAGAAGAGTACT	GCGGTTCTTAGAAGAGTACT	ENSG00000129562::DAD1	_ENST00000535847_ENST00000250498_ENST00000538631_ENST00000543337	ENST00000543337::1 ENST00000535847::1 ENST00000538631::1 ENST00000250498::1
DAD1	DAD1_974_0	24	14	22588937	22588960	minus	TTTC ATCCTAGCGGGTAATGGTTC	ATCCTAGCGGGTAATGGTTC	ENSG00000129562::DAD1	_ENST00000250498_ENST00000538631	ENST00000250498::1 ENST00000538631::1
DAD1	DAD1_975_0	24	14	22588969	22588992	minus	TTTC TCTCGGGCTTCATCTCTTGT	TCTCGGGCTTCATCTCTTGT	ENSG00000129562::DAD1	_ENST00000250498_ENST00000538631	ENST00000538631::1 ENST00000250498::1
DAZL	DAZL_650_0	24	3	16598494	16598517	plus	TTTG CCTTCTGGTAAAATATAGCC	CCTTCTGGTAAAATATAGCC	ENSG00000092345::DAZL	_ENST00000250863_ENST00000454457_ENST00000399444	ENST00000250863::2 ENST00000454457::3 ENST00000399444::2
DAZL	DAZL_649_0	24	3	16598486	16598509	minus	TTTA CCAGAAGGCAAAATCATGCC	CCAGAAGGCAAAATCATGCC	ENSG00000092345::DAZL	_ENST00000250863_ENST00000454457_ENST00000399444	ENST00000399444::2 ENST00000454457::3 ENST00000250863::2
DAZL	DAZL_631_0	24	3	16598128	16598151	minus	TTTG CTAGATATGGTTCAGTGAAA	CTAGATATGGTTCAGTGAAA	ENSG00000092345::DAZL	_ENST00000250863_ENST00000399444_ENST00000454457	ENST00000250863::3 ENST00000454457::4 ENST00000399444::3
DBR1	DBR1_587_0	24	3	138174609	138174632	plus	TTTG CATGTGACGATACTTGGGCG	CATGTGACGATACTTGGGCG	ENSG00000138231::DBR1	_ENST00000260803_ENST00000477557_ENST00000463982	ENST00000463982::1 ENST00000477557::1 ENST00000260803::1
DBR1	DBR1_558_0	24	3	138173558	138173581	plus	TTTG AGGCTTCATGGTTTCCCCCA	AGGCTTCATGGTTTCCCCCA	ENSG00000138231::DBR1	_ENST00000260803_ENST00000477557_ENST00000463982	ENST00000260803::2 ENST00000463982::2 ENST00000477557::2
DBR1	DBR1_556_0	24	3	138173516	138173539	plus	TTTG GTGCCACCCAGCCACCATAG	GTGCCACCCAGCCACCATAG	ENSG00000138231::DBR1	_ENST00000260803_ENST00000477557_ENST00000463982	ENST00000477557::2 ENST00000260803::2 ENST00000463982::2
DCAF4L2	DCAF4L2_3_2472	24	8	87872776	87872799	minus	TTTC TCCTACGGTTAATTCTTCAG	TCCTACGGTTAATTCTTCAG	ENSG00000176566::DCAF4L2	_ENST00000319675	ENST00000319675::1
DCAF4L2	DCAF4L2_4_2472	24	8	87872783	87872806	minus	TTTA TTGTTTCTCCTACGGTTAAT	TTGTTTCTCCTACGGTTAAT	ENSG00000176566::DCAF4L2	_ENST00000319675	ENST00000319675::1
DCAF4L2	DCAF4L2_8_2472	24	8	87873202	87873225	plus	TTTC CACAGCGCAGATCAATGCCA	CACAGCGCAGATCAATGCCA	ENSG00000176566::DCAF4L2	_ENST00000319675	ENST00000319675::1
DCAF8L1	DCAF8L1_14_2492	24	X	27980570	27980593	minus	TTTC CTAACTGTGGTGATTCCACT	CTAACTGTGGTGATTCCACT	ENSG00000226372::DCAF8L1	_ENST00000441525	ENST00000441525::1
DCAF8L1	DCAF8L1_9_3115	24	X	27981051	27981074	minus	TTTA TTTGGTTACCCGTTAGTGGG	TTTGGTTACCCGTTAGTGGG	ENSG00000226372::DCAF8L1	_ENST00000441525	ENST00000441525::1
DCAF8L1	DCAF8L1_10_3115	24	X	27981088	27981111	plus	TTTC AAGTTCGACGTCTTCACTTG	AAGTTCGACGTCTTCACTTG	ENSG00000226372::DCAF8L1	_ENST00000441525	ENST00000441525::1
DCTN5	DCTN5_57_0	24	16	23642950	23642973	plus	TTTA GGCATCTGGGAACAAAGTCA	GGCATCTGGGAACAAAGTCA	ENSG00000166847::DCTN5	_ENST00000563188_ENST00000300087_ENST00000566298_ENST00000566053_ENST00000563998_ENST00000568589_ENST00000568272	ENST00000568589::2 ENST00000568272::2 ENST00000566053::2 ENST00000300087::2 ENST00000563998::2 ENST00000563188::2 ENST00000566298::1
DCTN5	DCTN5_56_0	24	16	23642946	23642969	minus	TTTG TTCCCAGATGCCTAAAAGAA	TTCCCAGATGCCTAAAAGAA	ENSG00000166847::DCTN5	_ENST00000563188_ENST00000300087_ENST00000566298_ENST00000566053_ENST00000563998_ENST00000568589_ENST00000568272	ENST00000563188::2 ENST00000566298::1 ENST00000568589::2 ENST00000568272::2 ENST00000566053::2 ENST00000300087::2 ENST00000563998::2
DCTN5	DCTN5_577_0	24	16	23658527	23658550	minus	TTTG CCAGATCCCCTCGGATAATA	CCAGATCCCCTCGGATAATA	ENSG00000166847::DCTN5	_ENST00000300087_ENST00000568589_ENST00000563998_ENST00000563188_ENST00000566298	ENST00000563998::3 ENST00000566298::2 ENST00000568589::3 ENST00000300087::3 ENST00000563188::4
DDB1	DDB1_1062_0	24	11	61331532	61331555	minus	TTTC AGGCCCAAGGTAAGTGTTGC	AGGCCCAAGGTAAGTGTTGC	ENSG00000167986::DDB1	_ENST00000301764_ENST00000539426_ENST00000543658_ENST00000540166_ENST00000537120_ENST00000543162_ENST00000535283_ENST00000542337_ENST00000543627	ENST00000535283::1 ENST00000537120::2 ENST00000543658::2 ENST00000540166::4 ENST00000539426::2 ENST00000543627::3 ENST00000301764::2 ENST00000543162::2 ENST00000542337::3
DDB1	DDB1_1135_0	24	11	61334711	61334734	plus	TTTC AGAGCCTCCACACCATGGTG	AGAGCCTCCACACCATGGTG	ENSG00000167986::DDB1_ENSG00000149476::TKFC	_ENST00000529121_ENST00000530456_ENST00000524968_ENST00000394900_ENST00000530057_ENST00000532173_ENST00000529620_ENST00000525170_ENST00000533393	ENST00000529620::2 ENST00000533393::2 ENST00000532173::3 ENST00000524968::1 ENST00000530057::2 ENST00000530456::2 ENST00000529121::2 ENST00000525170::3 ENST00000394900::2
DDB1	DDB1_1063_0	24	11	61331594	61331617	plus	TTTG ACGGGCCGAAGCCCCTCGGC	ACGGGCCGAAGCCCCTCGGC	ENSG00000167986::DDB1	_ENST00000301764_ENST00000539426_ENST00000543658_ENST00000540166_ENST00000537120_ENST00000543162_ENST00000535283_ENST00000542337_ENST00000543627	ENST00000543627::3 ENST00000542337::3 ENST00000301764::2 ENST00000543162::2 ENST00000537120::2 ENST00000535283::1 ENST00000543658::2 ENST00000540166::4 ENST00000539426::2
DDI1	DDI1_1_515	24	11	104036895	104036918	plus	TTTG AGCTCCGAAACTTCAAGGTC	AGCTCCGAAACTTCAAGGTC	ENSG00000170967::DDI1_ENSG00000170962::PDGFD	_ENST00000529268_ENST00000302259	ENST00000529268::1 ENST00000302259::1
DDI1	DDI1_2_515	24	11	104037000	104037023	minus	TTTG AGGCCGTAGGAGCCCAGGGA	AGGCCGTAGGAGCCCAGGGA	ENSG00000170967::DDI1_ENSG00000170962::PDGFD	_ENST00000529268_ENST00000302259	ENST00000529268::1 ENST00000302259::1
DDI1	DDI1_0_515	24	11	104036885	104036908	minus	TTTC GGAGCTCAAAGTCGGGGCTG	GGAGCTCAAAGTCGGGGCTG	ENSG00000170962::PDGFD_ENSG00000170967::DDI1	_ENST00000529268_ENST00000302259	ENST00000529268::1 ENST00000302259::1
DDX10	DDX10_25_0	24	11	108665314	108665337	minus	TTTC ATAGTTCTGCATGAGGCGGC	ATAGTTCTGCATGAGGCGGC	ENSG00000178105::DDX10	_ENST00000322536_ENST00000534774_ENST00000526794	ENST00000322536::1 ENST00000534774::1 ENST00000526794::1
DDX10	DDX10_23_0	24	11	108665229	108665252	minus	TTTG TTCTGCCTATGGCTGTGTTT	TTCTGCCTATGGCTGTGTTT	ENSG00000178105::DDX10	_ENST00000322536_ENST00000534774_ENST00000526794	ENST00000534774::1 ENST00000322536::1 ENST00000526794::1
DDX10	DDX10_315_0	24	11	108673500	108673523	plus	TTTC CCTTGTCCAAAAAAACATTG	CCTTGTCCAAAAAAACATTG	ENSG00000178105::DDX10	_ENST00000322536_ENST00000526794_ENST00000534774	ENST00000526794::2 ENST00000322536::2 ENST00000534774::2
DDX18	DDX18_342_0	24	2	117822139	117822162	plus	TTTG TTAGAATACCCCAGGATTTA	TTAGAATACCCCAGGATTTA	ENSG00000088205::DDX18	_ENST00000263239_ENST00000489933_ENST00000474694_ENST00000415038	ENST00000474694::8 ENST00000489933::2 ENST00000415038::1 ENST00000263239::7
DDX18	DDX18_448_0	24	2	117824563	117824586	plus	TTTC AGCACGTAGACAGACTATGC	AGCACGTAGACAGACTATGC	ENSG00000088205::DDX18	_ENST00000476149_ENST00000263239_ENST00000415038_ENST00000474694	ENST00000263239::8 ENST00000474694::9 ENST00000415038::2 ENST00000476149::1
DDX18	DDX18_20_0	24	2	117814775	117814798	minus	TTTC ATCGGCAGGTGTGACATTCT	ATCGGCAGGTGTGACATTCT	ENSG00000088205::DDX18	_ENST00000263239	ENST00000263239::1
DDX21	DDX21_138_0	24	10	68959920	68959943	minus	TTTG GATTTAGGAGAATTCATGTC	GATTTAGGAGAATTCATGTC	ENSG00000165732::DDX21	_ENST00000354185_ENST00000620315	ENST00000620315::2 ENST00000354185::2
DDX21	DDX21_137_0	24	10	68959914	68959937	minus	TTTA GGAGAATTCATGTCAACTTC	GGAGAATTCATGTCAACTTC	ENSG00000165732::DDX21	_ENST00000354185_ENST00000620315	ENST00000620315::2 ENST00000354185::2
DDX21	DDX21_17_0	24	10	68956255	68956278	plus	TTTG GAATCAGACACCGCAATGAA	GAATCAGACACCGCAATGAA	ENSG00000165732::DDX21	_ENST00000354185	ENST00000354185::1
DDX41	DDX41_4_4920	24	5	177516301	177516324	plus	TTTA AGGTGCTGGTGCTGATCCAG	AGGTGCTGGTGCTGATCCAG	ENSG00000183258::DDX41	_ENST00000330503_ENST00000505081_ENST00000507955_ENST00000512431_ENST00000503078_ENST00000504781_ENST00000629036_ENST00000509576_ENST00000506965_ENST00000515562_ENST00000510171	ENST00000503078::2 ENST00000512431::3 ENST00000507955::3 ENST00000509576::3 ENST00000504781::1 ENST00000330503::2 ENST00000505081::3 ENST00000506965::3 ENST00000629036::3 ENST00000510171::3 ENST00000515562::2
DDX41	DDX41_17_3936	24	5	177515700	177515723	plus	TTTC CTTGAAGCTCTTGATGGGTG	CTTGAAGCTCTTGATGGGTG	ENSG00000183258::DDX41	_ENST00000330503_ENST00000505081_ENST00000515562_ENST00000503078_ENST00000507955_ENST00000504781_ENST00000508279_ENST00000512431_ENST00000509576_ENST00000629036	ENST00000512431::5 ENST00000330503::5 ENST00000504781::4 ENST00000503078::5 ENST00000505081::4 ENST00000515562::3 ENST00000629036::6 ENST00000507955::6 ENST00000509576::6 ENST00000508279::1
DDX41	DDX41_16_3936	24	5	177515671	177515694	minus	TTTC CTGCAGGTAGTCAGGGGCTG	CTGCAGGTAGTCAGGGGCTG	ENSG00000183258::DDX41	_ENST00000330503_ENST00000505081_ENST00000515562_ENST00000503078_ENST00000507955_ENST00000504781_ENST00000508279_ENST00000512431_ENST00000509576_ENST00000629036	ENST00000515562::3 ENST00000629036::6 ENST00000330503::5 ENST00000512431::5 ENST00000504781::4 ENST00000503078::5 ENST00000505081::4 ENST00000507955::6 ENST00000509576::6 ENST00000508279::1
DDX4	DDX4_44_0	24	5	55738968	55738991	minus	TTTC TGCTTCCCAATCTTCATCTC	TGCTTCCCAATCTTCATCTC	ENSG00000177058::SLC38A9_ENSG00000152670::DDX4	_ENST00000514278_ENST00000508580_ENST00000505374_ENST00000353507_ENST00000506511_ENST00000506848_ENST00000515709_ENST00000354991_ENST00000514679	ENST00000353507::2 ENST00000514679::2 ENST00000506848::2 ENST00000505374::2 ENST00000506511::2 ENST00000508580::2 ENST00000515709::2 ENST00000354991::1 ENST00000514278::2
DDX4	DDX4_329_0	24	5	55746194	55746217	plus	TTTA ACAGGACTCCAGCTTCATCA	ACAGGACTCCAGCTTCATCA	ENSG00000177058::SLC38A9_ENSG00000152670::DDX4	_ENST00000514278_ENST00000515709_ENST00000353507_ENST00000505374_ENST00000506511_ENST00000508580_ENST00000514679_ENST00000506848_ENST00000511491_ENST00000354991	ENST00000514278::3 ENST00000505374::3 ENST00000353507::3 ENST00000511491::2 ENST00000508580::3 ENST00000506511::3 ENST00000354991::2 ENST00000515709::3 ENST00000506848::3 ENST00000514679::3
DDX4	DDX4_328_0	24	5	55746159	55746182	minus	TTTC TCCAGAATACCTATCCTGTG	TCCAGAATACCTATCCTGTG	ENSG00000177058::SLC38A9_ENSG00000152670::DDX4	_ENST00000514278_ENST00000515709_ENST00000353507_ENST00000505374_ENST00000506511_ENST00000508580_ENST00000514679_ENST00000506848_ENST00000511491_ENST00000354991	ENST00000353507::3 ENST00000505374::3 ENST00000514278::3 ENST00000506511::3 ENST00000508580::3 ENST00000511491::2 ENST00000354991::2 ENST00000514679::3 ENST00000506848::3 ENST00000515709::3
DDX56	DDX56_177_0	24	7	44572881	44572904	plus	TTTA CCCACCTCTGAGAGACTGAG	CCCACCTCTGAGAGACTGAG	ENSG00000136271::DDX56	_ENST00000258772_ENST00000446987_ENST00000467318_ENST00000421223_ENST00000485367_ENST00000433257_ENST00000431640_ENST00000479440	ENST00000433257::2 ENST00000467318::2 ENST00000431640::3 ENST00000485367::2 ENST00000258772::3 ENST00000479440::2 ENST00000446987::3 ENST00000421223::3
DDX56	DDX56_171_0	24	7	44572585	44572608	minus	TTTG GCTTTGAAGAAGAGCTCAAG	GCTTTGAAGAAGAGCTCAAG	ENSG00000136271::DDX56	_ENST00000446987_ENST00000258772_ENST00000467318_ENST00000421223_ENST00000485367_ENST00000433257_ENST00000431640_ENST00000415758	ENST00000421223::4 ENST00000485367::3 ENST00000467318::3 ENST00000258772::4 ENST00000431640::4 ENST00000446987::4 ENST00000415758::3 ENST00000433257::3
DDX56	DDX56_170_0	24	7	44572579	44572602	minus	TTTG AAGAAGAGCTCAAGAGTCTC	AAGAAGAGCTCAAGAGTCTC	ENSG00000136271::DDX56	_ENST00000446987_ENST00000258772_ENST00000467318_ENST00000421223_ENST00000485367_ENST00000433257_ENST00000431640_ENST00000415758	ENST00000485367::3 ENST00000421223::4 ENST00000446987::4 ENST00000431640::4 ENST00000467318::3 ENST00000258772::4 ENST00000433257::3 ENST00000415758::3
DEFA6	DEFA6_1_1588	24	8	6925824	6925847	minus	TTTG GGTAAGAGACACCAGCATTG	GGTAAGAGACACCAGCATTG	ENSG00000164822::DEFA6	_ENST00000297436	ENST00000297436::1
DEFA6	DEFA6_2_1588	24	8	6925856	6925879	minus	TTTG CAGAGGATGCAAGCTCAAGT	CAGAGGATGCAAGCTCAAGT	ENSG00000164822::DEFA6	_ENST00000297436	ENST00000297436::1
DEFA6	DEFA6_4_1588	24	8	6925902	6925925	plus	TTTG CCCCACGCTGCTCCTGGGCA	CCCCACGCTGCTCCTGGGCA	ENSG00000164822::DEFA6	_ENST00000297436	ENST00000297436::1
DEFB103B	DEFB103B_0_1640	24	CHR_HSCHR8_3_CTG1	7421999	7422022	plus	TTTC CCAGCCCATCTTACCTGGAA	CCAGCCCATCTTACCTGGAA	ENSG00000273641::DEFB103B	_ENST00000613448	ENST00000613448::1
DEFB103B	DEFB103B_1_1640	24	CHR_HSCHR8_3_CTG1	7422010	7422033	minus	TTTG GTGCCTGTTCCAGGTAAGAT	GTGCCTGTTCCAGGTAAGAT	ENSG00000273641::DEFB103B	_ENST00000613448	ENST00000613448::1
DEFB103B	DEFB103B_13_410	24	CHR_HSCHR8_3_CTG1	7420927	7420950	plus	TTTA TTTCTTTCTTCGGCAGCATT	TTTCTTTCTTCGGCAGCATT	ENSG00000273641::DEFB103B	_ENST00000613448	ENST00000613448::2
DEFB104A	DEFB104A_6_4944	24	8	7841149	7841172	plus	TTTG AGAAAATGGGATGAGAGCTT	AGAAAATGGGATGAGAGCTT	ENSG00000176782::DEFB104A	_ENST00000314265	ENST00000314265::2
DEFB104A	DEFB104A_5_4944	24	8	7841134	7841157	minus	TTTC TCAAACAGCATGCATAGGTG	TCAAACAGCATGCATAGGTG	ENSG00000176782::DEFB104A	_ENST00000314265	ENST00000314265::2
DEFB104A	DEFB104A_7_4944	24	8	7841164	7841187	minus	TTTG TACGATTCAGTAAGCTCTCA	TACGATTCAGTAAGCTCTCA	ENSG00000176782::DEFB104A	_ENST00000314265	ENST00000314265::2
DEFB106A	DEFB106A_19_0	24	8	7825198	7825221	plus	TTTG CCGTGCTCTTCTTTCTGACC	CCGTGCTCTTCTTTCTGACC	ENSG00000186579::DEFB106A	_ENST00000335186	ENST00000335186::1
DEFB106A	DEFB106A_30_3485	24	8	7828822	7828845	minus	TTTA AGTTTGTTGCATTTCTCATC	AGTTTGTTGCATTTCTCATC	ENSG00000186579::DEFB106A	_ENST00000335186	ENST00000335186::2
DEFB106A	DEFB106A_29_3485	24	8	7828819	7828842	plus	TTTG ATGAGAAATGCAACAAACTT	ATGAGAAATGCAACAAACTT	ENSG00000186579::DEFB106A	_ENST00000335186	ENST00000335186::2
DEFB118	DEFB118_14_0	24	20	31368633	31368656	minus	TTTC ATGGTCCTTGGGAAGCAGGA	ATGGTCCTTGGGAAGCAGGA	ENSG00000131068::DEFB118	_ENST00000253381	ENST00000253381::1
DEFB118	DEFB118_16_4500	24	20	31373075	31373098	minus	TTTC TTGCTGCTTACTTCAAAGTA	TTGCTGCTTACTTCAAAGTA	ENSG00000131068::DEFB118	_ENST00000253381	ENST00000253381::2
DEFB118	DEFB118_9_4500	24	20	31372845	31372868	plus	TTTA TTATTCAGCCTATAGTGGTG	TTATTCAGCCTATAGTGGTG	ENSG00000131068::DEFB118	_ENST00000253381	ENST00000253381::2
DEFB123	DEFB123_18_0	24	20	31440719	31440742	plus	TTTG ACTGTGCTGCTGCTCTTATC	ACTGTGCTGCTGCTCTTATC	ENSG00000180424::DEFB123	_ENST00000376309	ENST00000376309::1
DEFB123	DEFB123_16_0	24	20	31440682	31440705	plus	TTTG GGCTGCCTTAGCCATGAAGC	GGCTGCCTTAGCCATGAAGC	ENSG00000180424::DEFB123	_ENST00000376309	ENST00000376309::1
DEFB123	DEFB123_353_0	24	20	31450019	31450042	plus	TTTG TGTCAGGTGGCACCCAAAGA	TGTCAGGTGGCACCCAAAGA	ENSG00000180424::DEFB123	_ENST00000376309	ENST00000376309::2
DEFB129	DEFB129_1_518	24	20	227310	227333	plus	TTTG CCAGCCTCATGCTACAGTAC	CCAGCCTCATGCTACAGTAC	ENSG00000125903::DEFB129	_ENST00000246105	ENST00000246105::1
DEFB129	DEFB129_0_518	24	20	227301	227324	plus	TTTC CTATCTTTGCCAGCCTCATG	CTATCTTTGCCAGCCTCATG	ENSG00000125903::DEFB129	_ENST00000246105	ENST00000246105::1
DEFB129	DEFB129_23_2072	24	20	229309	229332	plus	TTTG GGGAGATGCAGGGATCACTG	GGGAGATGCAGGGATCACTG	ENSG00000125903::DEFB129	_ENST00000246105	ENST00000246105::2
DGAT2L6	DGAT2L6_15_0	24	X	70177588	70177611	plus	TTTC TTCTCCCGACTGAATCTCCA	TTCTCCCGACTGAATCTCCA	ENSG00000184210::DGAT2L6	_ENST00000333026	ENST00000333026::1
DGAT2L6	DGAT2L6_16_0	24	X	70177602	70177625	minus	TTTG GAGGCCCTCCTGGAGATTCA	GAGGCCCTCCTGGAGATTCA	ENSG00000184210::DGAT2L6	_ENST00000333026	ENST00000333026::1
DGAT2L6	DGAT2L6_18_0	24	X	70177636	70177659	plus	TTTG CAATGGATCCCAGTCTATAT	CAATGGATCCCAGTCTATAT	ENSG00000184210::DGAT2L6	_ENST00000333026	ENST00000333026::1
DGCR8	DGCR8_130_0	24	22	20085958	20085981	plus	TTTA ATATGGAGACAGATGAGAGC	ATATGGAGACAGATGAGAGC	ENSG00000128191::DGCR8	_ENST00000351989_ENST00000457069_ENST00000383024_ENST00000495826_ENST00000407755	ENST00000351989::2 ENST00000407755::1 ENST00000495826::1 ENST00000383024::2 ENST00000457069::2
DGCR8	DGCR8_133_0	24	22	20086296	20086319	minus	TTTA CATCCTTAAGCAACTTAAGG	CATCCTTAAGCAACTTAAGG	ENSG00000128191::DGCR8	_ENST00000351989_ENST00000457069_ENST00000383024_ENST00000495826_ENST00000407755	ENST00000457069::2 ENST00000383024::2 ENST00000495826::1 ENST00000407755::1 ENST00000351989::2
DGCR8	DGCR8_132_0	24	22	20086171	20086194	minus	TTTG GAGAGAAGAGAAGCTCCGTA	GAGAGAAGAGAAGCTCCGTA	ENSG00000128191::DGCR8	_ENST00000351989_ENST00000457069_ENST00000383024_ENST00000495826_ENST00000407755	ENST00000407755::1 ENST00000351989::2 ENST00000383024::2 ENST00000457069::2 ENST00000495826::1
DHX15	DHX15_2810_0	24	4	24576553	24576576	plus	TTTG TTGAAGCTCGCAACTCCTTC	TTGAAGCTCGCAACTCCTTC	ENSG00000109606::DHX15	_ENST00000336812_ENST00000511553_ENST00000513092	ENST00000513092::3 ENST00000336812::2 ENST00000511553::3
DHX15	DHX15_2812_0	24	4	24576636	24576659	plus	TTTA GACCGATCTTCACGATCCCG	GACCGATCTTCACGATCCCG	ENSG00000109606::DHX15	_ENST00000336812_ENST00000511553_ENST00000513092	ENST00000513092::3 ENST00000511553::3 ENST00000336812::2
DHX15	DHX15_2808_0	24	4	24576499	24576522	minus	TTTG AAAGCTTCCCATTCAGCTCA	AAAGCTTCCCATTCAGCTCA	ENSG00000109606::DHX15	_ENST00000336812_ENST00000511553	ENST00000511553::3 ENST00000336812::2
DHX8	DHX8_22_0	24	17	43484124	43484147	plus	TTTG GTGTCAAAGGTTTGCACTGA	GTGTCAAAGGTTTGCACTGA	ENSG00000067596::DHX8	_ENST00000592258_ENST00000540306_ENST00000262415_ENST00000605777	ENST00000262415::1 ENST00000605777::1 ENST00000592258::1 ENST00000540306::1
DHX8	DHX8_23_0	24	17	43484138	43484161	plus	TTTG CACTGAGCTGGACAATCACT	CACTGAGCTGGACAATCACT	ENSG00000067596::DHX8	_ENST00000592258_ENST00000540306_ENST00000262415_ENST00000605777	ENST00000605777::1 ENST00000592258::1 ENST00000540306::1 ENST00000262415::1
DHX8	DHX8_20_0	24	17	43484086	43484109	minus	TTTG GCAAGTTCTTCCGCGGGGCC	GCAAGTTCTTCCGCGGGGCC	ENSG00000067596::DHX8	_ENST00000592258_ENST00000540306_ENST00000262415	ENST00000262415::1 ENST00000592258::1 ENST00000540306::1
DHX9	DHX9_116_0	24	1	182842558	182842581	minus	TTTA ACGTCACCCATGATTCAAGT	ACGTCACCCATGATTCAAGT	ENSG00000135829::DHX9	_ENST00000367549_ENST00000483416	ENST00000367549::2 ENST00000483416::2
DHX9	DHX9_160_0	24	1	182843382	182843405	minus	TTTC ATTTATTCGAACCAAATAGT	ATTTATTCGAACCAAATAGT	ENSG00000135829::DHX9	_ENST00000367549_ENST00000483416	ENST00000483416::3 ENST00000367549::3
DHX9	DHX9_155_0	24	1	182843308	182843331	minus	TTTC CCATGCCAGTGTAATTATAA	CCATGCCAGTGTAATTATAA	ENSG00000135829::DHX9	_ENST00000367549_ENST00000483416	ENST00000367549::3 ENST00000483416::3
DIEXF	DIEXF_454_0	24	1	209838941	209838964	plus	TTTG CGGGTGGTGCAGCTCTTCAT	CGGGTGGTGCAGCTCTTCAT	ENSG00000117597::DIEXF	_ENST00000457820_ENST00000491415	ENST00000457820::1 ENST00000491415::7
DIEXF	DIEXF_457_0	24	1	209839020	209839043	plus	TTTC AGGGAGAATATGGATCAGAT	AGGGAGAATATGGATCAGAT	ENSG00000117597::DIEXF	_ENST00000457820_ENST00000491415	ENST00000457820::1 ENST00000491415::7
DIEXF	DIEXF_455_0	24	1	209838972	209838995	minus	TTTC TTCTTGCTGTCACCCTCGAG	TTCTTGCTGTCACCCTCGAG	ENSG00000117597::DIEXF	_ENST00000457820_ENST00000491415	ENST00000491415::7 ENST00000457820::1
DIMT1	DIMT1_713_0	24	5	62403306	62403329	plus	TTTC AAAATGTGCTGCCCAATCCC	AAAATGTGCTGCCCAATCCC	ENSG00000086189::DIMT1_ENSG00000068796::KIF2A	_ENST00000199320_ENST00000506390_ENST00000514911_ENST00000509182	ENST00000514911::2 ENST00000509182::2 ENST00000199320::2 ENST00000506390::2
DIMT1	DIMT1_653_0	24	5	62402047	62402070	plus	TTTC TAACAACTTTACAGTCATGT	TAACAACTTTACAGTCATGT	ENSG00000086189::DIMT1_ENSG00000068796::KIF2A	_ENST00000199320_ENST00000506390_ENST00000514911_ENST00000509182	ENST00000199320::3 ENST00000506390::3 ENST00000509182::3 ENST00000514911::3
DIMT1	DIMT1_654_0	24	5	62402058	62402081	plus	TTTA CAGTCATGTTGCCAGTTCCA	CAGTCATGTTGCCAGTTCCA	ENSG00000086189::DIMT1_ENSG00000068796::KIF2A	_ENST00000199320_ENST00000506390_ENST00000514911_ENST00000509182	ENST00000509182::3 ENST00000514911::3 ENST00000506390::3 ENST00000199320::3
DIS3	DIS3_1377_0	24	13	72781807	72781830	plus	TTTA AGAACGTCTTGGACTTGAGC	AGAACGTCTTGGACTTGAGC	ENSG00000083520::DIS3	_ENST00000377767_ENST00000377780_ENST00000490646_ENST00000545453_ENST00000475871	ENST00000377767::1 ENST00000377780::1 ENST00000545453::1 ENST00000490646::1 ENST00000475871::1
DIS3	DIS3_1349_0	24	13	72780933	72780956	plus	TTTC TCACTTCTTGAAGAACTGTT	TCACTTCTTGAAGAACTGTT	ENSG00000083520::DIS3	_ENST00000377767_ENST00000475871_ENST00000490646_ENST00000545453	ENST00000475871::3 ENST00000490646::2 ENST00000377767::2 ENST00000545453::3
DIS3	DIS3_1347_0	24	13	72780852	72780875	minus	TTTC TATACTTTCACTAATGAGCA	TATACTTTCACTAATGAGCA	ENSG00000083520::DIS3	_ENST00000377767_ENST00000475871_ENST00000490646_ENST00000545453	ENST00000475871::3 ENST00000377767::2 ENST00000490646::2 ENST00000545453::3
DKC1	DKC1_71_0	24	X	154764907	154764930	minus	TTTC TTCTTATGTTTCTTTGGCAA	TTCTTATGTTTCTTTGGCAA	ENSG00000130826::DKC1	_ENST00000620277_ENST00000413910_ENST00000369550_ENST00000475423_ENST00000473552_ENST00000452771	ENST00000475423::2 ENST00000620277::2 ENST00000452771::1 ENST00000369550::2 ENST00000413910::2 ENST00000473552::2
DKC1	DKC1_70_0	24	X	154764906	154764929	plus	TTTG CCAAAGAAACATAAGAAGAA	CCAAAGAAACATAAGAAGAA	ENSG00000130826::DKC1	_ENST00000620277_ENST00000413910_ENST00000369550_ENST00000475423_ENST00000473552_ENST00000452771	ENST00000475423::2 ENST00000620277::2 ENST00000452771::1 ENST00000369550::2 ENST00000413910::2 ENST00000473552::2
DKC1	DKC1_101_0	24	X	154765427	154765450	plus	TTTC TGTCCTGTCGAAGGAAATAC	TGTCCTGTCGAAGGAAATAC	ENSG00000130826::DKC1	_ENST00000620277_ENST00000369550_ENST00000452771_ENST00000413910_ENST00000473552_ENST00000437719	ENST00000452771::2 ENST00000437719::2 ENST00000369550::3 ENST00000413910::3 ENST00000620277::3 ENST00000473552::3
DLST	DLST_120_0	24	14	74885572	74885595	plus	TTTG TTTCTTGCAGGGGTCTCCTT	TTTCTTGCAGGGGTCTCCTT	ENSG00000119689::DLST	_ENST00000555492_ENST00000556460_ENST00000334220_ENST00000557012_ENST00000554612_ENST00000555071_ENST00000238671_ENST00000556582_ENST00000555459_ENST00000556190_ENST00000555988	ENST00000556460::3 ENST00000238671::3 ENST00000555988::1 ENST00000334220::3 ENST00000555492::2 ENST00000555071::3 ENST00000555459::2 ENST00000556582::2 ENST00000556190::3 ENST00000557012::3 ENST00000554612::2
DLST	DLST_121_0	24	14	74885576	74885599	plus	TTTC TTGCAGGGGTCTCCTTATGC	TTGCAGGGGTCTCCTTATGC	ENSG00000119689::DLST	_ENST00000555492_ENST00000556460_ENST00000334220_ENST00000557012_ENST00000554612_ENST00000555071_ENST00000238671_ENST00000556582_ENST00000555459_ENST00000556190_ENST00000555988	ENST00000554612::2 ENST00000556190::3 ENST00000557012::3 ENST00000555492::2 ENST00000334220::3 ENST00000555459::2 ENST00000556582::2 ENST00000555071::3 ENST00000556460::3 ENST00000555988::1 ENST00000238671::3
DLST	DLST_247_0	24	14	74889088	74889111	plus	TTTG TAGCATTAACAACAGTGTCT	TAGCATTAACAACAGTGTCT	ENSG00000119689::DLST	_ENST00000556460_ENST00000550473_ENST00000238671_ENST00000555492_ENST00000334220_ENST00000557012_ENST00000556582_ENST00000555089_ENST00000555071_ENST00000555190_ENST00000554806_ENST00000626051_ENST00000555988	ENST00000555492::3 ENST00000556582::3 ENST00000555190::2 ENST00000238671::4 ENST00000334220::4 ENST00000555988::2 ENST00000555071::4 ENST00000554806::3 ENST00000550473::1 ENST00000626051::3 ENST00000555089::3 ENST00000556460::4 ENST00000557012::4
DMP1	DMP1_351_0	24	4	87656521	87656544	plus	TTTG GGGATTATCCTGTGCTCTCC	GGGATTATCCTGTGCTCTCC	ENSG00000152592::DMP1_ENSG00000249001::RP11-742B18.1	_ENST00000339673_ENST00000282479	ENST00000282479::2 ENST00000339673::2
DMP1	DMP1_375_0	24	4	87657024	87657047	minus	TTTG ATACCTGGTTACCTAGAAAA	ATACCTGGTTACCTAGAAAA	ENSG00000152592::DMP1_ENSG00000249001::RP11-742B18.1	_ENST00000339673_ENST00000282479	ENST00000339673::3 ENST00000282479::3
DMP1	DMP1_467_0	24	4	87659213	87659236	plus	TTTG CAGGGTCATTTGGCTCAGGC	CAGGGTCATTTGGCTCAGGC	ENSG00000152592::DMP1_ENSG00000249001::RP11-742B18.1	_ENST00000339673_ENST00000282479	ENST00000339673::4 ENST00000282479::4
DMRT1	DMRT1_13_0	24	9	841914	841937	minus	TTTG CCAAAGCCCCCGGCTCTGCC	CCAAAGCCCCCGGCTCTGCC	ENSG00000137090::DMRT1	_ENST00000382276_ENST00000564322	ENST00000564322::1 ENST00000382276::1
DMRT1	DMRT1_14_0	24	9	841929	841952	plus	TTTG GCAAAGCGTCTGGGGCGCTA	GCAAAGCGTCTGGGGCGCTA	ENSG00000137090::DMRT1	_ENST00000382276_ENST00000564322	ENST00000382276::1 ENST00000564322::1
DMRT1	DMRT1_171_0	24	9	847026	847049	minus	TTTG ACAAGCAGCTCGGCCGCACT	ACAAGCAGCTCGGCCGCACT	ENSG00000137090::DMRT1	_ENST00000564322_ENST00000382276_ENST00000569227	ENST00000564322::2 ENST00000382276::2 ENST00000569227::2
DMRTB1	DMRTB1_19_0	24	1	53459442	53459465	minus	TTTG TCGGCCATTGGCAGGGTCAG	TCGGCCATTGGCAGGGTCAG	ENSG00000143006::DMRTB1	_ENST00000371445	ENST00000371445::1
DMRTB1	DMRTB1_20_0	24	1	53459517	53459540	minus	TTTG CCCGCGTGTCCCTTGACGGG	CCCGCGTGTCCCTTGACGGG	ENSG00000143006::DMRTB1	_ENST00000371445	ENST00000371445::1
DMRTB1	DMRTB1_21_0	24	1	53459937	53459960	plus	TTTG GGGCGGAGGCCGCAGGCAGT	GGGCGGAGGCCGCAGGCAGT	ENSG00000143006::DMRTB1	_ENST00000371445	ENST00000371445::1
DNAJA3	DNAJA3_6_0	24	CHR_HSCHR16_3_CTG1	4427982	4428005	plus	TTTG CGTCTTCCCTGACCTCTTGC	CGTCTTCCCTGACCTCTTGC	ENSG00000276726::DNAJA3	_ENST00000612103_ENST00000614397_ENST00000631547_ENST00000633082_ENST00000615114_ENST00000632858_ENST00000633931	ENST00000615114::1 ENST00000633931::1 ENST00000632858::1 ENST00000614397::1 ENST00000631547::1 ENST00000612103::1 ENST00000633082::1
DNAJA3	DNAJA3_243_0	24	CHR_HSCHR16_3_CTG1	4436364	4436387	plus	TTTG TACTGCCTCCTTCCACACGA	TACTGCCTCCTTCCACACGA	ENSG00000276726::DNAJA3	_ENST00000633240_ENST00000612103_ENST00000614397_ENST00000633082_ENST00000633931_ENST00000632459_ENST00000632045	ENST00000633082::3 ENST00000632459::2 ENST00000612103::2 ENST00000633240::1 ENST00000633931::2 ENST00000632045::2 ENST00000614397::2
DNAJA3	DNAJA3_244_0	24	CHR_HSCHR16_3_CTG1	4436381	4436404	minus	TTTG GCCAAAGGGGCACTCGTGTG	GCCAAAGGGGCACTCGTGTG	ENSG00000276726::DNAJA3	_ENST00000633240_ENST00000612103_ENST00000614397_ENST00000633082_ENST00000633931_ENST00000632459_ENST00000632045	ENST00000633082::3 ENST00000632459::2 ENST00000612103::2 ENST00000633931::2 ENST00000633240::1 ENST00000632045::2 ENST00000614397::2
DNM2	DNM2_11_0	24	19	10718264	10718287	minus	TTTG TTGACCAGCGGGATCAGCTC	TTGACCAGCGGGATCAGCTC	ENSG00000079805::DNM2	_ENST00000359692_ENST00000585892_ENST00000389253_ENST00000355667_ENST00000408974	ENST00000355667::1 ENST00000389253::1 ENST00000359692::1 ENST00000585892::1 ENST00000408974::1
DNM2	DNM2_1182_0	24	19	10772492	10772515	plus	TTTG CACTGCAAGTCCAAAAAGTT	CACTGCAAGTCCAAAAAGTT	ENSG00000079805::DNM2	_ENST00000585892_ENST00000389253_ENST00000359692_ENST00000408974_ENST00000355667_ENST00000586939_ENST00000587991_ENST00000591819	ENST00000389253::3 ENST00000408974::3 ENST00000359692::3 ENST00000591819::2 ENST00000586939::3 ENST00000355667::3 ENST00000585892::3 ENST00000587991::2
DNM2	DNM2_1185_0	24	19	10772559	10772582	minus	TTTG TTGGTCCCCGTGACCCTGTC	TTGGTCCCCGTGACCCTGTC	ENSG00000079805::DNM2	_ENST00000585892_ENST00000389253_ENST00000359692_ENST00000408974_ENST00000355667_ENST00000586939_ENST00000587991_ENST00000591819	ENST00000585892::3 ENST00000355667::3 ENST00000586939::3 ENST00000587991::2 ENST00000591819::2 ENST00000408974::3 ENST00000389253::3 ENST00000359692::3
DNMT1	DNMT1_1191_0	24	19	10182043	10182066	plus	TTTC TGTTAAGCTGTCTCTTTCCA	TGTTAAGCTGTCTCTTTCCA	ENSG00000130816::DNMT1	_ENST00000592705_ENST00000588952_ENST00000359526_ENST00000340748_ENST00000586988_ENST00000592054_ENST00000588118_ENST00000592342_ENST00000586800_ENST00000586086	ENST00000340748::2 ENST00000588952::3 ENST00000588118::4 ENST00000586086::2 ENST00000586988::2 ENST00000359526::2 ENST00000592342::2 ENST00000592054::2 ENST00000592705::2 ENST00000586800::3
DNMT1	DNMT1_1192_0	24	19	10182045	10182068	minus	TTTG GAAAGAGACAGCTTAACAGA	GAAAGAGACAGCTTAACAGA	ENSG00000130816::DNMT1	_ENST00000592705_ENST00000588952_ENST00000359526_ENST00000340748_ENST00000586988_ENST00000592054_ENST00000588118_ENST00000592342_ENST00000586800_ENST00000586086	ENST00000586988::2 ENST00000586086::2 ENST00000359526::2 ENST00000592054::2 ENST00000586800::3 ENST00000592705::2 ENST00000592342::2 ENST00000340748::2 ENST00000588118::4 ENST00000588952::3
DNMT1	DNMT1_1145_0	24	19	10180793	10180816	plus	TTTA CGTAATTTGGTTTCCAAGTC	CGTAATTTGGTTTCCAAGTC	ENSG00000130816::DNMT1	_ENST00000592705_ENST00000359526_ENST00000340748_ENST00000588118_ENST00000586988_ENST00000588952_ENST00000592342_ENST00000586800_ENST00000592054_ENST00000586086	ENST00000588118::5 ENST00000359526::3 ENST00000592705::3 ENST00000586988::3 ENST00000592342::3 ENST00000588952::4 ENST00000592054::3 ENST00000340748::3 ENST00000586086::3 ENST00000586800::4
DONSON	DONSON_1379_0	24	21	33588570	33588593	plus	TTTC CGTCGGAGCCGCACTACCTC	CGTCGGAGCCGCACTACCTC	ENSG00000159147::DONSON_ENSG00000249209::AP000304.12	_ENST00000453626_ENST00000303113_ENST00000303071_ENST00000457359_ENST00000437395_ENST00000417871_ENST00000432378	ENST00000417871::1 ENST00000432378::1 ENST00000303113::1 ENST00000453626::1 ENST00000303071::1 ENST00000457359::1 ENST00000437395::1
DONSON	DONSON_1381_0	24	21	33588611	33588634	minus	TTTC GGTGCCCGGCTACTCACCGG	GGTGCCCGGCTACTCACCGG	ENSG00000159147::DONSON_ENSG00000249209::AP000304.12	_ENST00000453626_ENST00000303113_ENST00000303071_ENST00000457359_ENST00000437395_ENST00000417871_ENST00000432378	ENST00000432378::1 ENST00000303113::1 ENST00000453626::1 ENST00000417871::1 ENST00000457359::1 ENST00000437395::1 ENST00000303071::1
DONSON	DONSON_1380_0	24	21	33588601	33588624	plus	TTTC GGAAGCCCGGTGAGTAGCCG	GGAAGCCCGGTGAGTAGCCG	ENSG00000159147::DONSON_ENSG00000249209::AP000304.12	_ENST00000453626_ENST00000303113_ENST00000303071_ENST00000457359_ENST00000437395_ENST00000417871_ENST00000432378	ENST00000417871::1 ENST00000453626::1 ENST00000303113::1 ENST00000432378::1 ENST00000303071::1 ENST00000457359::1 ENST00000437395::1
DPAGT1	DPAGT1_148_0	24	11	119101569	119101592	minus	TTTG TGGCCACAGTCACCCTCATC	TGGCCACAGTCACCCTCATC	ENSG00000172269::DPAGT1	_ENST00000481084_ENST00000460183_ENST00000409993_ENST00000354202_ENST00000392834_ENST00000414373_ENST00000445653_ENST00000472016	ENST00000445653::1 ENST00000472016::1 ENST00000481084::1 ENST00000460183::1 ENST00000409993::3 ENST00000354202::1 ENST00000414373::1 ENST00000392834::1
DPAGT1	DPAGT1_135_0	24	11	119100820	119100843	minus	TTTG TGGCCCTGATAGGTGCCCTC	TGGCCCTGATAGGTGCCCTC	ENSG00000172269::DPAGT1	_ENST00000533687_ENST00000460183_ENST00000445653_ENST00000409993_ENST00000414373_ENST00000354202_ENST00000392834_ENST00000442480_ENST00000530052_ENST00000525456	ENST00000392834::2 ENST00000525456::1 ENST00000445653::3 ENST00000442480::2 ENST00000414373::3 ENST00000530052::1 ENST00000409993::5 ENST00000533687::1 ENST00000460183::2 ENST00000354202::3
DPAGT1	DPAGT1_134_0	24	11	119100766	119100789	minus	TTTG CGGATGATGTACTGAATCTG	CGGATGATGTACTGAATCTG	ENSG00000172269::DPAGT1	_ENST00000533687_ENST00000460183_ENST00000445653_ENST00000409993_ENST00000414373_ENST00000354202_ENST00000392834_ENST00000442480_ENST00000530052_ENST00000525456	ENST00000409993::5 ENST00000530052::1 ENST00000354202::3 ENST00000533687::1 ENST00000460183::2 ENST00000445653::3 ENST00000442480::2 ENST00000392834::2 ENST00000525456::1 ENST00000414373::3
DPRX	DPRX_9_2550	24	19	53634524	53634547	plus	TTTC AAGGCAAGGACCAGATGCAT	AAGGCAAGGACCAGATGCAT	ENSG00000204595::DPRX	_ENST00000376650	ENST00000376650::2
DPRX	DPRX_8_2550	24	19	53634514	53634537	plus	TTTC CTCCTCTTTCAAGGCAAGGA	CTCCTCTTTCAAGGCAAGGA	ENSG00000204595::DPRX	_ENST00000376650	ENST00000376650::2
DPRX	DPRX_4_5100	24	19	53636924	53636947	plus	TTTG CGCTCCAAGCTTCCATTCTG	CGCTCCAAGCTTCCATTCTG	ENSG00000204595::DPRX	_ENST00000376650	ENST00000376650::3
DRD3	DRD3_1032_0	24	3	114159824	114159847	minus	TTTC AGCCGCATTTGCTGTGATGT	AGCCGCATTTGCTGTGATGT	ENSG00000151577::DRD3	_ENST00000460779_ENST00000467632_ENST00000295881_ENST00000383673	ENST00000383673::3 ENST00000460779::4 ENST00000467632::4 ENST00000295881::3
DRD3	DRD3_1030_0	24	3	114159799	114159822	minus	TTTG TCACCCTGGATGTCATGATG	TCACCCTGGATGTCATGATG	ENSG00000151577::DRD3	_ENST00000460779_ENST00000467632_ENST00000295881_ENST00000383673	ENST00000295881::3 ENST00000467632::4 ENST00000460779::4 ENST00000383673::3
DRD3	DRD3_16_0	24	3	114128743	114128766	plus	TTTC CGGAACTCGATATTGAAGGT	CGGAACTCGATATTGAAGGT	ENSG00000151577::DRD3	_ENST00000460779_ENST00000295881_ENST00000467632_ENST00000383673	ENST00000295881::8 ENST00000460779::8 ENST00000467632::8 ENST00000383673::7
DSPP	DSPP_142_0	24	4	87610928	87610951	plus	TTTG CATTTGGGCAGTAGCATGGG	CATTTGGGCAGTAGCATGGG	ENSG00000152591::DSPP_ENSG00000249001::RP11-742B18.1	_ENST00000399271_ENST00000282478	ENST00000282478::1 ENST00000399271::2
DSPP	DSPP_143_0	24	4	87610934	87610957	plus	TTTG GGCAGTAGCATGGGCCATTC	GGCAGTAGCATGGGCCATTC	ENSG00000249001::RP11-742B18.1_ENSG00000152591::DSPP	_ENST00000399271_ENST00000282478	ENST00000399271::2 ENST00000282478::1
DSPP	DSPP_197_0	24	4	87612091	87612114	minus	TTTG AGGAACCTGCCAAGTAGAAA	AGGAACCTGCCAAGTAGAAA	ENSG00000249001::RP11-742B18.1_ENSG00000152591::DSPP	_ENST00000399271_ENST00000282478	ENST00000282478::2 ENST00000399271::3
DTL	DTL_24_0	24	1	212035876	212035899	plus	TTTC CTCCGACCCTGATGCTCTTC	CTCCGACCCTGATGCTCTTC	ENSG00000143476::DTL	_ENST00000542077_ENST00000366991_ENST00000475419	ENST00000366991::1 ENST00000542077::1 ENST00000475419::1
DTL	DTL_387_0	24	1	212044711	212044734	minus	TTTG TGATTCTGTGTTATACAATC	TGATTCTGTGTTATACAATC	ENSG00000143476::DTL	_ENST00000542077_ENST00000366991_ENST00000475419	ENST00000366991::3 ENST00000542077::2 ENST00000475419::2
DTL	DTL_390_0	24	1	212044736	212044759	plus	TTTC AGAAAGAAGTGCTTCAAAGG	AGAAAGAAGTGCTTCAAAGG	ENSG00000143476::DTL	_ENST00000542077_ENST00000366991_ENST00000475419	ENST00000542077::2 ENST00000366991::3 ENST00000475419::2
DTYMK	DTYMK_295_0	24	2	241685855	241685878	plus	TTTG CCGATTTCAGTTGATCTTTC	CCGATTTCAGTTGATCTTTC	ENSG00000168393::DTYMK	_ENST00000305784_ENST00000464603_ENST00000445261_ENST00000400770_ENST00000420144_ENST00000432348_ENST00000493095	ENST00000400770::2 ENST00000464603::2 ENST00000493095::2 ENST00000445261::2 ENST00000432348::2 ENST00000420144::1 ENST00000305784::2
DTYMK	DTYMK_292_0	24	2	241685784	241685807	plus	TTTG CAGAAAAAAGCAGGTGCACC	CAGAAAAAAGCAGGTGCACC	ENSG00000168393::DTYMK	_ENST00000305784_ENST00000464603_ENST00000445261_ENST00000400770_ENST00000420144_ENST00000432348	ENST00000305784::2 ENST00000400770::2 ENST00000464603::2 ENST00000432348::2 ENST00000445261::2 ENST00000420144::1
DTYMK	DTYMK_291_0	24	2	241685770	241685793	minus	TTTC TGCAAATCGCTGGGAACAAG	TGCAAATCGCTGGGAACAAG	ENSG00000168393::DTYMK	_ENST00000305784_ENST00000464603_ENST00000445261_ENST00000400770_ENST00000420144_ENST00000432348	ENST00000420144::1 ENST00000432348::2 ENST00000445261::2 ENST00000400770::2 ENST00000464603::2 ENST00000305784::2
DUSP21	DUSP21_2_942	24	X	44844613	44844636	plus	TTTA ATAACAACACCGTGCGCATG	ATAACAACACCGTGCGCATG	ENSG00000189037::DUSP21	_ENST00000339042	ENST00000339042::1
DUSP21	DUSP21_0_628	24	X	44844155	44844178	plus	TTTC ATCATCTCAGGGTGTCCAGC	ATCATCTCAGGGTGTCCAGC	ENSG00000189037::DUSP21	_ENST00000339042	ENST00000339042::1
DUSP21	DUSP21_0_942	24	X	44844478	44844501	minus	TTTC ATGAGGTACGCAAGGCACAG	ATGAGGTACGCAAGGCACAG	ENSG00000189037::DUSP21	_ENST00000339042	ENST00000339042::1
DUXA	DUXA_189_0	24	19	57160761	57160784	plus	TTTG TGCGACAGCGCCTATGATTT	TGCGACAGCGCCTATGATTT	ENSG00000258873::DUXA	_ENST00000554048	ENST00000554048::2
DUXA	DUXA_188_0	24	19	57160739	57160762	plus	TTTC AACTGTTCTTCTGTGAATTT	AACTGTTCTTCTGTGAATTT	ENSG00000258873::DUXA	_ENST00000554048	ENST00000554048::2
DUXA	DUXA_184_0	24	19	57160633	57160656	plus	TTTA ACTTACCTGGATTCTGGACT	ACTTACCTGGATTCTGGACT	ENSG00000258873::DUXA	_ENST00000554048	ENST00000554048::2
ECD	ECD_1219_0	24	10	73160458	73160481	plus	TTTG TGATCTGCTTTATTACATAA	TGATCTGCTTTATTACATAA	ENSG00000122882::ECD	_ENST00000372979_ENST00000484976_ENST00000454759_ENST00000430082_ENST00000453402_ENST00000413026_ENST00000610256	ENST00000454759::3 ENST00000430082::3 ENST00000372979::3 ENST00000610256::3 ENST00000453402::2 ENST00000484976::2 ENST00000413026::3
ECD	ECD_1223_0	24	10	73160508	73160531	minus	TTTG GCGTGACAAAGTTTGGGGAT	GCGTGACAAAGTTTGGGGAT	ENSG00000122882::ECD	_ENST00000372979_ENST00000484976_ENST00000454759_ENST00000430082_ENST00000453402_ENST00000413026_ENST00000610256	ENST00000430082::3 ENST00000413026::3 ENST00000484976::2 ENST00000610256::3 ENST00000453402::2 ENST00000372979::3 ENST00000454759::3
ECD	ECD_1220_0	24	10	73160459	73160482	minus	TTTA TGTAATAAAGCAGATCACAA	TGTAATAAAGCAGATCACAA	ENSG00000122882::ECD	_ENST00000372979_ENST00000484976_ENST00000454759_ENST00000430082_ENST00000453402_ENST00000413026_ENST00000610256	ENST00000484976::2 ENST00000413026::3 ENST00000610256::3 ENST00000372979::3 ENST00000453402::2 ENST00000430082::3 ENST00000454759::3
EEF2	EEF2_111_0	24	19	3982281	3982304	plus	TTTC TTGGCCCGCTCGGCAGGCCC	TTGGCCCGCTCGGCAGGCCC	ENSG00000167658::EEF2	_ENST00000598182_ENST00000309311_ENST00000598436	ENST00000309311::5 ENST00000598436::1 ENST00000598182::1
EEF2	EEF2_46_0	24	19	3978029	3978052	plus	TTTA TCGATGTCCTCGGCCAGGCC	TCGATGTCCTCGGCCAGGCC	ENSG00000167658::EEF2	_ENST00000309311_ENST00000600794	ENST00000309311::12 ENST00000600794::1
EEF2	EEF2_112_0	24	19	3982332	3982355	minus	TTTG CCGAGATGTATGTGGCCAAG	CCGAGATGTATGTGGCCAAG	ENSG00000167658::EEF2	_ENST00000309311_ENST00000598436	ENST00000309311::5 ENST00000598436::1
EFCAB3	EFCAB3_493_0	24	17	62382977	62383000	minus	TTTA ATTTCTGAAACTGCCATGTG	ATTTCTGAAACTGCCATGTG	ENSG00000172421::EFCAB3	_ENST00000450662_ENST00000305286_ENST00000520404_ENST00000518576	ENST00000305286::2 ENST00000520404::2 ENST00000450662::4 ENST00000518576::2
EFCAB3	EFCAB3_496_0	24	17	62383006	62383029	minus	TTTG TTAGAGGATTCAGCTTAAGT	TTAGAGGATTCAGCTTAAGT	ENSG00000172421::EFCAB3	_ENST00000450662_ENST00000305286_ENST00000520404_ENST00000518576	ENST00000305286::2 ENST00000520404::2 ENST00000450662::4 ENST00000518576::2
EFCAB3	EFCAB3_492_0	24	17	62382972	62382995	minus	TTTC TGAAACTGCCATGTGGCCAG	TGAAACTGCCATGTGGCCAG	ENSG00000172421::EFCAB3	_ENST00000450662_ENST00000305286_ENST00000520404_ENST00000518576	ENST00000305286::2 ENST00000520404::2 ENST00000518576::2 ENST00000450662::4
EFTUD2	EFTUD2_1339_0	24	17	44894412	44894435	plus	TTTA CCTCATCAAGATCTTTGGTC	CCTCATCAAGATCTTTGGTC	ENSG00000108883::EFTUD2	_ENST00000592408_ENST00000590105_ENST00000426333_ENST00000592576_ENST00000591382_ENST00000588374_ENST00000593072_ENST00000592701_ENST00000589825	ENST00000592576::2 ENST00000426333::2 ENST00000591382::2 ENST00000588374::1 ENST00000589825::2 ENST00000592701::3 ENST00000593072::3 ENST00000592408::2 ENST00000590105::2
EFTUD2	EFTUD2_1341_0	24	17	44894474	44894497	minus	TTTG GGAATTATATTGGACCAGAG	GGAATTATATTGGACCAGAG	ENSG00000108883::EFTUD2	_ENST00000592408_ENST00000590105_ENST00000426333_ENST00000592576_ENST00000591382_ENST00000588374_ENST00000593072_ENST00000592701_ENST00000589825	ENST00000593072::3 ENST00000592408::2 ENST00000590105::2 ENST00000592701::3 ENST00000591382::2 ENST00000589825::2 ENST00000588374::1 ENST00000592576::2 ENST00000426333::2
EFTUD2	EFTUD2_1340_0	24	17	44894429	44894452	plus	TTTG GTCTCTCTACCCAATTCATC	GTCTCTCTACCCAATTCATC	ENSG00000108883::EFTUD2	_ENST00000592408_ENST00000590105_ENST00000426333_ENST00000592576_ENST00000591382_ENST00000588374_ENST00000593072_ENST00000592701_ENST00000589825	ENST00000590105::2 ENST00000593072::3 ENST00000592408::2 ENST00000592701::3 ENST00000426333::2 ENST00000592576::2 ENST00000588374::1 ENST00000589825::2 ENST00000591382::2
EGR4	EGR4_0_2695	24	2	73293275	73293298	minus	TTTC CGAACCCGACGCGCTCCTCG	CGAACCCGACGCGCTCCTCG	ENSG00000135625::EGR4	_ENST00000436467_ENST00000545030	ENST00000436467::1 ENST00000545030::1
EGR4	EGR4_1_2695	24	2	73293441	73293464	minus	TTTC CCAGAGGTGAGTGCCCGAAG	CCAGAGGTGAGTGCCCGAAG	ENSG00000135625::EGR4	_ENST00000436467_ENST00000545030	ENST00000545030::1 ENST00000436467::1
EGR4	EGR4_2_2695	24	2	73293511	73293534	minus	TTTG GAGAGGCGAGGAGCCGCCGC	GAGAGGCGAGGAGCCGCCGC	ENSG00000135625::EGR4	_ENST00000436467_ENST00000545030	ENST00000545030::1 ENST00000436467::1
EIF2B3	EIF2B3_4631_0	24	1	44981044	44981067	minus	TTTA ATTTGGTACCCATTGAACCT	ATTTGGTACCCATTGAACCT	ENSG00000070785::EIF2B3	_ENST00000620860_ENST00000372183_ENST00000360403_ENST00000477953_ENST00000480675_ENST00000487532_ENST00000372182_ENST00000497010	ENST00000360403::2 ENST00000372182::2 ENST00000372183::2 ENST00000620860::2 ENST00000487532::2 ENST00000480675::2 ENST00000477953::2 ENST00000497010::2
EIF2B3	EIF2B3_4632_0	24	1	44981070	44981093	plus	TTTG TTCCCAACTGGAAGCAGAGG	TTCCCAACTGGAAGCAGAGG	ENSG00000070785::EIF2B3	_ENST00000620860_ENST00000372183_ENST00000360403_ENST00000477953_ENST00000480675_ENST00000487532_ENST00000372182_ENST00000497010	ENST00000372182::2 ENST00000372183::2 ENST00000360403::2 ENST00000497010::2 ENST00000477953::2 ENST00000487532::2 ENST00000480675::2 ENST00000620860::2
EIF2B3	EIF2B3_4628_0	24	1	44981004	44981027	minus	TTTG AAGGTGAGCTATGACAAAGT	AAGGTGAGCTATGACAAAGT	ENSG00000070785::EIF2B3	_ENST00000620860_ENST00000372183_ENST00000360403_ENST00000477953_ENST00000480675_ENST00000487532_ENST00000372182_ENST00000497010	ENST00000487532::2 ENST00000480675::2 ENST00000477953::2 ENST00000497010::2 ENST00000620860::2 ENST00000372183::2 ENST00000372182::2 ENST00000360403::2
EIF2S1	EIF2S1_201_0	24	14	67364927	67364950	minus	TTTG TTGATAGAACGGATACGCCT	TTGATAGAACGGATACGCCT	ENSG00000134001::EIF2S1	_ENST00000256383_ENST00000466499_ENST00000556724_ENST00000557310_ENST00000555876	ENST00000466499::1 ENST00000555876::1 ENST00000556724::2 ENST00000256383::2 ENST00000557310::2
EIF2S1	EIF2S1_203_0	24	14	67364982	67365005	minus	TTTC TTTGTCCACCCTAATGACAA	TTTGTCCACCCTAATGACAA	ENSG00000134001::EIF2S1	_ENST00000256383_ENST00000466499_ENST00000556724_ENST00000557310_ENST00000555876	ENST00000556724::2 ENST00000555876::1 ENST00000557310::2 ENST00000256383::2 ENST00000466499::1
EIF2S1	EIF2S1_202_0	24	14	67364978	67365001	minus	TTTG TCCACCCTAATGACAACCAC	TCCACCCTAATGACAACCAC	ENSG00000134001::EIF2S1	_ENST00000256383_ENST00000466499_ENST00000556724_ENST00000557310_ENST00000555876	ENST00000466499::1 ENST00000557310::2 ENST00000256383::2 ENST00000556724::2 ENST00000555876::1
EIF3A	EIF3A_1888_0	24	10	119080649	119080672	plus	TTTC CGGCCTCTGAAAATAGGCCG	CGGCCTCTGAAAATAGGCCG	ENSG00000107581::EIF3A	_ENST00000369144_ENST00000541549	ENST00000369144::1 ENST00000541549::1
EIF3A	EIF3A_1887_0	24	10	119080641	119080664	minus	TTTC AGAGGCCGGAAAATGCCCTC	AGAGGCCGGAAAATGCCCTC	ENSG00000107581::EIF3A	_ENST00000369144_ENST00000541549	ENST00000541549::1 ENST00000369144::1
EIF3A	EIF3A_1626_0	24	10	119073784	119073807	plus	TTTG CCAAGTGGCTCTTGCGAAGA	CCAAGTGGCTCTTGCGAAGA	ENSG00000107581::EIF3A	_ENST00000369144_ENST00000541549	ENST00000541549::2 ENST00000369144::2
EIF3C	EIF3C_926_0	24	16	28723435	28723458	minus	TTTG GCTTCTCCTGTATCAGCACA	GCTTCTCCTGTATCAGCACA	ENSG00000261419::RP11-57A19.4_ENSG00000184110::EIF3C	_ENST00000566501_ENST00000395587_ENST00000331666_ENST00000566866_ENST00000564243_ENST00000565932	ENST00000566501::10 ENST00000395587::10 ENST00000566866::9 ENST00000564243::10 ENST00000331666::10 ENST00000565932::2
EIF3C	EIF3C_546_0	24	16	28711698	28711721	plus	TTTC ACCACCGGTTCGGACAGCGA	ACCACCGGTTCGGACAGCGA	ENSG00000261419::RP11-57A19.4_ENSG00000184110::EIF3C	_ENST00000566501_ENST00000566866_ENST00000395587_ENST00000331666_ENST00000569690_ENST00000564243	ENST00000331666::2 ENST00000395587::2 ENST00000569690::2 ENST00000564243::2 ENST00000566501::2 ENST00000566866::1
EIF3C	EIF3C_548_0	24	16	28711762	28711785	minus	TTTG CCATAGTTGCCTCCGACAGG	CCATAGTTGCCTCCGACAGG	ENSG00000261419::RP11-57A19.4_ENSG00000184110::EIF3C	_ENST00000566501_ENST00000566866_ENST00000395587_ENST00000331666_ENST00000569690_ENST00000564243	ENST00000395587::2 ENST00000331666::2 ENST00000564243::2 ENST00000569690::2 ENST00000566501::2 ENST00000566866::1
EIF3G	EIF3G_3_5058	24	19	10119821	10119844	minus	TTTG AGTGAGTCGGCGATCGCGGA	AGTGAGTCGGCGATCGCGGA	ENSG00000130811::EIF3G	_ENST00000589454_ENST00000253108_ENST00000587168_ENST00000593066_ENST00000588709_ENST00000587146_ENST00000589009_ENST00000587590_ENST00000587993_ENST00000593095_ENST00000586151_ENST00000589458_ENST00000592485_ENST00000587681	ENST00000593066::1 ENST00000588709::1 ENST00000253108::1 ENST00000589454::1 ENST00000587146::1 ENST00000586151::1 ENST00000587168::1 ENST00000589458::1 ENST00000587681::1 ENST00000589009::1 ENST00000587993::1 ENST00000593095::1 ENST00000592485::1 ENST00000587590::1
EIF3G	EIF3G_0_4215	24	19	10118914	10118937	plus	TTTA TGTTTCCGTTGATGACCTCC	TGTTTCCGTTGATGACCTCC	ENSG00000130811::EIF3G	_ENST00000253108_ENST00000588709_ENST00000593066_ENST00000587146_ENST00000589454_ENST00000589009_ENST00000587590_ENST00000586151_ENST00000593095_ENST00000587993_ENST00000589458_ENST00000590940_ENST00000587168_ENST00000587681_ENST00000592485	ENST00000588709::4 ENST00000586151::4 ENST00000587168::3 ENST00000587681::4 ENST00000590940::3 ENST00000253108::4 ENST00000589458::4 ENST00000592485::2 ENST00000587993::4 ENST00000593095::4 ENST00000593066::4 ENST00000589454::4 ENST00000587146::4 ENST00000587590::4 ENST00000589009::3
EIF3G	EIF3G_1_4215	24	19	10118920	10118943	plus	TTTC CGTTGATGACCTCCTTGGGA	CGTTGATGACCTCCTTGGGA	ENSG00000130811::EIF3G	_ENST00000253108_ENST00000588709_ENST00000593066_ENST00000587146_ENST00000589454_ENST00000589009_ENST00000587590_ENST00000586151_ENST00000593095_ENST00000587993_ENST00000589458_ENST00000590940_ENST00000587168_ENST00000587681_ENST00000592485	ENST00000593095::4 ENST00000587993::4 ENST00000587146::4 ENST00000589454::4 ENST00000593066::4 ENST00000589009::3 ENST00000587590::4 ENST00000587681::4 ENST00000587168::3 ENST00000588709::4 ENST00000586151::4 ENST00000590940::3 ENST00000253108::4 ENST00000589458::4 ENST00000592485::2
ELAC2	ELAC2_847_0	24	17	13017781	13017804	plus	TTTG GGCCGCCGGAGCACCCCGAC	GGCCGCCGGAGCACCCCGAC	ENSG00000006744::ELAC2	_ENST00000338034_ENST00000395962_ENST00000426905_ENST00000578071	ENST00000338034::1 ENST00000578071::1 ENST00000395962::1 ENST00000426905::1
ELAC2	ELAC2_691_0	24	17	13013195	13013218	plus	TTTC ATACTCACTGTGTATGGGGA	ATACTCACTGTGTATGGGGA	ENSG00000006744::ELAC2	_ENST00000484122_ENST00000338034_ENST00000395962_ENST00000580504_ENST00000426905_ENST00000584650_ENST00000609101_ENST00000609345_ENST00000609757_ENST00000581499_ENST00000578071_ENST00000583371	ENST00000484122::5 ENST00000426905::6 ENST00000395962::6 ENST00000609345::6 ENST00000338034::6 ENST00000609757::6 ENST00000580504::6 ENST00000578071::5 ENST00000583371::6 ENST00000609101::6 ENST00000581499::6 ENST00000584650::1
ELAC2	ELAC2_692_0	24	17	13013204	13013227	minus	TTTA CCAGATCCCCATACACAGTG	CCAGATCCCCATACACAGTG	ENSG00000006744::ELAC2	_ENST00000484122_ENST00000338034_ENST00000395962_ENST00000580504_ENST00000426905_ENST00000584650_ENST00000609101_ENST00000609345_ENST00000609757_ENST00000581499_ENST00000578071_ENST00000583371	ENST00000581499::6 ENST00000584650::1 ENST00000583371::6 ENST00000609101::6 ENST00000580504::6 ENST00000609757::6 ENST00000578071::5 ENST00000426905::6 ENST00000484122::5 ENST00000338034::6 ENST00000609345::6 ENST00000395962::6
ELL	ELL_517_0	24	19	18472829	18472852	minus	TTTC AAGGAAGCCAAGGGGTAAGT	AAGGAAGCCAAGGGGTAAGT	ENSG00000105656::ELL	_ENST00000262809_ENST00000596915_ENST00000594635_ENST00000596124	ENST00000596124::2 ENST00000596915::2 ENST00000262809::2 ENST00000594635::2
ELL	ELL_518_0	24	19	18472852	18472875	minus	TTTC ACTGAGGCCATCTATCCGAT	ACTGAGGCCATCTATCCGAT	ENSG00000105656::ELL	_ENST00000262809_ENST00000596915_ENST00000594635_ENST00000596124	ENST00000596124::2 ENST00000596915::2 ENST00000262809::2 ENST00000594635::2
ELL	ELL_86_0	24	19	18446790	18446813	minus	TTTA AACGGAACCTGCAGCGTTTC	AACGGAACCTGCAGCGTTTC	ENSG00000105656::ELL	_ENST00000262809_ENST00000608165_ENST00000596124_ENST00000594635	ENST00000608165::2 ENST00000262809::9 ENST00000596124::9 ENST00000594635::10
ERCC2	ERCC2_342_0	24	19	45370151	45370174	plus	TTTG AGCTCCCGCATGTAGGAGAA	AGCTCCCGCATGTAGGAGAA	ENSG00000104884::ERCC2	_ENST00000391945_ENST00000391944_ENST00000391941_ENST00000485403_ENST00000586131_ENST00000591309_ENST00000586856	ENST00000485403::1 ENST00000391945::2 ENST00000391941::1 ENST00000586856::1 ENST00000591309::2 ENST00000586131::2 ENST00000391944::2
ERCC2	ERCC2_319_0	24	19	45368969	45368992	plus	TTTG GTCACCTCCAGCGGATATGC	GTCACCTCCAGCGGATATGC	ENSG00000104884::ERCC2	_ENST00000391945_ENST00000391944_ENST00000391941_ENST00000485403_ENST00000586131_ENST00000591309_ENST00000586441_ENST00000586737_ENST00000586856	ENST00000391944::4 ENST00000391941::3 ENST00000485403::3 ENST00000586737::2 ENST00000586131::4 ENST00000591309::4 ENST00000586856::2 ENST00000391945::4 ENST00000586441::2
ERCC2	ERCC2_314_0	24	19	45368724	45368747	plus	TTTC GAAGCTCTTCAATCACCTAC	GAAGCTCTTCAATCACCTAC	ENSG00000104884::ERCC2	_ENST00000391945_ENST00000391944_ENST00000391941_ENST00000485403_ENST00000586131_ENST00000591309_ENST00000586441_ENST00000586737_ENST00000586856	ENST00000391945::5 ENST00000591309::5 ENST00000391944::5 ENST00000391941::4 ENST00000485403::4 ENST00000586441::3 ENST00000586856::3 ENST00000586737::3 ENST00000586131::5
ERCC3	ERCC3_1089_0	24	2	127290251	127290274	plus	TTTC CATAGCTGACAGTACACAAC	CATAGCTGACAGTACACAAC	ENSG00000163161::ERCC3	_ENST00000285398_ENST00000462306_ENST00000426778_ENST00000456257_ENST00000445889_ENST00000494464_ENST00000460485	ENST00000445889::4 ENST00000426778::4 ENST00000456257::1 ENST00000285398::4 ENST00000494464::4 ENST00000462306::4 ENST00000460485::1
ERCC3	ERCC3_1188_0	24	2	127293894	127293917	minus	TTTG GGCGGGAGAGATGCTGGACC	GGCGGGAGAGATGCTGGACC	ENSG00000163161::ERCC3	_ENST00000426778_ENST00000445889	ENST00000426778::1 ENST00000445889::1
ERCC3	ERCC3_1184_0	24	2	127293591	127293614	plus	TTTG GTGCCTGACTCATCCACCTG	GTGCCTGACTCATCCACCTG	ENSG00000163161::ERCC3	_ENST00000285398_ENST00000426778_ENST00000445889_ENST00000462306_ENST00000494464_ENST00000490062	ENST00000462306::2 ENST00000426778::2 ENST00000494464::2 ENST00000490062::2 ENST00000445889::2 ENST00000285398::2
EXOSC2	EXOSC2_14_0	24	9	130693840	130693863	minus	TTTC TTAGTGTCGCGGCCCAGTCT	TTAGTGTCGCGGCCCAGTCT	ENSG00000130713::EXOSC2	_ENST00000372358_ENST00000491115_ENST00000430138_ENST00000546165_ENST00000372352_ENST00000490641_ENST00000372351_ENST00000372350_ENST00000463488_ENST00000495699	ENST00000372358::1 ENST00000495699::1 ENST00000490641::1 ENST00000491115::1 ENST00000430138::1 ENST00000372350::1 ENST00000372352::1 ENST00000546165::1 ENST00000463488::1 ENST00000372351::1
EXOSC2	EXOSC2_54_0	24	9	130695565	130695588	minus	TTTC AAAGCTTTCACACAGATCAA	AAAGCTTTCACACAGATCAA	ENSG00000130713::EXOSC2	_ENST00000491115_ENST00000372358_ENST00000546165_ENST00000490641_ENST00000430138_ENST00000372352_ENST00000372351_ENST00000372350_ENST00000495699_ENST00000463488	ENST00000372351::2 ENST00000430138::2 ENST00000463488::2 ENST00000372352::2 ENST00000491115::2 ENST00000372358::2 ENST00000546165::2 ENST00000490641::2 ENST00000495699::2 ENST00000372350::2
EXOSC2	EXOSC2_53_0	24	9	130695556	130695579	minus	TTTC ACACAGATCAACTTGTTTAC	ACACAGATCAACTTGTTTAC	ENSG00000130713::EXOSC2	_ENST00000491115_ENST00000372358_ENST00000546165_ENST00000490641_ENST00000430138_ENST00000372352_ENST00000372351_ENST00000372350_ENST00000495699_ENST00000463488	ENST00000495699::2 ENST00000490641::2 ENST00000372350::2 ENST00000546165::2 ENST00000372358::2 ENST00000372352::2 ENST00000430138::2 ENST00000463488::2 ENST00000491115::2 ENST00000372351::2
EXOSC7	EXOSC7_463_0	24	3	44989174	44989197	minus	TTTC CACTTCGACACATCGGTAGT	CACTTCGACACATCGGTAGT	ENSG00000075914::EXOSC7	_ENST00000482004_ENST00000461361_ENST00000265564_ENST00000491476_ENST00000467846_ENST00000477865_ENST00000498168	ENST00000461361::2 ENST00000477865::2 ENST00000498168::2 ENST00000482004::2 ENST00000467846::2 ENST00000265564::2 ENST00000491476::2
EXOSC7	EXOSC7_1773_0	24	3	45030847	45030870	plus	TTTG AGGAGCTCAAGAGCCGTCTG	AGGAGCTCAAGAGCCGTCTG	ENSG00000163815::CLEC3B_ENSG00000075914::EXOSC7	_ENST00000490386_ENST00000296130_ENST00000428034	ENST00000428034::2 ENST00000490386::2 ENST00000296130::2
EXOSC7	EXOSC7_908_0	24	3	45001534	45001557	minus	TTTC CACCACATTCCAGAAGCTAA	CACCACATTCCAGAAGCTAA	ENSG00000075914::EXOSC7_ENSG00000163815::CLEC3B	_ENST00000461361_ENST00000467846_ENST00000265564_ENST00000482004_ENST00000491476_ENST00000468667_ENST00000490386	ENST00000265564::5 ENST00000468667::3 ENST00000467846::5 ENST00000461361::5 ENST00000491476::5 ENST00000482004::5 ENST00000490386::1
EXOSC8	EXOSC8_112_0	24	13	37002256	37002279	plus	TTTA ACACGTGTTTCAGAACCGTG	ACACGTGTTTCAGAACCGTG	ENSG00000120699::EXOSC8	_ENST00000489088_ENST00000464235_ENST00000488779_ENST00000490537_ENST00000389704_ENST00000474661_ENST00000470423_ENST00000488108	ENST00000490537::2 ENST00000488779::1 ENST00000489088::2 ENST00000488108::2 ENST00000389704::2 ENST00000464235::1 ENST00000474661::3 ENST00000470423::1
EXOSC8	EXOSC8_113_0	24	13	37002267	37002290	plus	TTTC AGAACCGTGGAACCTCTGGA	AGAACCGTGGAACCTCTGGA	ENSG00000120699::EXOSC8	_ENST00000489088_ENST00000464235_ENST00000488779_ENST00000490537_ENST00000389704_ENST00000474661_ENST00000470423_ENST00000488108	ENST00000389704::2 ENST00000464235::1 ENST00000488779::1 ENST00000489088::2 ENST00000488108::2 ENST00000490537::2 ENST00000470423::1 ENST00000474661::3
EXOSC8	EXOSC8_129_0	24	13	37002483	37002506	plus	TTTA GAAAGAGAACTGCCGTCCTG	GAAAGAGAACTGCCGTCCTG	ENSG00000120699::EXOSC8	_ENST00000389704_ENST00000489088_ENST00000474661_ENST00000239893_ENST00000488108_ENST00000490537_ENST00000488779_ENST00000464235_ENST00000470423	ENST00000488108::3 ENST00000239893::2 ENST00000389704::3 ENST00000470423::2 ENST00000474661::4 ENST00000489088::3 ENST00000464235::2 ENST00000490537::3 ENST00000488779::2
F13B	F13B_1389_0	24	1	197067155	197067178	plus	TTTA CCTTCTGCATAGAGTTCTCC	CCTTCTGCATAGAGTTCTCC	ENSG00000143278::F13B	_ENST00000367412	ENST00000367412::1
F13B	F13B_1390_0	24	1	197067179	197067202	minus	TTTA TCATCATATTGATAATCTCA	TCATCATATTGATAATCTCA	ENSG00000143278::F13B	_ENST00000367412	ENST00000367412::1
F13B	F13B_1199_0	24	1	197062963	197062986	plus	TTTG TCTATGCTCATTGGAAAGTA	TCTATGCTCATTGGAAAGTA	ENSG00000143278::F13B	_ENST00000367412	ENST00000367412::2
FABP2	FABP2_2_5262	24	4	119322073	119322096	minus	TTTG ACAGCACTTGGAAGGTAGAC	ACAGCACTTGGAAGGTAGAC	ENSG00000145384::FABP2	_ENST00000274024	ENST00000274024::1
FABP2	FABP2_1_5262	24	4	119322063	119322086	plus	TTTC ACTCCGGTCTACCTTCCAAG	ACTCCGGTCTACCTTCCAAG	ENSG00000145384::FABP2	_ENST00000274024	ENST00000274024::1
FABP2	FABP2_27_3508	24	4	119320682	119320705	minus	TTTA ATTACAATCTAGCAGACGGA	ATTACAATCTAGCAGACGGA	ENSG00000145384::FABP2	_ENST00000274024	ENST00000274024::2
FAM47A	FAM47A_3_2032	24	X	34131481	34131504	plus	TTTC AGCAGCTGTCGTAGGAGACT	AGCAGCTGTCGTAGGAGACT	ENSG00000185448::FAM47A	_ENST00000346193_ENST00000613251	ENST00000613251::1 ENST00000346193::1
FAM47A	FAM47A_1_2032	24	X	34131379	34131402	plus	TTTC CCACAAGGGTATTTACCAGG	CCACAAGGGTATTTACCAGG	ENSG00000185448::FAM47A	_ENST00000346193_ENST00000613251	ENST00000613251::1 ENST00000346193::1
FAM47A	FAM47A_0_2032	24	X	34131341	34131364	minus	TTTC GAGACTCCACTGTCCCATCT	GAGACTCCACTGTCCCATCT	ENSG00000185448::FAM47A	_ENST00000346193_ENST00000613251	ENST00000346193::1 ENST00000613251::1
FAM47B	FAM47B_1_1335	24	X	34943860	34943883	plus	TTTC CTACTACAGGTGCTGAAACT	CTACTACAGGTGCTGAAACT	ENSG00000189132::FAM47B	_ENST00000329357	ENST00000329357::1
FAM47B	FAM47B_3_1335	24	X	34943976	34943999	plus	TTTG GGAATCCTGTCCGCGGCCTT	GGAATCCTGTCCGCGGCCTT	ENSG00000189132::FAM47B	_ENST00000329357	ENST00000329357::1
FAM47B	FAM47B_8_1780	24	X	34944385	34944408	minus	TTTA TCCGTAAGAATTCGACCTCA	TCCGTAAGAATTCGACCTCA	ENSG00000189132::FAM47B	_ENST00000329357	ENST00000329357::1
FARSA	FARSA_151_0	24	19	12930633	12930656	minus	TTTC GAAGCATTCCCCCAGAGGGC	GAAGCATTCCCCCAGAGGGC	ENSG00000179115::FARSA_ENSG00000266975::FARSA-AS1	_ENST00000586280_ENST00000588025_ENST00000423140_ENST00000314606_ENST00000592662_ENST00000586146_ENST00000588965_ENST00000587981	ENST00000423140::2 ENST00000588965::2 ENST00000314606::2 ENST00000592662::2 ENST00000586146::2 ENST00000587981::2 ENST00000588025::3 ENST00000586280::2
FARSA	FARSA_112_0	24	19	12928385	12928408	minus	TTTG ACGCCCTCTTCCAGCCCCAG	ACGCCCTCTTCCAGCCCCAG	ENSG00000179115::FARSA	_ENST00000588025_ENST00000423140_ENST00000314606_ENST00000588965_ENST00000586146_ENST00000587488_ENST00000593021_ENST00000592662	ENST00000587488::1 ENST00000588025::8 ENST00000314606::7 ENST00000586146::7 ENST00000592662::6 ENST00000423140::6 ENST00000588965::7 ENST00000593021::5
FARSA	FARSA_113_0	24	19	12928787	12928810	minus	TTTA GTACCAGCATCTCCAAGCAA	GTACCAGCATCTCCAAGCAA	ENSG00000179115::FARSA	_ENST00000588025_ENST00000314606_ENST00000586146_ENST00000592662_ENST00000593021_ENST00000588965_ENST00000586280	ENST00000314606::5 ENST00000586280::4 ENST00000593021::3 ENST00000588965::5 ENST00000586146::5 ENST00000592662::5 ENST00000588025::6
FARSB	FARSB_3592_0	24	2	222648742	222648765	plus	TTTC ATCAAGCTCCAGACCAAATT	ATCAAGCTCCAGACCAAATT	ENSG00000116120::FARSB	_ENST00000281828	ENST00000281828::2
FARSB	FARSB_3593_0	24	2	222648746	222648769	minus	TTTG AATTTGGTCTGGAGCTTGAT	AATTTGGTCTGGAGCTTGAT	ENSG00000116120::FARSB	_ENST00000281828	ENST00000281828::2
FARSB	FARSB_3591_0	24	2	222648740	222648763	minus	TTTG GTCTGGAGCTTGATGAAATT	GTCTGGAGCTTGATGAAATT	ENSG00000116120::FARSB	_ENST00000281828	ENST00000281828::2
FEZF1	FEZF1_121_0	24	7	122304405	122304428	plus	TTTG GTAGTCGCGTTGTGGCAGCT	GTAGTCGCGTTGTGGCAGCT	ENSG00000230316::FEZF1-AS1_ENSG00000128610::FEZF1	_ENST00000427185_ENST00000442488_ENST00000418046	ENST00000427185::1 ENST00000442488::1 ENST00000418046::2
FEZF1	FEZF1_120_0	24	7	122304357	122304380	plus	TTTG GACGTGCTCATCATGTTGCC	GACGTGCTCATCATGTTGCC	ENSG00000230316::FEZF1-AS1_ENSG00000128610::FEZF1	_ENST00000427185_ENST00000442488_ENST00000418046	ENST00000418046::2 ENST00000427185::1 ENST00000442488::1
FEZF1	FEZF1_119_0	24	7	122304325	122304348	minus	TTTC TCCATTGAACGAATCATGGC	TCCATTGAACGAATCATGGC	ENSG00000128610::FEZF1_ENSG00000230316::FEZF1-AS1	_ENST00000427185_ENST00000442488_ENST00000418046	ENST00000427185::1 ENST00000442488::1 ENST00000418046::2
FEZF2	FEZF2_11_2418	24	3	62372124	62372147	plus	TTTC CTTCAGTACCTGCTCCAGCG	CTTCAGTACCTGCTCCAGCG	ENSG00000153266::FEZF2	_ENST00000486811_ENST00000283268_ENST00000475839	ENST00000283268::2 ENST00000475839::1 ENST00000486811::3
FEZF2	FEZF2_10_2418	24	3	62372044	62372067	plus	TTTG GGCTTGCCATCTGCGGAGCC	GGCTTGCCATCTGCGGAGCC	ENSG00000153266::FEZF2	_ENST00000486811_ENST00000283268_ENST00000475839	ENST00000486811::3 ENST00000475839::1 ENST00000283268::2
FEZF2	FEZF2_1_3224	24	3	62372581	62372604	plus	TTTC CAGAGCTCCGAGTAACTGAG	CAGAGCTCCGAGTAACTGAG	ENSG00000153266::FEZF2	_ENST00000486811_ENST00000283268_ENST00000475839	ENST00000283268::2 ENST00000486811::3 ENST00000475839::1
FGF6	FGF6_486_0	24	12	4444169	4444192	minus	TTTG GAGTGAGAAGTGCCCTCTTC	GAGTGAGAAGTGCCCTCTTC	ENSG00000111241::FGF6	_ENST00000543077_ENST00000228837	ENST00000543077::1 ENST00000228837::2
FGF6	FGF6_485_0	24	12	4444151	4444174	plus	TTTA CTGTTCATGGCAACGAAGAG	CTGTTCATGGCAACGAAGAG	ENSG00000111241::FGF6	_ENST00000543077_ENST00000228837	ENST00000228837::2 ENST00000543077::1
FGF6	FGF6_515_0	24	12	4445262	4445285	minus	TTTC ACCTCCAGGTGCTCCCCGAC	ACCTCCAGGTGCTCCCCGAC	ENSG00000111241::FGF6	_ENST00000228837	ENST00000228837::1
FIGLA	FIGLA_511_0	24	2	70790464	70790487	plus	TTTC AGTGGACGAGTAGCCGCCCG	AGTGGACGAGTAGCCGCCCG	ENSG00000183733::FIGLA	_ENST00000332372	ENST00000332372::1
FIGLA	FIGLA_414_0	24	2	70787644	70787667	plus	TTTA CCTTTGAGTCTTTGGCTCCT	CCTTTGAGTCTTTGGCTCCT	ENSG00000183733::FIGLA	_ENST00000332372	ENST00000332372::2
FIGLA	FIGLA_417_0	24	2	70787709	70787732	plus	TTTA AGGATATCAACTTTGCTGGG	AGGATATCAACTTTGCTGGG	ENSG00000183733::FIGLA	_ENST00000332372	ENST00000332372::2
FLG2	FLG2_228_0	24	1	152358784	152358807	plus	TTTA GTTCACCCTTGCTCAGTGTG	GTTCACCCTTGCTCAGTGTG	ENSG00000143520::FLG2_ENSG00000237975::FLG-AS1	_ENST00000388718	ENST00000388718::2
FLG2	FLG2_230_0	24	1	152358834	152358857	plus	TTTG TAGAAAACATCAATTACGGT	TAGAAAACATCAATTACGGT	ENSG00000143520::FLG2_ENSG00000237975::FLG-AS1	_ENST00000388718	ENST00000388718::2
FLG2	FLG2_229_0	24	1	152358820	152358843	minus	TTTC TACAAATACACCAAGCAAGA	TACAAATACACCAAGCAAGA	ENSG00000143520::FLG2_ENSG00000237975::FLG-AS1	_ENST00000388718	ENST00000388718::2
FMR1NB	FMR1NB_1096_0	24	X	148006797	148006820	minus	TTTG AAGCTCGTGGTCCCCGATGA	AAGCTCGTGGTCCCCGATGA	ENSG00000176988::FMR1NB	_ENST00000370467_ENST00000489034	ENST00000370467::3 ENST00000489034::1
FMR1NB	FMR1NB_11_0	24	X	147981629	147981652	plus	TTTG GATCCTGCTGTTCGTGTGCT	GATCCTGCTGTTCGTGTGCT	ENSG00000176988::FMR1NB	_ENST00000370467	ENST00000370467::1
FMR1NB	FMR1NB_7_0	24	X	147981400	147981423	minus	TTTC CTCCTATGTGAAGACATGGC	CTCCTATGTGAAGACATGGC	ENSG00000176988::FMR1NB	_ENST00000370467	ENST00000370467::1
FNDC7	FNDC7_429_0	24	1	108722395	108722418	plus	TTTC CTGGGCACGGGCAGAAGGAG	CTGGGCACGGGCAGAAGGAG	ENSG00000143107::FNDC7	_ENST00000370017_ENST00000445274	ENST00000370017::5 ENST00000445274::1
FNDC7	FNDC7_436_0	24	1	108722565	108722588	minus	TTTC AGGGTCATTGCTGAAGATGA	AGGGTCATTGCTGAAGATGA	ENSG00000143107::FNDC7	_ENST00000370017_ENST00000445274	ENST00000445274::1 ENST00000370017::5
FNDC7	FNDC7_431_0	24	1	108722441	108722464	plus	TTTG AGCGACTCTTCAGAGCTGAC	AGCGACTCTTCAGAGCTGAC	ENSG00000143107::FNDC7	_ENST00000370017_ENST00000445274	ENST00000370017::5 ENST00000445274::1
FNDC9	FNDC9_15_1462	24	5	157343176	157343199	minus	TTTG GGTGCTGATGGCCATTCTGC	GGTGCTGATGGCCATTCTGC	ENSG00000172568::FNDC9_ENSG00000055163::CYFIP2	_ENST00000312349_ENST00000520782	ENST00000520782::2 ENST00000312349::2
FNDC9	FNDC9_0_2193	24	5	157343491	157343514	minus	TTTC TTATACAGGAGCCATCATCT	TTATACAGGAGCCATCATCT	ENSG00000172568::FNDC9_ENSG00000055163::CYFIP2	_ENST00000312349_ENST00000520782	ENST00000312349::2 ENST00000520782::2
FNDC9	FNDC9_14_1462	24	5	157342990	157343013	plus	TTTC CACCAGGGGGAGCCCCTGCA	CACCAGGGGGAGCCCCTGCA	ENSG00000172568::FNDC9_ENSG00000055163::CYFIP2	_ENST00000312349_ENST00000520782	ENST00000520782::2 ENST00000312349::2
FNTB	FNTB_655_0	24	14	65004230	65004253	minus	TTTG CCTGGTAAGGATGCAGGAGA	CCTGGTAAGGATGCAGGAGA	ENSG00000257365::FNTB_ENSG00000125954::CHURC1-FNTB	_ENST00000552941_ENST00000549987_ENST00000246166_ENST00000553743_ENST00000551823_ENST00000555372_ENST00000555742	ENST00000555742::2 ENST00000553743::2 ENST00000246166::2 ENST00000551823::4 ENST00000549987::4 ENST00000552941::3 ENST00000555372::2
FNTB	FNTB_927_0	24	14	65012333	65012356	minus	TTTC AGATAATGGAAGTGCTTCTC	AGATAATGGAAGTGCTTCTC	ENSG00000257365::FNTB_ENSG00000125952::MAX_ENSG00000125954::CHURC1-FNTB	_ENST00000554210_ENST00000552941_ENST00000246166_ENST00000549987_ENST00000551823_ENST00000555372_ENST00000555742	ENST00000552941::4 ENST00000555372::3 ENST00000554210::1 ENST00000555742::3 ENST00000246166::3 ENST00000549987::5 ENST00000551823::5
FNTB	FNTB_926_0	24	14	65012323	65012346	plus	TTTG CAGAGGGAGAAGCACTTCCA	CAGAGGGAGAAGCACTTCCA	ENSG00000257365::FNTB_ENSG00000125952::MAX_ENSG00000125954::CHURC1-FNTB	_ENST00000554210_ENST00000552941_ENST00000246166_ENST00000549987_ENST00000551823_ENST00000555372_ENST00000555742	ENST00000555742::3 ENST00000554210::1 ENST00000555372::3 ENST00000552941::4 ENST00000549987::5 ENST00000551823::5 ENST00000246166::3
FOXB1	FOXB1_18_0	24	15	60005847	60005870	minus	TTTG GCTGGTGGCTGTTTGCGAGG	GCTGGTGGCTGTTTGCGAGG	ENSG00000171956::FOXB1	_ENST00000396057	ENST00000396057::2
FOXB1	FOXB1_17_0	24	15	60005832	60005855	minus	TTTG CGAGGACGTGGGGCTGAGCG	CGAGGACGTGGGGCTGAGCG	ENSG00000171956::FOXB1	_ENST00000396057	ENST00000396057::2
FOXB1	FOXB1_16_0	24	15	60005703	60005726	minus	TTTG GCCCGCCGCGTGGCACAGCG	GCCCGCCGCGTGGCACAGCG	ENSG00000171956::FOXB1	_ENST00000396057	ENST00000396057::2
FOXR1	FOXR1_21_0	24	11	118971947	118971970	plus	TTTC TGGCCTTCACCACATCTCAC	TGGCCTTCACCACATCTCAC	ENSG00000176302::FOXR1	_ENST00000317011_ENST00000531539	ENST00000531539::1 ENST00000317011::1
FOXR1	FOXR1_22_0	24	11	118971968	118971991	minus	TTTC TGCTCCGCTAAGGGGAGGTG	TGCTCCGCTAAGGGGAGGTG	ENSG00000176302::FOXR1	_ENST00000317011_ENST00000531539	ENST00000531539::1 ENST00000317011::1
FOXR1	FOXR1_195_0	24	11	118978774	118978797	plus	TTTG CCAGTTGCCAGGTATAAACT	CCAGTTGCCAGGTATAAACT	ENSG00000176302::FOXR1	_ENST00000533282_ENST00000317011_ENST00000531539	ENST00000531539::2 ENST00000317011::2 ENST00000533282::1
FRMD7	FRMD7_741_0	24	X	132094030	132094053	plus	TTTG CTACTTACATTGTAAGATGT	CTACTTACATTGTAAGATGT	ENSG00000165694::FRMD7	_ENST00000370879_ENST00000298542_ENST00000464296	ENST00000370879::1 ENST00000298542::5 ENST00000464296::5
FRMD7	FRMD7_1026_0	24	X	132100669	132100692	minus	TTTA ACCTGAGTTGCAGCCATCTA	ACCTGAGTTGCAGCCATCTA	ENSG00000165694::FRMD7	_ENST00000298542_ENST00000464296	ENST00000298542::2 ENST00000464296::2
FRMD7	FRMD7_1023_0	24	X	132100624	132100647	minus	TTTG GATTAGAATTCTGCAGCCAT	GATTAGAATTCTGCAGCCAT	ENSG00000165694::FRMD7	_ENST00000298542_ENST00000464296	ENST00000298542::2 ENST00000464296::2
FUT9	FUT9_8835_0	24	6	96203225	96203248	minus	TTTG ATGTAAATGAGAAGACATGC	ATGTAAATGAGAAGACATGC	ENSG00000172461::FUT9	_ENST00000302103	ENST00000302103::3
FUT9	FUT9_8871_0	24	6	96204118	96204141	plus	TTTC ACTGTAAATCTTCCACGATT	ACTGTAAATCTTCCACGATT	ENSG00000172461::FUT9	_ENST00000302103	ENST00000302103::3
FUT9	FUT9_8849_0	24	6	96203550	96203573	plus	TTTG GATGAATTTGGAATCACCAA	GATGAATTTGGAATCACCAA	ENSG00000172461::FUT9	_ENST00000302103	ENST00000302103::3
G6PC	G6PC_18_0	24	17	42900907	42900930	plus	TTTG GGATCCAGTCAACACATTAC	GGATCCAGTCAACACATTAC	ENSG00000131482::G6PC	_ENST00000253801_ENST00000592383_ENST00000585489_ENST00000588481	ENST00000592383::1 ENST00000253801::1 ENST00000585489::1 ENST00000588481::1
G6PC	G6PC_19_0	24	17	42901033	42901056	minus	TTTA ATGCCCACAGCTTCCTGAAG	ATGCCCACAGCTTCCTGAAG	ENSG00000131482::G6PC	_ENST00000253801_ENST00000592383_ENST00000585489_ENST00000588481	ENST00000585489::1 ENST00000588481::1 ENST00000592383::1 ENST00000253801::1
G6PC	G6PC_20_0	24	17	42901061	42901084	plus	TTTG GGTAGCTGTGATTGGAGACT	GGTAGCTGTGATTGGAGACT	ENSG00000131482::G6PC	_ENST00000253801_ENST00000592383_ENST00000585489_ENST00000588481	ENST00000253801::1 ENST00000592383::1 ENST00000588481::1 ENST00000585489::1
GALNTL5	GALNTL5_346_0	24	7	151967231	151967254	minus	TTTC TCATTGTAAATCTAGCATTT	TCATTGTAAATCTAGCATTT	ENSG00000106648::GALNTL5	_ENST00000431418_ENST00000426341_ENST00000416062_ENST00000392800_ENST00000448366_ENST00000616416_ENST00000416269_ENST00000414073	ENST00000416269::3 ENST00000414073::3 ENST00000426341::3 ENST00000448366::3 ENST00000431418::3 ENST00000392800::2 ENST00000616416::3 ENST00000416062::2
GALNTL5	GALNTL5_348_0	24	7	151967270	151967293	plus	TTTA TTCTATGGGTCCTTGACATT	TTCTATGGGTCCTTGACATT	ENSG00000106648::GALNTL5	_ENST00000431418_ENST00000426341_ENST00000416062_ENST00000392800_ENST00000448366_ENST00000616416_ENST00000416269_ENST00000414073	ENST00000414073::3 ENST00000416269::3 ENST00000616416::3 ENST00000416062::2 ENST00000392800::2 ENST00000431418::3 ENST00000426341::3 ENST00000448366::3
GALNTL5	GALNTL5_347_0	24	7	151967241	151967264	plus	TTTA CAATGAGAAATGCCATAATT	CAATGAGAAATGCCATAATT	ENSG00000106648::GALNTL5	_ENST00000431418_ENST00000426341_ENST00000416062_ENST00000392800_ENST00000448366_ENST00000616416_ENST00000416269_ENST00000414073	ENST00000416269::3 ENST00000414073::3 ENST00000448366::3 ENST00000426341::3 ENST00000616416::3 ENST00000416062::2 ENST00000392800::2 ENST00000431418::3
GAPDH	GAPDH_6_3112	24	12	6536912	6536935	minus	TTTG GAGGGATCTCGCCTATGGGG	GAGGGATCTCGCCTATGGGG	ENSG00000111640::GAPDH	_ENST00000474249_ENST00000466588_ENST00000229239_ENST00000466525_ENST00000492719_ENST00000396856_ENST00000396861_ENST00000396859_ENST00000396858_ENST00000619601	ENST00000396858::4 ENST00000396859::4 ENST00000466588::3 ENST00000396856::5 ENST00000619601::3 ENST00000466525::3 ENST00000474249::4 ENST00000229239::5 ENST00000492719::5 ENST00000396861::5
GAPDH	GAPDH_5_3890	24	12	6537577	6537600	plus	TTTG CAGACCACAGTCCATGCCAT	CAGACCACAGTCCATGCCAT	ENSG00000111640::GAPDH	_ENST00000229239_ENST00000466525_ENST00000492719_ENST00000396856_ENST00000466588_ENST00000396861_ENST00000474249_ENST00000396859_ENST00000396858_ENST00000619601	ENST00000466588::6 ENST00000229239::8 ENST00000619601::6 ENST00000396856::8 ENST00000396858::7 ENST00000492719::8 ENST00000474249::7 ENST00000396859::7 ENST00000466525::3 ENST00000396861::8
GAPDH	GAPDH_9_3890	24	12	6537941	6537964	plus	TTTG ACGCTGGGGCTGGCATTGCC	ACGCTGGGGCTGGCATTGCC	ENSG00000111640::GAPDH_ENSG00000269968::RP5-940J5.9	_ENST00000229239_ENST00000466525_ENST00000396856_ENST00000466588_ENST00000396861_ENST00000474249_ENST00000396859_ENST00000396858_ENST00000619601_ENST00000602946	ENST00000474249::7 ENST00000466525::3 ENST00000396859::7 ENST00000396861::8 ENST00000619601::6 ENST00000466588::6 ENST00000229239::8 ENST00000602946::2 ENST00000396856::8 ENST00000396858::7
GART	GART_446_0	24	CHR_HSCHR21_4_CTG1_1	33520896	33520919	plus	TTTG ATACCACAAGGACAGCGCCA	ATACCACAAGGACAGCGCCA	ENSG00000262473::GART	_ENST00000573055_ENST00000574289_ENST00000571089_ENST00000575273_ENST00000574017	ENST00000575273::1 ENST00000574017::1 ENST00000574289::1 ENST00000571089::1 ENST00000573055::1
GART	GART_447_0	24	CHR_HSCHR21_4_CTG1_1	33520910	33520933	minus	TTTA ACTGTGGGGTTGGCGCTGTC	ACTGTGGGGTTGGCGCTGTC	ENSG00000262473::GART	_ENST00000573055_ENST00000571089_ENST00000575273_ENST00000574017	ENST00000573055::1 ENST00000571089::1 ENST00000574017::1 ENST00000575273::1
GART	GART_402_0	24	CHR_HSCHR21_4_CTG1_1	33519443	33519466	plus	TTTC AATCAGATTCTTGACTTTCA	AATCAGATTCTTGACTTTCA	ENSG00000262473::GART	_ENST00000574289_ENST00000570410_ENST00000575273_ENST00000573055_ENST00000574017_ENST00000571089_ENST00000574160	ENST00000571089::2 ENST00000574289::2 ENST00000573055::2 ENST00000574017::2 ENST00000574160::1 ENST00000570410::2 ENST00000575273::2
GBP7	GBP7_891_0	24	1	89150398	89150421	minus	TTTC CAGATGCAATCAGAAAATTT	CAGATGCAATCAGAAAATTT	ENSG00000162645::GBP2_ENSG00000213512::GBP7	_ENST00000464839_ENST00000294671	ENST00000294671::6 ENST00000464839::1
GBP7	GBP7_1885_0	24	1	89171728	89171751	plus	TTTG CTGGTGCCACTCACCTTTGT	CTGGTGCCACTCACCTTTGT	ENSG00000213512::GBP7	_ENST00000294671	ENST00000294671::2
GBP7	GBP7_1889_0	24	1	89171882	89171905	plus	TTTA GTGTTCTCAGTGAGGCACAC	GTGTTCTCAGTGAGGCACAC	ENSG00000213512::GBP7	_ENST00000294671	ENST00000294671::2
GCM2	GCM2_168_0	24	6	10877357	10877380	minus	TTTG ACCAATTCCGAGAGTGGCCT	ACCAATTCCGAGAGTGGCCT	ENSG00000124827::GCM2_ENSG00000272162::RP11-637O19.3	_ENST00000379491	ENST00000379491::2
GCM2	GCM2_167_0	24	6	10877147	10877170	plus	TTTC AGCCGTGCCTTGTCGCAGAT	AGCCGTGCCTTGTCGCAGAT	ENSG00000272162::RP11-637O19.3_ENSG00000124827::GCM2	_ENST00000379491	ENST00000379491::2
GCM2	GCM2_151_0	24	6	10876506	10876529	minus	TTTG GAGTTGATTCCTTGTCGAGG	GAGTTGATTCCTTGTCGAGG	ENSG00000272162::RP11-637O19.3_ENSG00000124827::GCM2	_ENST00000379491	ENST00000379491::3
GFRA4	GFRA4_0_2187	24	20	3661190	3661213	minus	TTTG CGCTCCGAGTATGTGGCGCA	CGCTCCGAGTATGTGGCGCA	ENSG00000125861::GFRA4	_ENST00000290417_ENST00000319242_ENST00000477160	ENST00000319242::2 ENST00000477160::2 ENST00000290417::2
GFRA4	GFRA4_6_1458	24	20	3660825	3660848	minus	TTTC AGGTCTCGTGCACCCCAGCG	AGGTCTCGTGCACCCCAGCG	ENSG00000125861::GFRA4	_ENST00000290417_ENST00000319242_ENST00000477160	ENST00000477160::3 ENST00000290417::3 ENST00000319242::2
GFRA4	GFRA4_5_1458	24	20	3660524	3660547	minus	TTTA CCAGGAACCGCTGCTTGGGT	CCAGGAACCGCTGCTTGGGT	ENSG00000125861::GFRA4	_ENST00000290417_ENST00000319242	ENST00000319242::3 ENST00000290417::4
GGPS1	GGPS1_306_0	24	1	235335255	235335278	plus	TTTA AATCCAATGGAGAAGACTCA	AATCCAATGGAGAAGACTCA	ENSG00000152904::GGPS1	_ENST00000488594_ENST00000358966_ENST00000471812_ENST00000282841_ENST00000497327	ENST00000497327::2 ENST00000282841::2 ENST00000488594::2 ENST00000471812::2 ENST00000358966::2
GGPS1	GGPS1_308_0	24	1	235335269	235335292	minus	TTTG GACTGTTTCTTGAGTCTTCT	GACTGTTTCTTGAGTCTTCT	ENSG00000152904::GGPS1	_ENST00000488594_ENST00000358966_ENST00000471812_ENST00000282841_ENST00000497327	ENST00000471812::2 ENST00000497327::2 ENST00000282841::2 ENST00000488594::2 ENST00000358966::2
GGPS1	GGPS1_309_0	24	1	235335292	235335315	minus	TTTA TAGGGTTCTAGAAGAATTCT	TAGGGTTCTAGAAGAATTCT	ENSG00000152904::GGPS1	_ENST00000488594_ENST00000358966_ENST00000471812_ENST00000282841_ENST00000497327	ENST00000488594::2 ENST00000497327::2 ENST00000282841::2 ENST00000471812::2 ENST00000358966::2
GH2	GH2_3_453	24	17	63880438	63880461	minus	TTTG ACACAAAATCGCACAACGAT	ACACAAAATCGCACAACGAT	ENSG00000136487::GH2_ENSG00000213218::CSH2	_ENST00000622506_ENST00000456543_ENST00000449787_ENST00000423893_ENST00000332800	ENST00000456543::5 ENST00000332800::4 ENST00000449787::5 ENST00000622506::4 ENST00000423893::5
GH2	GH2_6_453	24	17	63880590	63880613	plus	TTTC CTCCCTCCCCTCCAGGTTGT	CTCCCTCCCCTCCAGGTTGT	ENSG00000136487::GH2_ENSG00000213218::CSH2	_ENST00000332800	ENST00000332800::4
GH2	GH2_7_453	24	17	63880597	63880620	minus	TTTC TCTACAACCTGGAGGGGAGG	TCTACAACCTGGAGGGGAGG	ENSG00000136487::GH2_ENSG00000213218::CSH2	_ENST00000332800	ENST00000332800::4
GHSR	GHSR_0_3085	24	3	172447784	172447807	minus	TTTG CGGTGCGCTCTGGACTGCTC	CGGTGCGCTCTGGACTGCTC	ENSG00000121853::GHSR	_ENST00000427970_ENST00000241256	ENST00000427970::1 ENST00000241256::1
GHSR	GHSR_20_2468	24	3	172447625	172447648	plus	TTTC ACGGTTTGCTTGTGGTTCTG	ACGGTTTGCTTGTGGTTCTG	ENSG00000121853::GHSR	_ENST00000427970_ENST00000241256	ENST00000241256::1 ENST00000427970::1
GHSR	GHSR_1_3085	24	3	172448063	172448086	plus	TTTG CAGAGGAGGTCGCCGAAGTT	CAGAGGAGGTCGCCGAAGTT	ENSG00000121853::GHSR	_ENST00000427970_ENST00000241256	ENST00000427970::1 ENST00000241256::1
GINS2	GINS2_353_0	24	16	85687494	85687517	plus	TTTC TGTCTTTGTTTCAGGTTAAT	TGTCTTTGTTTCAGGTTAAT	ENSG00000131153::GINS2	_ENST00000253462_ENST00000595355_ENST00000596233	ENST00000253462::2 ENST00000595355::2 ENST00000596233::2
GINS2	GINS2_187_0	24	16	85681585	85681608	plus	TTTA ACAGGAGCTTCGTAAGTTCC	ACAGGAGCTTCGTAAGTTCC	ENSG00000131153::GINS2	_ENST00000253462_ENST00000595355_ENST00000596233	ENST00000253462::3 ENST00000595355::3 ENST00000596233::3
GINS2	GINS2_356_0	24	16	85687525	85687548	minus	TTTA CCCGTGGAAGTGCCCCTGTG	CCCGTGGAAGTGCCCCTGTG	ENSG00000131153::GINS2	_ENST00000253462_ENST00000595355_ENST00000596233	ENST00000253462::2 ENST00000595355::2 ENST00000596233::2
GJA10	GJA10_9_1768	24	6	89896078	89896101	minus	TTTA TGAATTGAATTTAACTGAAT	TGAATTGAATTTAACTGAAT	ENSG00000135355::GJA10	_ENST00000369352	ENST00000369352::1
GJA10	GJA10_2_442	24	6	89894462	89894485	plus	TTTA ACCATGGGGGACTGGAACTT	ACCATGGGGGACTGGAACTT	ENSG00000135355::GJA10	_ENST00000369352	ENST00000369352::1
GJA10	GJA10_7_884	24	6	89895130	89895153	plus	TTTC CTTGTTACTCAATATACTGG	CTTGTTACTCAATATACTGG	ENSG00000135355::GJA10	_ENST00000369352	ENST00000369352::1
GK2	GK2_16_490	24	4	79406744	79406767	minus	TTTG TCAGTTCTCAGGATGGAACG	TCAGTTCTCAGGATGGAACG	ENSG00000196475::GK2	_ENST00000358842	ENST00000358842::1
GK2	GK2_17_490	24	4	79406766	79406789	minus	TTTG GAGCCTTGAACCCCAGGCTT	GAGCCTTGAACCCCAGGCTT	ENSG00000196475::GK2	_ENST00000358842	ENST00000358842::1
GK2	GK2_6_1470	24	4	79407511	79407534	minus	TTTG AAATTCCAATGGACCTTCTT	AAATTCCAATGGACCTTCTT	ENSG00000196475::GK2	_ENST00000358842	ENST00000358842::1
GKN2	GKN2_243_0	24	2	68950726	68950749	minus	TTTC TGGTGGTGCTGACCATCTTT	TGGTGGTGCTGACCATCTTT	ENSG00000183607::GKN2	_ENST00000328895_ENST00000481498	ENST00000481498::2 ENST00000328895::2
GKN2	GKN2_242_0	24	2	68950705	68950728	minus	TTTG GGATACAATCTCATGGATAC	GGATACAATCTCATGGATAC	ENSG00000183607::GKN2	_ENST00000328895_ENST00000481498	ENST00000481498::2 ENST00000328895::2
GKN2	GKN2_215_0	24	2	68950129	68950152	plus	TTTA TAGTCAAAAATTGTGGTAGA	TAGTCAAAAATTGTGGTAGA	ENSG00000183607::GKN2	_ENST00000328895_ENST00000481498	ENST00000481498::3 ENST00000328895::3
GLRA1	GLRA1_3912_0	24	5	151924495	151924518	minus	TTTG GGAGACCATTGTATTCTTCA	GGAGACCATTGTATTCTTCA	ENSG00000145888::GLRA1	_ENST00000274576_ENST00000462581_ENST00000455880_ENST00000471351	ENST00000471351::1 ENST00000455880::1 ENST00000462581::1 ENST00000274576::1
GLRA1	GLRA1_2432_0	24	5	151886724	151886747	minus	TTTG GTTCCATTGCTGAGACAACC	GTTCCATTGCTGAGACAACC	ENSG00000145888::GLRA1	_ENST00000455880_ENST00000274576_ENST00000462581_ENST00000471351	ENST00000471351::3 ENST00000274576::3 ENST00000455880::3 ENST00000462581::2
GLRA1	GLRA1_2433_0	24	5	151886737	151886760	minus	TTTC ATCAACAGCTTTGGTTCCAT	ATCAACAGCTTTGGTTCCAT	ENSG00000145888::GLRA1	_ENST00000455880_ENST00000274576_ENST00000462581_ENST00000471351	ENST00000274576::3 ENST00000471351::3 ENST00000462581::2 ENST00000455880::3
GLRA2	GLRA2_55_0	24	X	14530102	14530125	plus	TTTC TTAGAGACAAACCACTTCAG	TTAGAGACAAACCACTTCAG	ENSG00000101958::GLRA2	_ENST00000443437_ENST00000218075_ENST00000355020	ENST00000218075::1 ENST00000443437::2 ENST00000355020::1
GLRA2	GLRA2_180_0	24	X	14532254	14532277	minus	TTTC CAGACCTGGAGTCATGGTCT	CAGACCTGGAGTCATGGTCT	ENSG00000101958::GLRA2	_ENST00000443437_ENST00000218075_ENST00000355020_ENST00000415367	ENST00000218075::2 ENST00000443437::4 ENST00000355020::2 ENST00000415367::2
GLRA2	GLRA2_183_0	24	X	14532348	14532371	minus	TTTA AAATTTGGCCTGATTCTTGC	AAATTTGGCCTGATTCTTGC	ENSG00000101958::GLRA2	_ENST00000443437_ENST00000218075_ENST00000355020_ENST00000415367	ENST00000218075::2 ENST00000443437::4 ENST00000355020::2 ENST00000415367::2
GLT6D1	GLT6D1_611_0	24	9	135639112	135639135	plus	TTTA CCTGAAATAACGCTCAACCA	CCTGAAATAACGCTCAACCA	ENSG00000204007::GLT6D1	_ENST00000371763_ENST00000613244	ENST00000371763::2 ENST00000613244::2
GLT6D1	GLT6D1_612_0	24	9	135639124	135639147	minus	TTTC ACTGATGTTGGTTGAGCGTT	ACTGATGTTGGTTGAGCGTT	ENSG00000204007::GLT6D1	_ENST00000371763_ENST00000613244	ENST00000613244::2 ENST00000371763::2
GLT6D1	GLT6D1_609_0	24	9	135639099	135639122	minus	TTTC AGGTAAATATAAAGTATTGA	AGGTAAATATAAAGTATTGA	ENSG00000204007::GLT6D1	_ENST00000371763_ENST00000613244	ENST00000371763::2 ENST00000613244::2
GMPPB	GMPPB_69_0	24	3	49723412	49723435	plus	TTTC CTTCTCCAGCACCTGCGACA	CTTCTCCAGCACCTGCGACA	ENSG00000173540::GMPPB	_ENST00000480687_ENST00000481959_ENST00000308375_ENST00000308388_ENST00000495627	ENST00000480687::3 ENST00000308375::2 ENST00000308388::2 ENST00000481959::2 ENST00000495627::2
GMPPB	GMPPB_20_0	24	3	49718202	49718225	plus	TTTG GGGCCAGCGGCGGCAGCGGC	GGGCCAGCGGCGGCAGCGGC	ENSG00000164068::RNF123_ENSG00000173540::GMPPB_ENSG00000176020::AMIGO3	_ENST00000497099_ENST00000320431_ENST00000480687	ENST00000320431::1 ENST00000480687::10 ENST00000497099::1
GMPPB	GMPPB_23_0	24	3	49718508	49718531	minus	TTTC GCCGCAGCAGGAGCTTCTCA	GCCGCAGCAGGAGCTTCTCA	ENSG00000176020::AMIGO3_ENSG00000164068::RNF123_ENSG00000173540::GMPPB	_ENST00000320431_ENST00000480687_ENST00000497099	ENST00000320431::1 ENST00000480687::10 ENST00000497099::2
GMPS	GMPS_1343_0	24	3	155903854	155903877	plus	TTTG AACAGATGATGAATAAGGTA	AACAGATGATGAATAAGGTA	ENSG00000163655::GMPS	_ENST00000496455_ENST00000295920_ENST00000476145	ENST00000476145::3 ENST00000295920::2 ENST00000496455::4
GMPS	GMPS_1342_0	24	3	155903850	155903873	plus	TTTC TTTGAACAGATGATGAATAA	TTTGAACAGATGATGAATAA	ENSG00000163655::GMPS	_ENST00000496455_ENST00000295920_ENST00000476145	ENST00000476145::3 ENST00000295920::2 ENST00000496455::4
GMPS	GMPS_1345_0	24	3	155903878	155903901	plus	TTTG GAGGTACTGTGCACAAAAAA	GAGGTACTGTGCACAAAAAA	ENSG00000163655::GMPS	_ENST00000496455_ENST00000295920_ENST00000476145	ENST00000295920::2 ENST00000476145::3 ENST00000496455::4
GNB2L1	GNB2L1_163_0	24	5	181242323	181242346	plus	TTTC CACATGATGATGGTCTTATC	CACATGATGATGGTCTTATC	ENSG00000204628::GNB2L1	_ENST00000513060_ENST00000504325_ENST00000510199_ENST00000508682_ENST00000511900_ENST00000503081_ENST00000511473_ENST00000507261_ENST00000511566_ENST00000512805_ENST00000512968_ENST00000503494_ENST00000507000_ENST00000502844_ENST00000514183_ENST00000502548_ENST00000515417_ENST00000513027_ENST00000626067_ENST00000505461_ENST00000508963_ENST00000506312_ENST00000503170	ENST00000515417::2 ENST00000503081::2 ENST00000513027::3 ENST00000511900::2 ENST00000504325::2 ENST00000508963::2 ENST00000511566::2 ENST00000512968::2 ENST00000502548::2 ENST00000512805::2 ENST00000503170::3 ENST00000503494::2 ENST00000511473::2 ENST00000507261::2 ENST00000514183::2 ENST00000508682::2 ENST00000513060::2 ENST00000506312::2 ENST00000507000::2 ENST00000505461::2 ENST00000502844::2 …
GNB2L1	GNB2L1_162_0	24	5	181242239	181242262	minus	TTTG TTAGTGATGTGGTTATCTCC	TTAGTGATGTGGTTATCTCC	ENSG00000204628::GNB2L1	_ENST00000513060_ENST00000504325_ENST00000510199_ENST00000508682_ENST00000511900_ENST00000503081_ENST00000511473_ENST00000507261_ENST00000511566_ENST00000512805_ENST00000512968_ENST00000503494_ENST00000507000_ENST00000502844_ENST00000514183_ENST00000502548_ENST00000515417_ENST00000513027_ENST00000626067_ENST00000505461_ENST00000508963_ENST00000503170	ENST00000504325::2 ENST00000511900::2 ENST00000512968::2 ENST00000511566::2 ENST00000508963::2 ENST00000503081::2 ENST00000515417::2 ENST00000513027::3 ENST00000513060::2 ENST00000508682::2 ENST00000514183::2 ENST00000626067::2 ENST00000510199::2 ENST00000502844::2 ENST00000505461::2 ENST00000507000::2 ENST00000502548::2 ENST00000511473::2 ENST00000507261::2 ENST00000503494::2 ENST00000503170::3 …
GNB2L1	GNB2L1_142_0	24	5	181241487	181241510	plus	TTTA CCTGGACAGTGTATTTGCAC	CCTGGACAGTGTATTTGCAC	ENSG00000204628::GNB2L1	_ENST00000511473_ENST00000507261_ENST00000508963_ENST00000513060_ENST00000504128_ENST00000507756_ENST00000502905_ENST00000504325_ENST00000511566_ENST00000376817_ENST00000508682_ENST00000512805_ENST00000512968_ENST00000510199_ENST00000502844_ENST00000507000_ENST00000503494_ENST00000502548_ENST00000514183_ENST00000502890_ENST00000506312_ENST00000503081_ENST00000513027_ENST00000515417_ENST0000062606…	ENST00000376817::3 ENST00000511473::3 ENST00000514183::3 ENST00000502844::3 ENST00000512805::3 ENST00000503494::3 ENST00000513060::2 ENST00000503081::3 ENST00000508963::3 ENST00000504128::1 ENST00000626067::3 ENST00000502548::3 ENST00000510199::3 ENST00000504325::3 ENST00000502890::1 ENST00000511566::3 ENST00000505461::3 ENST00000508682::3 ENST00000512968::3 ENST00000507000::3 ENST00000515417::3 …
GPR101	GPR101_3_421	24	X	137030133	137030156	minus	TTTC CTTGAAGTTAGTTCTAAGGC	CTTGAAGTTAGTTCTAAGGC	ENSG00000165370::GPR101	_ENST00000298110	ENST00000298110::1
GPR101	GPR101_3_842	24	X	137030868	137030891	minus	TTTC GCCGCCAGCATGAAGGTGAG	GCCGCCAGCATGAAGGTGAG	ENSG00000165370::GPR101	_ENST00000298110	ENST00000298110::1
GPR101	GPR101_9_421	24	X	137030401	137030424	minus	TTTA GCAGTCCTGGCCGTGTGGGT	GCAGTCCTGGCCGTGTGGGT	ENSG00000165370::GPR101	_ENST00000298110	ENST00000298110::1
GPR139	GPR139_1395_0	24	16	20073516	20073539	minus	TTTC GTGCCCGTGGTCTACTACAG	GTGCCCGTGGTCTACTACAG	ENSG00000180269::GPR139	_ENST00000570682_ENST00000326571	ENST00000326571::1 ENST00000570682::1
GPR139	GPR139_1394_0	24	16	20073474	20073497	minus	TTTA CCAGGTGAGGGGCGTGGGGG	CCAGGTGAGGGGCGTGGGGG	ENSG00000180269::GPR139	_ENST00000570682_ENST00000326571	ENST00000570682::1 ENST00000326571::1
GPR139	GPR139_22_0	24	16	20031765	20031788	plus	TTTG TCATACTGGTACACCAGCAT	TCATACTGGTACACCAGCAT	ENSG00000180269::GPR139	_ENST00000570682_ENST00000326571	ENST00000570682::2 ENST00000326571::3
GPR31	GPR31_8_874	24	6	167156876	167156899	minus	TTTC AACCCCAGAGACTCCTATTC	AACCCCAGAGACTCCTATTC	ENSG00000166984::TCP10L2_ENSG00000120436::GPR31	_ENST00000366834	ENST00000366834::1
GPR31	GPR31_9_874	24	6	167156923	167156946	plus	TTTG CCTCGGAGGGTGTGGAAGAC	CCTCGGAGGGTGTGGAAGAC	ENSG00000120436::GPR31_ENSG00000166984::TCP10L2	_ENST00000366834	ENST00000366834::1
GPR31	GPR31_5_1311	24	6	167157317	167157340	minus	TTTC TACTCCAGGGCAGACGGCTC	TACTCCAGGGCAGACGGCTC	ENSG00000166984::TCP10L2_ENSG00000120436::GPR31	_ENST00000366834	ENST00000366834::1
GPR52	GPR52_4_348	24	1	174448102	174448125	plus	TTTC CAAGCCATGAATGAATCCAG	CAAGCCATGAATGAATCCAG	ENSG00000152061::RABGAP1L_ENSG00000203737::GPR52	_ENST00000367685	ENST00000367685::1
GPR52	GPR52_3_348	24	1	174448096	174448119	plus	TTTA AATTTCCAAGCCATGAATGA	AATTTCCAAGCCATGAATGA	ENSG00000152061::RABGAP1L_ENSG00000203737::GPR52	_ENST00000367685	ENST00000367685::1
GPR52	GPR52_0_1044	24	1	174448679	174448702	plus	TTTG AATGGTGTGCCACGTCTTGG	AATGGTGTGCCACGTCTTGG	ENSG00000203737::GPR52_ENSG00000152061::RABGAP1L	_ENST00000367685	ENST00000367685::1
GPS1	GPS1_1_3333	24	17	82053997	82054020	plus	TTTA ACGTGGACATGTACGAGGAG	ACGTGGACATGTACGAGGAG	ENSG00000169727::GPS1	_ENST00000582327_ENST00000583885_ENST00000578552_ENST00000580716_ENST00000585084_ENST00000583961_ENST00000624957_ENST00000320548_ENST00000581578_ENST00000580141_ENST00000623691_ENST00000583641_ENST00000581418_ENST00000306823_ENST00000580627_ENST00000578392_ENST00000392358_ENST00000580723_ENST00000584460_ENST00000583009_ENST00000623761_ENST00000392357	ENST00000583009::3 ENST00000578392::4 ENST00000583961::4 ENST00000581578::4 ENST00000583641::4 ENST00000578552::3 ENST00000581418::4 ENST00000580627::3 ENST00000580723::3 ENST00000320548::4 ENST00000623761::3 ENST00000306823::3 ENST00000584460::3 ENST00000623691::3 ENST00000392357::2 ENST00000392358::3 ENST00000624957::3 ENST00000585084::3 ENST00000580716::3 ENST00000580141::3 ENST00000582327::3 …
GPS1	GPS1_0_1111	24	17	82051316	82051339	minus	TTTA TCTTCACCGACGGGGACGAC	TCTTCACCGACGGGGACGAC	ENSG00000169727::GPS1_ENSG00000169733::RFNG	_ENST00000582478_ENST00000578676_ENST00000585084_ENST00000578356_ENST00000310496_ENST00000580953_ENST00000584515_ENST00000429557_ENST00000584463	ENST00000310496::2 ENST00000429557::1 ENST00000578356::2 ENST00000580953::2 ENST00000585084::1 ENST00000584515::2 ENST00000584463::1 ENST00000578676::1 ENST00000582478::2
GPS1	GPS1_0_4444	24	17	82054640	82054663	minus	TTTG ATGGAGTTGCCCTTGTAGTT	ATGGAGTTGCCCTTGTAGTT	ENSG00000169727::GPS1	_ENST00000580716_ENST00000392357_ENST00000624957_ENST00000580627_ENST00000306823_ENST00000584460_ENST00000580723_ENST00000320548_ENST00000585084_ENST00000578552_ENST00000583641_ENST00000581418_ENST00000623691_ENST00000392358_ENST00000580141_ENST00000623761	ENST00000581418::5 ENST00000580723::4 ENST00000580141::4 ENST00000306823::4 ENST00000623691::4 ENST00000583641::5 ENST00000320548::5 ENST00000392358::4 ENST00000623761::4 ENST00000580716::4 ENST00000624957::4 ENST00000578552::4 ENST00000585084::4 ENST00000584460::4 ENST00000580627::4 ENST00000392357::2
GPX5	GPX5_20_0	24	6	28526051	28526074	minus	TTTG CACAAAGCAGGCTAGGAGAA	CACAAAGCAGGCTAGGAGAA	ENSG00000198704::GPX6_ENSG00000224586::GPX5	_ENST00000412168_ENST00000469384	ENST00000469384::1 ENST00000412168::1
GPX5	GPX5_21_0	24	6	28526065	28526088	plus	TTTG TGCAAACAAGTCCCAAGCAG	TGCAAACAAGTCCCAAGCAG	ENSG00000198704::GPX6_ENSG00000224586::GPX5	_ENST00000412168_ENST00000469384	ENST00000412168::1 ENST00000469384::1
GPX5	GPX5_143_0	24	6	28529451	28529474	minus	TTTC TCGTCTTTGTGGCAATCCAT	TCGTCTTTGTGGCAATCCAT	ENSG00000224586::GPX5	_ENST00000412168_ENST00000442674_ENST00000469384_ENST00000483784	ENST00000442674::2 ENST00000469384::2 ENST00000483784::2 ENST00000412168::2
GRM5	GRM5_25129_0	24	11	89047497	89047520	minus	TTTC TTCAGAAGAGGAAGAAGGCT	TTCAGAAGAGGAAGAAGGCT	ENSG00000168959::GRM5	_ENST00000455756_ENST00000305447_ENST00000305432_ENST00000393294	ENST00000305447::1 ENST00000455756::2 ENST00000393294::2 ENST00000305432::1
GRM5	GRM5_230_0	24	11	88508579	88508602	plus	TTTC CAGGGACATTCACAACGACG	CAGGGACATTCACAACGACG	ENSG00000168959::GRM5_ENSG00000255082::GRM5-AS1	_ENST00000455756_ENST00000526448_ENST00000305447_ENST00000305432	ENST00000305447::9 ENST00000455756::9 ENST00000526448::1 ENST00000305432::8
GRM5	GRM5_6532_0	24	11	88653205	88653228	minus	TTTC AGTGCCGACTGGAAGGGTTT	AGTGCCGACTGGAAGGGTTT	ENSG00000168959::GRM5	_ENST00000455756_ENST00000305432_ENST00000305447	ENST00000455756::4 ENST00000305447::3 ENST00000305432::3
GRPEL1	GRPEL1_196_0	24	4	7064186	7064209	plus	TTTG TTTCGTGGCTGTGCACAACA	TTTCGTGGCTGTGCACAACA	ENSG00000109519::GRPEL1	_ENST00000264954_ENST00000504920_ENST00000509696_ENST00000514056	ENST00000504920::2 ENST00000514056::2 ENST00000509696::1 ENST00000264954::2
GRPEL1	GRPEL1_197_0	24	4	7064190	7064213	plus	TTTC GTGGCTGTGCACAACAACCG	GTGGCTGTGCACAACAACCG	ENSG00000109519::GRPEL1	_ENST00000264954_ENST00000504920_ENST00000509696_ENST00000514056	ENST00000264954::2 ENST00000509696::1 ENST00000514056::2 ENST00000504920::2
GRPEL1	GRPEL1_308_0	24	4	7067965	7067988	minus	TTTG GCGTTGTCTCTCAGGTAAGG	GCGTTGTCTCTCAGGTAAGG	ENSG00000109519::GRPEL1	_ENST00000264954_ENST00000504920	ENST00000504920::1 ENST00000264954::1
GSPT1	GSPT1_1193_0	24	16	11897832	11897855	plus	TTTC TTACCAATAGGTTCTGAAAG	TTACCAATAGGTTCTGAAAG	ENSG00000103342::GSPT1	_ENST00000434724_ENST00000439887_ENST00000565267_ENST00000563468_ENST00000420576_ENST00000568849_ENST00000562169	ENST00000562169::3 ENST00000568849::3 ENST00000420576::3 ENST00000563468::1 ENST00000434724::3 ENST00000439887::3 ENST00000565267::1
GSPT1	GSPT1_1192_0	24	16	11897831	11897854	minus	TTTC AGAACCTATTGGTAAGAAAA	AGAACCTATTGGTAAGAAAA	ENSG00000103342::GSPT1	_ENST00000434724_ENST00000439887_ENST00000565267_ENST00000563468_ENST00000420576_ENST00000568849_ENST00000562169	ENST00000420576::3 ENST00000434724::3 ENST00000563468::1 ENST00000439887::3 ENST00000565267::1 ENST00000562169::3 ENST00000568849::3
GSPT1	GSPT1_1137_0	24	16	11896672	11896695	plus	TTTC CTCTGGCGGCCTTCCATCTC	CTCTGGCGGCCTTCCATCTC	ENSG00000103342::GSPT1	_ENST00000434724_ENST00000439887_ENST00000565267_ENST00000563468_ENST00000420576_ENST00000568849_ENST00000562169	ENST00000420576::4 ENST00000562169::4 ENST00000563468::2 ENST00000565267::2 ENST00000434724::4 ENST00000568849::4 ENST00000439887::4
GSX2	GSX2_1_1138	24	4	54100434	54100457	plus	TTTC TTCATCCCGCTTGGCATGCC	TTCATCCCGCTTGGCATGCC	ENSG00000180613::GSX2_ENSG00000282278::RP11-231C18.3	_ENST00000326902_ENST00000611459_ENST00000503800	ENST00000611459::1 ENST00000503800::1 ENST00000326902::1
GSX2	GSX2_2_1138	24	4	54100697	54100720	plus	TTTG CCCGCGGGTGAACCATGCGC	CCCGCGGGTGAACCATGCGC	ENSG00000180613::GSX2_ENSG00000282278::RP11-231C18.3	_ENST00000326902_ENST00000611459	ENST00000326902::1 ENST00000611459::1
GSX2	GSX2_9_2276	24	4	54101687	54101710	minus	TTTC AATCCTCCGGAGTCGAGACA	AATCCTCCGGAGTCGAGACA	ENSG00000282278::RP11-231C18.3_ENSG00000180613::GSX2	_ENST00000507839_ENST00000326902_ENST00000611459_ENST00000503800_ENST00000548609	ENST00000503800::2 ENST00000548609::2 ENST00000326902::2 ENST00000611459::2 ENST00000507839::2
GTF3A	GTF3A_21_0	24	13	27424873	27424896	minus	TTTG CTGTAATTGGCGCTGCAGTC	CTGTAATTGGCGCTGCAGTC	ENSG00000122034::GTF3A	_ENST00000381140_ENST00000439403_ENST00000435781_ENST00000419181_ENST00000438571	ENST00000435781::1 ENST00000381140::1 ENST00000439403::2 ENST00000419181::1 ENST00000438571::1
GTF3A	GTF3A_85_0	24	13	27427081	27427104	plus	TTTC CTGCTAGAGACCATTTGTTT	CTGCTAGAGACCATTTGTTT	ENSG00000122034::GTF3A	_ENST00000381140_ENST00000435781_ENST00000439403_ENST00000438571_ENST00000419181_ENST00000470606_ENST00000466776	ENST00000381140::2 ENST00000470606::2 ENST00000435781::2 ENST00000466776::2 ENST00000419181::2 ENST00000438571::2 ENST00000439403::3
GTF3A	GTF3A_88_0	24	13	27427159	27427182	minus	TTTC TCCTGTGTGAGTCAGAATGT	TCCTGTGTGAGTCAGAATGT	ENSG00000122034::GTF3A	_ENST00000381140_ENST00000435781_ENST00000439403_ENST00000438571_ENST00000419181_ENST00000470606_ENST00000466776	ENST00000419181::2 ENST00000438571::2 ENST00000466776::2 ENST00000439403::3 ENST00000381140::2 ENST00000470606::2 ENST00000435781::2
GTF3C1	GTF3C1_2541_0	24	16	27549754	27549777	minus	TTTG GAACCCTGCACGCAGGAGTT	GAACCCTGCACGCAGGAGTT	ENSG00000077235::GTF3C1	_ENST00000561623_ENST00000356183	ENST00000561623::1 ENST00000356183::1
GTF3C1	GTF3C1_2540_0	24	16	27549732	27549755	minus	TTTC TCTGGCGGGCCCTCGCCACG	TCTGGCGGGCCCTCGCCACG	ENSG00000077235::GTF3C1	_ENST00000561623_ENST00000356183	ENST00000356183::1 ENST00000561623::1
GTF3C1	GTF3C1_363_0	24	16	27476505	27476528	minus	TTTC TGGTGCTTCAGAACCTGATC	TGGTGCTTCAGAACCTGATC	ENSG00000077235::GTF3C1	_ENST00000356183_ENST00000561623_ENST00000571886_ENST00000569394_ENST00000564664	ENST00000356183::29 ENST00000564664::7 ENST00000561623::29 ENST00000571886::1 ENST00000569394::2
GTF3C2	GTF3C2_304_0	24	2	27337275	27337298	minus	TTTC TGTACAACGTGAAGGGCTAC	TGTACAACGTGAAGGGCTAC	ENSG00000115207::GTF3C2_ENSG00000234945::GTF3C2-AS1	_ENST00000592265_ENST00000416453_ENST00000608473_ENST00000585326_ENST00000590383_ENST00000590754_ENST00000585645_ENST00000587586_ENST00000589232_ENST00000588707_ENST00000589853_ENST00000625728_ENST00000359541_ENST00000264720_ENST00000622534_ENST00000480989_ENST00000470115_ENST00000626256	ENST00000608473::3 ENST00000589853::1 ENST00000590754::1 ENST00000588707::1 ENST00000622534::6 ENST00000589232::1 ENST00000585645::1 ENST00000587586::1 ENST00000359541::7 ENST00000585326::3 ENST00000592265::2 ENST00000480989::3 ENST00000626256::1 ENST00000264720::7 ENST00000590383::1 ENST00000625728::1 ENST00000470115::1 ENST00000416453::3
GTF3C2	GTF3C2_303_0	24	2	27337247	27337270	plus	TTTA TTCGGTAGAGGGTGCCATCT	TTCGGTAGAGGGTGCCATCT	ENSG00000115207::GTF3C2_ENSG00000234945::GTF3C2-AS1	_ENST00000592265_ENST00000416453_ENST00000608473_ENST00000585326_ENST00000590383_ENST00000590754_ENST00000585645_ENST00000587586_ENST00000589232_ENST00000588707_ENST00000589853_ENST00000625728_ENST00000359541_ENST00000264720_ENST00000622534_ENST00000480989_ENST00000470115	ENST00000590754::1 ENST00000608473::3 ENST00000589853::1 ENST00000589232::1 ENST00000585645::1 ENST00000588707::1 ENST00000622534::6 ENST00000592265::2 ENST00000585326::3 ENST00000587586::1 ENST00000359541::7 ENST00000470115::1 ENST00000416453::3 ENST00000625728::1 ENST00000480989::3 ENST00000264720::7 ENST00000590383::1
GTF3C2	GTF3C2_476_0	24	2	27343332	27343355	plus	TTTC CTGCTCTGGAGGGAGCCTCC	CTGCTCTGGAGGGAGCCTCC	ENSG00000115207::GTF3C2	_ENST00000359541_ENST00000264720_ENST00000622534_ENST00000457748_ENST00000423998	ENST00000264720::2 ENST00000622534::1 ENST00000457748::3 ENST00000359541::2 ENST00000423998::3
GTPBP4	GTPBP4_22_0	24	10	988480	988503	minus	TTTC TTGAAGTTGTAATGTGCCAT	TTGAAGTTGTAATGTGCCAT	ENSG00000107937::GTPBP4	_ENST00000360803_ENST00000491635	ENST00000360803::1 ENST00000491635::1
GTPBP4	GTPBP4_138_0	24	10	992610	992633	minus	TTTG TGAAAGTCTATCATGGTAAT	TGAAAGTCTATCATGGTAAT	ENSG00000107937::GTPBP4	_ENST00000360803_ENST00000360059_ENST00000491635	ENST00000360059::2 ENST00000491635::2 ENST00000360803::2
GTPBP4	GTPBP4_131_0	24	10	992474	992497	plus	TTTC TTTAATTGCAGGACTTCATA	TTTAATTGCAGGACTTCATA	ENSG00000107937::GTPBP4	_ENST00000360803_ENST00000360059_ENST00000491635	ENST00000360803::2 ENST00000360059::2 ENST00000491635::2
GUCY2F	GUCY2F_4357_0	24	X	109475547	109475570	minus	TTTA TTGGACCTACCAACCCTGGC	TTGGACCTACCAACCCTGGC	ENSG00000101890::GUCY2F	_ENST00000218006	ENST00000218006::2
GUCY2F	GUCY2F_4350_0	24	X	109475368	109475391	minus	TTTC CAGTGGGCTCATGCTGGAGT	CAGTGGGCTCATGCTGGAGT	ENSG00000101890::GUCY2F	_ENST00000218006	ENST00000218006::2
GUCY2F	GUCY2F_4346_0	24	X	109475244	109475267	plus	TTTC CGCATGCTTTGGCTGTCTTG	CGCATGCTTTGGCTGTCTTG	ENSG00000101890::GUCY2F	_ENST00000218006	ENST00000218006::2
GUK1	GUK1_93_0	24	1	228146850	228146873	plus	TTTG TAACCAGGGAGGTGATGCAG	TAACCAGGGAGGTGATGCAG	ENSG00000143774::GUK1	_ENST00000470040_ENST00000481341_ENST00000498115_ENST00000366730_ENST00000485083_ENST00000391865_ENST00000493209_ENST00000366726_ENST00000312726_ENST00000366722_ENST00000366728_ENST00000453943_ENST00000366723_ENST00000493138_ENST00000492871_ENST00000498092_ENST00000412265_ENST00000366718_ENST00000366716_ENST00000462807_ENST00000495999_ENST00000485168_ENST00000486668_ENST00000485838_ENST0000043515…	ENST00000481341::1 ENST00000366718::4 ENST00000460224::4 ENST00000478725::3 ENST00000464858::2 ENST00000366728::4 ENST00000493209::6 ENST00000493138::4 ENST00000366730::4 ENST00000366726::4 ENST00000462807::4 ENST00000498115::1 ENST00000485838::4 ENST00000492871::5 ENST00000485733::4 ENST00000312726::5 ENST00000391865::4 ENST00000453943::4 ENST00000495999::3 ENST00000486668::3 ENST00000472939::4 …
GUK1	GUK1_96_0	24	1	228147610	228147633	plus	TTTA GGAGCAGCGGCTGCGGCAGC	GGAGCAGCGGCTGCGGCAGC	ENSG00000143774::GUK1	_ENST00000498115_ENST00000477206_ENST00000366730_ENST00000493138_ENST00000485838_ENST00000391865_ENST00000462807_ENST00000366726_ENST00000312726_ENST00000453943_ENST00000366728_ENST00000492871_ENST00000366723_ENST00000366721_ENST00000435153_ENST00000498092_ENST00000460224_ENST00000412265_ENST00000366722_ENST00000366716_ENST00000366718_ENST00000470040_ENST00000495999_ENST00000464858_ENST0000048666…	ENST00000366723::6 ENST00000486668::5 ENST00000464858::4 ENST00000462807::6 ENST00000366716::5 ENST00000366718::6 ENST00000312726::7 ENST00000366726::6 ENST00000493138::5 ENST00000435153::7 ENST00000485838::6 ENST00000498115::2 ENST00000481341::3 ENST00000366722::6 ENST00000391865::6 ENST00000465025::2 ENST00000460224::6 ENST00000412265::6 ENST00000453943::6 ENST00000495999::5 ENST00000366730::6 …
GUK1	GUK1_97_0	24	1	228147622	228147645	minus	TTTC AGTGTTGCGCTGCCGCAGCC	AGTGTTGCGCTGCCGCAGCC	ENSG00000143774::GUK1	_ENST00000498115_ENST00000477206_ENST00000366730_ENST00000493138_ENST00000485838_ENST00000391865_ENST00000462807_ENST00000366726_ENST00000312726_ENST00000453943_ENST00000366728_ENST00000492871_ENST00000366723_ENST00000366721_ENST00000435153_ENST00000498092_ENST00000460224_ENST00000412265_ENST00000366722_ENST00000366716_ENST00000366718_ENST00000470040_ENST00000495999_ENST00000464858_ENST0000048666…	ENST00000453943::6 ENST00000495999::5 ENST00000465025::2 ENST00000412265::6 ENST00000460224::6 ENST00000492871::7 ENST00000366728::6 ENST00000366721::6 ENST00000366730::6 ENST00000498092::7 ENST00000470040::3 ENST00000477206::1 ENST00000366726::6 ENST00000312726::7 ENST00000366723::6 ENST00000366718::6 ENST00000462807::6 ENST00000464858::4 ENST00000366716::5 ENST00000486668::5 ENST00000498115::2 …
H1FOO	H1FOO_129_0	24	3	129549322	129549345	minus	TTTG GCCTTTGCCTTCCTGCTGAG	GCCTTTGCCTTCCTGCTGAG	ENSG00000178804::H1FOO	_ENST00000324382_ENST00000503977	ENST00000324382::3 ENST00000503977::2
H1FOO	H1FOO_128_0	24	3	129549315	129549338	minus	TTTG CCTTCCTGCTGAGCCCACCA	CCTTCCTGCTGAGCCCACCA	ENSG00000178804::H1FOO	_ENST00000324382_ENST00000503977	ENST00000503977::2 ENST00000324382::3
H1FOO	H1FOO_127_0	24	3	129549121	129549144	minus	TTTC ACCTTGCCCACGTTGGGAGG	ACCTTGCCCACGTTGGGAGG	ENSG00000178804::H1FOO	_ENST00000324382_ENST00000503977	ENST00000324382::3 ENST00000503977::2
H2BFWT	H2BFWT_0_2525	24	X	104013314	104013337	minus	TTTG GTTCATGACATATTGGACCG	GTTCATGACATATTGGACCG	ENSG00000123569::H2BFWT	_ENST00000217926_ENST00000611083	ENST00000217926::1 ENST00000611083::1
H2BFWT	H2BFWT_3_2525	24	X	104013517	104013540	plus	TTTG GGCTCCTGGGTGATCAGCTG	GGCTCCTGGGTGATCAGCTG	ENSG00000123569::H2BFWT	_ENST00000217926_ENST00000611083	ENST00000611083::1 ENST00000217926::1
H2BFWT	H2BFWT_1_2020	24	X	104012716	104012739	plus	TTTC TCTGTTGCTGTATGGCATAC	TCTGTTGCTGTATGGCATAC	ENSG00000123569::H2BFWT	_ENST00000217926_ENST00000611083	ENST00000611083::2 ENST00000217926::2
HAO1	HAO1_2623_0	24	20	7940361	7940384	plus	TTTG GAAGTACTGATTTAGCATGT	GAAGTACTGATTTAGCATGT	ENSG00000101323::HAO1	_ENST00000378789	ENST00000378789::1
HAO1	HAO1_2622_0	24	20	7940328	7940351	plus	TTTG CCCCAGACCTGTAATAGTCA	CCCCAGACCTGTAATAGTCA	ENSG00000101323::HAO1	_ENST00000378789	ENST00000378789::1
HAO1	HAO1_2620_0	24	20	7940292	7940315	minus	TTTG GCTGATAATATTGCAGCATT	GCTGATAATATTGCAGCATT	ENSG00000101323::HAO1	_ENST00000378789	ENST00000378789::1
HAUS1	HAUS1_15_0	24	18	46104413	46104436	minus	TTTC TCTCTCCTCCTGCGGCTCCA	TCTCTCCTCCTGCGGCTCCA	ENSG00000152240::HAUS1	_ENST00000591098_ENST00000282058_ENST00000592471_ENST00000591715_ENST00000586060_ENST00000592206_ENST00000585518_ENST00000589554_ENST00000593165	ENST00000589554::1 ENST00000593165::1 ENST00000591715::1 ENST00000585518::1 ENST00000592471::1 ENST00000592206::1 ENST00000591098::1 ENST00000586060::1 ENST00000282058::1
HAUS1	HAUS1_41_0	24	18	46105187	46105210	minus	TTTA ACCACGCAGCAACCTAACCA	ACCACGCAGCAACCTAACCA	ENSG00000152240::HAUS1	_ENST00000282058_ENST00000591098_ENST00000586060_ENST00000591715_ENST00000592206_ENST00000585518_ENST00000589554_ENST00000593165	ENST00000589554::2 ENST00000586060::2 ENST00000282058::2 ENST00000585518::2 ENST00000591098::2 ENST00000591715::2 ENST00000593165::2 ENST00000592206::2
HAUS1	HAUS1_40_0	24	18	46105182	46105205	plus	TTTA ATGGTTAGGTTGCTGCGTGG	ATGGTTAGGTTGCTGCGTGG	ENSG00000152240::HAUS1	_ENST00000282058_ENST00000591098_ENST00000586060_ENST00000591715_ENST00000592206_ENST00000585518_ENST00000589554_ENST00000593165	ENST00000586060::2 ENST00000589554::2 ENST00000591098::2 ENST00000585518::2 ENST00000591715::2 ENST00000282058::2 ENST00000592206::2 ENST00000593165::2
HDAC3	HDAC3_520_0	24	5	141636747	141636770	minus	TTTC TACGACCCCGACGTGGGCAA	TACGACCCCGACGTGGGCAA	ENSG00000171720::HDAC3	_ENST00000523088_ENST00000305264_ENST00000519474_ENST00000495485_ENST00000492506	ENST00000495485::1 ENST00000519474::1 ENST00000492506::1 ENST00000523088::1 ENST00000305264::1
HDAC3	HDAC3_519_0	24	5	141636727	141636750	plus	TTTC CTCACCGTAGTGGAAGTTGC	CTCACCGTAGTGGAAGTTGC	ENSG00000171720::HDAC3	_ENST00000523088_ENST00000305264_ENST00000519474_ENST00000495485_ENST00000492506	ENST00000305264::1 ENST00000523088::1 ENST00000492506::1 ENST00000519474::1 ENST00000495485::1
HDAC3	HDAC3_277_0	24	5	141629193	141629216	plus	TTTC CGTATTTGTGGAAGGACACC	CGTATTTGTGGAAGGACACC	ENSG00000171720::HDAC3	_ENST00000469550_ENST00000523088_ENST00000305264_ENST00000492407_ENST00000495485_ENST00000519474_ENST00000476739_ENST00000490808	ENST00000495485::5 ENST00000490808::1 ENST00000305264::7 ENST00000469550::5 ENST00000492407::1 ENST00000519474::6 ENST00000476739::1 ENST00000523088::5
HDGFL1	HDGFL1_0_453	24	6	22569611	22569634	minus	TTTA ACTTGGCAAACACCAGGTCC	ACTTGGCAAACACCAGGTCC	ENSG00000112273::HDGFL1	_ENST00000510882	ENST00000510882::1
HDGFL1	HDGFL1_4_453	24	6	22569796	22569819	minus	TTTC CCACAGCCCCGCGCTGAAGC	CCACAGCCCCGCGCTGAAGC	ENSG00000112273::HDGFL1	_ENST00000510882	ENST00000510882::1
HDGFL1	HDGFL1_1_453	24	6	22569621	22569644	plus	TTTG CCAAGTTAAAGGGCTATGCC	CCAAGTTAAAGGGCTATGCC	ENSG00000112273::HDGFL1	_ENST00000510882	ENST00000510882::1
HINFP	HINFP_141_0	24	11	119126950	119126973	minus	TTTC GGGGAACTTTCCCAGGAGGC	GGGGAACTTTCCCAGGAGGC	ENSG00000172273::HINFP	_ENST00000350777_ENST00000532312_ENST00000529354_ENST00000527206_ENST00000527410_ENST00000529988_ENST00000530678	ENST00000529988::3 ENST00000527410::2 ENST00000530678::2 ENST00000529354::2 ENST00000532312::1 ENST00000350777::2 ENST00000527206::2
HINFP	HINFP_140_0	24	11	119126939	119126962	minus	TTTC CCAGGAGGCGGCATGGCCTT	CCAGGAGGCGGCATGGCCTT	ENSG00000172273::HINFP	_ENST00000350777_ENST00000532312_ENST00000529354_ENST00000527206_ENST00000527410_ENST00000529988_ENST00000530678	ENST00000527206::2 ENST00000350777::2 ENST00000532312::1 ENST00000529354::2 ENST00000530678::2 ENST00000527410::2 ENST00000529988::3
HINFP	HINFP_143_0	24	11	119127014	119127037	plus	TTTG TGTGCTCAACCATGGAAAAG	TGTGCTCAACCATGGAAAAG	ENSG00000172273::HINFP	_ENST00000350777_ENST00000532312_ENST00000529354_ENST00000527206_ENST00000527410_ENST00000529988_ENST00000530678	ENST00000529354::2 ENST00000532312::1 ENST00000350777::2 ENST00000527206::2 ENST00000529988::3 ENST00000527410::2 ENST00000530678::2
HIST1H2AA	HIST1H2AA_1_464	24	6	25726140	25726163	plus	TTTG GGCTTTATGGTGGTGACTCT	GGCTTTATGGTGGTGACTCT	ENSG00000164508::HIST1H2AA	_ENST00000297012	ENST00000297012::1
HIST1H2AA	HIST1H2AA_2_464	24	6	25726147	25726170	plus	TTTA TGGTGGTGACTCTCAGTCTT	TGGTGGTGACTCTCAGTCTT	ENSG00000164508::HIST1H2AA	_ENST00000297012	ENST00000297012::1
HIST1H2AA	HIST1H2AA_2_696	24	6	25726412	25726435	plus	TTTC CCTTACGAAGCAGACGATGG	CCTTACGAAGCAGACGATGG	ENSG00000164508::HIST1H2AA	_ENST00000297012	ENST00000297012::1
HMX1	HMX1_425_0	24	4	8867702	8867725	minus	TTTC TGCGGGCGCAGATGCCTGGC	TGCGGGCGCAGATGCCTGGC	ENSG00000215612::HMX1	_ENST00000400677_ENST00000617742	ENST00000617742::13 ENST00000400677::2
HMX1	HMX1_19_0	24	4	8846147	8846170	minus	TTTG TCAGCCTGGACCCCCGAGTG	TCAGCCTGGACCCCCGAGTG	ENSG00000215612::HMX1	_ENST00000506970	ENST00000506970::2
HMX1	HMX1_427_0	24	4	8868132	8868155	plus	TTTC GGCCGCCGCCCACGCCAACG	GGCCGCCGCCCACGCCAACG	ENSG00000215612::HMX1	_ENST00000400677_ENST00000617742	ENST00000400677::2 ENST00000617742::10
HNRNPC	HNRNPC_897_0	24	14	21230309	21230332	plus	TTTA ACATACCTATCATAATAGTC	ACATACCTATCATAATAGTC	ENSG00000092199::HNRNPC	_ENST00000336053_ENST00000554969_ENST00000556142_ENST00000554455_ENST00000430246_ENST00000449098_ENST00000553753_ENST00000555914_ENST00000555309_ENST00000556628_ENST00000555883_ENST00000556513_ENST00000557201_ENST00000553300_ENST00000556897_ENST00000420743_ENST00000557157_ENST00000554539_ENST00000554383_ENST00000555137_ENST00000555215_ENST00000554417_ENST00000556226_ENST00000554891	ENST00000556513::6 ENST00000449098::3 ENST00000555215::6 ENST00000555914::5 ENST00000557201::4 ENST00000556142::4 ENST00000556897::4 ENST00000554539::5 ENST00000553753::5 ENST00000554969::6 ENST00000557157::3 ENST00000555883::4 ENST00000554455::5 ENST00000555309::5 ENST00000430246::4 ENST00000556226::6 ENST00000554891::7 ENST00000336053::4 ENST00000556628::4 ENST00000420743::7 ENST00000554383::6 …
HNRNPC	HNRNPC_146_0	24	14	21211805	21211828	plus	TTTA CCTGCTTGTTTGCTCTGTTC	CCTGCTTGTTTGCTCTGTTC	ENSG00000092199::HNRNPC	_ENST00000336053_ENST00000554969_ENST00000556142_ENST00000554455_ENST00000430246_ENST00000449098_ENST00000553753_ENST00000555914_ENST00000555309_ENST00000553444_ENST00000555883_ENST00000556628_ENST00000557442_ENST00000556513_ENST00000557201_ENST00000553300_ENST00000556897_ENST00000420743_ENST00000557157_ENST00000554539_ENST00000554383_ENST00000555585_ENST00000554417	ENST00000553444::1 ENST00000555914::7 ENST00000555585::2 ENST00000420743::9 ENST00000336053::6 ENST00000557201::6 ENST00000557442::6 ENST00000553300::7 ENST00000553753::7 ENST00000554417::3 ENST00000556142::6 ENST00000554969::8 ENST00000556628::6 ENST00000449098::5 ENST00000555309::7 ENST00000554383::8 ENST00000430246::6 ENST00000555883::6 ENST00000557157::5 ENST00000556897::6 ENST00000556513::8 …
HNRNPC	HNRNPC_138_0	24	14	21211400	21211423	plus	TTTC ACCTGGTCATCCCCCCGATC	ACCTGGTCATCCCCCCGATC	ENSG00000092199::HNRNPC	_ENST00000336053_ENST00000553753_ENST00000554969_ENST00000554455_ENST00000430246_ENST00000449098_ENST00000555883_ENST00000555914_ENST00000555309_ENST00000556628_ENST00000557442_ENST00000553444_ENST00000557201_ENST00000553300_ENST00000556897_ENST00000420743_ENST00000557157_ENST00000554539_ENST00000554383	ENST00000553753::8 ENST00000555309::8 ENST00000553300::8 ENST00000553444::2 ENST00000554539::8 ENST00000555914::8 ENST00000449098::6 ENST00000557442::7 ENST00000554455::8 ENST00000420743::10 ENST00000556897::7 ENST00000556628::7 ENST00000554969::9 ENST00000555883::7 ENST00000557201::7 ENST00000554383::9 ENST00000430246::7 ENST00000336053::7 ENST00000557157::6
HNRNPK	HNRNPK_487_0	24	9	83977682	83977705	plus	TTTA TACCTTGCTCTGAAGCAGAA	TACCTTGCTCTGAAGCAGAA	ENSG00000165119::HNRNPK	_ENST00000376281_ENST00000376263_ENST00000351839_ENST00000360384_ENST00000457156_ENST00000472778_ENST00000483135	ENST00000483135::4 ENST00000376281::4 ENST00000376263::4 ENST00000351839::3 ENST00000457156::4 ENST00000472778::4 ENST00000360384::4
HNRNPK	HNRNPK_135_0	24	9	83970153	83970176	minus	TTTG CTGCAGAACAGGTCAGTTTA	CTGCAGAACAGGTCAGTTTA	ENSG00000165119::HNRNPK	_ENST00000481820_ENST00000376281_ENST00000376263_ENST00000351839_ENST00000360384_ENST00000492865_ENST00000493362	ENST00000492865::3 ENST00000376263::16 ENST00000493362::1 ENST00000351839::15 ENST00000481820::4 ENST00000360384::16 ENST00000376281::16
HNRNPK	HNRNPK_268_0	24	9	83973281	83973304	plus	TTTA CCTCTCGAAGTTCTTTGATT	CCTCTCGAAGTTCTTTGATT	ENSG00000235298::RP11-575L7.8_ENSG00000165119::HNRNPK	_ENST00000376281_ENST00000376263_ENST00000351839_ENST00000360384_ENST00000457156_ENST00000376256_ENST00000472778	ENST00000376256::4 ENST00000457156::8 ENST00000360384::9 ENST00000351839::8 ENST00000376263::9 ENST00000376281::9 ENST00000472778::8
HOXD12	HOXD12_5_410	24	2	176099792	176099815	plus	TTTG TTGGAGATGTGTGAGCGCAG	TTGGAGATGTGTGAGCGCAG	ENSG00000170178::HOXD12	_ENST00000406506_ENST00000404162	ENST00000404162::1 ENST00000406506::1
HOXD12	HOXD12_1_820	24	2	176100177	176100200	minus	TTTG AGAGCAGCCACTGCAGGAGC	AGAGCAGCCACTGCAGGAGC	ENSG00000170178::HOXD12	_ENST00000406506_ENST00000404162	ENST00000406506::1 ENST00000404162::1
HOXD12	HOXD12_0_820	24	2	176100051	176100074	minus	TTTG GCTGTTGGGGGCTGCAGGCC	GCTGTTGGGGGCTGCAGGCC	ENSG00000170178::HOXD12	_ENST00000406506_ENST00000404162	ENST00000406506::1 ENST00000404162::1
HSD17B10	HSD17B10_0_2940	24	X	53433714	53433737	minus	TTTC GCCCCAGCCGACGTAAGTGG	GCCCCAGCCGACGTAAGTGG	ENSG00000072506::HSD17B10	_ENST00000375304_ENST00000375298_ENST00000168216_ENST00000495986	ENST00000168216::2 ENST00000375298::2 ENST00000495986::2 ENST00000375304::2
HSD17B10	HSD17B10_3_1176	24	X	53432293	53432316	plus	TTTA AGTTGTACGTCTTGCTAGCC	AGTTGTACGTCTTGCTAGCC	ENSG00000072506::HSD17B10	_ENST00000477706_ENST00000375304_ENST00000168216_ENST00000375298_ENST00000495986	ENST00000477706::1 ENST00000495986::3 ENST00000168216::3 ENST00000375304::3 ENST00000375298::3
HSD17B10	HSD17B10_6_1176	24	X	53432368	53432391	plus	TTTG CTAGAGCCAGAGCTGTTTGC	CTAGAGCCAGAGCTGTTTGC	ENSG00000072506::HSD17B10	_ENST00000375304_ENST00000168216_ENST00000375298_ENST00000495986	ENST00000495986::3 ENST00000168216::3 ENST00000375298::3 ENST00000375304::3
HSPA9	HSPA9_784_0	24	5	138575305	138575328	minus	TTTA TCCGCCATGATAAGTGCCAG	TCCGCCATGATAAGTGCCAG	ENSG00000113013::HSPA9	_ENST00000297185_ENST00000507115_ENST00000504902_ENST00000507097_ENST00000505110_ENST00000506477	ENST00000297185::1 ENST00000504902::1 ENST00000505110::1 ENST00000507115::1 ENST00000507097::1 ENST00000506477::1
HSPA9	HSPA9_733_0	24	5	138574073	138574096	minus	TTTA GACTTGTTTCAAGGCGGGAT	GACTTGTTTCAAGGCGGGAT	ENSG00000113013::HSPA9	_ENST00000297185_ENST00000507115_ENST00000504902_ENST00000507097_ENST00000506477_ENST00000504810_ENST00000507886	ENST00000506477::2 ENST00000507115::2 ENST00000504810::2 ENST00000504902::2 ENST00000507097::2 ENST00000507886::2 ENST00000297185::2
HSPA9	HSPA9_732_0	24	5	138574063	138574086	minus	TTTC AAGGCGGGATTATGCGTAAG	AAGGCGGGATTATGCGTAAG	ENSG00000113013::HSPA9	_ENST00000297185_ENST00000507115_ENST00000504902_ENST00000507097_ENST00000506477_ENST00000504810_ENST00000507886	ENST00000507115::2 ENST00000506477::2 ENST00000297185::2 ENST00000507097::2 ENST00000504810::2 ENST00000504902::2 ENST00000507886::2
HSPD1	HSPD1_565_0	24	2	197501059	197501082	plus	TTTC TCTTCCTACAGGCAGGACAA	TCTTCCTACAGGCAGGACAA	ENSG00000270757::HSPE1-MOB4_ENSG00000144381::HSPD1_ENSG00000115541::HSPE1	_ENST00000463841_ENST00000233893_ENST00000409468_ENST00000473395_ENST00000495200_ENST00000604458	ENST00000604458::2 ENST00000233893::2 ENST00000463841::1 ENST00000473395::2 ENST00000495200::2 ENST00000409468::2
HSPD1	HSPD1_657_0	24	2	197503033	197503056	plus	TTTA AGGGTGGAGAGATTCAACCA	AGGGTGGAGAGATTCAACCA	ENSG00000144381::HSPD1_ENSG00000270757::HSPE1-MOB4_ENSG00000115541::HSPE1	_ENST00000233893_ENST00000409729_ENST00000409468_ENST00000465573_ENST00000463841	ENST00000409729::2 ENST00000409468::3 ENST00000463841::2 ENST00000233893::3 ENST00000465573::2
HSPD1	HSPD1_1111_0	24	2	197516668	197516691	plus	TTTC CCTTTGACCACCTCTCCCTG	CCTTTGACCACCTCTCCCTG	ENSG00000270757::HSPE1-MOB4_ENSG00000144381::HSPD1_ENSG00000115540::MOB4	_ENST00000426480	ENST00000426480::1
HTR2C	HTR2C_6840_0	24	X	114731479	114731502	minus	TTTC CATGCTTACTGCCATGATCA	CATGCTTACTGCCATGATCA	ENSG00000147246::HTR2C	_ENST00000371951_ENST00000276198_ENST00000371950	ENST00000371951::5 ENST00000276198::4 ENST00000371950::4
HTR2C	HTR2C_6837_0	24	X	114731376	114731399	minus	TTTG AAGCGTCCACCATCGGAGGT	AAGCGTCCACCATCGGAGGT	ENSG00000147246::HTR2C	_ENST00000371951_ENST00000276198_ENST00000371950	ENST00000371950::4 ENST00000371951::5 ENST00000276198::4
HTR2C	HTR2C_6839_0	24	X	114731431	114731454	plus	TTTC AATCGTCATCATAATAATCA	AATCGTCATCATAATAATCA	ENSG00000147246::HTR2C	_ENST00000371951_ENST00000276198_ENST00000371950	ENST00000371951::5 ENST00000276198::4 ENST00000371950::4
HTR3C	HTR3C_56_0	24	3	184054756	184054779	plus	TTTG ACCAGCATGGGGTTGACCCT	ACCAGCATGGGGTTGACCCT	ENSG00000178084::HTR3C	_ENST00000318351	ENST00000318351::2
HTR3C	HTR3C_55_0	24	3	184054735	184054758	plus	TTTA CCATCAATTGCTCAGGCTTT	CCATCAATTGCTCAGGCTTT	ENSG00000178084::HTR3C	_ENST00000318351	ENST00000318351::2
HTR3C	HTR3C_58_0	24	3	184054798	184054821	plus	TTTG ACAGAAAGGCCTTCCGTCCA	ACAGAAAGGCCTTCCGTCCA	ENSG00000178084::HTR3C	_ENST00000318351	ENST00000318351::2
HTR3D	HTR3D_118_0	24	3	184035195	184035218	minus	TTTA GCCACAGGAACGATGTCACC	GCCACAGGAACGATGTCACC	ENSG00000186090::HTR3D	_ENST00000428798_ENST00000453435_ENST00000334128	ENST00000453435::1 ENST00000334128::2 ENST00000428798::2
HTR3D	HTR3D_42_0	24	3	184032822	184032845	plus	TTTC TCTCCATGCAGAAACACTCT	TCTCCATGCAGAAACACTCT	ENSG00000186090::HTR3D	_ENST00000382489	ENST00000382489::1
HTR3D	HTR3D_41_0	24	3	184032816	184032839	minus	TTTC TGCATGGAGAGAAAACAGGG	TGCATGGAGAGAAAACAGGG	ENSG00000186090::HTR3D	_ENST00000382489	ENST00000382489::1
HTR6	HTR6_311_0	24	1	19678558	19678581	plus	TTTC CGCAGGTGCCCAGGACCCCA	CGCAGGTGCCCAGGACCCCA	ENSG00000158748::HTR6	_ENST00000289753	ENST00000289753::2
HTR6	HTR6_314_0	24	1	19679302	19679325	plus	TTTC TTCAACATCGACCCCGCGGA	TTCAACATCGACCCCGCGGA	ENSG00000158748::HTR6	_ENST00000289753	ENST00000289753::3
HTR6	HTR6_313_0	24	1	19678705	19678728	plus	TTTG TGGCCAACATAGTCCAGGTA	TGGCCAACATAGTCCAGGTA	ENSG00000158748::HTR6	_ENST00000289753	ENST00000289753::2
IFIT1B	IFIT1B_193_0	24	10	89383542	89383565	minus	TTTC TGAATTAAGTCTTCAGCCTT	TGAATTAAGTCTTCAGCCTT	ENSG00000204010::IFIT1B_ENSG00000107798::LIPA	_ENST00000371809	ENST00000371809::2
IFIT1B	IFIT1B_218_0	24	10	89384274	89384297	minus	TTTG CATATAGCCAATTGAACCAA	CATATAGCCAATTGAACCAA	ENSG00000107798::LIPA_ENSG00000204010::IFIT1B	_ENST00000371809	ENST00000371809::2
IFIT1B	IFIT1B_238_0	24	10	89384571	89384594	minus	TTTA GCCAATTTCTCTAAAGCATT	GCCAATTTCTCTAAAGCATT	ENSG00000107798::LIPA_ENSG00000204010::IFIT1B	_ENST00000371809	ENST00000371809::2
IFNA8	IFNA8_10_339	24	9	21409190	21409213	plus	TTTA TTTACTGGTGGCCCTAGTGG	TTTACTGGTGGCCCTAGTGG	ENSG00000197919::IFNA1_ENSG00000120242::IFNA8	_ENST00000380205_ENST00000613815	ENST00000613815::1 ENST00000380205::1
IFNA8	IFNA8_11_339	24	9	21409194	21409217	plus	TTTA CTGGTGGCCCTAGTGGTGCT	CTGGTGGCCCTAGTGGTGCT	ENSG00000197919::IFNA1_ENSG00000120242::IFNA8	_ENST00000380205_ENST00000613815	ENST00000613815::1 ENST00000380205::1
IFNA8	IFNA8_1_678	24	9	21409360	21409383	minus	TTTA TCATCAAACTCCTCCTGGGG	TCATCAAACTCCTCCTGGGG	ENSG00000120242::IFNA8_ENSG00000197919::IFNA1	_ENST00000380205_ENST00000613815	ENST00000380205::1 ENST00000613815::1
IL12B	IL12B_475_0	24	5	159326717	159326740	minus	TTTC TGGCATCTCCCCTCGTGGCC	TGGCATCTCCCCTCGTGGCC	ENSG00000249738::AC008697.1_ENSG00000113302::IL12B	_ENST00000231228	ENST00000231228::2
IL12B	IL12B_474_0	24	5	159326699	159326722	plus	TTTC TTCAGTTCCCATATGGCCAC	TTCAGTTCCCATATGGCCAC	ENSG00000249738::AC008697.1_ENSG00000113302::IL12B	_ENST00000231228	ENST00000231228::2
IL12B	IL12B_328_0	24	5	159323142	159323165	plus	TTTG TGACAGGTGTACTGGCCAGC	TGACAGGTGTACTGGCCAGC	ENSG00000249738::AC008697.1_ENSG00000113302::IL12B	_ENST00000231228	ENST00000231228::3
IL13	IL13_30_1670	24	5	132658237	132658260	plus	TTTG TTGACCACGGTCATTGCTCT	TTGACCACGGTCATTGCTCT	ENSG00000169194::IL13_ENSG00000223442::TH2LCRR	_ENST00000462480_ENST00000304506_ENST00000617259	ENST00000304506::1 ENST00000462480::1 ENST00000617259::1
IL13	IL13_4_3340	24	5	132659405	132659428	plus	TTTG CTCCCACAGGCTCCGCTCTG	CTCCCACAGGCTCCGCTCTG	ENSG00000223442::TH2LCRR_ENSG00000169194::IL13	_ENST00000462480_ENST00000468334_ENST00000487267_ENST00000459878_ENST00000304506_ENST00000617259	ENST00000468334::3 ENST00000304506::2 ENST00000487267::4 ENST00000459878::3 ENST00000462480::1 ENST00000617259::2
IL13	IL13_10_4175	24	5	132660232	132660255	minus	TTTC TTTAAATGTAAGAGCAGGTC	TTTAAATGTAAGAGCAGGTC	ENSG00000223442::TH2LCRR_ENSG00000169194::IL13	_ENST00000304506_ENST00000468334_ENST00000487267_ENST00000459878_ENST00000462480_ENST00000617259	ENST00000617259::4 ENST00000468334::5 ENST00000462480::3 ENST00000304506::4 ENST00000459878::5 ENST00000487267::6
IL17A	IL17A_6_1500	24	6	52187641	52187664	minus	TTTC GTGGGATTGTGATTCCTGCC	GTGGGATTGTGATTCCTGCC	ENSG00000112115::IL17A	_ENST00000340057	ENST00000340057::2
IL17A	IL17A_5_1500	24	6	52187585	52187608	plus	TTTC CCATTCAATTCTAGTCACTG	CCATTCAATTCTAGTCACTG	ENSG00000112115::IL17A	_ENST00000340057	ENST00000340057::2
IL17A	IL17A_7_1500	24	6	52187656	52187679	minus	TTTG GGCATCCTGGATTTCGTGGG	GGCATCCTGGATTTCGTGGG	ENSG00000112115::IL17A	_ENST00000340057	ENST00000340057::2
IL21	IL21_390_0	24	4	122620934	122620957	plus	TTTG TGGACCAGTGTCCCCAAGAA	TGGACCAGTGTCCCCAAGAA	ENSG00000227145::IL21-AS1_ENSG00000138684::IL21	_ENST00000611104_ENST00000264497_ENST00000417927	ENST00000264497::1 ENST00000417927::3 ENST00000611104::1
IL21	IL21_389_0	24	4	122620862	122620885	plus	TTTC AGCTGATCAACAATATCTAT	AGCTGATCAACAATATCTAT	ENSG00000138684::IL21_ENSG00000227145::IL21-AS1	_ENST00000611104_ENST00000264497_ENST00000417927	ENST00000611104::1 ENST00000417927::3 ENST00000264497::1
IL21	IL21_381_0	24	4	122620704	122620727	minus	TTTC TGCCAGCTCCAGAAGATGTA	TGCCAGCTCCAGAAGATGTA	ENSG00000227145::IL21-AS1_ENSG00000138684::IL21	_ENST00000264497_ENST00000611104	ENST00000264497::2 ENST00000611104::2
IL22	IL22_3_5454	24	12	68253396	68253419	minus	TTTC CTTATGGGGACCCTGGCCAC	CTTATGGGGACCCTGGCCAC	ENSG00000127318::IL22	_ENST00000538666_ENST00000328087	ENST00000538666::2 ENST00000328087::1
IL22	IL22_10_909	24	12	68248812	68248835	minus	TTTG CTGTTTATGTCTCTGAGAAA	CTGTTTATGTCTCTGAGAAA	ENSG00000127318::IL22	_ENST00000328087_ENST00000538666	ENST00000538666::6 ENST00000328087::5
IL22	IL22_9_909	24	12	68248805	68248828	minus	TTTA TGTCTCTGAGAAATGCCTGC	TGTCTCTGAGAAATGCCTGC	ENSG00000127318::IL22	_ENST00000328087_ENST00000538666	ENST00000328087::5 ENST00000538666::6
IL31	IL31_6_2260	24	12	122173896	122173919	minus	TTTA CTACGACCAAGTGATGATGT	CTACGACCAAGTGATGATGT	ENSG00000204671::IL31_ENSG00000158113::LRRC43	_ENST00000377035	ENST00000377035::2
IL31	IL31_5_2260	24	12	122173889	122173912	plus	TTTC TGTACATCATCACTTGGTCG	TGTACATCATCACTTGGTCG	ENSG00000204671::IL31_ENSG00000158113::LRRC43	_ENST00000377035	ENST00000377035::2
IL31	IL31_3_2260	24	12	122173830	122173853	minus	TTTG AAAGATGTGAGTGTCCTAGA	AAAGATGTGAGTGTCCTAGA	ENSG00000204671::IL31_ENSG00000158113::LRRC43	_ENST00000377035	ENST00000377035::2
IL36A	IL36A_14_512	24	2	113005958	113005981	minus	TTTC AATGCTGTTGAGAAAGTCAA	AATGCTGTTGAGAAAGTCAA	ENSG00000136694::IL36A	_ENST00000259211	ENST00000259211::2
IL36A	IL36A_3_1536	24	2	113006621	113006644	minus	TTTC TCAAGGGTCTCCACATGTCG	TCAAGGGTCTCCACATGTCG	ENSG00000136694::IL36A	_ENST00000259211	ENST00000259211::3
IL36A	IL36A_4_1536	24	2	113006684	113006707	minus	TTTA GCACACATCAGGCAGAGATT	GCACACATCAGGCAGAGATT	ENSG00000136694::IL36A	_ENST00000259211	ENST00000259211::3
IL36B	IL36B_382_0	24	2	113031678	113031701	plus	TTTG CAATTCACCACTTACGTTGT	CAATTCACCACTTACGTTGT	ENSG00000136696::IL36B	_ENST00000259213_ENST00000327407	ENST00000259213::2 ENST00000327407::2
IL36B	IL36B_354_0	24	2	113031062	113031085	minus	TTTA ATAGCAGCTCCTCTTAGCCG	ATAGCAGCTCCTCTTAGCCG	ENSG00000136696::IL36B	_ENST00000259213_ENST00000327407	ENST00000259213::3 ENST00000327407::3
IL36B	IL36B_355_0	24	2	113031089	113031112	plus	TTTC CACTCAGGACCCACACCATC	CACTCAGGACCCACACCATC	ENSG00000136696::IL36B	_ENST00000259213_ENST00000327407	ENST00000327407::3 ENST00000259213::3
IL9	IL9_24_3270	24	5	135895432	135895455	minus	TTTG GGCATTCCCTCTGTAAGTAT	GGCATTCCCTCTGTAAGTAT	ENSG00000145839::IL9	_ENST00000274520	ENST00000274520::3
IL9	IL9_23_3270	24	5	135895425	135895448	plus	TTTC ACTATACTTACAGAGGGAAT	ACTATACTTACAGAGGGAAT	ENSG00000145839::IL9	_ENST00000274520	ENST00000274520::3
IL9	IL9_2_654	24	5	135892424	135892447	plus	TTTC TGGAAAATTTCCAGAAGACT	TGGAAAATTTCCAGAAGACT	ENSG00000145839::IL9	_ENST00000274520	ENST00000274520::5
INSL6	INSL6_1544_0	24	9	5164227	5164250	plus	TTTC CCAACTGTTTACTGCTTCTT	CCAACTGTTTACTGCTTCTT	ENSG00000120210::INSL6	_ENST00000510407_ENST00000381641	ENST00000510407::1 ENST00000381641::2
INSL6	INSL6_1543_0	24	9	5164198	5164221	plus	TTTA TCCTTATACTCAGGTAGTGA	TCCTTATACTCAGGTAGTGA	ENSG00000120210::INSL6	_ENST00000510407_ENST00000381641	ENST00000510407::1 ENST00000381641::2
INSL6	INSL6_2476_0	24	9	5185476	5185499	plus	TTTC TATTTCTTTCACCAAGTACC	TATTTCTTTCACCAAGTACC	ENSG00000120210::INSL6	_ENST00000381641	ENST00000381641::1
INSM2	INSM2_2_573	24	14	35534262	35534285	minus	TTTA GTTCGCTTCACCAGGAATCC	GTTCGCTTCACCAGGAATCC	ENSG00000168348::INSM2	_ENST00000307169	ENST00000307169::1
INSM2	INSM2_1_1719	24	14	35535297	35535320	plus	TTTC TGGCGGAGGGAAAGGAGAAC	TGGCGGAGGGAAAGGAGAAC	ENSG00000168348::INSM2	_ENST00000307169	ENST00000307169::1
INSM2	INSM2_1_1146	24	14	35534888	35534911	minus	TTTG GCTTCTTGATTCCCGCGGCC	GCTTCTTGATTCCCGCGGCC	ENSG00000168348::INSM2	_ENST00000307169	ENST00000307169::1
INSRR	INSRR_30_0	24	1	156842155	156842178	minus	TTTG TGCACCGAGATCTAGCAGCC	TGCACCGAGATCTAGCAGCC	ENSG00000198400::NTRK1_ENSG00000027644::INSRR	_ENST00000392302_ENST00000489021_ENST00000530298_ENST00000497019_ENST00000368195	ENST00000530298::3 ENST00000497019::2 ENST00000392302::2 ENST00000489021::2 ENST00000368195::19
INSRR	INSRR_29_0	24	1	156842075	156842098	plus	TTTC AGGCCGCCCTCATCTGCCTG	AGGCCGCCCTCATCTGCCTG	ENSG00000027644::INSRR_ENSG00000198400::NTRK1	_ENST00000392302_ENST00000489021_ENST00000530298_ENST00000497019	ENST00000489021::2 ENST00000497019::2 ENST00000530298::3 ENST00000392302::2
INSRR	INSRR_295_0	24	1	156858535	156858558	minus	TTTG GCCTGGATACAGTAGAGGGT	GCCTGGATACAGTAGAGGGT	ENSG00000027644::INSRR_ENSG00000198400::NTRK1	_ENST00000368195	ENST00000368195::1
INTS1	INTS1_17_0	24	7	1472282	1472305	plus	TTTG GCCCCGGGAAAGCCGTTTCA	GCCCCGGGAAAGCCGTTTCA	ENSG00000164880::INTS1	_ENST00000404767_ENST00000483196_ENST00000493446	ENST00000404767::44 ENST00000483196::2 ENST00000493446::2
INTS1	INTS1_18_0	24	7	1472301	1472324	plus	TTTC ATGTAGGGGGCCATCTCGGC	ATGTAGGGGGCCATCTCGGC	ENSG00000164880::INTS1	_ENST00000404767_ENST00000483196_ENST00000493446	ENST00000404767::44 ENST00000493446::2 ENST00000483196::2
INTS1	INTS1_16_0	24	7	1472273	1472296	minus	TTTC CCGGGGCCAAACGGTGGAGG	CCGGGGCCAAACGGTGGAGG	ENSG00000164880::INTS1	_ENST00000404767_ENST00000483196_ENST00000493446	ENST00000404767::44 ENST00000483196::2 ENST00000493446::2
INTS3	INTS3_702_0	24	CHR_HSCHR1_1_CTG31	153768367	153768390	plus	TTTA CACGTACCTCCGCCTCATCG	CACGTACCTCCGCCTCATCG	ENSG00000262826::INTS3_ENSG00000263275::RP11-216N14.9_ENSG00000263130::RP11-216N14.8	_ENST00000576030_ENST00000576422_ENST00000576306_ENST00000575952_ENST00000571768_ENST00000575774_ENST00000577143	ENST00000575952::5 ENST00000575774::1 ENST00000576306::2 ENST00000576030::7 ENST00000571768::8 ENST00000576422::1 ENST00000577143::1
INTS3	INTS3_14_0	24	CHR_HSCHR1_1_CTG31	153745862	153745885	minus	TTTC CCTTCTGCAACTCCATGGCT	CCTTCTGCAACTCCATGGCT	ENSG00000262826::INTS3	_ENST00000576030_ENST00000575952_ENST00000571768	ENST00000576030::1 ENST00000575952::1 ENST00000571768::2
INTS3	INTS3_1206_0	24	CHR_HSCHR1_1_CTG31	153790418	153790441	minus	TTTC GTGTCTTCCTCTTCCTGGAA	GTGTCTTCCTCTTCCTGGAA	ENSG00000262826::INTS3_ENSG00000269823::AL513523.1	_ENST00000576030_ENST00000575708_ENST00000575952_ENST00000571768_ENST00000576422_ENST00000575774_ENST00000571829_ENST00000573844_ENST00000623139_ENST00000599578	ENST00000623139::2 ENST00000573844::10 ENST00000576422::23 ENST00000575774::25 ENST00000599578::1 ENST00000576030::30 ENST00000575952::29 ENST00000571768::31 ENST00000571829::9 ENST00000575708::18
INTS8	INTS8_332_0	24	8	94823504	94823527	plus	TTTG AGTTTCTGCTGGAGGAGTCA	AGTTTCTGCTGGAGGAGTCA	ENSG00000164941::INTS8	_ENST00000519457_ENST00000519053_ENST00000524333_ENST00000523731_ENST00000523321_ENST00000343161_ENST00000523206	ENST00000519053::1 ENST00000523731::1 ENST00000343161::1 ENST00000523206::1 ENST00000523321::1 ENST00000524333::1 ENST00000519457::1
INTS8	INTS8_333_0	24	8	94823510	94823533	plus	TTTC TGCTGGAGGAGTCACTGTTG	TGCTGGAGGAGTCACTGTTG	ENSG00000164941::INTS8	_ENST00000519457_ENST00000519053_ENST00000524333_ENST00000523731_ENST00000523321_ENST00000343161_ENST00000523206	ENST00000519053::1 ENST00000524333::1 ENST00000523321::1 ENST00000523206::1 ENST00000523731::1 ENST00000343161::1 ENST00000519457::1
INTS8	INTS8_389_0	24	8	94824984	94825007	minus	TTTA AAATACGATTTCTCTTGTTA	AAATACGATTTCTCTTGTTA	ENSG00000164941::INTS8	_ENST00000522171_ENST00000521860_ENST00000523808_ENST00000524333_ENST00000519457_ENST00000523321_ENST00000523731_ENST00000343161_ENST00000523206	ENST00000522171::2 ENST00000524333::2 ENST00000523321::2 ENST00000519457::2 ENST00000343161::2 ENST00000523808::2 ENST00000523206::2 ENST00000523731::2 ENST00000521860::2
INTS9	INTS9_3519_0	24	8	28859439	28859462	minus	TTTC CTTCCTTTGCCACTTGTTCA	CTTCCTTTGCCACTTGTTCA	ENSG00000104299::INTS9	_ENST00000416984_ENST00000523303_ENST00000521022_ENST00000520983_ENST00000521777_ENST00000523436_ENST00000518510_ENST00000524081_ENST00000520437_ENST00000520184_ENST00000520831	ENST00000521022::2 ENST00000523303::2 ENST00000521777::2 ENST00000416984::2 ENST00000523436::2 ENST00000518510::2 ENST00000524081::1 ENST00000520983::2 ENST00000520437::1 ENST00000520184::3 ENST00000520831::2
INTS9	INTS9_3518_0	24	8	28859437	28859460	plus	TTTG AACAAGTGGCAAAGGAAGGA	AACAAGTGGCAAAGGAAGGA	ENSG00000104299::INTS9	_ENST00000416984_ENST00000523303_ENST00000521022_ENST00000520983_ENST00000521777_ENST00000523436_ENST00000518510_ENST00000524081_ENST00000520437_ENST00000520184_ENST00000520831	ENST00000518510::2 ENST00000520831::2 ENST00000520184::3 ENST00000520437::1 ENST00000520983::2 ENST00000524081::1 ENST00000523303::2 ENST00000521022::2 ENST00000416984::2 ENST00000523436::2 ENST00000521777::2
INTS9	INTS9_3517_0	24	8	28859430	28859453	minus	TTTG CCACTTGTTCAAAGGTATGT	CCACTTGTTCAAAGGTATGT	ENSG00000104299::INTS9	_ENST00000416984_ENST00000523303_ENST00000521022_ENST00000520983_ENST00000521777_ENST00000523436_ENST00000518510_ENST00000524081_ENST00000520437_ENST00000520184_ENST00000520831	ENST00000524081::1 ENST00000520983::2 ENST00000520184::3 ENST00000520437::1 ENST00000520831::2 ENST00000518510::2 ENST00000521777::2 ENST00000523436::2 ENST00000416984::2 ENST00000521022::2 ENST00000523303::2
IPO13	IPO13_421_0	24	1	43966595	43966618	plus	TTTG TTCCTGTGTGAACGATTGGA	TTCCTGTGTGAACGATTGGA	ENSG00000117408::IPO13	_ENST00000372339_ENST00000372343	ENST00000372339::1 ENST00000372343::16
IPO13	IPO13_422_0	24	1	43966602	43966625	minus	TTTG ACATCCAATCGTTCACACAG	ACATCCAATCGTTCACACAG	ENSG00000117408::IPO13	_ENST00000372339_ENST00000372343	ENST00000372343::16 ENST00000372339::1
IPO13	IPO13_435_0	24	1	43967354	43967377	plus	TTTG CCGATATCCTGTTCGCCCTG	CCGATATCCTGTTCGCCCTG	ENSG00000117408::IPO13	_ENST00000486876_ENST00000372343_ENST00000372339	ENST00000486876::1 ENST00000372343::19 ENST00000372339::4
IQCF1	IQCF1_322_0	24	3	51902992	51903015	minus	TTTG TCCTTAGGAGCAGAGTCAAA	TCCTTAGGAGCAGAGTCAAA	ENSG00000173389::IQCF1	_ENST00000310914_ENST00000314534	ENST00000314534::2 ENST00000310914::2
IQCF1	IQCF1_67_0	24	3	51896834	51896857	plus	TTTC TGATTTCTCATTGGCATTGT	TGATTTCTCATTGGCATTGT	ENSG00000173389::IQCF1	_ENST00000310914_ENST00000314534	ENST00000310914::3 ENST00000314534::4
IQCF1	IQCF1_68_0	24	3	51896841	51896864	plus	TTTC TCATTGGCATTGTCCACTGT	TCATTGGCATTGTCCACTGT	ENSG00000173389::IQCF1	_ENST00000310914_ENST00000314534	ENST00000310914::3 ENST00000314534::4
IRGC	IRGC_0_2864	24	19	43718549	43718572	minus	TTTG AAGTAGCCATGGTGGCCAGT	AAGTAGCCATGGTGGCCAGT	ENSG00000124449::IRGC	_ENST00000596627_ENST00000244314	ENST00000596627::2 ENST00000244314::2
IRGC	IRGC_1_2864	24	19	43718578	43718601	minus	TTTC CTCCTCCCCAGGCACCACGG	CTCCTCCCCAGGCACCACGG	ENSG00000124449::IRGC	_ENST00000596627_ENST00000244314	ENST00000244314::2 ENST00000596627::2
IRGC	IRGC_3_2864	24	19	43718649	43718672	plus	TTTG AGTCGGGTGACCTCCCCCAG	AGTCGGGTGACCTCCCCCAG	ENSG00000124449::IRGC	_ENST00000596627_ENST00000244314	ENST00000596627::2 ENST00000244314::2
ISG20L2	ISG20L2_7_5645	24	1	156727333	156727356	plus	TTTG AAGGGGCAGGGGTCAACCAA	AAGGGGCAGGGGTCAACCAA	ENSG00000143319::ISG20L2	_ENST00000368219_ENST00000313146_ENST00000496538_ENST00000469074_ENST00000470713	ENST00000313146::1 ENST00000469074::2 ENST00000470713::2 ENST00000496538::1 ENST00000368219::2
ISG20L2	ISG20L2_5_5645	24	1	156727279	156727302	minus	TTTG CTGGGGGAGTTCCAGAGTGC	CTGGGGGAGTTCCAGAGTGC	ENSG00000143319::ISG20L2	_ENST00000368219_ENST00000313146_ENST00000496538_ENST00000469074_ENST00000470713	ENST00000313146::1 ENST00000470713::2 ENST00000469074::2 ENST00000496538::1 ENST00000368219::2
ISG20L2	ISG20L2_4_5645	24	1	156727270	156727293	plus	TTTG GAAGGGCACTCTGGAACTCC	GAAGGGCACTCTGGAACTCC	ENSG00000143319::ISG20L2	_ENST00000368219_ENST00000313146_ENST00000496538_ENST00000469074_ENST00000470713	ENST00000469074::2 ENST00000470713::2 ENST00000313146::1 ENST00000368219::2 ENST00000496538::1
ISX	ISX_32_0	24	22	35067111	35067134	minus	TTTC TCTCCATACCCCTGCAGAGA	TCTCCATACCCCTGCAGAGA	ENSG00000175329::ISX	_ENST00000308700_ENST00000404699	ENST00000308700::1 ENST00000404699::2
ISX	ISX_33_0	24	22	35067177	35067200	minus	TTTA GGATCGCCTCAATGGAGAAG	GGATCGCCTCAATGGAGAAG	ENSG00000175329::ISX	_ENST00000308700_ENST00000404699	ENST00000404699::2 ENST00000308700::1
ISX	ISX_537_0	24	22	35082595	35082618	plus	TTTA CCCACTACCCAGACGTTCAC	CCCACTACCCAGACGTTCAC	ENSG00000175329::ISX	_ENST00000404699_ENST00000308700	ENST00000308700::2 ENST00000404699::3
ITIH6	ITIH6_1728_0	24	X	54798152	54798175	minus	TTTG CTGACCATTCTTCTTGAACT	CTGACCATTCTTCTTGAACT	ENSG00000102313::ITIH6	_ENST00000218436	ENST00000218436::1
ITIH6	ITIH6_1727_0	24	X	54798110	54798133	plus	TTTG TGCTTGATGAAGCGGGGACA	TGCTTGATGAAGCGGGGACA	ENSG00000102313::ITIH6	_ENST00000218436	ENST00000218436::1
ITIH6	ITIH6_1688_0	24	X	54796927	54796950	minus	TTTC ACTATGTAAGTCTGCTTCCA	ACTATGTAAGTCTGCTTCCA	ENSG00000102313::ITIH6	_ENST00000218436	ENST00000218436::2
IZUMO2	IZUMO2_316_0	24	19	50162946	50162969	plus	TTTC TCCCAACACGCACCCACTTT	TCCCAACACGCACCCACTTT	ENSG00000161652::IZUMO2	_ENST00000293405_ENST00000600293_ENST00000486050_ENST00000594854	ENST00000486050::1 ENST00000594854::1 ENST00000293405::1 ENST00000600293::1
IZUMO2	IZUMO2_317_0	24	19	50162955	50162978	minus	TTTG TGGGGAAAGTGGGTGCGTGT	TGGGGAAAGTGGGTGCGTGT	ENSG00000161652::IZUMO2	_ENST00000293405_ENST00000600293_ENST00000486050_ENST00000594854	ENST00000594854::1 ENST00000293405::1 ENST00000600293::1 ENST00000486050::1
IZUMO2	IZUMO2_319_0	24	19	50162983	50163006	minus	TTTC TTCCGGGACTACGCGCTGAA	TTCCGGGACTACGCGCTGAA	ENSG00000161652::IZUMO2	_ENST00000293405_ENST00000600293_ENST00000486050_ENST00000594854	ENST00000293405::1 ENST00000594854::1 ENST00000600293::1 ENST00000486050::1
KANSL3	KANSL3_1550_0	24	2	96637007	96637030	minus	TTTC TGGATCATAGCTATGCCAAG	TGGATCATAGCTATGCCAAG	ENSG00000114982::KANSL3	_ENST00000354204_ENST00000478492_ENST00000444759_ENST00000420155_ENST00000431828_ENST00000487070_ENST00000597150_ENST00000452268_ENST00000425656_ENST00000451819_ENST00000416138_ENST00000475820	ENST00000478492::2 ENST00000354204::2 ENST00000487070::2 ENST00000416138::2 ENST00000420155::2 ENST00000425656::1 ENST00000444759::2 ENST00000431828::2 ENST00000451819::1 ENST00000597150::2 ENST00000452268::2 ENST00000475820::2
KANSL3	KANSL3_1549_0	24	2	96636932	96636955	minus	TTTG TCACTCCCCGGCGGCAGCAC	TCACTCCCCGGCGGCAGCAC	ENSG00000114982::KANSL3	_ENST00000354204_ENST00000478492_ENST00000444759_ENST00000420155_ENST00000431828_ENST00000487070_ENST00000597150_ENST00000452268_ENST00000425656_ENST00000451819_ENST00000416138_ENST00000475820	ENST00000597150::2 ENST00000452268::2 ENST00000475820::2 ENST00000431828::2 ENST00000444759::2 ENST00000451819::1 ENST00000420155::2 ENST00000425656::1 ENST00000478492::2 ENST00000354204::2 ENST00000487070::2 ENST00000416138::2
KANSL3	KANSL3_1548_0	24	2	96636928	96636951	plus	TTTC GTGCTGCCGCCGGGGAGTGA	GTGCTGCCGCCGGGGAGTGA	ENSG00000114982::KANSL3	_ENST00000354204_ENST00000478492_ENST00000444759_ENST00000420155_ENST00000431828_ENST00000487070_ENST00000597150_ENST00000452268_ENST00000425656_ENST00000451819_ENST00000416138_ENST00000475820	ENST00000451819::1 ENST00000444759::2 ENST00000431828::2 ENST00000475820::2 ENST00000452268::2 ENST00000597150::2 ENST00000416138::2 ENST00000487070::2 ENST00000478492::2 ENST00000354204::2 ENST00000425656::1 ENST00000420155::2
KARS	KARS_704_0	24	16	75647589	75647612	plus	TTTC GGCTCGCTGCCATCCACTTT	GGCTCGCTGCCATCCACTTT	ENSG00000065427::KARS	_ENST00000319410_ENST00000570215_ENST00000302445_ENST00000564578_ENST00000568378_ENST00000562875_ENST00000568682	ENST00000568682::1 ENST00000570215::1 ENST00000562875::1 ENST00000564578::1 ENST00000319410::1 ENST00000302445::1 ENST00000568378::1
KARS	KARS_705_0	24	16	75647610	75647633	plus	TTTC ACCTCGGCCGCCTGCACGGC	ACCTCGGCCGCCTGCACGGC	ENSG00000065427::KARS	_ENST00000319410_ENST00000570215_ENST00000302445_ENST00000564578_ENST00000562875_ENST00000568682	ENST00000319410::1 ENST00000302445::1 ENST00000562875::1 ENST00000570215::1 ENST00000568682::1 ENST00000564578::1
KARS	KARS_488_0	24	16	75641565	75641588	plus	TTTG GGTCCACGCTCTCTTCCTCA	GGTCCACGCTCTCTTCCTCA	ENSG00000065427::KARS	_ENST00000562875_ENST00000302445_ENST00000319410_ENST00000564578_ENST00000566560_ENST00000566249_ENST00000570215_ENST00000568682_ENST00000565738	ENST00000565738::1 ENST00000319410::3 ENST00000302445::2 ENST00000570215::3 ENST00000568682::3 ENST00000566249::2 ENST00000566560::2 ENST00000562875::2 ENST00000564578::3
KCNA10	KCNA10_0_431	24	1	110517255	110517278	plus	TTTC CTAGACTTCTCTGTGGAACA	CTAGACTTCTCTGTGGAACA	ENSG00000143105::KCNA10	_ENST00000369771	ENST00000369771::1
KCNA10	KCNA10_5_1724	24	1	110518719	110518742	minus	TTTG ATAATTCAGATGAAATCCAA	ATAATTCAGATGAAATCCAA	ENSG00000143105::KCNA10	_ENST00000369771	ENST00000369771::1
KCNA10	KCNA10_2_1724	24	1	110518543	110518566	plus	TTTA GGACCACTGGCTCAGGCCCT	GGACCACTGGCTCAGGCCCT	ENSG00000143105::KCNA10	_ENST00000369771	ENST00000369771::1
KCNB2	KCNB2_1291_0	24	8	72567720	72567743	plus	TTTG TCCAGTTCAAAATGGCAGAA	TCCAGTTCAAAATGGCAGAA	ENSG00000182674::KCNB2	_ENST00000523207	ENST00000523207::2
KCNB2	KCNB2_1303_0	24	8	72568084	72568107	plus	TTTC GTTTGGCCAAGAACTTGATT	GTTTGGCCAAGAACTTGATT	ENSG00000182674::KCNB2	_ENST00000523207	ENST00000523207::2
KCNB2	KCNB2_1304_0	24	8	72568089	72568112	plus	TTTG GCCAAGAACTTGATTACTGG	GCCAAGAACTTGATTACTGG	ENSG00000182674::KCNB2	_ENST00000523207	ENST00000523207::2
KCNK16	KCNK16_156_0	24	6	39322313	39322336	minus	TTTG TGCAGGTGAAGGGGAGCGAT	TGCAGGTGAAGGGGAGCGAT	ENSG00000095981::KCNK16	_ENST00000373229_ENST00000425054_ENST00000507712_ENST00000373227_ENST00000437525	ENST00000373227::1 ENST00000507712::2 ENST00000437525::1 ENST00000425054::1 ENST00000373229::1
KCNK16	KCNK16_157_0	24	6	39322379	39322402	minus	TTTC AGTTGGAGAAGCTGCGCTTC	AGTTGGAGAAGCTGCGCTTC	ENSG00000095981::KCNK16	_ENST00000373229_ENST00000425054_ENST00000507712_ENST00000373227_ENST00000437525	ENST00000373229::1 ENST00000425054::1 ENST00000437525::1 ENST00000507712::2 ENST00000373227::1
KCNK16	KCNK16_100_0	24	6	39319095	39319118	plus	TTTG GGGTTCACACCTTTCACCCA	GGGTTCACACCTTTCACCCA	ENSG00000095981::KCNK16	_ENST00000373229_ENST00000425054_ENST00000507712_ENST00000373227_ENST00000437525	ENST00000373229::2 ENST00000425054::2 ENST00000373227::2 ENST00000437525::2 ENST00000507712::3
KHDC3L	KHDC3L_3_415	24	6	73362756	73362779	minus	TTTG GCTGCATCAGTTGCACGAGC	GCTGCATCAGTTGCACGAGC	ENSG00000203908::KHDC3L	_ENST00000370367	ENST00000370367::1
KHDC3L	KHDC3L_2_415	24	6	73362748	73362771	plus	TTTC CGACGCTCGTGCAACTGATG	CGACGCTCGTGCAACTGATG	ENSG00000203908::KHDC3L	_ENST00000370367	ENST00000370367::1
KHDC3L	KHDC3L_4_415	24	6	73362866	73362889	minus	TTTC CACCAGCCAAACCTCAAGGC	CACCAGCCAAACCTCAAGGC	ENSG00000203908::KHDC3L	_ENST00000370367	ENST00000370367::1
KIF11	KIF11_11_0	24	10	92593388	92593411	minus	TTTC TTCTTCGCAGACGAATTTGG	TTCTTCGCAGACGAATTTGG	ENSG00000138160::KIF11	_ENST00000260731	ENST00000260731::1
KIF11	KIF11_10_0	24	10	92593369	92593392	minus	TTTG GCTGCGACGCCATGACGGTC	GCTGCGACGCCATGACGGTC	ENSG00000138160::KIF11	_ENST00000260731	ENST00000260731::1
KIF11	KIF11_9_0	24	10	92593360	92593383	plus	TTTG GCGGGGACCGTCATGGCGTC	GCGGGGACCGTCATGGCGTC	ENSG00000138160::KIF11	_ENST00000260731	ENST00000260731::1
KIF23	KIF23_79_0	24	15	69415978	69416001	plus	TTTA ATCTATGACCAGGAGAGCTA	ATCTATGACCAGGAGAGCTA	ENSG00000137807::KIF23	_ENST00000559279_ENST00000395392_ENST00000260363_ENST00000561089_ENST00000352331_ENST00000558346_ENST00000560042	ENST00000559279::2 ENST00000558346::2 ENST00000561089::2 ENST00000352331::2 ENST00000560042::2 ENST00000260363::2 ENST00000395392::2
KIF23	KIF23_81_0	24	15	69416004	69416027	minus	TTTC ACGGTAGGTTTCCGGGGTGT	ACGGTAGGTTTCCGGGGTGT	ENSG00000137807::KIF23	_ENST00000559279_ENST00000395392_ENST00000260363_ENST00000561089_ENST00000352331_ENST00000558346_ENST00000560042	ENST00000560042::2 ENST00000395392::2 ENST00000260363::2 ENST00000558346::2 ENST00000559279::2 ENST00000561089::2 ENST00000352331::2
KIF23	KIF23_80_0	24	15	69415992	69416015	minus	TTTC CGGGGTGTCTTAGCTCTCCT	CGGGGTGTCTTAGCTCTCCT	ENSG00000137807::KIF23	_ENST00000559279_ENST00000395392_ENST00000260363_ENST00000561089_ENST00000352331_ENST00000558346_ENST00000560042	ENST00000395392::2 ENST00000260363::2 ENST00000560042::2 ENST00000558346::2 ENST00000561089::2 ENST00000559279::2 ENST00000352331::2
KLK9	KLK9_0_1074	24	19	51003788	51003811	plus	TTTG TTCTCCAGGATGCTGATGTT	TTCTCCAGGATGCTGATGTT	ENSG00000269741::KLK9_ENSG00000213022::KLK9_ENSG00000267879::CTB-147C22.9	_ENST00000599166_ENST00000250366_ENST00000594211_ENST00000544410	ENST00000599166::1 ENST00000544410::3 ENST00000594211::4 ENST00000250366::4
KLK9	KLK9_2_0	24	19	51003125	51003148	plus	TTTC TTGGATCCAGTCAAGGTAGT	TTGGATCCAGTCAAGGTAGT	ENSG00000269741::KLK9_ENSG00000267879::CTB-147C22.9_ENSG00000213022::KLK9	_ENST00000599166_ENST00000250366_ENST00000594211_ENST00000544410	ENST00000544410::4 ENST00000594211::5 ENST00000250366::5 ENST00000599166::2
KLK9	KLK9_19_3222	24	19	51006684	51006707	plus	TTTC CAGAGGTGGTGCTCTCCAAG	CAGAGGTGGTGCTCTCCAAG	ENSG00000213022::KLK9_ENSG00000267879::CTB-147C22.9_ENSG00000269741::KLK9	_ENST00000250366_ENST00000594211_ENST00000544410	ENST00000544410::2 ENST00000594211::3 ENST00000250366::3
KRI1	KRI1_228_0	24	19	10565931	10565954	minus	TTTG CCGCGCGGTACAACCGCTAC	CCGCGCGGTACAACCGCTAC	ENSG00000129347::KRI1	_ENST00000432197_ENST00000536689_ENST00000612875_ENST00000312962_ENST00000539027_ENST00000478863_ENST00000543682_ENST00000537964_ENST00000546063_ENST00000544397	ENST00000312962::1 ENST00000536689::1 ENST00000546063::1 ENST00000478863::1 ENST00000539027::1 ENST00000612875::1 ENST00000543682::1 ENST00000432197::1 ENST00000544397::1 ENST00000537964::1
KRI1	KRI1_214_0	24	19	10564954	10564977	plus	TTTC TGATAAATGCGGGGGTCCTT	TGATAAATGCGGGGGTCCTT	ENSG00000129347::KRI1	_ENST00000312962_ENST00000612875_ENST00000536689_ENST00000478863_ENST00000546063_ENST00000539027_ENST00000432197_ENST00000544397_ENST00000537964	ENST00000478863::3 ENST00000432197::2 ENST00000612875::2 ENST00000312962::3 ENST00000544397::3 ENST00000536689::2 ENST00000539027::3 ENST00000537964::3 ENST00000546063::2
KRI1	KRI1_216_0	24	19	10564999	10565022	plus	TTTG TAAAAGTCCCGCTCCTGCTG	TAAAAGTCCCGCTCCTGCTG	ENSG00000129347::KRI1	_ENST00000312962_ENST00000612875_ENST00000536689_ENST00000478863_ENST00000546063_ENST00000539027_ENST00000432197_ENST00000544397_ENST00000537964	ENST00000546063::2 ENST00000537964::3 ENST00000539027::3 ENST00000536689::2 ENST00000312962::3 ENST00000544397::3 ENST00000432197::2 ENST00000612875::2 ENST00000478863::3
KRT26	KRT26_4_5934	24	17	40771963	40771986	minus	TTTC TTGTACTCTTGAGGGCATCT	TTGTACTCTTGAGGGCATCT	ENSG00000186393::KRT26	_ENST00000335552	ENST00000335552::1
KRT26	KRT26_3_5934	24	17	40771880	40771903	minus	TTTC TTGGCAATGAGCACAGCCTC	TTGGCAATGAGCACAGCCTC	ENSG00000186393::KRT26	_ENST00000335552	ENST00000335552::1
KRT26	KRT26_5_5934	24	17	40772077	40772100	minus	TTTC TGGTGGATCCAGGAGGATCT	TGGTGGATCCAGGAGGATCT	ENSG00000186393::KRT26	_ENST00000335552	ENST00000335552::1
KRT36	KRT36_12_3174	24	17	41489451	41489474	minus	TTTC AGATCCCATACATCTGCCCA	AGATCCCATACATCTGCCCA	ENSG00000126337::KRT36	_ENST00000328119_ENST00000393986	ENST00000393986::2 ENST00000328119::1
KRT36	KRT36_11_3174	24	17	41489395	41489418	minus	TTTC CAGCAGAAGGTGAGGGAGAC	CAGCAGAAGGTGAGGGAGAC	ENSG00000126337::KRT36	_ENST00000328119_ENST00000393986	ENST00000328119::1 ENST00000393986::2
KRT36	KRT36_13_3174	24	17	41489613	41489636	minus	TTTG TGGGGAGCGGGGGCTGGTTC	TGGGGAGCGGGGGCTGGTTC	ENSG00000126337::KRT36	_ENST00000328119_ENST00000393986	ENST00000393986::2 ENST00000328119::1
KRT37	KRT37_0_4086	24	CHR_HSCHR17_1_CTG4	41431756	41431779	minus	TTTG TCTCTCCTATCGATGTTGGG	TCTCTCCTATCGATGTTGGG	ENSG00000262603::AC003958.2_ENSG00000263022::KRT37	_ENST00000574488_ENST00000574588	ENST00000574588::1 ENST00000574488::4
KRT37	KRT37_10_3405	24	CHR_HSCHR17_1_CTG4	41431558	41431581	plus	TTTG CCGTAGGCCCCACAGATTCC	CCGTAGGCCCCACAGATTCC	ENSG00000263022::KRT37_ENSG00000262603::AC003958.2	_ENST00000574488_ENST00000574588	ENST00000574488::4 ENST00000574588::1
KRT37	KRT37_2_3405	24	CHR_HSCHR17_1_CTG4	41431074	41431097	minus	TTTA GGATCAAGTAAGTCAGGATG	GGATCAAGTAAGTCAGGATG	ENSG00000262603::AC003958.2_ENSG00000263022::KRT37	_ENST00000574488_ENST00000574588	ENST00000574488::4 ENST00000574588::2
KRT40	KRT40_238_0	24	CHR_HSCHR17_4_CTG4	40984188	40984211	minus	TTTA CTGGGAGTTGTAATAGTCCC	CTGGGAGTTGTAATAGTCCC	ENSG00000262845::KRT40	_ENST00000576064_ENST00000576967_ENST00000610983	ENST00000576064::3 ENST00000576967::3 ENST00000610983::1
KRT40	KRT40_237_0	24	CHR_HSCHR17_4_CTG4	40983956	40983979	plus	TTTG TTGGAGATCTTCAATGGTGT	TTGGAGATCTTCAATGGTGT	ENSG00000262845::KRT40	_ENST00000576064_ENST00000576967_ENST00000610983	ENST00000576064::3 ENST00000610983::1 ENST00000576967::3
KRT40	KRT40_239_0	24	CHR_HSCHR17_4_CTG4	40984310	40984333	plus	TTTC CACGGAGCAGCTTGAGGCAG	CACGGAGCAGCTTGAGGCAG	ENSG00000262845::KRT40	_ENST00000576064_ENST00000576967_ENST00000610983	ENST00000576064::3 ENST00000576967::3 ENST00000610983::1
KRT77	KRT77_348_0	24	12	52703381	52703404	minus	TTTA GTTCAATGAGCAGGCGGGTT	GTTCAATGAGCAGGCGGGTT	ENSG00000189182::KRT77	_ENST00000341809_ENST00000553168	ENST00000553168::1 ENST00000341809::1
KRT77	KRT77_349_0	24	12	52703399	52703422	minus	TTTA GTTCTCAGTCCGCGTTTAGT	GTTCTCAGTCCGCGTTTAGT	ENSG00000189182::KRT77	_ENST00000341809_ENST00000553168	ENST00000341809::1 ENST00000553168::1
KRT77	KRT77_347_0	24	12	52703359	52703382	minus	TTTA TAGTACCAGCTCTTCTGCAG	TAGTACCAGCTCTTCTGCAG	ENSG00000189182::KRT77	_ENST00000341809_ENST00000553168	ENST00000553168::1 ENST00000341809::1
KRTAP13-2	KRTAP13-2_3595_0	24	21	30425380	30425403	minus	TTTC TACTGACTAATGTGGTGACT	TACTGACTAATGTGGTGACT	ENSG00000240432::KRTAP13-3_ENSG00000182816::KRTAP13-2	_ENST00000390690	ENST00000390690::1
KRTAP13-2	KRTAP13-2_28_0	24	21	30348461	30348484	minus	TTTG ATCTCCCAGCACCTGCCAGC	ATCTCCCAGCACCTGCCAGC	ENSG00000182816::KRTAP13-2_ENSG00000186980::KRTAP23-1	_ENST00000334160	ENST00000334160::1
KRTAP13-2	KRTAP13-2_3596_0	24	21	30425436	30425459	minus	TTTC CACCTAGAAGGTGGTTCCAT	CACCTAGAAGGTGGTTCCAT	ENSG00000182816::KRTAP13-2_ENSG00000240432::KRTAP13-3	_ENST00000390690	ENST00000390690::1
KRTAP19-3	KRTAP19-3_31_0	24	21	30480031	30480054	plus	TTTC AGCAATTCATTTAATAAAAG	AGCAATTCATTTAATAAAAG	ENSG00000244025::KRTAP19-3_ENSG00000184351::KRTAP19-1	_ENST00000390689_ENST00000620117	ENST00000620117::2 ENST00000390689::1
KRTAP19-3	KRTAP19-3_32_0	24	21	30480044	30480067	plus	TTTA ATAAAAGCCAGAGAATCCGT	ATAAAAGCCAGAGAATCCGT	ENSG00000244025::KRTAP19-3_ENSG00000184351::KRTAP19-1	_ENST00000390689_ENST00000620117	ENST00000390689::1 ENST00000620117::2
KRTAP19-3	KRTAP19-3_30_0	24	21	30480029	30480052	minus	TTTA TTAAATGAATTGCTGAAATT	TTAAATGAATTGCTGAAATT	ENSG00000184351::KRTAP19-1_ENSG00000244025::KRTAP19-3	_ENST00000390689_ENST00000620117	ENST00000620117::2 ENST00000390689::1
KRTAP26-1	KRTAP26-1_1_730	24	21	30319401	30319424	plus	TTTC ACAGTCCAGAGCAAGATGGA	ACAGTCCAGAGCAAGATGGA	ENSG00000197683::KRTAP26-1	_ENST00000360542	ENST00000360542::1
KRTAP26-1	KRTAP26-1_3_730	24	21	30319567	30319590	plus	TTTG GGGCTGGCAACTCTTGGACA	GGGCTGGCAACTCTTGGACA	ENSG00000197683::KRTAP26-1	_ENST00000360542	ENST00000360542::1
KRTAP26-1	KRTAP26-1_2_730	24	21	30319513	30319536	plus	TTTG AGGACGATAGGCCAAGCAAC	AGGACGATAGGCCAAGCAAC	ENSG00000197683::KRTAP26-1	_ENST00000360542	ENST00000360542::1
LALBA	LALBA_10_2415	24	12	48569925	48569948	plus	TTTC AGCAGCTGGGACAGCTCACA	AGCAGCTGGGACAGCTCACA	ENSG00000167531::LALBA	_ENST00000301046_ENST00000549817	ENST00000549817::1 ENST00000301046::1
LALBA	LALBA_11_2415	24	12	48569950	48569973	plus	TTTG TGAATTGCTTGGCCAGGATG	TGAATTGCTTGGCCAGGATG	ENSG00000167531::LALBA	_ENST00000301046_ENST00000549817	ENST00000549817::1 ENST00000301046::1
LALBA	LALBA_3_1932	24	12	48569203	48569226	minus	TTTC ACACCAGTGGTTATGACACA	ACACCAGTGGTTATGACACA	ENSG00000167531::LALBA	_ENST00000301046_ENST00000549817	ENST00000549817::2 ENST00000301046::2
LAS1L	LAS1L_509_0	24	X	65534629	65534652	plus	TTTA ACGCACTTTCCGTACCACGC	ACGCACTTTCCGTACCACGC	ENSG00000001497::LAS1L	_ENST00000374811_ENST00000374807_ENST00000374804_ENST00000484069	ENST00000374804::1 ENST00000484069::1 ENST00000374807::1 ENST00000374811::1
LAS1L	LAS1L_508_0	24	X	65534623	65534646	plus	TTTC CCTTTAACGCACTTTCCGTA	CCTTTAACGCACTTTCCGTA	ENSG00000001497::LAS1L	_ENST00000374811_ENST00000374807_ENST00000374804_ENST00000484069	ENST00000374807::1 ENST00000374811::1 ENST00000484069::1 ENST00000374804::1
LAS1L	LAS1L_507_0	24	X	65534526	65534549	minus	TTTA TCTGTTCTGTGACGACCATA	TCTGTTCTGTGACGACCATA	ENSG00000001497::LAS1L	_ENST00000374811_ENST00000374807_ENST00000374804_ENST00000484069	ENST00000484069::1 ENST00000374804::1 ENST00000374811::1 ENST00000374807::1
LBX1	LBX1_2_1314	24	10	101227528	101227551	plus	TTTC TTGGCGGACTCTACGTCGGC	TTGGCGGACTCTACGTCGGC	ENSG00000138136::LBX1	_ENST00000370193	ENST00000370193::2
LBX1	LBX1_2_1971	24	10	101227747	101227770	minus	TTTG GGCAGCGGCAGACCCCTAAG	GGCAGCGGCAGACCCCTAAG	ENSG00000138136::LBX1	_ENST00000370193	ENST00000370193::2
LBX1	LBX1_1_1971	24	10	101227736	101227759	plus	TTTC GCCGCTTCTTAGGGGTCTGC	GCCGCTTCTTAGGGGTCTGC	ENSG00000138136::LBX1	_ENST00000370193	ENST00000370193::2
LCT	LCT_774_0	24	2	135812429	135812452	minus	TTTG TATCCCTGGAATACACAAGA	TATCCCTGGAATACACAAGA	ENSG00000115850::LCT	_ENST00000264162_ENST00000452974	ENST00000264162::7 ENST00000452974::1
LCT	LCT_770_0	24	2	135812345	135812368	minus	TTTG ATGATTCCTTAAGAGTAGAC	ATGATTCCTTAAGAGTAGAC	ENSG00000115850::LCT	_ENST00000264162_ENST00000452974	ENST00000264162::7 ENST00000452974::1
LCT	LCT_773_0	24	2	135812424	135812447	plus	TTTC CTCTTGTGTATTCCAGGGAT	CTCTTGTGTATTCCAGGGAT	ENSG00000115850::LCT	_ENST00000264162_ENST00000452974	ENST00000264162::7 ENST00000452974::1
LGALS13	LGALS13_17_2559	24	19	39605350	39605373	plus	TTTG AGCTGTGCATCTACGTACAT	AGCTGTGCATCTACGTACAT	ENSG00000105198::LGALS13	_ENST00000621475_ENST00000600546_ENST00000221797_ENST00000600141	ENST00000621475::3 ENST00000600141::2 ENST00000600546::1 ENST00000221797::3
LGALS13	LGALS13_14_2559	24	19	39605257	39605280	plus	TTTG GCAATCATGTGGTCATGAAC	GCAATCATGTGGTCATGAAC	ENSG00000105198::LGALS13	_ENST00000621475_ENST00000600546_ENST00000221797_ENST00000600141	ENST00000621475::3 ENST00000600141::2 ENST00000600546::1 ENST00000221797::3
LGALS13	LGALS13_13_2559	24	19	39605244	39605267	plus	TTTC CGAGTGCACTTTGGCAATCA	CGAGTGCACTTTGGCAATCA	ENSG00000105198::LGALS13	_ENST00000621475_ENST00000600546_ENST00000221797_ENST00000600141	ENST00000621475::3 ENST00000600141::2 ENST00000600546::1 ENST00000221797::3
LHFPL5	LHFPL5_19_0	24	6	35805656	35805679	minus	TTTC ACCATGGTGAGGGCAGCAGG	ACCATGGTGAGGGCAGCAGG	ENSG00000197753::LHFPL5	_ENST00000360215	ENST00000360215::1
LHFPL5	LHFPL5_20_0	24	6	35805862	35805885	plus	TTTC TCCTACTGCGTGGGTAACGT	TCCTACTGCGTGGGTAACGT	ENSG00000197753::LHFPL5	_ENST00000360215	ENST00000360215::1
LHFPL5	LHFPL5_21_0	24	6	35805968	35805991	plus	TTTG TGGCCTTGGGCATGTTCCTC	TGGCCTTGGGCATGTTCCTC	ENSG00000197753::LHFPL5	_ENST00000360215	ENST00000360215::1
LHX3	LHX3_66_0	24	9	136200569	136200592	plus	TTTC GGGGCTCACTTGAAAAAGTC	GGGGCTCACTTGAAAAAGTC	ENSG00000107187::LHX3	_ENST00000371746_ENST00000371748_ENST00000619587	ENST00000371748::2 ENST00000619587::2 ENST00000371746::2
LHX3	LHX3_65_0	24	9	136200564	136200587	minus	TTTC AAGTGAGCCCCGAAACCTCA	AAGTGAGCCCCGAAACCTCA	ENSG00000107187::LHX3	_ENST00000371746_ENST00000371748_ENST00000619587	ENST00000371746::2 ENST00000371748::2 ENST00000619587::2
LHX3	LHX3_56_0	24	9	136199763	136199786	minus	TTTG CCTGCGTCGTGTGCAAGCGG	CCTGCGTCGTGTGCAAGCGG	ENSG00000107187::LHX3	_ENST00000371746_ENST00000371748_ENST00000619587	ENST00000619587::3 ENST00000371748::3 ENST00000371746::3
LIN28A	LIN28A_439_0	24	1	26425289	26425312	plus	TTTC CCTTCACCAGAGTAAGCTGC	CCTTCACCAGAGTAAGCTGC	ENSG00000131914::LIN28A	_ENST00000326279_ENST00000254231	ENST00000326279::3 ENST00000254231::3
LIN28A	LIN28A_443_0	24	1	26425455	26425478	minus	TTTG ATCTGCGCTTCTGCATGCTC	ATCTGCGCTTCTGCATGCTC	ENSG00000131914::LIN28A	_ENST00000326279_ENST00000254231	ENST00000254231::3 ENST00000326279::3
LIN28A	LIN28A_469_0	24	1	26426397	26426420	minus	TTTC TTCTTCTTCCTCTCGAAAGT	TTCTTCTTCCTCTCGAAAGT	ENSG00000131914::LIN28A	_ENST00000326279_ENST00000254231	ENST00000326279::4 ENST00000254231::4
LOR	LOR_7_1467	24	1	153260941	153260964	minus	TTTC TGATAAGACATCTTGTCTGA	TGATAAGACATCTTGTCTGA	ENSG00000203782::LOR	_ENST00000368742	ENST00000368742::2
LOR	LOR_0_2445	24	1	153261862	153261885	minus	TTTG GACGGCCAGGTAGGCGCCTG	GACGGCCAGGTAGGCGCCTG	ENSG00000203782::LOR	_ENST00000368742	ENST00000368742::2
LOR	LOR_0_1956	24	1	153261258	153261281	plus	TTTC TCCAGCGGTGGGGGCGGCTC	TCCAGCGGTGGGGGCGGCTC	ENSG00000203782::LOR	_ENST00000368742	ENST00000368742::2
LRIT1	LRIT1_161_0	24	10	84237230	84237253	minus	TTTC CTCCCGGCCACCACCCCAGG	CTCCCGGCCACCACCCCAGG	ENSG00000148602::LRIT1	_ENST00000372105	ENST00000372105::2
LRIT1	LRIT1_25_0	24	10	84231960	84231983	plus	TTTG ACTCCAAAGGCCTGAAAGTC	ACTCCAAAGGCCTGAAAGTC	ENSG00000148602::LRIT1	_ENST00000372105	ENST00000372105::4
LRIT1	LRIT1_23_0	24	10	84231948	84231971	minus	TTTG GAGTCAAAGGGGGCAGGAGA	GAGTCAAAGGGGGCAGGAGA	ENSG00000148602::LRIT1	_ENST00000372105	ENST00000372105::4
LRR1	LRR1_133_0	24	14	49602414	49602437	minus	TTTA ACCGAACAGTGGCTTTCCCC	ACCGAACAGTGGCTTTCCCC	ENSG00000165501::LRR1	_ENST00000298288_ENST00000554869_ENST00000318317_ENST00000540712	ENST00000554869::2 ENST00000318317::2 ENST00000540712::3 ENST00000298288::2
LRR1	LRR1_132_0	24	14	49602403	49602426	plus	TTTG TAGATGAGGGGAAAGCCACT	TAGATGAGGGGAAAGCCACT	ENSG00000165501::LRR1	_ENST00000298288_ENST00000554869_ENST00000318317_ENST00000540712	ENST00000298288::2 ENST00000554869::2 ENST00000318317::2 ENST00000540712::3
LRR1	LRR1_129_0	24	14	49602361	49602384	plus	TTTA TGCAGCTAAGGGAGAACATT	TGCAGCTAAGGGAGAACATT	ENSG00000165501::LRR1	_ENST00000298288_ENST00000554869_ENST00000318317_ENST00000540712	ENST00000298288::2 ENST00000554869::2 ENST00000318317::2 ENST00000540712::3
LYZL1	LYZL1_805_0	24	10	29310133	29310156	minus	TTTC CTGGCACAGATAATTGCATC	CTGGCACAGATAATTGCATC	ENSG00000120563::LYZL1	_ENST00000375500_ENST00000494304	ENST00000375500::4 ENST00000494304::3
LYZL1	LYZL1_840_0	24	10	29311015	29311038	minus	TTTC CACTCGGACAGGTCTCTGCC	CACTCGGACAGGTCTCTGCC	ENSG00000120563::LYZL1	_ENST00000375500	ENST00000375500::5
LYZL1	LYZL1_804_0	24	10	29310103	29310126	plus	TTTA CAGCCTTGATCACTGATGAC	CAGCCTTGATCACTGATGAC	ENSG00000120563::LYZL1	_ENST00000375500_ENST00000494304	ENST00000494304::3 ENST00000375500::4
LYZL6	LYZL6_146_0	24	CHR_HSCHR17_7_CTG4	35939219	35939242	minus	TTTG AGGGTTACTCCCTGAGTGAC	AGGGTTACTCCCTGAGTGAC	ENSG00000277042::LYZL6	_ENST00000612374_ENST00000632590_ENST00000633033	ENST00000633033::1 ENST00000612374::2 ENST00000632590::2
LYZL6	LYZL6_105_0	24	CHR_HSCHR17_7_CTG4	35937825	35937848	minus	TTTG ACTATGGCCTCTTCCAGATC	ACTATGGCCTCTTCCAGATC	ENSG00000277042::LYZL6	_ENST00000612374_ENST00000632590_ENST00000633033	ENST00000612374::3 ENST00000633033::2 ENST00000632590::3
LYZL6	LYZL6_103_0	24	CHR_HSCHR17_7_CTG4	35937755	35937778	minus	TTTG CCACGTAGACTGTCAAGGTC	CCACGTAGACTGTCAAGGTC	ENSG00000277042::LYZL6	_ENST00000612374_ENST00000632590_ENST00000633033	ENST00000633033::2 ENST00000632590::3 ENST00000612374::3
MAGEA10	MAGEA10_0_2685	24	X	152135563	152135586	plus	TTTG GGATTGAAGATCTTCTTCAG	GGATTGAAGATCTTCTTCAG	ENSG00000266560::RP11-1007I13.4_ENSG00000124260::MAGEA10	_ENST00000577437_ENST00000370323_ENST00000244096_ENST00000427322_ENST00000444834_ENST00000583480_ENST00000579960	ENST00000577437::5 ENST00000244096::5 ENST00000370323::4 ENST00000579960::4 ENST00000583480::5 ENST00000427322::5 ENST00000444834::5
MAGEA10	MAGEA10_23_1790	24	X	152135377	152135400	minus	TTTC TGCTGATGATGAGACACCAA	TGCTGATGATGAGACACCAA	ENSG00000266560::RP11-1007I13.4_ENSG00000124260::MAGEA10	_ENST00000370323_ENST00000244096_ENST00000427322_ENST00000444834	ENST00000370323::4 ENST00000244096::5 ENST00000444834::5 ENST00000427322::5
MAGEA10	MAGEA10_15_1790	24	X	152135151	152135174	plus	TTTG TGATCGGCTCCTTCATTTGA	TGATCGGCTCCTTCATTTGA	ENSG00000266560::RP11-1007I13.4_ENSG00000124260::MAGEA10	_ENST00000370323_ENST00000244096_ENST00000427322_ENST00000444834	ENST00000370323::4 ENST00000244096::5 ENST00000444834::5 ENST00000427322::5
MAGEA11	MAGEA11_958_0	24	X	149715607	149715630	plus	TTTA GAGAACAGGCCAACCTGGAG	GAGAACAGGCCAACCTGGAG	ENSG00000185247::MAGEA11	_ENST00000412632_ENST00000333104_ENST00000518694_ENST00000355220	ENST00000355220::4 ENST00000518694::6 ENST00000333104::3 ENST00000412632::4
MAGEA11	MAGEA11_965_0	24	X	149716170	149716193	plus	TTTG GTTCATTTATTGCTCCGCAA	GTTCATTTATTGCTCCGCAA	ENSG00000185247::MAGEA11	_ENST00000412632_ENST00000518694_ENST00000333104_ENST00000355220	ENST00000333104::4 ENST00000518694::7 ENST00000412632::5 ENST00000355220::5
MAGEA11	MAGEA11_966_0	24	X	149716179	149716202	plus	TTTA TTGCTCCGCAAGTATCGAGT	TTGCTCCGCAAGTATCGAGT	ENSG00000185247::MAGEA11	_ENST00000412632_ENST00000518694_ENST00000333104_ENST00000355220	ENST00000333104::4 ENST00000518694::7 ENST00000355220::5 ENST00000412632::5
MAGEB1	MAGEB1_232_0	24	X	30251136	30251159	minus	TTTC CAGATCTCTTCCTCGGTGGC	CAGATCTCTTCCTCGGTGGC	ENSG00000214107::MAGEB1	_ENST00000397550_ENST00000378981_ENST00000397548	ENST00000378981::4 ENST00000397548::2 ENST00000397550::3
MAGEB1	MAGEB1_230_0	24	X	30251076	30251099	plus	TTTC CCAGGAATGGGCTTCTGATG	CCAGGAATGGGCTTCTGATG	ENSG00000214107::MAGEB1	_ENST00000397550_ENST00000378981_ENST00000397548	ENST00000378981::4 ENST00000397548::2 ENST00000397550::3
MAGEB1	MAGEB1_219_0	24	X	30250625	30250648	plus	TTTA GGGGATACTCCCACAAGCTC	GGGGATACTCCCACAAGCTC	ENSG00000214107::MAGEB1	_ENST00000397550_ENST00000378981_ENST00000397548	ENST00000397550::3 ENST00000397548::2 ENST00000378981::4
MAGEB3	MAGEB3_9_5755	24	X	30235943	30235966	minus	TTTC TCACGTGCATGGAGCGTACT	TCACGTGCATGGAGCGTACT	ENSG00000198798::MAGEB3	_ENST00000620842_ENST00000361644	ENST00000361644::5 ENST00000620842::1
MAGEB3	MAGEB3_36_5755	24	X	30236796	30236819	plus	TTTG GGCCAAGGTCAATAAAACTG	GGCCAAGGTCAATAAAACTG	ENSG00000198798::MAGEB3	_ENST00000620842_ENST00000361644	ENST00000620842::1 ENST00000361644::5
MAGEB3	MAGEB3_16_5755	24	X	30236168	30236191	minus	TTTG CTGTTGGCTCCCTTGTATGA	CTGTTGGCTCCCTTGTATGA	ENSG00000198798::MAGEB3	_ENST00000620842_ENST00000361644	ENST00000620842::1 ENST00000361644::5
MAGEB4	MAGEB4_3_1344	24	X	30243043	30243066	plus	TTTA TGAAGAGGCTTTGAGAGATG	TGAAGAGGCTTTGAGAGATG	ENSG00000120289::MAGEB4	_ENST00000378982	ENST00000378982::1
MAGEB4	MAGEB4_3_448	24	X	30242217	30242240	minus	TTTC TCTGCTGCAGTAGGCTGACC	TCTGCTGCAGTAGGCTGACC	ENSG00000120289::MAGEB4	_ENST00000378982	ENST00000378982::1
MAGEB4	MAGEB4_4_896	24	X	30242535	30242558	minus	TTTG CTGATGATCTTCAGCATTTC	CTGATGATCTTCAGCATTTC	ENSG00000120289::MAGEB4	_ENST00000378982	ENST00000378982::1
MAGEC3	MAGEC3_2476_0	24	X	141897027	141897050	plus	TTTG TGGACCCGATTGGATGAGGA	TGGACCCGATTGGATGAGGA	ENSG00000165509::MAGEC3	_ENST00000483584_ENST00000544766_ENST00000409007_ENST00000298296_ENST00000443323	ENST00000483584::5 ENST00000443323::3 ENST00000298296::7 ENST00000544766::5 ENST00000409007::2
MAGEC3	MAGEC3_2477_0	24	X	141897077	141897100	minus	TTTC TGGCAAGGCATGCCAAGTAG	TGGCAAGGCATGCCAAGTAG	ENSG00000165509::MAGEC3	_ENST00000483584_ENST00000544766_ENST00000409007_ENST00000298296_ENST00000443323	ENST00000409007::2 ENST00000483584::5 ENST00000443323::3 ENST00000544766::5 ENST00000298296::7
MAGEC3	MAGEC3_2478_0	24	X	141897110	141897133	minus	TTTC ATCCAGGGCATACCTGGGCA	ATCCAGGGCATACCTGGGCA	ENSG00000165509::MAGEC3	_ENST00000483584_ENST00000544766_ENST00000409007_ENST00000298296_ENST00000443323	ENST00000409007::2 ENST00000298296::7 ENST00000544766::5 ENST00000483584::5 ENST00000443323::3
MAK16	MAK16_144_0	24	8	33488377	33488400	minus	TTTC CTAGTGTATCCCAGATAACC	CTAGTGTATCCCAGATAACC	ENSG00000129696::TTI2_ENSG00000198042::MAK16	_ENST00000360128_ENST00000517567_ENST00000518389_ENST00000520763_ENST00000519089	ENST00000520763::2 ENST00000360128::2 ENST00000519089::2 ENST00000518389::2 ENST00000517567::2
MAK16	MAK16_153_0	24	8	33488505	33488528	plus	TTTC TCCCATTCTAGAACCAAGAC	TCCCATTCTAGAACCAAGAC	ENSG00000129696::TTI2_ENSG00000198042::MAK16	_ENST00000360128_ENST00000517567_ENST00000518389_ENST00000520763_ENST00000519089	ENST00000518389::3 ENST00000519089::3 ENST00000517567::3 ENST00000360128::3 ENST00000520763::3
MAK16	MAK16_155_0	24	8	33488574	33488597	minus	TTTG CCAGGGGACAGGATGACCGA	CCAGGGGACAGGATGACCGA	ENSG00000129696::TTI2_ENSG00000198042::MAK16	_ENST00000360128_ENST00000517567_ENST00000518389_ENST00000520763_ENST00000519089	ENST00000519089::3 ENST00000518389::3 ENST00000517567::3 ENST00000520763::3 ENST00000360128::3
MARS2	MARS2_11_1722	24	2	197707061	197707084	plus	TTTC TTGCCTCGATTCTATGGACA	TTGCCTCGATTCTATGGACA	ENSG00000247626::MARS2_ENSG00000222017::AC011997.1	_ENST00000282276	ENST00000282276::1
MARS2	MARS2_2_1722	24	2	197706755	197706778	minus	TTTG GCAAAGTGGCCACTGCGCTC	GCAAAGTGGCCACTGCGCTC	ENSG00000222017::AC011997.1_ENSG00000247626::MARS2	_ENST00000282276	ENST00000282276::1
MARS2	MARS2_3_1722	24	2	197706770	197706793	plus	TTTG CCAAAGCAGGTAGCAGACCA	CCAAAGCAGGTAGCAGACCA	ENSG00000247626::MARS2_ENSG00000222017::AC011997.1	_ENST00000282276	ENST00000282276::1
MARS	MARS_305_0	24	12	57489001	57489024	plus	TTTC CATTCTTGCATCAGATTGTG	CATTCTTGCATCAGATTGTG	ENSG00000166986::MARS	_ENST00000553123_ENST00000537638_ENST00000262027_ENST00000551842_ENST00000545888_ENST00000550449_ENST00000548674_ENST00000546481_ENST00000547062_ENST00000548714_ENST00000551431_ENST00000547501_ENST00000553162_ENST00000628866_ENST00000549074_ENST00000552007_ENST00000630571_ENST00000548146	ENST00000552007::2 ENST00000548146::2 ENST00000548714::2 ENST00000549074::2 ENST00000548674::2 ENST00000628866::2 ENST00000553123::1 ENST00000550449::2 ENST00000546481::2 ENST00000551842::2 ENST00000547501::2 ENST00000630571::2 ENST00000545888::2 ENST00000537638::3 ENST00000551431::2 ENST00000553162::2 ENST00000262027::2 ENST00000547062::2
MARS	MARS_33_0	24	12	57477514	57477537	plus	TTTA TGTAGAAGCAGCGTCCAGAG	TGTAGAAGCAGCGTCCAGAG	ENSG00000166986::MARS_ENSG00000123329::ARHGAP9	_ENST00000393791_ENST00000547216_ENST00000551000_ENST00000393797_ENST00000424809_ENST00000546200_ENST00000550288_ENST00000430041_ENST00000548139_ENST00000550454_ENST00000548148_ENST00000552604_ENST00000551574_ENST00000552420_ENST00000551452_ENST00000552066_ENST00000549602	ENST00000551574::2 ENST00000547216::2 ENST00000552604::2 ENST00000552066::2 ENST00000551000::2 ENST00000548148::2 ENST00000393797::7 ENST00000546200::2 ENST00000430041::2 ENST00000393791::4 ENST00000552420::4 ENST00000424809::3 ENST00000550454::2 ENST00000551452::1 ENST00000548139::2 ENST00000549602::2 ENST00000550288::7
MARS	MARS_30_0	24	12	57477202	57477225	plus	TTTG CCTGAGGTTGCAGGACATCA	CCTGAGGTTGCAGGACATCA	ENSG00000166986::MARS_ENSG00000123329::ARHGAP9	_ENST00000552420_ENST00000393791_ENST00000393797_ENST00000424809_ENST00000546200_ENST00000550288_ENST00000430041_ENST00000548139_ENST00000550454_ENST00000548148_ENST00000552604_ENST00000552066_ENST00000551452_ENST00000551574_ENST00000547216_ENST00000551000	ENST00000393791::5 ENST00000547216::2 ENST00000552604::3 ENST00000550454::3 ENST00000430041::3 ENST00000551000::2 ENST00000552066::3 ENST00000552420::5 ENST00000551452::2 ENST00000548139::3 ENST00000424809::4 ENST00000393797::8 ENST00000546200::3 ENST00000551574::3 ENST00000550288::8 ENST00000548148::3
MC3R	MC3R_1_694	24	20	56248986	56249009	minus	TTTC CAGCAGACTGACGATGCCCA	CAGCAGACTGACGATGCCCA	ENSG00000124089::MC3R	_ENST00000243911	ENST00000243911::1
MC3R	MC3R_0_1388	24	20	56249743	56249766	plus	TTTC CGGAGCCTGGAATTGCGCAA	CGGAGCCTGGAATTGCGCAA	ENSG00000124089::MC3R	_ENST00000243911	ENST00000243911::1
MC3R	MC3R_0_694	24	20	56248975	56248998	plus	TTTC CTGTCTCTGGGCATCGTCAG	CTGTCTCTGGGCATCGTCAG	ENSG00000124089::MC3R	_ENST00000243911	ENST00000243911::1
MC5R	MC5R_5_2048	24	18	13825778	13825801	plus	TTTC ACCTGCATTTCTTGGATCTC	ACCTGCATTTCTTGGATCTC	ENSG00000176136::MC5R	_ENST00000324750_ENST00000589410	ENST00000589410::2 ENST00000324750::1
MC5R	MC5R_6_2048	24	18	13825789	13825812	plus	TTTC TTGGATCTCAACCTGAATGC	TTGGATCTCAACCTGAATGC	ENSG00000176136::MC5R	_ENST00000324750_ENST00000589410	ENST00000589410::2 ENST00000324750::1
MC5R	MC5R_4_2048	24	18	13825755	13825778	plus	TTTC TCCAGCAATGAATTCCTCAT	TCCAGCAATGAATTCCTCAT	ENSG00000176136::MC5R	_ENST00000324750_ENST00000589410	ENST00000324750::1 ENST00000589410::2
MCM3	MCM3_789_0	24	6	52284681	52284704	minus	TTTG GTGGAGGTAGTTCTTTGGCA	GTGGAGGTAGTTCTTTGGCA	ENSG00000112118::MCM3	_ENST00000596288_ENST00000229854_ENST00000616552_ENST00000419835_ENST00000596983	ENST00000596983::1 ENST00000229854::1 ENST00000616552::1 ENST00000419835::1 ENST00000596288::1
MCM3	MCM3_788_0	24	6	52284664	52284687	minus	TTTG GCAGCGGGCATGGCGGGTAC	GCAGCGGGCATGGCGGGTAC	ENSG00000112118::MCM3	_ENST00000596288_ENST00000229854_ENST00000616552_ENST00000419835_ENST00000596983	ENST00000596288::1 ENST00000596983::1 ENST00000229854::1 ENST00000419835::1 ENST00000616552::1
MCM3	MCM3_790_0	24	6	52284723	52284746	minus	TTTC GCGCCGGGGTGGAGTCATCC	GCGCCGGGGTGGAGTCATCC	ENSG00000112118::MCM3	_ENST00000596288_ENST00000229854_ENST00000616552_ENST00000419835_ENST00000596983	ENST00000596288::1 ENST00000229854::1 ENST00000596983::1 ENST00000616552::1 ENST00000419835::1
MCM3AP	MCM3AP_1500_0	24	21	46285149	46285172	minus	TTTG GACAAAACAGTACCTTATCT	GACAAAACAGTACCTTATCT	ENSG00000160294::MCM3AP	_ENST00000291688_ENST00000397708_ENST00000426537	ENST00000291688::1 ENST00000397708::2 ENST00000426537::2
MCM3AP	MCM3AP_1504_0	24	21	46285220	46285243	minus	TTTC GGCGTCTTCTAGTAATGTAG	GGCGTCTTCTAGTAATGTAG	ENSG00000160294::MCM3AP	_ENST00000291688_ENST00000397708_ENST00000426537	ENST00000291688::1 ENST00000397708::2 ENST00000426537::2
MCM3AP	MCM3AP_1496_0	24	21	46285055	46285078	plus	TTTG GGTGAACCCTAATGTTTGCA	GGTGAACCCTAATGTTTGCA	ENSG00000160294::MCM3AP	_ENST00000291688_ENST00000397708_ENST00000426537	ENST00000397708::2 ENST00000291688::1 ENST00000426537::2
MCM4	MCM4_42_0	24	8	47961645	47961668	minus	TTTG GGGAGGGCTGGAAAACAGCA	GGGAGGGCTGGAAAACAGCA	ENSG00000104738::MCM4	_ENST00000518221_ENST00000519170_ENST00000262105_ENST00000523944_ENST00000520934_ENST00000524086	ENST00000262105::2 ENST00000519170::1 ENST00000523944::3 ENST00000520934::3 ENST00000518221::3 ENST00000524086::3
MCM4	MCM4_43_0	24	8	47961651	47961674	plus	TTTC CAGCCCTCCCCAAATGCATT	CAGCCCTCCCCAAATGCATT	ENSG00000104738::MCM4	_ENST00000518221_ENST00000519170_ENST00000262105_ENST00000523944_ENST00000520934_ENST00000524086	ENST00000262105::2 ENST00000523944::3 ENST00000519170::1 ENST00000520934::3 ENST00000518221::3 ENST00000524086::3
MCM4	MCM4_41_0	24	8	47961501	47961524	plus	TTTG TGTGACACAAGCTCGGAGTG	TGTGACACAAGCTCGGAGTG	ENSG00000104738::MCM4	_ENST00000518221_ENST00000520994_ENST00000519170_ENST00000262105_ENST00000523944_ENST00000520934_ENST00000524086	ENST00000518221::3 ENST00000520934::3 ENST00000524086::3 ENST00000519170::1 ENST00000523944::3 ENST00000262105::2 ENST00000520994::2
MCM7	MCM7_243_0	24	7	100101745	100101768	minus	TTTG TAGATGAGCGGGTCCCCCTT	TAGATGAGCGGGTCCCCCTT	ENSG00000221838::AP4M1_ENSG00000166508::MCM7	_ENST00000343023_ENST00000621318_ENST00000303887_ENST00000394061_ENST00000438383_ENST00000445208_ENST00000429084_ENST00000359593_ENST00000439416_ENST00000478501_ENST00000446007_ENST00000421755	ENST00000394061::1 ENST00000445208::1 ENST00000621318::1 ENST00000478501::1 ENST00000438383::1 ENST00000303887::1 ENST00000429084::1 ENST00000446007::1 ENST00000439416::1 ENST00000421755::1 ENST00000359593::1 ENST00000343023::1
MCM7	MCM7_242_0	24	7	100101719	100101742	plus	TTTC CCAATTCTTCATTCTGTCCT	CCAATTCTTCATTCTGTCCT	ENSG00000166508::MCM7_ENSG00000221838::AP4M1	_ENST00000343023_ENST00000621318_ENST00000303887_ENST00000394061_ENST00000438383_ENST00000445208_ENST00000429084_ENST00000359593_ENST00000439416_ENST00000478501_ENST00000446007_ENST00000421755	ENST00000621318::1 ENST00000445208::1 ENST00000438383::1 ENST00000478501::1 ENST00000394061::1 ENST00000359593::1 ENST00000421755::1 ENST00000343023::1 ENST00000446007::1 ENST00000429084::1 ENST00000303887::1 ENST00000439416::1
MCM7	MCM7_195_0	24	7	100099645	100099668	minus	TTTG TGAGAATGCCAGGCGCTACG	TGAGAATGCCAGGCGCTACG	ENSG00000166508::MCM7	_ENST00000489841_ENST00000463722_ENST00000467516_ENST00000465688_ENST00000354230_ENST00000621318_ENST00000343023_ENST00000303887_ENST00000485286_ENST00000491245_ENST00000425308	ENST00000463722::3 ENST00000621318::3 ENST00000489841::3 ENST00000467516::3 ENST00000491245::1 ENST00000485286::3 ENST00000465688::3 ENST00000425308::3 ENST00000303887::3 ENST00000343023::3 ENST00000354230::3
MDN1	MDN1_71_0	24	6	89644014	89644037	minus	TTTG AGTTGGTGACAGCCTCTGAC	AGTTGGTGACAGCCTCTGAC	ENSG00000112159::MDN1	_ENST00000369393_ENST00000629399_ENST00000487831	ENST00000369393::102 ENST00000487831::1 ENST00000629399::102
MDN1	MDN1_70_0	24	6	89643997	89644020	plus	TTTC TGTTCTATGGGTGGTCAGAG	TGTTCTATGGGTGGTCAGAG	ENSG00000112159::MDN1	_ENST00000369393_ENST00000629399_ENST00000487831	ENST00000629399::102 ENST00000487831::1 ENST00000369393::102
MDN1	MDN1_6256_0	24	6	89803434	89803457	plus	TTTC CAGCAAATCCAAAAGGAGAG	CAGCAAATCCAAAAGGAGAG	ENSG00000112159::MDN1	_ENST00000369393_ENST00000439638_ENST00000629399	ENST00000369393::2 ENST00000439638::2 ENST00000629399::2
MED11	MED11_2_454	24	17	4731527	4731550	minus	TTTC CCGTTCAATGTCTTCCAGAG	CCGTTCAATGTCTTCCAGAG	ENSG00000161920::MED11	_ENST00000575284_ENST00000573708_ENST00000293777	ENST00000573708::1 ENST00000293777::1 ENST00000575284::1
MED11	MED11_5_454	24	17	4731782	4731805	minus	TTTC CTTGGACAATTCTAGGATCA	CTTGGACAATTCTAGGATCA	ENSG00000161920::MED11_ENSG00000261898::RP11-314A20.5	_ENST00000575284_ENST00000570493_ENST00000293777_ENST00000573708	ENST00000575284::2 ENST00000573708::2 ENST00000570493::2 ENST00000293777::2
MED11	MED11_0_908	24	17	4731932	4731955	minus	TTTG ACCCAGAGCTGGGGTTCGCT	ACCCAGAGCTGGGGTTCGCT	ENSG00000261898::RP11-314A20.5_ENSG00000161920::MED11	_ENST00000570493_ENST00000573708	ENST00000570493::2 ENST00000573708::2
MEPCE	MEPCE_5_2715	24	7	100431451	100431474	minus	TTTG GCGGGCAGAATGGATGAGCC	GCGGGCAGAATGGATGAGCC	ENSG00000146834::MEPCE	_ENST00000310512_ENST00000497759_ENST00000414441_ENST00000479201	ENST00000497759::2 ENST00000479201::2 ENST00000310512::1 ENST00000414441::2
MEPCE	MEPCE_3_2715	24	7	100431255	100431278	minus	TTTG CAATAATTCCCATACTGGAA	CAATAATTCCCATACTGGAA	ENSG00000146834::MEPCE	_ENST00000310512_ENST00000497759_ENST00000414441_ENST00000479201	ENST00000310512::1 ENST00000497759::2 ENST00000479201::2 ENST00000414441::2
MEPCE	MEPCE_2_2715	24	7	100431216	100431239	minus	TTTG AAGCCTGCTGCAGGCAGTGG	AAGCCTGCTGCAGGCAGTGG	ENSG00000146834::MEPCE	_ENST00000310512_ENST00000497759_ENST00000414441_ENST00000479201	ENST00000414441::2 ENST00000497759::2 ENST00000479201::2 ENST00000310512::1
MEPE	MEPE_604_0	24	4	87834744	87834767	plus	TTTC AGTGTGACCTGGGCAGCACC	AGTGTGACCTGGGCAGCACC	ENSG00000152595::MEPE	_ENST00000424957_ENST00000508016_ENST00000497649_ENST00000395102_ENST00000515821_ENST00000540395_ENST00000560249_ENST00000361056_ENST00000511670	ENST00000361056::2 ENST00000511670::2 ENST00000497649::2 ENST00000560249::2 ENST00000395102::2 ENST00000508016::2 ENST00000424957::2 ENST00000540395::2 ENST00000515821::2
MEPE	MEPE_602_0	24	4	87834696	87834719	plus	TTTA CAGAGATTCTCAAAGATGCG	CAGAGATTCTCAAAGATGCG	ENSG00000152595::MEPE	_ENST00000424957_ENST00000508016_ENST00000497649_ENST00000395102_ENST00000515821_ENST00000540395_ENST00000560249_ENST00000361056_ENST00000511670	ENST00000508016::2 ENST00000424957::2 ENST00000540395::2 ENST00000515821::2 ENST00000361056::2 ENST00000511670::2 ENST00000395102::2 ENST00000497649::2 ENST00000560249::2
MEPE	MEPE_771_0	24	4	87838635	87838658	plus	TTTC AACCACAGACTGAGAAAACT	AACCACAGACTGAGAAAACT	ENSG00000152595::MEPE	_ENST00000424957_ENST00000395102_ENST00000560249_ENST00000515821_ENST00000497649_ENST00000508016_ENST00000511670_ENST00000540395_ENST00000361056	ENST00000361056::3 ENST00000424957::3 ENST00000508016::3 ENST00000395102::3 ENST00000540395::3 ENST00000515821::3 ENST00000560249::3 ENST00000497649::4 ENST00000511670::3
METTL16	METTL16_2391_0	24	17	2477714	2477737	plus	TTTG TCAGAATCCTGGTGACCGAT	TCAGAATCCTGGTGACCGAT	ENSG00000127804::METTL16	_ENST00000263092_ENST00000571669_ENST00000577148_ENST00000574752_ENST00000576556_ENST00000571298_ENST00000576976	ENST00000577148::2 ENST00000571669::2 ENST00000576976::3 ENST00000576556::3 ENST00000574752::3 ENST00000571298::1 ENST00000263092::3
METTL16	METTL16_2394_0	24	17	2477855	2477878	minus	TTTA AAGACCCCGAAGCAGTCAGA	AAGACCCCGAAGCAGTCAGA	ENSG00000127804::METTL16	_ENST00000263092_ENST00000571669_ENST00000577148_ENST00000574752_ENST00000576556_ENST00000571298_ENST00000576976	ENST00000571298::1 ENST00000263092::3 ENST00000576976::3 ENST00000574752::3 ENST00000576556::3 ENST00000577148::2 ENST00000571669::2
METTL16	METTL16_2392_0	24	17	2477794	2477817	minus	TTTC TATTGATATTCCATTGGAGA	TATTGATATTCCATTGGAGA	ENSG00000127804::METTL16	_ENST00000263092_ENST00000571669_ENST00000577148_ENST00000574752_ENST00000576556_ENST00000571298_ENST00000576976	ENST00000574752::3 ENST00000576556::3 ENST00000576976::3 ENST00000571669::2 ENST00000577148::2 ENST00000263092::3 ENST00000571298::1
MMP26	MMP26_4285_0	24	11	4803443	4803466	plus	TTTC CACAACATCCTTGGATAACC	CACAACATCCTTGGATAACC	ENSG00000279270::OR52R1_ENSG00000167346::MMP26_ENSG00000176937::OR52R1	_ENST00000356069_ENST00000624978_ENST00000624198	ENST00000624978::1 ENST00000356069::1 ENST00000624198::1
MMP26	MMP26_4297_0	24	11	4803943	4803966	plus	TTTG ATCACGACCGATGGGGTCAG	ATCACGACCGATGGGGTCAG	ENSG00000167346::MMP26_ENSG00000176937::OR52R1_ENSG00000279270::OR52R1	_ENST00000356069_ENST00000624978_ENST00000624198	ENST00000624978::1 ENST00000356069::1 ENST00000624198::1
MMP26	MMP26_4301_0	24	11	4804247	4804270	plus	TTTC CAACAACAGCCACAGCATAC	CAACAACAGCCACAGCATAC	ENSG00000167346::MMP26_ENSG00000176937::OR52R1_ENSG00000279270::OR52R1	_ENST00000356069_ENST00000624978_ENST00000624198	ENST00000356069::1 ENST00000624978::1 ENST00000624198::1
MMS22L	MMS22L_6584_0	24	6	97282369	97282392	minus	TTTC TTGTGCTGTTGACAACAGAG	TTGTGCTGTTGACAACAGAG	ENSG00000146263::MMS22L	_ENST00000275053_ENST00000509383_ENST00000369251_ENST00000508976_ENST00000496119_ENST00000508820	ENST00000496119::2 ENST00000508976::1 ENST00000509383::2 ENST00000508820::2 ENST00000275053::2 ENST00000369251::1
MMS22L	MMS22L_6582_0	24	6	97282330	97282353	minus	TTTC TGGAGAATCCTACCTCTGCA	TGGAGAATCCTACCTCTGCA	ENSG00000146263::MMS22L	_ENST00000275053_ENST00000509383_ENST00000369251_ENST00000508976_ENST00000496119_ENST00000508820	ENST00000496119::2 ENST00000509383::2 ENST00000508976::1 ENST00000508820::2 ENST00000275053::2 ENST00000369251::1
MMS22L	MMS22L_6585_0	24	6	97282403	97282426	plus	TTTG CACCATTCCGTCCCCAGCTC	CACCATTCCGTCCCCAGCTC	ENSG00000146263::MMS22L	_ENST00000275053_ENST00000509383_ENST00000369251_ENST00000508976_ENST00000496119_ENST00000508820	ENST00000275053::2 ENST00000369251::1 ENST00000508976::1 ENST00000496119::2 ENST00000509383::2 ENST00000508820::2
MOGAT3	MOGAT3_2_6012	24	7	101200813	101200836	plus	TTTG GAAGTGGTTGGGGGCTGCAG	GAAGTGGTTGGGGGCTGCAG	ENSG00000106384::MOGAT3	_ENST00000440203_ENST00000223114_ENST00000379423	ENST00000440203::1 ENST00000379423::1 ENST00000223114::1
MOGAT3	MOGAT3_1_6012	24	7	101200736	101200759	minus	TTTC CTCTTCATGGGTGAGAGCTG	CTCTTCATGGGTGAGAGCTG	ENSG00000106384::MOGAT3	_ENST00000440203_ENST00000223114_ENST00000379423	ENST00000379423::1 ENST00000223114::1 ENST00000440203::1
MOGAT3	MOGAT3_12_5010	24	7	101200429	101200452	minus	TTTA CTTGGTGTGGCTCTATGTGG	CTTGGTGTGGCTCTATGTGG	ENSG00000106384::MOGAT3	_ENST00000223114_ENST00000440203_ENST00000379423	ENST00000379423::2 ENST00000223114::2 ENST00000440203::2
MORC1	MORC1_7136_0	24	3	109117989	109118012	minus	TTTC ATCCACGCCAACTCGTGAGT	ATCCACGCCAACTCGTGAGT	ENSG00000114487::MORC1	_ENST00000232603_ENST00000483760	ENST00000483760::1 ENST00000232603::1
MORC1	MORC1_6969_0	24	3	109114366	109114389	plus	TTTA CAGATAAACCTTACCTTGCA	CAGATAAACCTTACCTTGCA	ENSG00000114487::MORC1	_ENST00000232603_ENST00000483760	ENST00000483760::2 ENST00000232603::2
MORC1	MORC1_6970_0	24	3	109114395	109114418	minus	TTTG GAGCACTGGCTGAATTGCTG	GAGCACTGGCTGAATTGCTG	ENSG00000114487::MORC1	_ENST00000232603_ENST00000483760	ENST00000483760::2 ENST00000232603::2
MRGPRX1	MRGPRX1_3_956	24	11	18934497	18934520	plus	TTTA GAGATGGTATGGGGGATACT	GAGATGGTATGGGGGATACT	ENSG00000170255::MRGPRX1	_ENST00000302797_ENST00000526914	ENST00000526914::2 ENST00000302797::1
MRGPRX1	MRGPRX1_2_956	24	11	18934451	18934474	minus	TTTC CTACTTTGCAGGCCTGAGCT	CTACTTTGCAGGCCTGAGCT	ENSG00000170255::MRGPRX1	_ENST00000302797_ENST00000526914	ENST00000302797::1 ENST00000526914::2
MRGPRX1	MRGPRX1_6_956	24	11	18934697	18934720	minus	TTTG CTACAAGCAGACCTTGAGCC	CTACAAGCAGACCTTGAGCC	ENSG00000170255::MRGPRX1	_ENST00000302797_ENST00000526914	ENST00000302797::1 ENST00000526914::2
MRGPRX2	MRGPRX2_29_1032	24	11	19055866	19055889	minus	TTTA GTGATGGTGACTCTGGTTGG	GTGATGGTGACTCTGGTTGG	ENSG00000183695::MRGPRX2	_ENST00000329773	ENST00000329773::2
MRGPRX2	MRGPRX2_3_2064	24	11	19056266	19056289	minus	TTTC ATTGCCCTGGTCGGGCTGGT	ATTGCCCTGGTCGGGCTGGT	ENSG00000183695::MRGPRX2	_ENST00000329773	ENST00000329773::2
MRGPRX2	MRGPRX2_5_2064	24	11	19056350	19056373	plus	TTTC CATTCACTGTTGTACTTTCT	CATTCACTGTTGTACTTTCT	ENSG00000183695::MRGPRX2	_ENST00000329773	ENST00000329773::2
MRPL45	MRPL45_80_0	24	CHR_HSCHR17_7_CTG4	38099904	38099927	plus	TTTC AAAGGAGGGACTGATAGAGA	AAAGGAGGGACTGATAGAGA	ENSG00000277936::MRPL45	_ENST00000621878_ENST00000613510	ENST00000613510::3 ENST00000621878::3
MRPL45	MRPL45_620_0	24	CHR_HSCHR17_7_CTG4	38119112	38119135	plus	TTTC TAGCTCAGACCATGACCGAC	TAGCTCAGACCATGACCGAC	ENSG00000277936::MRPL45	_ENST00000621878_ENST00000613510	ENST00000613510::5 ENST00000621878::5
MRPL45	MRPL45_689_0	24	CHR_HSCHR17_7_CTG4	38122529	38122552	plus	TTTA TCCTTGCAGACTCTGGCCAT	TCCTTGCAGACTCTGGCCAT	ENSG00000277936::MRPL45	_ENST00000621878_ENST00000613510	ENST00000613510::6 ENST00000621878::7
MRPL46	MRPL46_257_0	24	15	88464776	88464799	minus	TTTG GAGACCAGGATGTTTGGATA	GAGACCAGGATGTTTGGATA	ENSG00000173867::RP11-97O12.7_ENSG00000259494::MRPL46	_ENST00000312475_ENST00000558660_ENST00000560703_ENST00000559538_ENST00000561140	ENST00000312475::3 ENST00000561140::3 ENST00000559538::1 ENST00000560703::2 ENST00000558660::2
MRPL46	MRPL46_256_0	24	15	88464760	88464783	minus	TTTG GATACTGCCCCAGGCAGAGT	GATACTGCCCCAGGCAGAGT	ENSG00000259494::MRPL46_ENSG00000173867::RP11-97O12.7	_ENST00000312475_ENST00000558660_ENST00000560703_ENST00000559538_ENST00000561140	ENST00000559538::1 ENST00000558660::2 ENST00000560703::2 ENST00000312475::3 ENST00000561140::3
MRPL46	MRPL46_303_0	24	15	88465621	88465644	plus	TTTC TGCTCCCACATATCTTCCAA	TGCTCCCACATATCTTCCAA	ENSG00000259494::MRPL46_ENSG00000173867::RP11-97O12.7	_ENST00000312475_ENST00000558531_ENST00000558660_ENST00000561140	ENST00000558660::1 ENST00000558531::2 ENST00000312475::2 ENST00000561140::2
MRPL4	MRPL4_16_0	24	19	10252378	10252401	plus	TTTC GCCCAACCCTTGCAGGGCCT	GCCCAACCCTTGCAGGGCCT	ENSG00000266978::CTD-2369P2.5_ENSG00000105364::MRPL4	_ENST00000592514_ENST00000588502_ENST00000592893_ENST00000590150_ENST00000307422_ENST00000591054_ENST00000590669_ENST00000253099_ENST00000393733_ENST00000592071_ENST00000588963	ENST00000590669::2 ENST00000588502::1 ENST00000592071::2 ENST00000307422::3 ENST00000253099::2 ENST00000591054::3 ENST00000592893::3 ENST00000393733::2 ENST00000590150::2 ENST00000592514::3 ENST00000588963::2
MRPL4	MRPL4_17_0	24	19	10252553	10252576	minus	TTTG CGCAGCACGGGCTCCGGGAG	CGCAGCACGGGCTCCGGGAG	ENSG00000266978::CTD-2369P2.5_ENSG00000105364::MRPL4	_ENST00000592514_ENST00000592893_ENST00000592071_ENST00000307422_ENST00000591054_ENST00000590150_ENST00000253099_ENST00000393733_ENST00000590669_ENST00000588502_ENST00000588963	ENST00000307422::4 ENST00000590150::3 ENST00000591054::4 ENST00000393733::3 ENST00000592514::4 ENST00000590669::3 ENST00000588502::2 ENST00000592893::3 ENST00000588963::3 ENST00000253099::3 ENST00000592071::2
MRPL4	MRPL4_106_0	24	19	10256750	10256773	minus	TTTC TGCGGCCAAGGCTTCCGGCC	TGCGGCCAAGGCTTCCGGCC	ENSG00000105364::MRPL4_ENSG00000266978::CTD-2369P2.5	_ENST00000592514_ENST00000253099_ENST00000307422_ENST00000590669_ENST00000590150_ENST00000588502_ENST00000393733_ENST00000590702	ENST00000307422::6 ENST00000588502::4 ENST00000590150::5 ENST00000253099::5 ENST00000590669::5 ENST00000393733::5 ENST00000590702::2 ENST00000592514::6
MRPS14	MRPS14_194_0	24	1	175014668	175014691	plus	TTTA CCATGTCGCTCGCTGGATCC	CCATGTCGCTCGCTGGATCC	ENSG00000120333::MRPS14	_ENST00000498253_ENST00000476371_ENST00000367677	ENST00000367677::3 ENST00000476371::3 ENST00000498253::1
MRPS14	MRPS14_195_0	24	1	175014674	175014697	minus	TTTC TGGGATCCAGCGAGCGACAT	TGGGATCCAGCGAGCGACAT	ENSG00000120333::MRPS14	_ENST00000498253_ENST00000476371_ENST00000367677	ENST00000476371::3 ENST00000498253::1 ENST00000367677::3
MRPS14	MRPS14_196_0	24	1	175014790	175014813	plus	TTTC TGATTCTAACAGGACAGCTA	TGATTCTAACAGGACAGCTA	ENSG00000120333::MRPS14	_ENST00000498253_ENST00000476371_ENST00000367677	ENST00000476371::3 ENST00000498253::1 ENST00000367677::3
MRPS24	MRPS24_24_2476	24	7	43868985	43869008	plus	TTTA CGGTGGGCGATGTAGTGCGG	CGGTGGGCGATGTAGTGCGG	ENSG00000270617::URGCP-MRPS24_ENSG00000062582::MRPS24	_ENST00000603700_ENST00000414932_ENST00000317534_ENST00000483330_ENST00000418740_ENST00000467084	ENST00000467084::3 ENST00000603700::6 ENST00000418740::2 ENST00000483330::1 ENST00000414932::2 ENST00000317534::3
MRPS24	MRPS24_7_619	24	7	43866871	43866894	plus	TTTA AAACCAGCTGGTCAGCCAGG	AAACCAGCTGGTCAGCCAGG	ENSG00000062582::MRPS24_ENSG00000270617::URGCP-MRPS24	_ENST00000603700_ENST00000317534_ENST00000418740_ENST00000467084_ENST00000483330	ENST00000467084::4 ENST00000603700::7 ENST00000418740::3 ENST00000317534::4 ENST00000483330::2
MRPS24	MRPS24_6_619	24	7	43866853	43866876	minus	TTTA AAGCGCCGGGGTAACCAGTT	AAGCGCCGGGGTAACCAGTT	ENSG00000270617::URGCP-MRPS24_ENSG00000062582::MRPS24	_ENST00000603700_ENST00000317534_ENST00000418740_ENST00000467084_ENST00000483330	ENST00000418740::3 ENST00000317534::4 ENST00000467084::4 ENST00000603700::7 ENST00000483330::2
MS4A10	MS4A10_143_0	24	11	60791010	60791033	plus	TTTG GGGGCTACCTGGCCTCTATA	GGGGCTACCTGGCCTCTATA	ENSG00000172689::MS4A10	_ENST00000308287	ENST00000308287::3
MS4A10	MS4A10_171_0	24	11	60792289	60792312	minus	TTTA GAAAAGGTCTTCATTGTTAT	GAAAAGGTCTTCATTGTTAT	ENSG00000172689::MS4A10	_ENST00000308287	ENST00000308287::4
MS4A10	MS4A10_170_0	24	11	60792272	60792295	plus	TTTC AGGGATCTTGGCGATAACAA	AGGGATCTTGGCGATAACAA	ENSG00000172689::MS4A10	_ENST00000308287	ENST00000308287::4
MS4A13	MS4A13_144_0	24	11	60518126	60518149	minus	TTTA ATTTGTCCCATATACAAAAC	ATTTGTCCCATATACAAAAC	ENSG00000204979::MS4A13	_ENST00000378186_ENST00000437058_ENST00000378185_ENST00000527948	ENST00000527948::2 ENST00000378186::3 ENST00000437058::3 ENST00000378185::3
MS4A13	MS4A13_147_0	24	11	60518162	60518185	minus	TTTG TAAGTTACAGGTTCATACGT	TAAGTTACAGGTTCATACGT	ENSG00000204979::MS4A13	_ENST00000378186_ENST00000437058_ENST00000378185_ENST00000527948	ENST00000378185::3 ENST00000437058::3 ENST00000527948::2 ENST00000378186::3
MS4A13	MS4A13_145_0	24	11	60518128	60518151	plus	TTTG TATATGGGACAAATTAAAGG	TATATGGGACAAATTAAAGG	ENSG00000204979::MS4A13	_ENST00000378186_ENST00000437058_ENST00000378185_ENST00000527948	ENST00000378185::3 ENST00000437058::3 ENST00000527948::2 ENST00000378186::3
MS4A5	MS4A5_21_0	24	11	60429772	60429795	minus	TTTG CAAGGGGCTTTGAGTTGAAA	CAAGGGGCTTTGAGTTGAAA	ENSG00000166930::MS4A5	_ENST00000300190_ENST00000534071_ENST00000533885_ENST00000531403_ENST00000528905_ENST00000528093	ENST00000533885::1 ENST00000531403::1 ENST00000528093::1 ENST00000300190::1 ENST00000534071::1 ENST00000528905::1
MS4A5	MS4A5_20_0	24	11	60429760	60429783	minus	TTTG AGTTGAAAAGGTCGTGGCTG	AGTTGAAAAGGTCGTGGCTG	ENSG00000166930::MS4A5	_ENST00000300190_ENST00000534071_ENST00000533885_ENST00000531403_ENST00000528905_ENST00000528093	ENST00000528093::1 ENST00000300190::1 ENST00000534071::1 ENST00000531403::1 ENST00000533885::1 ENST00000528905::1
MS4A5	MS4A5_16_0	24	11	60429703	60429726	minus	TTTC TGGAGGAAATACCAGAAACA	TGGAGGAAATACCAGAAACA	ENSG00000166930::MS4A5	_ENST00000300190_ENST00000534071_ENST00000533885_ENST00000531403	ENST00000534071::1 ENST00000300190::1 ENST00000531403::1 ENST00000533885::1
MSGN1	MSGN1_0_534	24	2	17816539	17816562	plus	TTTC CTCAGCCTCGAGGATGGCTT	CTCAGCCTCGAGGATGGCTT	ENSG00000151379::MSGN1	_ENST00000281047	ENST00000281047::1
MSGN1	MSGN1_2_534	24	2	17816658	17816681	plus	TTTC CCCGGCTCCATCGCTGGAAT	CCCGGCTCCATCGCTGGAAT	ENSG00000151379::MSGN1	_ENST00000281047	ENST00000281047::1
MSGN1	MSGN1_1_801	24	2	17816879	17816902	minus	TTTC CGCCTCCGCTGGACAGACAT	CGCCTCCGCTGGACAGACAT	ENSG00000151379::MSGN1	_ENST00000281047	ENST00000281047::1
MUC17	MUC17_269_0	24	7	101031114	101031137	plus	TTTC AGACCTCAGTGTGAACAGGG	AGACCTCAGTGTGAACAGGG	ENSG00000169876::MUC17	_ENST00000306151_ENST00000379439	ENST00000379439::2 ENST00000306151::2
MUC17	MUC17_268_0	24	7	101031106	101031129	plus	TTTG TCTCTTTCAGACCTCAGTGT	TCTCTTTCAGACCTCAGTGT	ENSG00000169876::MUC17	_ENST00000306151_ENST00000379439	ENST00000306151::2 ENST00000379439::2
MUC17	MUC17_553_0	24	7	101047986	101048009	plus	TTTG GAGATGGGTGCCAGAATACG	GAGATGGGTGCCAGAATACG	ENSG00000169876::MUC17	_ENST00000306151_ENST00000379439_ENST00000470303	ENST00000306151::4 ENST00000470303::2 ENST00000379439::4
MVK	MVK_15_0	24	12	109573365	109573388	minus	TTTC CAGAGCCGCGGCCCTCAGGG	CAGAGCCGCGGCCCTCAGGG	ENSG00000139428::MMAB_ENSG00000110921::MVK	_ENST00000546277_ENST00000539335_ENST00000535044_ENST00000545712_ENST00000540016_ENST00000537496_ENST00000544051_ENST00000420167_ENST00000541763_ENST00000542390_ENST00000503497_ENST00000536760_ENST00000537236	ENST00000539335::1 ENST00000540016::1 ENST00000545712::1 ENST00000536760::1 ENST00000503497::1 ENST00000544051::1 ENST00000535044::1 ENST00000542390::1 ENST00000420167::1 ENST00000546277::1 ENST00000541763::1 ENST00000537496::1 ENST00000537236::1
MVK	MVK_52_0	24	12	109574804	109574827	plus	TTTA GGATTCCCAGGAGCCATGTT	GGATTCCCAGGAGCCATGTT	ENSG00000110921::MVK	_ENST00000228510_ENST00000625889_ENST00000539575_ENST00000535044_ENST00000629016_ENST00000546277_ENST00000447878_ENST00000545774_ENST00000537237_ENST00000539335_ENST00000392727	ENST00000625889::1 ENST00000447878::2 ENST00000537237::2 ENST00000545774::2 ENST00000629016::1 ENST00000535044::2 ENST00000546277::2 ENST00000539335::2 ENST00000392727::2 ENST00000228510::2 ENST00000539575::1
MVK	MVK_53_0	24	12	109574838	109574861	minus	TTTC CCCGGAGCAGACACCAGTAG	CCCGGAGCAGACACCAGTAG	ENSG00000110921::MVK	_ENST00000228510_ENST00000625889_ENST00000539575_ENST00000535044_ENST00000629016_ENST00000546277_ENST00000447878_ENST00000545774_ENST00000537237_ENST00000539335_ENST00000392727	ENST00000392727::2 ENST00000228510::2 ENST00000539575::1 ENST00000546277::2 ENST00000539335::2 ENST00000629016::1 ENST00000535044::2 ENST00000625889::1 ENST00000447878::2 ENST00000545774::2 ENST00000537237::2
MYBBP1A	MYBBP1A_226_0	24	17	4554853	4554876	minus	TTTG GCCCTGGCACAGGTGAGGTG	GCCCTGGCACAGGTGAGGTG	ENSG00000132382::MYBBP1A	_ENST00000381556_ENST00000573116_ENST00000254718_ENST00000570986	ENST00000573116::1 ENST00000381556::2 ENST00000254718::2 ENST00000570986::2
MYBBP1A	MYBBP1A_217_0	24	17	4554221	4554244	plus	TTTC TTGTATCTGCTGCAGGATGC	TTGTATCTGCTGCAGGATGC	ENSG00000132382::MYBBP1A	_ENST00000381556_ENST00000573116_ENST00000254718_ENST00000570986	ENST00000573116::2 ENST00000570986::3 ENST00000254718::3 ENST00000381556::3
MYBBP1A	MYBBP1A_27_0	24	17	4539889	4539912	plus	TTTC TTCCGCTTCTTACTGATGGG	TTCCGCTTCTTACTGATGGG	ENSG00000132382::MYBBP1A	_ENST00000571368_ENST00000254718_ENST00000574934_ENST00000574547_ENST00000381556_ENST00000573116_ENST00000572759_ENST00000574167	ENST00000574934::4 ENST00000574547::8 ENST00000571368::7 ENST00000573116::25 ENST00000574167::3 ENST00000254718::26 ENST00000572759::3 ENST00000381556::26
MYBPC3	MYBPC3_298_0	24	11	47351474	47351497	minus	TTTA GCAAGAAGCCACGGTCAGTG	GCAAGAAGCCACGGTCAGTG	ENSG00000134571::MYBPC3	_ENST00000545968_ENST00000256993_ENST00000399249_ENST00000544791	ENST00000545968::2 ENST00000544791::2 ENST00000256993::2 ENST00000399249::2
MYBPC3	MYBPC3_291_0	24	11	47350503	47350526	plus	TTTG GGACTTGGGGCACTTTCTCC	GGACTTGGGGCACTTTCTCC	ENSG00000134571::MYBPC3	_ENST00000545968_ENST00000399249_ENST00000256993_ENST00000544791	ENST00000544791::3 ENST00000256993::3 ENST00000545968::3 ENST00000399249::3
MYBPC3	MYBPC3_280_0	24	11	47349843	47349866	plus	TTTG CCCTTGAACCACTTGACCAC	CCCTTGAACCACTTGACCAC	ENSG00000134571::MYBPC3	_ENST00000545968_ENST00000399249_ENST00000256993_ENST00000544791	ENST00000544791::5 ENST00000545968::5 ENST00000399249::5 ENST00000256993::5
MYC	MYC_13_1000	24	8	127736603	127736626	plus	TTTC GGGTAGTGGAAAACCAGGTA	GGGTAGTGGAAAACCAGGTA	ENSG00000136997::MYC	_ENST00000259523_ENST00000517291_ENST00000621592_ENST00000377970_ENST00000613283_ENST00000524013_ENST00000520751	ENST00000259523::1 ENST00000377970::1 ENST00000520751::1 ENST00000613283::1 ENST00000517291::2 ENST00000621592::1 ENST00000524013::1
MYC	MYC_9_3000	24	8	127738328	127738351	plus	TTTC TACTGCGACGAGGAGGAGAA	TACTGCGACGAGGAGGAGAA	ENSG00000136997::MYC	_ENST00000259523_ENST00000613283_ENST00000621592_ENST00000377970_ENST00000517291_ENST00000524013_ENST00000520751	ENST00000377970::2 ENST00000613283::2 ENST00000524013::2 ENST00000520751::2 ENST00000259523::2 ENST00000517291::3 ENST00000621592::2
MYC	MYC_13_3000	24	8	127738710	127738733	minus	TTTG CGCGCAGCCTGGTAGGAGGC	CGCGCAGCCTGGTAGGAGGC	ENSG00000136997::MYC	_ENST00000259523_ENST00000613283_ENST00000621592_ENST00000377970_ENST00000517291_ENST00000524013	ENST00000517291::3 ENST00000621592::2 ENST00000259523::2 ENST00000613283::2 ENST00000377970::2 ENST00000524013::2
MYF5	MYF5_4_537	24	12	80717169	80717192	minus	TTTG TGCGCTCCGAAGGCAGCCAC	TGCGCTCCGAAGGCAGCCAC	ENSG00000111049::MYF5	_ENST00000228644	ENST00000228644::1
MYF5	MYF5_7_537	24	12	80717369	80717392	plus	TTTC GAAACCCTCAAGAGGTGTAC	GAAACCCTCAAGAGGTGTAC	ENSG00000111049::MYF5	_ENST00000228644	ENST00000228644::1
MYF5	MYF5_2_537	24	12	80717145	80717168	plus	TTTG GGGACGAGTTTGTGCCGCGA	GGGACGAGTTTGTGCCGCGA	ENSG00000111049::MYF5	_ENST00000228644	ENST00000228644::1
NAMPT	NAMPT_1789_0	24	7	106284823	106284846	plus	TTTA CCTTGTAGGAGTCGGTGGCC	CCTTGTAGGAGTCGGTGGCC	ENSG00000105835::NAMPT	_ENST00000354289_ENST00000222553_ENST00000441045_ENST00000491027_ENST00000393618_ENST00000489358_ENST00000486949_ENST00000424768_ENST00000417537_ENST00000489732	ENST00000489358::1 ENST00000486949::1 ENST00000489732::1 ENST00000491027::1 ENST00000441045::1 ENST00000222553::1 ENST00000354289::1 ENST00000417537::2 ENST00000424768::2 ENST00000393618::1
NAMPT	NAMPT_1303_0	24	7	106274955	106274978	minus	TTTA ATGAAAAGGGATGGAACTAC	ATGAAAAGGGATGGAACTAC	ENSG00000105835::NAMPT	_ENST00000222553_ENST00000484527_ENST00000354289_ENST00000441045_ENST00000393618_ENST00000489358_ENST00000486949	ENST00000484527::3 ENST00000441045::3 ENST00000489358::3 ENST00000393618::3 ENST00000486949::3 ENST00000354289::3 ENST00000222553::3
NAMPT	NAMPT_1182_0	24	7	106272525	106272548	plus	TTTA CCTCAATCCAATTTGTAAGC	CCTCAATCCAATTTGTAAGC	ENSG00000105835::NAMPT	_ENST00000222553_ENST00000486949_ENST00000491027_ENST00000354289_ENST00000393618_ENST00000484527_ENST00000441045_ENST00000489358	ENST00000489358::4 ENST00000441045::4 ENST00000393618::4 ENST00000222553::4 ENST00000491027::2 ENST00000354289::4 ENST00000484527::4 ENST00000486949::4
NANOGNB	NANOGNB_18_0	24	12	7765272	7765295	plus	TTTA AAACTCCTCAATGCACCGGG	AAACTCCTCAATGCACCGGG	ENSG00000205857::NANOGNB	_ENST00000382119	ENST00000382119::1
NANOGNB	NANOGNB_180_0	24	12	7770295	7770318	plus	TTTG ACATGACACATAAACAGGTA	ACATGACACATAAACAGGTA	ENSG00000205857::NANOGNB	_ENST00000382119	ENST00000382119::2
NANOGNB	NANOGNB_165_0	24	12	7769974	7769997	plus	TTTA TACAGAAACAATCAGCTATG	TACAGAAACAATCAGCTATG	ENSG00000205857::NANOGNB	_ENST00000382119	ENST00000382119::2
NAPA	NAPA_542_0	24	19	47514881	47514904	plus	TTTG CGCTCCGCCTCGGCCAACAG	CGCTCCGCCTCGGCCAACAG	ENSG00000105402::NAPA	_ENST00000263354_ENST00000595227_ENST00000594001_ENST00000593761_ENST00000601208_ENST00000594740_ENST00000602174_ENST00000602082_ENST00000595826_ENST00000597274_ENST00000593785_ENST00000597160	ENST00000602082::1 ENST00000593785::1 ENST00000594740::1 ENST00000595826::1 ENST00000601208::1 ENST00000593761::1 ENST00000597274::1 ENST00000595227::1 ENST00000594001::1 ENST00000263354::1 ENST00000602174::1 ENST00000597160::1
NAPA	NAPA_110_0	24	19	47495560	47495583	minus	TTTG ATGCGAGCAATCGAGATCTA	ATGCGAGCAATCGAGATCTA	ENSG00000268061::NAPA-AS1_ENSG00000105402::NAPA	_ENST00000263354_ENST00000593284_ENST00000597778_ENST00000595227_ENST00000594155_ENST00000593761_ENST00000594001_ENST00000601208_ENST00000598615_ENST00000597118_ENST00000602174_ENST00000602082_ENST00000595826_ENST00000594740_ENST00000596892_ENST00000594288_ENST00000597274_ENST00000601927	ENST00000596892::2 ENST00000595227::3 ENST00000594001::2 ENST00000597274::3 ENST00000594288::4 ENST00000594155::2 ENST00000263354::4 ENST00000597778::1 ENST00000593761::4 ENST00000602174::3 ENST00000598615::2 ENST00000597118::4 ENST00000595826::5 ENST00000602082::2 ENST00000601208::5 ENST00000601927::1 ENST00000593284::3 ENST00000594740::4
NAPA	NAPA_203_0	24	19	47500646	47500669	plus	TTTC TTGAATGCGTTGCCAGCGTC	TTGAATGCGTTGCCAGCGTC	ENSG00000105402::NAPA_ENSG00000268061::NAPA-AS1	_ENST00000601208_ENST00000593761_ENST00000263354_ENST00000594155_ENST00000595826_ENST00000602174_ENST00000597118_ENST00000594740_ENST00000594288_ENST00000597274_ENST00000593785	ENST00000601208::4 ENST00000594740::3 ENST00000593761::3 ENST00000595826::4 ENST00000594288::3 ENST00000593785::3 ENST00000597118::3 ENST00000602174::2 ENST00000597274::2 ENST00000594155::1 ENST00000263354::3
NARFL	NARFL_148_0	24	16	739718	739741	plus	TTTG ACAGGCTTGATGCACTCCTA	ACAGGCTTGATGCACTCCTA	ENSG00000103245::NARFL_ENSG00000102854::MSLN	_ENST00000251588_ENST00000570289_ENST00000567172_ENST00000540986_ENST00000565425_ENST00000566614_ENST00000562752_ENST00000565341_ENST00000565065_ENST00000570066_ENST00000567455_ENST00000565693	ENST00000251588::2 ENST00000565425::2 ENST00000570289::2 ENST00000565341::2 ENST00000562752::2 ENST00000567172::2 ENST00000540986::1 ENST00000567455::2 ENST00000570066::2 ENST00000566614::2 ENST00000565065::3 ENST00000565693::2
NARFL	NARFL_146_0	24	16	739651	739674	plus	TTTG GAAGTAGCTCCCGTCATCTT	GAAGTAGCTCCCGTCATCTT	ENSG00000103245::NARFL_ENSG00000102854::MSLN	_ENST00000251588_ENST00000570289_ENST00000567172_ENST00000540986_ENST00000565425_ENST00000566614_ENST00000562752_ENST00000565341_ENST00000565065_ENST00000570066_ENST00000567455	ENST00000565425::2 ENST00000251588::2 ENST00000570289::2 ENST00000565341::2 ENST00000562752::2 ENST00000567172::2 ENST00000540986::1 ENST00000567455::2 ENST00000570066::2 ENST00000566614::2 ENST00000565065::3
NARFL	NARFL_99_0	24	16	737286	737309	plus	TTTA GCGAGACCTTGGCCTTCTCC	GCGAGACCTTGGCCTTCTCC	ENSG00000102854::MSLN_ENSG00000103245::NARFL	_ENST00000251588_ENST00000567455_ENST00000562752_ENST00000565425_ENST00000568545_ENST00000540986_ENST00000562421_ENST00000565341_ENST00000563534_ENST00000567403_ENST00000566614_ENST00000565065_ENST00000570066_ENST00000570289	ENST00000565341::3 ENST00000562752::3 ENST00000566614::3 ENST00000562421::2 ENST00000567403::2 ENST00000567455::3 ENST00000568545::1 ENST00000540986::2 ENST00000563534::1 ENST00000565425::3 ENST00000251588::3 ENST00000570289::3 ENST00000565065::4 ENST00000570066::4
NARS	NARS_601_0	24	18	57615825	57615848	plus	TTTC CCGGGATTCACTCTTCATTT	CCGGGATTCACTCTTCATTT	ENSG00000134440::NARS	_ENST00000411676_ENST00000256854_ENST00000587366_ENST00000586807_ENST00000540592_ENST00000591599_ENST00000588661_ENST00000587675_ENST00000587194_ENST00000590123	ENST00000587194::3 ENST00000590123::3 ENST00000540592::3 ENST00000588661::2 ENST00000411676::2 ENST00000591599::3 ENST00000587675::2 ENST00000587366::3 ENST00000586807::3 ENST00000256854::3
NARS	NARS_756_0	24	18	57620590	57620613	plus	TTTC TCCTTGGTTCCATCTCCCGT	TCCTTGGTTCCATCTCCCGT	ENSG00000134440::NARS	_ENST00000256854_ENST00000540592_ENST00000586807_ENST00000587194_ENST00000591599_ENST00000590123_ENST00000587366	ENST00000586807::2 ENST00000540592::2 ENST00000590123::2 ENST00000587366::2 ENST00000587194::2 ENST00000591599::2 ENST00000256854::2
NARS	NARS_753_0	24	18	57620563	57620586	minus	TTTA AAACAGGTCTAAAGGTAGAG	AAACAGGTCTAAAGGTAGAG	ENSG00000134440::NARS	_ENST00000256854_ENST00000540592_ENST00000586807_ENST00000587194_ENST00000591599_ENST00000590123_ENST00000587366	ENST00000256854::2 ENST00000587194::2 ENST00000591599::2 ENST00000590123::2 ENST00000540592::2 ENST00000586807::2 ENST00000587366::2
NAT10	NAT10_87_0	24	11	34108219	34108242	plus	TTTC ACCATGCATCGGAAAAAGGT	ACCATGCATCGGAAAAAGGT	ENSG00000135372::NAT10	_ENST00000257829_ENST00000527971_ENST00000531723_ENST00000532503_ENST00000529523	ENST00000532503::3 ENST00000527971::1 ENST00000257829::2 ENST00000531723::3 ENST00000529523::2
NAT10	NAT10_90_0	24	11	34108303	34108326	minus	TTTC CTCGATCCCCAACTACAACA	CTCGATCCCCAACTACAACA	ENSG00000135372::NAT10	_ENST00000257829_ENST00000527971_ENST00000531723_ENST00000532503_ENST00000529523	ENST00000527971::1 ENST00000532503::3 ENST00000529523::2 ENST00000257829::2 ENST00000531723::3
NAT10	NAT10_89_0	24	11	34108301	34108324	plus	TTTG TTGTAGTTGGGGATCGAGGA	TTGTAGTTGGGGATCGAGGA	ENSG00000135372::NAT10	_ENST00000257829_ENST00000527971_ENST00000531723_ENST00000532503_ENST00000529523	ENST00000527971::1 ENST00000532503::3 ENST00000529523::2 ENST00000257829::2 ENST00000531723::3
NCBP2	NCBP2_212_0	24	3	196939411	196939434	plus	TTTC TTGTTCTTCATTGTCACCCT	TTGTTCTTCATTGTCACCCT	ENSG00000114503::NCBP2	_ENST00000447325_ENST00000463783_ENST00000482976_ENST00000422610_ENST00000428425_ENST00000321256_ENST00000452404_ENST00000468923_ENST00000411704_ENST00000479647_ENST00000455953_ENST00000427641	ENST00000468923::2 ENST00000422610::2 ENST00000411704::3 ENST00000482976::2 ENST00000455953::2 ENST00000427641::2 ENST00000321256::2 ENST00000479647::2 ENST00000447325::2 ENST00000428425::2 ENST00000463783::2 ENST00000452404::2
NCBP2	NCBP2_211_0	24	3	196939374	196939397	plus	TTTC CAACATATAACGTACAGCTT	CAACATATAACGTACAGCTT	ENSG00000114503::NCBP2	_ENST00000447325_ENST00000463783_ENST00000482976_ENST00000422610_ENST00000428425_ENST00000321256_ENST00000452404_ENST00000468923_ENST00000411704_ENST00000479647_ENST00000455953_ENST00000427641	ENST00000411704::3 ENST00000482976::2 ENST00000422610::2 ENST00000427641::2 ENST00000321256::2 ENST00000455953::2 ENST00000468923::2 ENST00000463783::2 ENST00000452404::2 ENST00000428425::2 ENST00000479647::2 ENST00000447325::2
NCBP2	NCBP2_202_0	24	3	196939235	196939258	minus	TTTG TGGAGTATCCTTCCCATGGA	TGGAGTATCCTTCCCATGGA	ENSG00000114503::NCBP2	_ENST00000447325_ENST00000463783_ENST00000482976_ENST00000422610_ENST00000428425_ENST00000321256_ENST00000452404_ENST00000468923_ENST00000411704_ENST00000479647	ENST00000428425::2 ENST00000463783::2 ENST00000452404::2 ENST00000479647::2 ENST00000447325::2 ENST00000422610::2 ENST00000411704::3 ENST00000482976::2 ENST00000321256::2 ENST00000468923::2
NCR2	NCR2_14_0	24	6	41336099	41336122	minus	TTTG AAGTACCTGAGCCTTGGATT	AAGTACCTGAGCCTTGGATT	ENSG00000096264::NCR2	_ENST00000373083_ENST00000373089_ENST00000373086	ENST00000373086::2 ENST00000373089::2 ENST00000373083::2
NCR2	NCR2_15_0	24	6	41336167	41336190	minus	TTTC TTCTCGTAGAGACTGCCCGT	TTCTCGTAGAGACTGCCCGT	ENSG00000096264::NCR2	_ENST00000373083_ENST00000373089_ENST00000373086	ENST00000373083::2 ENST00000373089::2 ENST00000373086::2
NCR2	NCR2_457_0	24	6	41350707	41350730	minus	TTTG GGTATCCAGGCTCCTGAGCT	GGTATCCAGGCTCCTGAGCT	ENSG00000096264::NCR2	_ENST00000373089_ENST00000373083_ENST00000373086	ENST00000373089::5 ENST00000373083::6 ENST00000373086::6
NDC80	NDC80_309_0	24	18	2578104	2578127	plus	TTTG AAGAAGAGGTTCCAAGAATC	AAGAAGAGGTTCCAAGAATC	ENSG00000080986::NDC80	_ENST00000261597_ENST00000576274_ENST00000574567	ENST00000261597::5 ENST00000574567::1 ENST00000576274::2
NDC80	NDC80_74_0	24	18	2573002	2573025	plus	TTTC CAGCGGTGGTGCTGGCCGCC	CAGCGGTGGTGCTGGCCGCC	ENSG00000080986::NDC80	_ENST00000261597_ENST00000575515	ENST00000261597::2 ENST00000575515::2
NDC80	NDC80_310_0	24	18	2578110	2578133	minus	TTTA AAGATTCTTGGAACCTCTTC	AAGATTCTTGGAACCTCTTC	ENSG00000080986::NDC80	_ENST00000261597_ENST00000576274_ENST00000574567	ENST00000261597::5 ENST00000574567::1 ENST00000576274::2
NELFB	NELFB_11_0	24	9	137256046	137256069	minus	TTTC CTCAGCCTTCCCCTCCGAAG	CTCAGCCTTCCCCTCCGAAG	ENSG00000188986::NELFB	_ENST00000343053	ENST00000343053::2
NELFB	NELFB_10_0	24	9	137255888	137255911	plus	TTTC TCTTGGCTTCCTCAGACAGA	TCTTGGCTTCCTCAGACAGA	ENSG00000188986::NELFB	_ENST00000343053	ENST00000343053::2
NELFB	NELFB_15_0	24	9	137256364	137256387	plus	TTTC TCTGGTGAAGATGCCGTCCC	TCTGGTGAAGATGCCGTCCC	ENSG00000188986::NELFB	_ENST00000343053	ENST00000343053::3
NEUROD6	NEUROD6_3_1266	24	7	31338274	31338297	plus	TTTA ATTCATCTTGCATTGTGAGA	ATTCATCTTGCATTGTGAGA	ENSG00000164600::NEUROD6	_ENST00000611245_ENST00000297142	ENST00000297142::2 ENST00000611245::3
NEUROD6	NEUROD6_17_1899	24	7	31339230	31339253	minus	TTTG ATGAGTCTGTTGTAATGCCA	ATGAGTCTGTTGTAATGCCA	ENSG00000164600::NEUROD6	_ENST00000297142_ENST00000611245	ENST00000611245::2 ENST00000297142::2
NEUROD6	NEUROD6_11_1266	24	7	31338740	31338763	minus	TTTC CCAGCCAACTACAAACTTGG	CCAGCCAACTACAAACTTGG	ENSG00000164600::NEUROD6	_ENST00000297142_ENST00000611245	ENST00000297142::2 ENST00000611245::2
NEUROG1	NEUROG1_9_888	24	5	135534972	135534995	minus	TTTC ATTCCTTACCACTAGGCCCT	ATTCCTTACCACTAGGCCCT	ENSG00000181965::NEUROG1	_ENST00000314744	ENST00000314744::1
NEUROG1	NEUROG1_10_888	24	5	135535019	135535042	plus	TTTG GGCAGGCTTGGGAAGGAGAA	GGCAGGCTTGGGAAGGAGAA	ENSG00000181965::NEUROG1	_ENST00000314744	ENST00000314744::1
NEUROG1	NEUROG1_11_888	24	5	135535020	135535043	minus	TTTC TCCTTCCCAAGCCTGCCCAA	TCCTTCCCAAGCCTGCCCAA	ENSG00000181965::NEUROG1	_ENST00000314744	ENST00000314744::1
NIP7	NIP7_8_668	24	16	69339860	69339883	minus	TTTC GCTATCTTCTCAAACATGAC	GCTATCTTCTCAAACATGAC	ENSG00000259900::RP11-343C2.7_ENSG00000260371::RP11-343C2.9_ENSG00000132603::NIP7	_ENST00000254940_ENST00000569637_ENST00000254941_ENST00000565034	ENST00000569637::1 ENST00000565034::1 ENST00000254941::1 ENST00000254940::1
NIP7	NIP7_0_1336	24	16	69340285	69340308	plus	TTTC GGTTGCACGTCACAGCTCTG	GGTTGCACGTCACAGCTCTG	ENSG00000132603::NIP7_ENSG00000259900::RP11-343C2.7_ENSG00000260371::RP11-343C2.9	_ENST00000254940_ENST00000565034_ENST00000254941_ENST00000569637_ENST00000567202_ENST00000563364_ENST00000562131_ENST00000562523	ENST00000254940::3 ENST00000562523::1 ENST00000562131::2 ENST00000569637::3 ENST00000567202::1 ENST00000254941::3 ENST00000563364::2 ENST00000565034::2
NIP7	NIP7_9_668	24	16	69339866	69339889	plus	TTTG AGAAGATAGCGAAATAGTAG	AGAAGATAGCGAAATAGTAG	ENSG00000132603::NIP7_ENSG00000259900::RP11-343C2.7_ENSG00000260371::RP11-343C2.9	_ENST00000254940_ENST00000569637_ENST00000254941_ENST00000565034	ENST00000254940::1 ENST00000565034::1 ENST00000254941::1 ENST00000569637::1
NKX2-1	NKX2-1_1_3288	24	14	36519291	36519314	plus	TTTC CTCCAGGGGACTCAAGATGT	CTCCAGGGGACTCAAGATGT	ENSG00000257520::RP11-896J10.3_ENSG00000136352::NKX2-1_ENSG00000253563::NKX2-1-AS1	_ENST00000498187_ENST00000354822_ENST00000518149_ENST00000522719_ENST00000521292	ENST00000354822::2 ENST00000521292::1 ENST00000498187::1 ENST00000518149::2 ENST00000522719::3
NKX2-1	NKX2-1_2_3288	24	14	36519341	36519364	plus	TTTG GACTCATCGACATGATTCGG	GACTCATCGACATGATTCGG	ENSG00000253563::NKX2-1-AS1_ENSG00000257520::RP11-896J10.3_ENSG00000136352::NKX2-1	_ENST00000498187_ENST00000354822_ENST00000518149_ENST00000522719_ENST00000521292	ENST00000521292::1 ENST00000354822::2 ENST00000518149::2 ENST00000522719::3 ENST00000498187::1
NKX2-1	NKX2-1_1_4110	24	14	36520047	36520070	plus	TTTC ACCTGAGCCTGCCGGGGCTG	ACCTGAGCCTGCCGGGGCTG	ENSG00000136352::NKX2-1_ENSG00000253563::NKX2-1-AS1	_ENST00000354822_ENST00000546983_ENST00000522719	ENST00000354822::1 ENST00000546983::2 ENST00000522719::1
NKX2-2	NKX2-2_2_2865	24	20	21513650	21513673	plus	TTTG TGTTGGTCAGCGACATGGTT	TGTTGGTCAGCGACATGGTT	ENSG00000125820::NKX2-2	_ENST00000377142	ENST00000377142::1
NKX2-2	NKX2-2_1_2865	24	20	21513618	21513641	minus	TTTC GGTCAAGGACATCTTAGACC	GGTCAAGGACATCTTAGACC	ENSG00000125820::NKX2-2	_ENST00000377142	ENST00000377142::1
NKX2-2	NKX2-2_0_2865	24	20	21513399	21513422	plus	TTTG CTACTTACGGGAGTACTGAA	CTACTTACGGGAGTACTGAA	ENSG00000125820::NKX2-2	_ENST00000377142	ENST00000377142::1
NLRP4	NLRP4_740_0	24	19	55858961	55858984	minus	TTTG CTGCTTTATCTCTTGGGACA	CTGCTTTATCTCTTGGGACA	ENSG00000160505::NLRP4	_ENST00000587891_ENST00000301295_ENST00000589437	ENST00000589437::1 ENST00000587891::1 ENST00000301295::3
NLRP4	NLRP4_739_0	24	19	55858953	55858976	minus	TTTA TCTCTTGGGACAGTTGGAAG	TCTCTTGGGACAGTTGGAAG	ENSG00000160505::NLRP4	_ENST00000587891_ENST00000301295_ENST00000589437	ENST00000589437::1 ENST00000587891::1 ENST00000301295::3
NLRP4	NLRP4_735_0	24	19	55858897	55858920	minus	TTTA TTTAAAAGGCCAGTTAGAAA	TTTAAAAGGCCAGTTAGAAA	ENSG00000160505::NLRP4	_ENST00000587891_ENST00000301295_ENST00000589437	ENST00000301295::3 ENST00000587891::1 ENST00000589437::1
NOC4L	NOC4L_1_0	24	12	132144904	132144927	plus	TTTC GGGGCCTTGCTGGAGCGGGG	GGGGCCTTGCTGGAGCGGGG	ENSG00000184967::NOC4L	_ENST00000541954_ENST00000330579	ENST00000330579::2 ENST00000541954::1
NOC4L	NOC4L_58_0	24	12	132147893	132147916	plus	TTTG GAACAATGCCTTCACGCTGC	GAACAATGCCTTCACGCTGC	ENSG00000184967::NOC4L	_ENST00000330579_ENST00000541954_ENST00000535343	ENST00000535343::2 ENST00000330579::6 ENST00000541954::6
NOC4L	NOC4L_60_0	24	12	132148061	132148084	plus	TTTC CCTGCAGAGCTGTGGGACAC	CCTGCAGAGCTGTGGGACAC	ENSG00000184967::NOC4L	_ENST00000330579_ENST00000541954_ENST00000535343	ENST00000535343::3 ENST00000330579::7 ENST00000541954::7
NOL11	NOL11_16_0	24	17	67718014	67718037	minus	TTTG TCGCTCTGCTCCACGCCTAG	TCGCTCTGCTCCACGCCTAG	ENSG00000130935::NOL11	_ENST00000253247_ENST00000581106_ENST00000581966_ENST00000581375	ENST00000253247::1 ENST00000581375::1 ENST00000581966::1 ENST00000581106::1
NOL11	NOL11_75_0	24	17	67719665	67719688	minus	TTTC TGATCAGAAACCTAATGAAA	TGATCAGAAACCTAATGAAA	ENSG00000130935::NOL11	_ENST00000253247_ENST00000584942_ENST00000581106_ENST00000581966_ENST00000581375	ENST00000581966::2 ENST00000581106::3 ENST00000581375::2 ENST00000584942::1 ENST00000253247::2
NOL11	NOL11_151_0	24	17	67721458	67721481	plus	TTTA GAGGCCTTGCTTGCAGACCC	GAGGCCTTGCTTGCAGACCC	ENSG00000130935::NOL11	_ENST00000253247_ENST00000580833_ENST00000581106_ENST00000581375	ENST00000581106::5 ENST00000580833::1 ENST00000253247::4 ENST00000581375::4
NOL6	NOL6_206_0	24	9	33472380	33472403	plus	TTTG CCTGTGCCTTCCAGGGCTGG	CCTGTGCCTTCCAGGGCTGG	ENSG00000165271::NOL6	_ENST00000353159_ENST00000379471_ENST00000297990_ENST00000464829_ENST00000496319	ENST00000353159::2 ENST00000464829::2 ENST00000297990::2 ENST00000379471::2 ENST00000496319::2
NOL6	NOL6_205_0	24	9	33472189	33472212	minus	TTTA CAGGTACTGTTGAGTGTCTG	CAGGTACTGTTGAGTGTCTG	ENSG00000165271::NOL6	_ENST00000353159_ENST00000379471_ENST00000297990_ENST00000464829_ENST00000496319	ENST00000379471::2 ENST00000496319::2 ENST00000297990::2 ENST00000464829::2 ENST00000353159::2
NOL6	NOL6_145_0	24	9	33470094	33470117	minus	TTTC CGCTTCCTGCCCCCAGCCCA	CGCTTCCTGCCCCCAGCCCA	ENSG00000165271::NOL6	_ENST00000353159_ENST00000464829_ENST00000297990_ENST00000379471	ENST00000379471::4 ENST00000353159::4 ENST00000464829::4 ENST00000297990::4
NOL9	NOL9_954_0	24	1	6554477	6554500	plus	TTTA GCAGCAGTCCCGAGTCCGCC	GCAGCAGTCCCGAGTCCGCC	ENSG00000162408::NOL9	_ENST00000377705_ENST00000464665	ENST00000464665::1 ENST00000377705::1
NOL9	NOL9_862_0	24	1	6550454	6550477	plus	TTTC TCAGGCTGTGAGTAGTGAAG	TCAGGCTGTGAGTAGTGAAG	ENSG00000162408::NOL9	_ENST00000377705_ENST00000460777	ENST00000460777::1 ENST00000377705::2
NOL9	NOL9_860_0	24	1	6550412	6550435	plus	TTTG AGCAAATTCCGGGCTTCCCT	AGCAAATTCCGGGCTTCCCT	ENSG00000162408::NOL9	_ENST00000377705_ENST00000460777	ENST00000377705::2 ENST00000460777::1
NOP16	NOP16_15_4310	24	5	176388519	176388542	plus	TTTG CCCTTGGCCTTGGGCATCGC	CCCTTGGCCTTGGGCATCGC	ENSG00000175414::ARL10_ENSG00000048162::NOP16	_ENST00000503849_ENST00000504821_ENST00000502577_ENST00000503175_ENST00000619979_ENST00000621444_ENST00000614830_ENST00000613081_ENST00000616685_ENST00000618911_ENST00000502663_ENST00000509257_ENST00000510608	ENST00000616685::1 ENST00000613081::1 ENST00000503175::2 ENST00000510608::1 ENST00000502663::1 ENST00000619979::1 ENST00000504821::1 ENST00000503849::1 ENST00000618911::1 ENST00000509257::1 ENST00000614830::1 ENST00000502577::1 ENST00000621444::1
NOP16	NOP16_14_4310	24	5	176388481	176388504	plus	TTTC GGTTGACACTGTAACCAAAC	GGTTGACACTGTAACCAAAC	ENSG00000175414::ARL10_ENSG00000048162::NOP16	_ENST00000503849_ENST00000504821_ENST00000502577_ENST00000503175_ENST00000619979_ENST00000621444_ENST00000614830_ENST00000613081_ENST00000616685_ENST00000618911_ENST00000502663_ENST00000509257_ENST00000510608	ENST00000502577::1 ENST00000621444::1 ENST00000504821::1 ENST00000503849::1 ENST00000618911::1 ENST00000509257::1 ENST00000614830::1 ENST00000503175::2 ENST00000510608::1 ENST00000502663::1 ENST00000619979::1 ENST00000616685::1 ENST00000613081::1
NOP16	NOP16_13_4310	24	5	176388480	176388503	minus	TTTG GTTACAGTGTCAACCGAAAG	GTTACAGTGTCAACCGAAAG	ENSG00000175414::ARL10_ENSG00000048162::NOP16	_ENST00000503849_ENST00000504821_ENST00000502577_ENST00000503175_ENST00000619979_ENST00000621444_ENST00000614830_ENST00000613081_ENST00000616685_ENST00000618911_ENST00000502663_ENST00000509257_ENST00000510608	ENST00000502577::1 ENST00000621444::1 ENST00000504821::1 ENST00000503849::1 ENST00000618911::1 ENST00000509257::1 ENST00000614830::1 ENST00000503175::2 ENST00000510608::1 ENST00000502663::1 ENST00000619979::1 ENST00000613081::1 ENST00000616685::1
NOX3	NOX3_2458_0	24	6	155455760	155455783	minus	TTTG AATGAGGGTCTCTCCACCAT	AATGAGGGTCTCTCCACCAT	ENSG00000074771::NOX3	_ENST00000159060	ENST00000159060::1
NOX3	NOX3_2416_0	24	6	155455076	155455099	minus	TTTA TTGACACGTTCTACTGGTAT	TTGACACGTTCTACTGGTAT	ENSG00000074771::NOX3	_ENST00000159060	ENST00000159060::2
NOX3	NOX3_2417_0	24	6	155455084	155455107	minus	TTTA TCTGTTTATTGACACGTTCT	TCTGTTTATTGACACGTTCT	ENSG00000074771::NOX3	_ENST00000159060	ENST00000159060::2
NPHS2	NPHS2_169_0	24	1	179554493	179554516	plus	TTTG ATTCCCCAAATACAGGTCAC	ATTCCCCAAATACAGGTCAC	ENSG00000162779::AXDND1_ENSG00000116218::NPHS2	_ENST00000367618_ENST00000367615_ENST00000367616_ENST00000511157_ENST00000457238_ENST00000617277_ENST00000434088_ENST00000484455_ENST00000484883_ENST00000489080	ENST00000367616::5 ENST00000367615::6 ENST00000484883::9 ENST00000367618::26 ENST00000617277::25 ENST00000484455::2 ENST00000489080::2 ENST00000457238::27 ENST00000511157::26 ENST00000434088::22
NPHS2	NPHS2_52_0	24	1	179551204	179551227	plus	TTTA GTGGCTCAACAGGTTTGGAA	GTGGCTCAACAGGTTTGGAA	ENSG00000162779::AXDND1_ENSG00000116218::NPHS2	_ENST00000489080_ENST00000367615_ENST00000367616	ENST00000367616::7 ENST00000489080::1 ENST00000367615::8
NPHS2	NPHS2_51_0	24	1	179551197	179551220	plus	TTTA GGATTTAGTGGCTCAACAGG	GGATTTAGTGGCTCAACAGG	ENSG00000116218::NPHS2_ENSG00000162779::AXDND1	_ENST00000489080_ENST00000367615_ENST00000367616	ENST00000489080::1 ENST00000367615::8 ENST00000367616::7
NPVF	NPVF_7_4212	24	7	25228387	25228410	minus	TTTA TTGACTTTAGCCACTTCAAG	TTGACTTTAGCCACTTCAAG	ENSG00000105954::NPVF	_ENST00000222674	ENST00000222674::1
NPVF	NPVF_0_4212	24	7	25228288	25228311	plus	TTTA AAAAACTTACCTCAGAATAT	AAAAACTTACCTCAGAATAT	ENSG00000105954::NPVF	_ENST00000222674	ENST00000222674::1
NPVF	NPVF_4_4212	24	7	25228343	25228366	minus	TTTG TGCAGATGAATTAGTGATGT	TGCAGATGAATTAGTGATGT	ENSG00000105954::NPVF	_ENST00000222674	ENST00000222674::1
NR2E1	NR2E1_139_0	24	6	108171465	108171488	plus	TTTA GATATCCCCTGCAAAGTGTG	GATATCCCCTGCAAAGTGTG	ENSG00000112333::NR2E1	_ENST00000368986_ENST00000368983_ENST00000426403	ENST00000368986::2 ENST00000368983::2 ENST00000426403::2
NR2E1	NR2E1_138_0	24	6	108171460	108171483	minus	TTTG CAGGGGATATCTAAAATGCG	CAGGGGATATCTAAAATGCG	ENSG00000112333::NR2E1	_ENST00000368986_ENST00000368983_ENST00000426403	ENST00000368983::2 ENST00000426403::2 ENST00000368986::2
NR2E1	NR2E1_136_0	24	6	108171442	108171465	plus	TTTC CTGCGATTTCAGGCCGCATT	CTGCGATTTCAGGCCGCATT	ENSG00000112333::NR2E1	_ENST00000368986_ENST00000368983_ENST00000426403	ENST00000368986::2 ENST00000368983::2 ENST00000426403::2
NSA2	NSA2_179_0	24	5	74770626	74770649	plus	TTTA GGGAAAATGGGAAGTCCCTC	GGGAAAATGGGAAGTCCCTC	ENSG00000164346::NSA2	_ENST00000296802_ENST00000513356_ENST00000610426_ENST00000515524	ENST00000296802::4 ENST00000515524::2 ENST00000513356::4 ENST00000610426::4
NSA2	NSA2_109_0	24	5	74769199	74769222	plus	TTTC CTTCTTGGTAGTATCAAGAT	CTTCTTGGTAGTATCAAGAT	ENSG00000164346::NSA2	_ENST00000296802_ENST00000514918_ENST00000610426_ENST00000513356	ENST00000513356::3 ENST00000514918::3 ENST00000296802::3 ENST00000610426::3
NSA2	NSA2_110_0	24	5	74769207	74769230	minus	TTTC ATGCATCTTGATACTACCAA	ATGCATCTTGATACTACCAA	ENSG00000164346::NSA2	_ENST00000296802_ENST00000514918_ENST00000610426_ENST00000513356	ENST00000514918::3 ENST00000513356::3 ENST00000610426::3 ENST00000296802::3
NSF	NSF_5670_0	24	CHR_HSCHR17_2_CTG5	46555472	46555495	minus	TTTG TACGCATCATCAAAGATCTG	TACGCATCATCAAAGATCTG	ENSG00000276262::NSF	_ENST00000620290_ENST00000632125_ENST00000632862_ENST00000633902	ENST00000620290::16 ENST00000632862::1 ENST00000633902::3 ENST00000632125::15
NSF	NSF_5669_0	24	CHR_HSCHR17_2_CTG5	46555469	46555492	plus	TTTC AGATCTTTGATGATGCGTAC	AGATCTTTGATGATGCGTAC	ENSG00000276262::NSF	_ENST00000620290_ENST00000632125_ENST00000632862_ENST00000633902	ENST00000620290::16 ENST00000632862::1 ENST00000632125::15 ENST00000633902::3
NSF	NSF_5671_0	24	CHR_HSCHR17_2_CTG5	46555478	46555501	plus	TTTG ATGATGCGTACAAATCCCAG	ATGATGCGTACAAATCCCAG	ENSG00000276262::NSF	_ENST00000620290_ENST00000632125_ENST00000632862_ENST00000633902	ENST00000620290::16 ENST00000632862::1 ENST00000632125::15 ENST00000633902::3
NUDCD3	NUDCD3_1556_0	24	7	44427575	44427598	plus	TTTC CCTTCACCACGTGCTTGGGT	CCTTCACCACGTGCTTGGGT	ENSG00000015676::NUDCD3	_ENST00000355451_ENST00000478769_ENST00000472246_ENST00000460110_ENST00000464812	ENST00000478769::1 ENST00000464812::4 ENST00000472246::2 ENST00000355451::3 ENST00000460110::2
NUDCD3	NUDCD3_3670_0	24	7	44485131	44485154	plus	TTTC CTGGACTGGAACTGGGACTG	CTGGACTGGAACTGGGACTG	ENSG00000015676::NUDCD3	_ENST00000355451_ENST00000480209_ENST00000464812_ENST00000497978	ENST00000464812::3 ENST00000355451::2 ENST00000480209::1 ENST00000497978::2
NUDCD3	NUDCD3_3668_0	24	7	44485053	44485076	plus	TTTC CTTCACAGGGCCTGGAGGCT	CTTCACAGGGCCTGGAGGCT	ENSG00000015676::NUDCD3	_ENST00000355451_ENST00000480209_ENST00000464812_ENST00000497978	ENST00000464812::3 ENST00000480209::1 ENST00000355451::2 ENST00000497978::2
NUP133	NUP133_2654_0	24	1	229506068	229506091	minus	TTTG GATCTTCTCTTCCTGTTAAA	GATCTTCTCTTCCTGTTAAA	ENSG00000069248::NUP133	_ENST00000261396_ENST00000366678	ENST00000261396::2 ENST00000366678::2
NUP133	NUP133_2477_0	24	1	229502007	229502030	minus	TTTG GAAGATTGCTCTGTCACCTA	GAAGATTGCTCTGTCACCTA	ENSG00000069248::NUP133	_ENST00000261396_ENST00000366678	ENST00000261396::3 ENST00000366678::3
NUP133	NUP133_2478_0	24	1	229502044	229502067	plus	TTTG CACACCAGACAAGCCCATCC	CACACCAGACAAGCCCATCC	ENSG00000069248::NUP133	_ENST00000261396_ENST00000366678	ENST00000261396::3 ENST00000366678::3
NUP160	NUP160_2564_0	24	11	47848210	47848233	plus	TTTC CGTACCAATGCTGCAGACTG	CGTACCAATGCTGCAGACTG	ENSG00000030066::NUP160	_ENST00000530326_ENST00000378460_ENST00000528501_ENST00000528071_ENST00000526870_ENST00000529863	ENST00000530326::1 ENST00000528501::1 ENST00000526870::1 ENST00000529863::1 ENST00000378460::1 ENST00000528071::1
NUP160	NUP160_2565_0	24	11	47848223	47848246	minus	TTTC GGGAATTCACAGTCTGCAGC	GGGAATTCACAGTCTGCAGC	ENSG00000030066::NUP160	_ENST00000530326_ENST00000378460_ENST00000528501_ENST00000528071_ENST00000526870_ENST00000529863	ENST00000528071::1 ENST00000378460::1 ENST00000529863::1 ENST00000526870::1 ENST00000530326::1 ENST00000528501::1
NUP160	NUP160_2566_0	24	11	47848258	47848281	plus	TTTC GCGCTCAGCTCCGCTTAGCT	GCGCTCAGCTCCGCTTAGCT	ENSG00000030066::NUP160	_ENST00000530326_ENST00000378460_ENST00000528501_ENST00000528071_ENST00000526870_ENST00000529863	ENST00000528501::1 ENST00000530326::1 ENST00000526870::1 ENST00000529863::1 ENST00000378460::1 ENST00000528071::1
NUP85	NUP85_757_0	24	17	75234737	75234760	plus	TTTC TGGATGACTCTGCTGACAGA	TGGATGACTCTGCTGACAGA	ENSG00000125450::NUP85	_ENST00000245544_ENST00000579298_ENST00000579324_ENST00000581104_ENST00000583070_ENST00000579900_ENST00000540768_ENST00000578294_ENST00000578987_ENST00000579838_ENST00000584155	ENST00000578987::1 ENST00000540768::7 ENST00000581104::16 ENST00000579298::16 ENST00000579900::2 ENST00000583070::8 ENST00000578294::2 ENST00000579838::1 ENST00000245544::17 ENST00000584155::1 ENST00000579324::16
NUP85	NUP85_758_0	24	17	75234762	75234785	minus	TTTC TGTTCCAAAAGGGGCAAGGC	TGTTCCAAAAGGGGCAAGGC	ENSG00000125450::NUP85	_ENST00000245544_ENST00000579298_ENST00000579324_ENST00000581104_ENST00000583070_ENST00000579900_ENST00000540768_ENST00000578294_ENST00000578987_ENST00000579838_ENST00000584155	ENST00000581104::16 ENST00000540768::7 ENST00000579298::16 ENST00000579900::2 ENST00000578987::1 ENST00000245544::17 ENST00000584155::1 ENST00000579324::16 ENST00000583070::8 ENST00000578294::2 ENST00000579838::1
NUP85	NUP85_78_0	24	17	75208566	75208589	plus	TTTG ACTGGGGTCCAGGGGAGATG	ACTGGGGTCCAGGGGAGATG	ENSG00000125450::NUP85	_ENST00000583569_ENST00000582833_ENST00000245544_ENST00000583948_ENST00000581104_ENST00000579298_ENST00000577208_ENST00000583548	ENST00000245544::2 ENST00000582833::3 ENST00000581104::2 ENST00000583948::2 ENST00000577208::2 ENST00000579298::2 ENST00000583569::2 ENST00000583548::2
NUS1	NUS1_1235_0	24	6	117703597	117703620	plus	TTTC CAAGGTTCAAATGGTTGTCC	CAAGGTTCAAATGGTTGTCC	ENSG00000153989::NUS1	_ENST00000368494	ENST00000368494::4
NUS1	NUS1_1234_0	24	6	117703593	117703616	plus	TTTA TTTCCAAGGTTCAAATGGTT	TTTCCAAGGTTCAAATGGTT	ENSG00000153989::NUS1	_ENST00000368494	ENST00000368494::4
NUS1	NUS1_773_0	24	6	117694149	117694172	plus	TTTG GATGTAGATACGTTAGCCAG	GATGTAGATACGTTAGCCAG	ENSG00000153989::NUS1	_ENST00000368494	ENST00000368494::3
NVL	NVL_3874_0	24	1	224330092	224330115	plus	TTTA TTATCCACGAACCCTGCAGG	TTATCCACGAACCCTGCAGG	ENSG00000143748::NVL	_ENST00000469968_ENST00000467882_ENST00000482491_ENST00000281701_ENST00000391875_ENST00000469075_ENST00000340871_ENST00000492281_ENST00000488718_ENST00000436927_ENST00000470989_ENST00000461466_ENST00000470903_ENST00000461546_ENST00000487758_ENST00000468673_ENST00000468088	ENST00000468673::1 ENST00000470989::1 ENST00000281701::1 ENST00000492281::1 ENST00000340871::1 ENST00000469075::1 ENST00000461546::1 ENST00000467882::1 ENST00000488718::1 ENST00000470903::1 ENST00000487758::1 ENST00000469968::1 ENST00000436927::1 ENST00000468088::1 ENST00000482491::1 ENST00000461466::1 ENST00000391875::1
NVL	NVL_3461_0	24	1	224317881	224317904	plus	TTTC TACCTGAATCCTAAAAGCAT	TACCTGAATCCTAAAAGCAT	ENSG00000143748::NVL	_ENST00000281701_ENST00000469968_ENST00000391875_ENST00000488718_ENST00000482491_ENST00000469075_ENST00000467882_ENST00000340871_ENST00000470903_ENST00000436927_ENST00000470989_ENST00000468673_ENST00000461546_ENST00000461466_ENST00000487758_ENST00000468088	ENST00000461466::2 ENST00000468088::2 ENST00000391875::2 ENST00000469075::3 ENST00000470903::2 ENST00000281701::3 ENST00000482491::3 ENST00000487758::2 ENST00000470989::3 ENST00000461546::3 ENST00000488718::3 ENST00000467882::3 ENST00000469968::2 ENST00000468673::3 ENST00000340871::2 ENST00000436927::2
NVL	NVL_3462_0	24	1	224317910	224317933	plus	TTTC TTCGACCATAGTCTATACTG	TTCGACCATAGTCTATACTG	ENSG00000143748::NVL	_ENST00000281701_ENST00000469968_ENST00000391875_ENST00000488718_ENST00000482491_ENST00000469075_ENST00000467882_ENST00000340871_ENST00000470903_ENST00000436927_ENST00000468673_ENST00000461546_ENST00000461466_ENST00000487758_ENST00000468088	ENST00000488718::3 ENST00000461546::3 ENST00000467882::3 ENST00000482491::3 ENST00000487758::2 ENST00000281701::3 ENST00000468088::2 ENST00000461466::2 ENST00000470903::2 ENST00000469075::3 ENST00000436927::2 ENST00000340871::2 ENST00000468673::3 ENST00000469968::2 ENST00000391875::2
OC90	OC90_1035_0	24	8	132054994	132055017	minus	TTTC TCCTCACCAGTGTGCTGATG	TCCTCACCAGTGTGCTGATG	ENSG00000258417::RP11-240B13.2_ENSG00000253117::OC90	_ENST00000254627_ENST00000262283	ENST00000254627::2 ENST00000262283::5
OC90	OC90_1036_0	24	8	132055017	132055040	minus	TTTG TTCTCCTGCTATGATTGCGT	TTCTCCTGCTATGATTGCGT	ENSG00000253117::OC90_ENSG00000258417::RP11-240B13.2	_ENST00000254627_ENST00000262283	ENST00000262283::5 ENST00000254627::2
OC90	OC90_723_0	24	8	132045826	132045849	plus	TTTG GGAGTCCTGGAGGCAGCTCC	GGAGTCCTGGAGGCAGCTCC	ENSG00000258417::RP11-240B13.2_ENSG00000253117::OC90	_ENST00000254627_ENST00000262283	ENST00000254627::3 ENST00000262283::6
OLIG3	OLIG3_1_2175	24	6	137494008	137494031	plus	TTTC CCCGGGCATCTTCTGCATCA	CCCGGGCATCTTCTGCATCA	ENSG00000177468::OLIG3	_ENST00000367734	ENST00000367734::1
OLIG3	OLIG3_0_2175	24	6	137493958	137493981	plus	TTTG TACTTGCTGCTCTCTCCCGC	TACTTGCTGCTCTCTCCCGC	ENSG00000177468::OLIG3	_ENST00000367734	ENST00000367734::1
OLIG3	OLIG3_1_1740	24	6	137493776	137493799	plus	TTTC TGGCGAGCAGGAGTGTGGCG	TGGCGAGCAGGAGTGTGGCG	ENSG00000177468::OLIG3	_ENST00000367734	ENST00000367734::1
ORAOV1	ORAOV1_499_0	24	11	69673253	69673276	minus	TTTG GGTGTGATGGAGGGAAGGCA	GGTGTGATGGAGGGAAGGCA	ENSG00000149716::ORAOV1	_ENST00000538554_ENST00000544096_ENST00000355486_ENST00000539414_ENST00000569105_ENST00000279147_ENST00000535657_ENST00000535542_ENST00000542341_ENST00000441922_ENST00000543023	ENST00000543023::2 ENST00000539414::2 ENST00000441922::2 ENST00000538554::2 ENST00000355486::2 ENST00000535542::3 ENST00000542341::2 ENST00000279147::2 ENST00000535657::2 ENST00000544096::1 ENST00000569105::1
ORAOV1	ORAOV1_498_0	24	11	69673228	69673251	plus	TTTG GCTCCATGCAGCGTGCCATG	GCTCCATGCAGCGTGCCATG	ENSG00000149716::ORAOV1	_ENST00000538554_ENST00000544096_ENST00000355486_ENST00000539414_ENST00000569105_ENST00000279147_ENST00000535657_ENST00000535542_ENST00000542341_ENST00000441922_ENST00000543023	ENST00000538554::2 ENST00000543023::2 ENST00000539414::2 ENST00000441922::2 ENST00000535657::2 ENST00000355486::2 ENST00000535542::3 ENST00000542341::2 ENST00000279147::2 ENST00000544096::1 ENST00000569105::1
ORAOV1	ORAOV1_330_0	24	11	69667967	69667990	plus	TTTC TGGATCATTCCAATCAATGA	TGGATCATTCCAATCAATGA	ENSG00000149716::ORAOV1	_ENST00000539414_ENST00000538554_ENST00000537324_ENST00000569105_ENST00000279147_ENST00000542470_ENST00000537272_ENST00000536870_ENST00000544096_ENST00000535657_ENST00000441922_ENST00000543863_ENST00000535542_ENST00000543562	ENST00000537324::2 ENST00000537272::1 ENST00000535657::4 ENST00000536870::2 ENST00000569105::3 ENST00000543863::3 ENST00000535542::5 ENST00000538554::4 ENST00000539414::4 ENST00000544096::2 ENST00000543562::3 ENST00000279147::4 ENST00000441922::3 ENST00000542470::2
OSGEP	OSGEP_265_0	24	14	20454642	20454665	minus	TTTG AAGGCAGCGCCAATAAGATT	AAGGCAGCGCCAATAAGATT	ENSG00000092094::OSGEP	_ENST00000206542_ENST00000553640_ENST00000554699_ENST00000556439_ENST00000556252	ENST00000556439::1 ENST00000556252::1 ENST00000554699::1 ENST00000206542::1 ENST00000553640::1
OSGEP	OSGEP_89_0	24	14	20449210	20449233	minus	TTTG GGGAAACCATCGATATTGCA	GGGAAACCATCGATATTGCA	ENSG00000092094::OSGEP	_ENST00000555656_ENST00000554249_ENST00000556124_ENST00000206542_ENST00000555785_ENST00000555223_ENST00000553640_ENST00000554699	ENST00000206542::4 ENST00000555785::1 ENST00000555656::1 ENST00000554699::5 ENST00000554249::1 ENST00000555223::3 ENST00000553640::4 ENST00000556124::1
OSGEP	OSGEP_90_0	24	14	20449224	20449247	plus	TTTC CCCAAAGATACGGTAACGAT	CCCAAAGATACGGTAACGAT	ENSG00000092094::OSGEP	_ENST00000555656_ENST00000554249_ENST00000556124_ENST00000206542_ENST00000555785_ENST00000555223_ENST00000553640_ENST00000554699	ENST00000556124::1 ENST00000553640::4 ENST00000555223::3 ENST00000554249::1 ENST00000555656::1 ENST00000554699::5 ENST00000555785::1 ENST00000206542::4
OTOP1	OTOP1_1256_0	24	4	4226697	4226720	plus	TTTC TGTGGGACGCTGGCGCGCAC	TGTGGGACGCTGGCGCGCAC	ENSG00000163982::OTOP1	_ENST00000296358	ENST00000296358::1
OTOP1	OTOP1_528_0	24	4	4206105	4206128	plus	TTTG CATGCCCCCAAAGAAAATAT	CATGCCCCCAAAGAAAATAT	ENSG00000163982::OTOP1	_ENST00000296358	ENST00000296358::3
OTOP1	OTOP1_527_0	24	4	4206101	4206124	minus	TTTC TTTGGGGGCATGCAAAGGAT	TTTGGGGGCATGCAAAGGAT	ENSG00000163982::OTOP1	_ENST00000296358	ENST00000296358::3
OTOP3	OTOP3_10_0	24	17	74935773	74935796	minus	TTTC TGTTGACTTTGGAAATCTCA	TGTTGACTTTGGAAATCTCA	ENSG00000182938::OTOP3_ENSG00000281273::AC087651.1	_ENST00000580749	ENST00000580749::1
OTOP3	OTOP3_9_0	24	17	74935762	74935785	minus	TTTG GAAATCTCATTAATCCCTCG	GAAATCTCATTAATCCCTCG	ENSG00000281273::AC087651.1_ENSG00000182938::OTOP3	_ENST00000580749	ENST00000580749::1
OTOP3	OTOP3_16_0	24	17	74936148	74936171	plus	TTTC CGTGGACCCGGGGAGCACAG	CGTGGACCCGGGGAGCACAG	ENSG00000281273::AC087651.1_ENSG00000182938::OTOP3	_ENST00000626282	ENST00000626282::1
OTP	OTP_301_0	24	5	77636851	77636874	minus	TTTA TGCGTGAGGAGCTGGCACTG	TGCGTGAGGAGCTGGCACTG	ENSG00000171540::OTP	_ENST00000306422_ENST00000515716	ENST00000515716::1 ENST00000306422::2
OTP	OTP_302_0	24	5	77637034	77637057	plus	TTTG GCGCTCACCGCCAGCGAGGC	GCGCTCACCGCCAGCGAGGC	ENSG00000171540::OTP	_ENST00000306422	ENST00000306422::2
OTP	OTP_57_0	24	5	77630753	77630776	plus	TTTG CGCTTCTTCCACTTGGCGCG	CGCTTCTTCCACTTGGCGCG	ENSG00000171540::OTP	_ENST00000306422	ENST00000306422::3
OTUD6A	OTUD6A_2_448	24	X	70062590	70062613	minus	TTTA AGCTCCGGATCTGGGCCTGC	AGCTCCGGATCTGGGCCTGC	ENSG00000189401::OTUD6A	_ENST00000338352	ENST00000338352::1
OTUD6A	OTUD6A_4_448	24	X	70062757	70062780	minus	TTTC CAGATTCATCTTGGCCAGGT	CAGATTCATCTTGGCCAGGT	ENSG00000189401::OTUD6A	_ENST00000338352	ENST00000338352::1
OTUD6A	OTUD6A_6_448	24	X	70062791	70062814	minus	TTTC TGTGGGCTTTGGAGGAGCGG	TGTGGGCTTTGGAGGAGCGG	ENSG00000189401::OTUD6A	_ENST00000338352	ENST00000338352::1
OTX2	OTX2_128_0	24	14	56802326	56802349	minus	TTTA AGAATCGAAGAGCTAAGTGC	AGAATCGAAGAGCTAAGTGC	ENSG00000165588::OTX2	_ENST00000339475_ENST00000408990_ENST00000555006_ENST00000554559_ENST00000554845_ENST00000554788_ENST00000555804	ENST00000555006::4 ENST00000408990::3 ENST00000554559::4 ENST00000554788::2 ENST00000554845::3 ENST00000555804::6 ENST00000339475::5
OTX2	OTX2_198_0	24	14	56804215	56804238	plus	TTTC AGTGCCACCTCCTCTCGCAT	AGTGCCACCTCCTCTCGCAT	ENSG00000165588::OTX2	_ENST00000339475_ENST00000555006_ENST00000408990_ENST00000554845_ENST00000555804	ENST00000339475::4 ENST00000408990::2 ENST00000554845::2 ENST00000555804::5 ENST00000555006::3
OTX2	OTX2_124_0	24	14	56801996	56802019	minus	TTTG GGGGCATGGACTGTGGATCA	GGGGCATGGACTGTGGATCA	ENSG00000165588::OTX2	_ENST00000339475_ENST00000408990_ENST00000555006_ENST00000554845_ENST00000554788	ENST00000339475::5 ENST00000408990::3 ENST00000555006::4 ENST00000554845::3 ENST00000554788::2
PAFAH1B1	PAFAH1B1_3072_0	24	17	2680158	2680181	plus	TTTA AGGTGGGTCATGATAACTGG	AGGTGGGTCATGATAACTGG	ENSG00000007168::PAFAH1B1	_ENST00000397195_ENST00000610190_ENST00000574468_ENST00000574816_ENST00000397193_ENST00000571495	ENST00000610190::1 ENST00000397193::6 ENST00000574816::3 ENST00000571495::3 ENST00000397195::10 ENST00000574468::4
PAFAH1B1	PAFAH1B1_3134_0	24	17	2681723	2681746	plus	TTTC AGATTTCCACAAGACGGCAC	AGATTTCCACAAGACGGCAC	ENSG00000007168::PAFAH1B1	_ENST00000397195_ENST00000574213_ENST00000574468_ENST00000574816_ENST00000397193_ENST00000571495_ENST00000610190	ENST00000574468::5 ENST00000397193::7 ENST00000574816::4 ENST00000610190::2 ENST00000571495::4 ENST00000397195::11 ENST00000574213::2
PAFAH1B1	PAFAH1B1_2543_0	24	17	2665366	2665389	plus	TTTC AGAAATCGAGCTATAGCAGA	AGAAATCGAGCTATAGCAGA	ENSG00000007168::PAFAH1B1	_ENST00000576586_ENST00000397195_ENST00000609078	ENST00000576586::3 ENST00000609078::1 ENST00000397195::3
PAK1IP1	PAK1IP1_15_0	24	6	10695022	10695045	plus	TTTG GGTTCGCTGTACACCCGGAG	GGTTCGCTGTACACCCGGAG	ENSG00000111845::PAK1IP1	_ENST00000379568	ENST00000379568::1
PAK1IP1	PAK1IP1_111_0	24	6	10697399	10697422	plus	TTTG TGGTCACTGGGAGCAAAGAT	TGGTCACTGGGAGCAAAGAT	ENSG00000111845::PAK1IP1	_ENST00000379568	ENST00000379568::2
PAK1IP1	PAK1IP1_112_0	24	6	10697403	10697426	minus	TTTC ATCTTTGCTCCCAGTGACCA	ATCTTTGCTCCCAGTGACCA	ENSG00000111845::PAK1IP1	_ENST00000379568	ENST00000379568::2
PASD1	PASD1_1986_0	24	X	151611701	151611724	minus	TTTC AGCCACACAAATGATCACTC	AGCCACACAAATGATCACTC	ENSG00000166049::PASD1_ENSG00000239429::RP11-45D17.1	_ENST00000370357_ENST00000464219_ENST00000413236	ENST00000464219::4 ENST00000413236::1 ENST00000370357::4
PASD1	PASD1_1985_0	24	X	151611676	151611699	plus	TTTA TGATTACACTGAGCACAGAT	TGATTACACTGAGCACAGAT	ENSG00000166049::PASD1_ENSG00000239429::RP11-45D17.1	_ENST00000370357_ENST00000464219_ENST00000413236	ENST00000413236::1 ENST00000464219::4 ENST00000370357::4
PASD1	PASD1_2390_0	24	X	151621530	151621553	minus	TTTC GTAAGCAGAACTATCACCAT	GTAAGCAGAACTATCACCAT	ENSG00000239429::RP11-45D17.1_ENSG00000166049::PASD1	_ENST00000370357_ENST00000464219_ENST00000413236	ENST00000370357::6 ENST00000413236::3 ENST00000464219::6
PBOV1	PBOV1_1_2500	24	6	138218012	138218035	plus	TTTG GATAAGTAGAGAAGACAGCA	GATAAGTAGAGAAGACAGCA	ENSG00000254440::PBOV1_ENSG00000112379::ARFGEF3	_ENST00000527246	ENST00000527246::1
PBOV1	PBOV1_0_2500	24	6	138217987	138218010	plus	TTTA TATGATCTGTGGATGTATAG	TATGATCTGTGGATGTATAG	ENSG00000112379::ARFGEF3_ENSG00000254440::PBOV1	_ENST00000527246	ENST00000527246::1
PBOV1	PBOV1_6_2500	24	6	138218269	138218292	plus	TTTC TGGAGCTAGAATGCCTGGTA	TGGAGCTAGAATGCCTGGTA	ENSG00000112379::ARFGEF3_ENSG00000254440::PBOV1	_ENST00000527246	ENST00000527246::1
PCNA	PCNA_238_0	24	20	5119638	5119661	minus	TTTG GTGCAGCTCACCCTGCGGTC	GTGCAGCTCACCCTGCGGTC	ENSG00000132646::PCNA	_ENST00000379143_ENST00000379160	ENST00000379160::2 ENST00000379143::1
PCNA	PCNA_239_0	24	20	5119692	5119715	plus	TTTA CACCGCTGGAGCTAATATCC	CACCGCTGGAGCTAATATCC	ENSG00000132646::PCNA	_ENST00000379143_ENST00000379160	ENST00000379143::1 ENST00000379160::2
PCNA	PCNA_212_0	24	20	5118758	5118781	minus	TTTG AAGCACCAAGTAAGTCGTAC	AAGCACCAAGTAAGTCGTAC	ENSG00000132646::PCNA	_ENST00000379143_ENST00000379160	ENST00000379160::3 ENST00000379143::2
PDX1	PDX1_22_0	24	13	27920493	27920516	minus	TTTG GTAGACTTCATCCATGGGAA	GTAGACTTCATCCATGGGAA	ENSG00000247381::PDX1-AS1_ENSG00000139515::PDX1	_ENST00000381033	ENST00000381033::1
PDX1	PDX1_20_0	24	13	27920176	27920199	plus	TTTA CAAGGACCCATGCGCGTTCC	CAAGGACCCATGCGCGTTCC	ENSG00000247381::PDX1-AS1_ENSG00000139515::PDX1	_ENST00000381033	ENST00000381033::1
PDX1	PDX1_21_0	24	13	27920492	27920515	plus	TTTC CCATGGATGAAGTCTACCAA	CCATGGATGAAGTCTACCAA	ENSG00000247381::PDX1-AS1_ENSG00000139515::PDX1	_ENST00000381033	ENST00000381033::1
PFDN2	PFDN2_72_0	24	1	161102279	161102302	plus	TTTC TCACCTGTGCTCATTCAACT	TCACCTGTGCTCATTCAACT	ENSG00000143256::PFDN2	_ENST00000368010	ENST00000368010::2
PFDN2	PFDN2_34_0	24	1	161100787	161100810	plus	TTTC CCGGAATTCATTTAGTTCTT	CCGGAATTCATTTAGTTCTT	ENSG00000143256::PFDN2	_ENST00000468311_ENST00000368010	ENST00000368010::4 ENST00000468311::2
PFDN2	PFDN2_73_0	24	1	161102322	161102345	plus	TTTG GATGCCAGGCCTCGCTGTTC	GATGCCAGGCCTCGCTGTTC	ENSG00000143256::PFDN2	_ENST00000368010	ENST00000368010::2
PGAM1	PGAM1_137_0	24	10	97430372	97430395	plus	TTTC CAGATGCTGGCTATGAGTTT	CAGATGCTGGCTATGAGTTT	ENSG00000171314::PGAM1	_ENST00000334828_ENST00000467867	ENST00000334828::2 ENST00000467867::2
PGAM1	PGAM1_153_0	24	10	97430943	97430966	plus	TTTA TTGCTTAGGATCGCAGGTAT	TTGCTTAGGATCGCAGGTAT	ENSG00000171314::PGAM1	_ENST00000334828_ENST00000467867	ENST00000334828::3 ENST00000467867::3
PGAM1	PGAM1_203_0	24	10	97432349	97432372	plus	TTTC AGGTCTCTCTGAAGAGGCTA	AGGTCTCTCTGAAGAGGCTA	ENSG00000171314::PGAM1	_ENST00000334828_ENST00000467867	ENST00000467867::4 ENST00000334828::4
PGLYRP2	PGLYRP2_253_0	24	19	15479401	15479424	plus	TTTC TGGTTGGCCTCGGCAGAGAA	TGGTTGGCCTCGGCAGAGAA	ENSG00000161031::PGLYRP2	_ENST00000292609_ENST00000340880_ENST00000601792_ENST00000594637	ENST00000340880::1 ENST00000601792::3 ENST00000292609::1 ENST00000594637::2
PGLYRP2	PGLYRP2_182_0	24	19	15476550	15476573	plus	TTTC TGCTCCAGCTCAGCCAGGGC	TGCTCCAGCTCAGCCAGGGC	ENSG00000161031::PGLYRP2	_ENST00000292609_ENST00000340880_ENST00000601792_ENST00000594637	ENST00000292609::2 ENST00000340880::2 ENST00000594637::3 ENST00000601792::4
PGLYRP2	PGLYRP2_181_0	24	19	15476494	15476517	plus	TTTG GAGCTGACATCAGCCACGCA	GAGCTGACATCAGCCACGCA	ENSG00000161031::PGLYRP2	_ENST00000292609_ENST00000340880_ENST00000601792_ENST00000594637	ENST00000292609::2 ENST00000601792::4 ENST00000594637::3 ENST00000340880::2
PHB2	PHB2_3_2784	24	12	6967911	6967934	minus	TTTA GCCGAGAGTACACAGCTGCT	GCCGAGAGTACACAGCTGCT	ENSG00000215021::PHB2	_ENST00000543465_ENST00000535923_ENST00000544888_ENST00000399433_ENST00000542912_ENST00000545555_ENST00000440277_ENST00000545167_ENST00000536316	ENST00000440277::5 ENST00000399433::5 ENST00000544888::5 ENST00000545167::6 ENST00000543465::5 ENST00000545555::1 ENST00000536316::4 ENST00000535923::5 ENST00000542912::5
PHB2	PHB2_2_2784	24	12	6967899	6967922	plus	TTTG GCTTCTACAGCAGCTGTGTA	GCTTCTACAGCAGCTGTGTA	ENSG00000215021::PHB2	_ENST00000543465_ENST00000535923_ENST00000544888_ENST00000399433_ENST00000542912_ENST00000545555_ENST00000440277_ENST00000545167_ENST00000536316	ENST00000535923::5 ENST00000536316::4 ENST00000542912::5 ENST00000545167::6 ENST00000399433::5 ENST00000544888::5 ENST00000543465::5 ENST00000440277::5 ENST00000545555::1
PHB2	PHB2_1_4640	24	12	6969524	6969547	plus	TTTC GAGGTCTGGCCCGAATGTCA	GAGGTCTGGCCCGAATGTCA	ENSG00000215021::PHB2	_ENST00000543465_ENST00000535923_ENST00000399433_ENST00000542912_ENST00000440277_ENST00000545167_ENST00000546217_ENST00000544134_ENST00000544888	ENST00000543465::3 ENST00000544888::3 ENST00000535923::3 ENST00000399433::3 ENST00000545167::4 ENST00000544134::4 ENST00000440277::3 ENST00000542912::3 ENST00000546217::2
PHB	PHB_85_0	24	17	49406750	49406773	minus	TTTG TGGTGGAAAAGGTGAGCCTT	TGGTGGAAAAGGTGAGCCTT	ENSG00000167085::PHB_ENSG00000262039::RP11-81K2.1	_ENST00000614445_ENST00000504124_ENST00000617874_ENST00000300408_ENST00000419140_ENST00000511933_ENST00000508009_ENST00000512041_ENST00000446735	ENST00000419140::7 ENST00000511933::1 ENST00000614445::7 ENST00000508009::4 ENST00000512041::6 ENST00000617874::6 ENST00000300408::6 ENST00000504124::6 ENST00000446735::6
PHB	PHB_140_0	24	17	49408405	49408428	minus	TTTC AGGTTGAGGAGGGTGAGGGG	AGGTTGAGGAGGGTGAGGGG	ENSG00000167085::PHB_ENSG00000262039::RP11-81K2.1_ENSG00000281126::AC091180.1	_ENST00000628664	ENST00000628664::2
PHB	PHB_139_0	24	17	49408374	49408397	plus	TTTC CCAGAGAATCTAGAAACACG	CCAGAGAATCTAGAAACACG	ENSG00000262039::RP11-81K2.1_ENSG00000167085::PHB_ENSG00000281126::AC091180.1	_ENST00000628664	ENST00000628664::2
PHF5A	PHF5A_243_0	24	22	41467573	41467596	minus	TTTG TGACTCCTATGTGCGTCCCT	TGACTCCTATGTGCGTCCCT	ENSG00000100410::PHF5A	_ENST00000216252_ENST00000459687_ENST00000491254	ENST00000491254::3 ENST00000459687::3 ENST00000216252::3
PHF5A	PHF5A_274_0	24	22	41468602	41468625	minus	TTTG CCGCAAGCAGGCTGGTGTTG	CCGCAAGCAGGCTGGTGTTG	ENSG00000100410::PHF5A	_ENST00000216252_ENST00000459687	ENST00000216252::1 ENST00000459687::1
PHF5A	PHF5A_41_0	24	22	41460422	41460445	plus	TTTG CGTTCATAGAAGAGGTCTGT	CGTTCATAGAAGAGGTCTGT	ENSG00000100410::PHF5A	_ENST00000216252_ENST00000459687_ENST00000491254	ENST00000491254::4 ENST00000459687::4 ENST00000216252::4
PIWIL1	PIWIL1_133_0	24	CHR_HSCHR12_5_CTG2_1	130342973	130342996	plus	TTTG CATGTAACTACAGAGTCAGC	CATGTAACTACAGAGTCAGC	ENSG00000275051::PIWIL1	_ENST00000613226_ENST00000632888_ENST00000634077_ENST00000633272_ENST00000633252_ENST00000634115_ENST00000633042	ENST00000633252::3 ENST00000613226::3 ENST00000634077::3 ENST00000633272::3 ENST00000633042::2 ENST00000634115::3 ENST00000632888::3
PIWIL1	PIWIL1_134_0	24	CHR_HSCHR12_5_CTG2_1	130343050	130343073	plus	TTTG GCCGTGGACGGCAGAGAGGA	GCCGTGGACGGCAGAGAGGA	ENSG00000275051::PIWIL1	_ENST00000613226_ENST00000632888_ENST00000634077_ENST00000633272_ENST00000633252_ENST00000634115_ENST00000633042	ENST00000632888::3 ENST00000634115::3 ENST00000634077::3 ENST00000633272::3 ENST00000633042::2 ENST00000633252::3 ENST00000613226::3
PIWIL1	PIWIL1_242_0	24	CHR_HSCHR12_5_CTG2_1	130345842	130345865	minus	TTTA ACATGGTCTAGGTTCTGCCT	ACATGGTCTAGGTTCTGCCT	ENSG00000275051::PIWIL1	_ENST00000631528_ENST00000613226_ENST00000632888_ENST00000634077_ENST00000633272_ENST00000633252_ENST00000634115_ENST00000633042	ENST00000633272::4 ENST00000633042::3 ENST00000634077::4 ENST00000632888::4 ENST00000634115::4 ENST00000631528::1 ENST00000633252::4 ENST00000613226::4
PIWIL3	PIWIL3_1629_0	24	22	24757913	24757936	plus	TTTG AGTCTTTAACATGCTTCATA	AGTCTTTAACATGCTTCATA	ENSG00000184571::PIWIL3	_ENST00000332271_ENST00000616349_ENST00000533313_ENST00000527701_ENST00000532537	ENST00000616349::3 ENST00000533313::5 ENST00000532537::4 ENST00000332271::4 ENST00000527701::5
PIWIL3	PIWIL3_1714_0	24	22	24759863	24759886	plus	TTTC ACCTTGAGACTGTGCTCCTC	ACCTTGAGACTGTGCTCCTC	ENSG00000184571::PIWIL3	_ENST00000332271_ENST00000527701_ENST00000616349_ENST00000533313_ENST00000532537	ENST00000532537::3 ENST00000616349::2 ENST00000527701::4 ENST00000332271::3 ENST00000533313::4
PIWIL3	PIWIL3_1631_0	24	22	24757945	24757968	minus	TTTC AAGACCTGGTGGTGAACACC	AAGACCTGGTGGTGAACACC	ENSG00000184571::PIWIL3	_ENST00000332271_ENST00000616349_ENST00000533313_ENST00000527701_ENST00000532537	ENST00000532537::4 ENST00000533313::5 ENST00000616349::3 ENST00000332271::4 ENST00000527701::5
PKMYT1	PKMYT1_84_0	24	16	2975775	2975798	plus	TTTA CCGCATAGAGCCGGCCGTCC	CCGCATAGAGCCGGCCGTCC	ENSG00000127564::PKMYT1	_ENST00000431515_ENST00000574730_ENST00000262300_ENST00000440027_ENST00000574385_ENST00000382240_ENST00000573944_ENST00000574415_ENST00000576268_ENST00000575632_ENST00000572059	ENST00000572059::4 ENST00000576268::4 ENST00000431515::4 ENST00000574730::4 ENST00000573944::4 ENST00000574385::4 ENST00000262300::4 ENST00000440027::4 ENST00000574415::5 ENST00000575632::4 ENST00000382240::3
PKMYT1	PKMYT1_38_0	24	16	2971294	2971317	plus	TTTA TGTGCCACCAAGGGGGCAGC	TGTGCCACCAAGGGGGCAGC	ENSG00000127564::PKMYT1_ENSG00000162073::PAQR4	_ENST00000576565_ENST00000318782_ENST00000574988_ENST00000293978	ENST00000574988::1 ENST00000293978::2 ENST00000318782::2 ENST00000576565::2
PKMYT1	PKMYT1_41_0	24	16	2971762	2971785	minus	TTTA CCAGTCCCCCAAGCAGCGCC	CCAGTCCCCCAAGCAGCGCC	ENSG00000162073::PAQR4_ENSG00000127564::PKMYT1	_ENST00000318782_ENST00000574333_ENST00000576565_ENST00000293978_ENST00000572687_ENST00000574988	ENST00000572687::2 ENST00000318782::3 ENST00000574988::2 ENST00000293978::3 ENST00000576565::3 ENST00000574333::2
PLA2G2F	PLA2G2F_15_0	24	1	20139421	20139444	minus	TTTG CCCCATCTGCCATGTTGCGG	CCCCATCTGCCATGTTGCGG	ENSG00000158786::PLA2G2F	_ENST00000375102_ENST00000465062	ENST00000465062::1 ENST00000375102::1
PLA2G2F	PLA2G2F_16_0	24	1	20139434	20139457	minus	TTTG GGGTTGGCCTTTGCCCCATC	GGGTTGGCCTTTGCCCCATC	ENSG00000158786::PLA2G2F	_ENST00000375102_ENST00000465062	ENST00000375102::1 ENST00000465062::1
PLA2G2F	PLA2G2F_17_0	24	1	20139443	20139466	minus	TTTG AACCCTTTGGGGTTGGCCTT	AACCCTTTGGGGTTGGCCTT	ENSG00000158786::PLA2G2F	_ENST00000375102_ENST00000465062	ENST00000375102::1 ENST00000465062::1
PLK1	PLK1_59_0	24	16	23679023	23679046	minus	TTTC GCCGGTGGAGCCGCCGCCGG	GCCGGTGGAGCCGCCGCCGG	ENSG00000166851::PLK1	_ENST00000300093_ENST00000562272_ENST00000570220_ENST00000564202	ENST00000564202::1 ENST00000300093::1 ENST00000570220::1 ENST00000562272::1
PLK1	PLK1_62_0	24	16	23679213	23679236	minus	TTTC CATGGACATCTTCTCCCTCT	CATGGACATCTTCTCCCTCT	ENSG00000166851::PLK1	_ENST00000300093_ENST00000562272_ENST00000570220_ENST00000564202	ENST00000300093::1 ENST00000564202::1 ENST00000562272::1 ENST00000570220::1
PLK1	PLK1_74_0	24	16	23680221	23680244	plus	TTTC CTGAATGAAGATCTGGAGGT	CTGAATGAAGATCTGGAGGT	ENSG00000166851::PLK1	_ENST00000562272_ENST00000300093_ENST00000570220_ENST00000567897_ENST00000564202_ENST00000568568	ENST00000568568::2 ENST00000300093::2 ENST00000564202::2 ENST00000567897::2 ENST00000562272::1 ENST00000570220::2
PMPCB	PMPCB_16_0	24	7	103297519	103297542	plus	TTTC AGCGAGAGTCTTCTAATCCG	AGCGAGAGTCTTCTAATCCG	ENSG00000105819::PMPCB	_ENST00000249269_ENST00000428154_ENST00000456433_ENST00000443722_ENST00000498530_ENST00000444457_ENST00000453466	ENST00000249269::1 ENST00000498530::1 ENST00000428154::1 ENST00000456433::1 ENST00000453466::1 ENST00000444457::1 ENST00000443722::1
PMPCB	PMPCB_63_0	24	7	103298617	103298640	minus	TTTC AGGAACATTCAGAACAACTT	AGGAACATTCAGAACAACTT	ENSG00000105819::PMPCB	_ENST00000249269_ENST00000428154_ENST00000456433_ENST00000443722_ENST00000444457_ENST00000498530_ENST00000453466	ENST00000453466::2 ENST00000443722::2 ENST00000498530::2 ENST00000249269::2 ENST00000456433::2 ENST00000444457::2 ENST00000428154::2
PMPCB	PMPCB_62_0	24	7	103298577	103298600	plus	TTTG GAGAGAACAGATTAAGAAGT	GAGAGAACAGATTAAGAAGT	ENSG00000105819::PMPCB	_ENST00000249269_ENST00000428154_ENST00000456433_ENST00000443722_ENST00000444457_ENST00000498530_ENST00000453466	ENST00000428154::2 ENST00000456433::2 ENST00000444457::2 ENST00000443722::2 ENST00000453466::2 ENST00000498530::2 ENST00000249269::2
PNLIPRP1	PNLIPRP1_44_0	24	10	116591154	116591177	minus	TTTG GCTGCTCCCAGCAGGAAAAG	GCTGCTCCCAGCAGGAAAAG	ENSG00000187021::PNLIPRP1	_ENST00000484402_ENST00000527980_ENST00000480870_ENST00000525157_ENST00000471549_ENST00000530626_ENST00000526223_ENST00000531984_ENST00000470678_ENST00000529584_ENST00000482159_ENST00000531825_ENST00000497792_ENST00000358834_ENST00000525820_ENST00000528052_ENST00000530319_ENST00000534537	ENST00000534537::1 ENST00000531825::2 ENST00000480870::1 ENST00000527980::1 ENST00000484402::2 ENST00000482159::2 ENST00000531984::2 ENST00000358834::2 ENST00000497792::2 ENST00000528052::2 ENST00000530319::2 ENST00000470678::2 ENST00000525157::2 ENST00000525820::2 ENST00000530626::2 ENST00000526223::2 ENST00000471549::1 ENST00000529584::2
PNLIPRP1	PNLIPRP1_45_0	24	10	116591156	116591179	plus	TTTC CTGCTGGGAGCAGCCAAAGG	CTGCTGGGAGCAGCCAAAGG	ENSG00000187021::PNLIPRP1	_ENST00000484402_ENST00000527980_ENST00000480870_ENST00000525157_ENST00000471549_ENST00000530626_ENST00000526223_ENST00000531984_ENST00000470678_ENST00000529584_ENST00000482159_ENST00000531825_ENST00000497792_ENST00000358834_ENST00000525820_ENST00000528052_ENST00000530319_ENST00000534537	ENST00000531984::2 ENST00000482159::2 ENST00000497792::2 ENST00000358834::2 ENST00000534537::1 ENST00000531825::2 ENST00000527980::1 ENST00000484402::2 ENST00000480870::1 ENST00000471549::1 ENST00000530626::2 ENST00000526223::2 ENST00000529584::2 ENST00000528052::2 ENST00000530319::2 ENST00000525820::2 ENST00000470678::2 ENST00000525157::2
PNLIPRP1	PNLIPRP1_43_0	24	10	116591120	116591143	plus	TTTA TTGTAGATGCTGATCTTCTG	TTGTAGATGCTGATCTTCTG	ENSG00000187021::PNLIPRP1	_ENST00000484402_ENST00000527980_ENST00000480870_ENST00000525157_ENST00000471549_ENST00000530626_ENST00000526223_ENST00000531984_ENST00000470678_ENST00000529584_ENST00000482159_ENST00000531825_ENST00000497792_ENST00000358834_ENST00000525820_ENST00000528052_ENST00000530319_ENST00000534537	ENST00000531984::2 ENST00000482159::2 ENST00000497792::2 ENST00000358834::2 ENST00000534537::1 ENST00000531825::2 ENST00000527980::1 ENST00000484402::2 ENST00000480870::1 ENST00000471549::1 ENST00000530626::2 ENST00000526223::2 ENST00000529584::2 ENST00000528052::2 ENST00000530319::2 ENST00000525820::2 ENST00000470678::2 ENST00000525157::2
POLA2	POLA2_20_0	24	11	65262347	65262370	minus	TTTC TCAATTAGAGCCTCCTCGCA	TCAATTAGAGCCTCCTCGCA	ENSG00000014138::POLA2	_ENST00000265465_ENST00000527850_ENST00000532469	ENST00000532469::1 ENST00000527850::1 ENST00000265465::1
POLA2	POLA2_157_0	24	11	65266641	65266664	minus	TTTA TGTGTGCTGGTGCAGAAGGC	TGTGTGCTGGTGCAGAAGGC	ENSG00000014138::POLA2	_ENST00000532391_ENST00000265465_ENST00000532469	ENST00000265465::2 ENST00000532469::2 ENST00000532391::1
POLA2	POLA2_183_0	24	11	65267471	65267494	plus	TTTC AGTTTCTGAGCAAAAGATTA	AGTTTCTGAGCAAAAGATTA	ENSG00000014138::POLA2	_ENST00000265465_ENST00000527850_ENST00000532391_ENST00000532469	ENST00000265465::3 ENST00000532469::3 ENST00000527850::2 ENST00000532391::2
POLR1A	POLR1A_2785_0	24	2	86105710	86105733	minus	TTTC CTTCGGGATGTATTCGGCTG	CTTCGGGATGTATTCGGCTG	ENSG00000068654::POLR1A	_ENST00000409681_ENST00000263857_ENST00000486964_ENST00000424089_ENST00000409024	ENST00000263857::1 ENST00000409024::1 ENST00000409681::1 ENST00000486964::1 ENST00000424089::1
POLR1A	POLR1A_2132_0	24	2	86089893	86089916	plus	TTTC AGAGGCAGAGGGATCGGGAT	AGAGGCAGAGGGATCGGGAT	ENSG00000068654::POLR1A	_ENST00000263857_ENST00000486964_ENST00000409681_ENST00000424089_ENST00000409024	ENST00000409024::2 ENST00000409681::4 ENST00000486964::4 ENST00000424089::2 ENST00000263857::4
POLR1A	POLR1A_2133_0	24	2	86089906	86089929	minus	TTTC TGGAAGAAAATCCCGATCCC	TGGAAGAAAATCCCGATCCC	ENSG00000068654::POLR1A	_ENST00000263857_ENST00000486964_ENST00000409681_ENST00000424089_ENST00000409024	ENST00000409681::4 ENST00000486964::4 ENST00000409024::2 ENST00000263857::4 ENST00000424089::2
POLR2A	POLR2A_363_0	24	17	7495930	7495953	plus	TTTC TTTGCAGAAGCGAATGTCTG	TTTGCAGAAGCGAATGTCTG	ENSG00000181222::POLR2A	_ENST00000617998_ENST00000621442_ENST00000572844	ENST00000572844::2 ENST00000617998::2 ENST00000621442::2
POLR2A	POLR2A_364_0	24	17	7495934	7495957	plus	TTTG CAGAAGCGAATGTCTGTGAC	CAGAAGCGAATGTCTGTGAC	ENSG00000181222::POLR2A	_ENST00000617998_ENST00000621442_ENST00000572844	ENST00000621442::2 ENST00000572844::2 ENST00000617998::2
POLR2A	POLR2A_366_0	24	17	7496041	7496064	minus	TTTG GCAGCGGCCAGTCCGCTCAA	GCAGCGGCCAGTCCGCTCAA	ENSG00000181222::POLR2A	_ENST00000617998_ENST00000621442_ENST00000572844	ENST00000572844::2 ENST00000617998::2 ENST00000621442::2
POLR2C	POLR2C_34_0	24	16	57463023	57463046	plus	TTTC AGGGTGGCCAATTCGATTCG	AGGGTGGCCAATTCGATTCG	ENSG00000102978::POLR2C	_ENST00000563115_ENST00000219252_ENST00000564651_ENST00000562599_ENST00000562953_ENST00000567982_ENST00000564626	ENST00000562599::2 ENST00000567982::2 ENST00000219252::2 ENST00000562953::2 ENST00000564651::2 ENST00000564626::2 ENST00000563115::2
POLR2C	POLR2C_33_0	24	16	57463016	57463039	plus	TTTG ATCTTTCAGGGTGGCCAATT	ATCTTTCAGGGTGGCCAATT	ENSG00000102978::POLR2C	_ENST00000563115_ENST00000219252_ENST00000564651_ENST00000562599_ENST00000562953_ENST00000567982_ENST00000564626	ENST00000564626::2 ENST00000563115::2 ENST00000567982::2 ENST00000219252::2 ENST00000562953::2 ENST00000564651::2 ENST00000562599::2
POLR2C	POLR2C_131_0	24	16	57465948	57465971	plus	TTTA GCCATTGACTGGGTTCAGAT	GCCATTGACTGGGTTCAGAT	ENSG00000102978::POLR2C	_ENST00000219252_ENST00000563589_ENST00000563115_ENST00000562599_ENST00000562953_ENST00000564651_ENST00000567982	ENST00000563589::1 ENST00000562599::4 ENST00000564651::3 ENST00000562953::3 ENST00000567982::3 ENST00000219252::3 ENST00000563115::3
POLR2D	POLR2D_476_0	24	2	127858029	127858052	plus	TTTA GGAAAGATGAGCTGTGAGGC	GGAAAGATGAGCTGTGAGGC	ENSG00000144231::POLR2D	_ENST00000272645_ENST00000409955_ENST00000487079	ENST00000487079::1 ENST00000272645::1 ENST00000409955::1
POLR2D	POLR2D_475_0	24	2	127858014	127858037	minus	TTTC CTAAAGGTTGGGCTCGGGGC	CTAAAGGTTGGGCTCGGGGC	ENSG00000144231::POLR2D	_ENST00000272645_ENST00000409955_ENST00000487079	ENST00000272645::1 ENST00000487079::1 ENST00000409955::1
POLR2D	POLR2D_309_0	24	2	127852954	127852977	plus	TTTG AAACGACTGAAACGGGCTGT	AAACGACTGAAACGGGCTGT	ENSG00000144231::POLR2D	_ENST00000272645_ENST00000409955_ENST00000409698	ENST00000409955::2 ENST00000409698::2 ENST00000272645::2
POLR2H	POLR2H_13_3375	24	3	184365008	184365031	minus	TTTG AATGTTTACATCTAAGATTA	AATGTTTACATCTAAGATTA	ENSG00000145191::EIF2B5_ENSG00000163882::POLR2H	_ENST00000488213_ENST00000489043_ENST00000456318_ENST00000430783_ENST00000455712_ENST00000438240_ENST00000443489_ENST00000429568_ENST00000452961_ENST00000490958	ENST00000456318::3 ENST00000490958::1 ENST00000430783::2 ENST00000452961::2 ENST00000443489::2 ENST00000489043::1 ENST00000438240::2 ENST00000455712::3 ENST00000488213::1 ENST00000429568::2
POLR2H	POLR2H_12_3375	24	3	184365000	184365023	minus	TTTA CATCTAAGATTAGATCCATC	CATCTAAGATTAGATCCATC	ENSG00000145191::EIF2B5_ENSG00000163882::POLR2H	_ENST00000488213_ENST00000489043_ENST00000456318_ENST00000430783_ENST00000455712_ENST00000438240_ENST00000443489_ENST00000429568_ENST00000452961_ENST00000490958	ENST00000438240::2 ENST00000488213::1 ENST00000455712::3 ENST00000429568::2 ENST00000489043::1 ENST00000443489::2 ENST00000430783::2 ENST00000452961::2 ENST00000490958::1 ENST00000456318::3
POLR2H	POLR2H_11_3375	24	3	184364994	184365017	plus	TTTC AAGATGGATCTAATCTTAGA	AAGATGGATCTAATCTTAGA	ENSG00000163882::POLR2H_ENSG00000145191::EIF2B5	_ENST00000488213_ENST00000489043_ENST00000456318_ENST00000430783_ENST00000455712_ENST00000438240_ENST00000443489_ENST00000429568_ENST00000452961_ENST00000490958	ENST00000489043::1 ENST00000455712::3 ENST00000429568::2 ENST00000488213::1 ENST00000438240::2 ENST00000456318::3 ENST00000490958::1 ENST00000452961::2 ENST00000430783::2 ENST00000443489::2
POLR3A	POLR3A_1795_0	24	10	78019195	78019218	plus	TTTG CTCCTGGGTGAACCTCAGGG	CTCCTGGGTGAACCTCAGGG	ENSG00000148606::POLR3A	_ENST00000473588_ENST00000372371_ENST00000484760	ENST00000484760::1 ENST00000473588::1 ENST00000372371::9
POLR3A	POLR3A_1794_0	24	10	78019164	78019187	plus	TTTC ATCTGCGTATGTCTCTGCTG	ATCTGCGTATGTCTCTGCTG	ENSG00000148606::POLR3A	_ENST00000473588_ENST00000372371_ENST00000484760	ENST00000473588::1 ENST00000484760::1 ENST00000372371::9
POLR3A	POLR3A_1796_0	24	10	78019222	78019245	minus	TTTC TTGAGGAAACTGGTTCAAAA	TTGAGGAAACTGGTTCAAAA	ENSG00000148606::POLR3A	_ENST00000473588_ENST00000372371_ENST00000484760	ENST00000372371::9 ENST00000473588::1 ENST00000484760::1
POLR3C	POLR3C_97_0	24	1	145826449	145826472	plus	TTTA GGTGAAGAAAGCCCTGTGTG	GGTGAAGAAAGCCCTGTGTG	ENSG00000186141::POLR3C	_ENST00000471254_ENST00000369294_ENST00000334163_ENST00000466003	ENST00000471254::3 ENST00000466003::3 ENST00000369294::3 ENST00000334163::3
POLR3C	POLR3C_96_0	24	1	145826439	145826462	minus	TTTC TTCACCTAAATGGAACATAA	TTCACCTAAATGGAACATAA	ENSG00000186141::POLR3C	_ENST00000471254_ENST00000369294_ENST00000334163_ENST00000466003	ENST00000369294::3 ENST00000466003::3 ENST00000471254::3 ENST00000334163::3
POLR3C	POLR3C_95_0	24	1	145826438	145826461	plus	TTTA TGTTCCATTTAGGTGAAGAA	TGTTCCATTTAGGTGAAGAA	ENSG00000186141::POLR3C	_ENST00000471254_ENST00000369294_ENST00000334163_ENST00000466003	ENST00000466003::3 ENST00000471254::3 ENST00000369294::3 ENST00000334163::3
POLR3H	POLR3H_355_0	24	22	41544027	41544050	minus	TTTG AGAGGAAGCTCAACGACTCC	AGAGGAAGCTCAACGACTCC	ENSG00000100413::POLR3H	_ENST00000432789_ENST00000396504_ENST00000355209_ENST00000337566_ENST00000431534_ENST00000407461_ENST00000442616_ENST00000420561_ENST00000483837	ENST00000442616::2 ENST00000337566::1 ENST00000396504::2 ENST00000407461::2 ENST00000355209::1 ENST00000483837::2 ENST00000432789::1 ENST00000431534::1 ENST00000420561::1
POLR3H	POLR3H_276_0	24	22	41540747	41540770	minus	TTTG TCTGTTTGATATCACCAAAC	TCTGTTTGATATCACCAAAC	ENSG00000100413::POLR3H	_ENST00000483837_ENST00000396504_ENST00000355209_ENST00000337566_ENST00000431534_ENST00000432789_ENST00000407461_ENST00000442616	ENST00000483837::3 ENST00000337566::2 ENST00000396504::3 ENST00000407461::3 ENST00000431534::2 ENST00000432789::2 ENST00000442616::3 ENST00000355209::2
POLR3H	POLR3H_275_0	24	22	41540739	41540762	minus	TTTG ATATCACCAAACTGGAGGAT	ATATCACCAAACTGGAGGAT	ENSG00000100413::POLR3H	_ENST00000483837_ENST00000396504_ENST00000355209_ENST00000337566_ENST00000431534_ENST00000432789_ENST00000407461_ENST00000442616	ENST00000407461::3 ENST00000431534::2 ENST00000396504::3 ENST00000337566::2 ENST00000483837::3 ENST00000355209::2 ENST00000442616::3 ENST00000432789::2
POU3F4	POU3F4_2_696	24	X	83508911	83508934	minus	TTTG TTTGAATTGTTTGGCGAACT	TTTGAATTGTTTGGCGAACT	ENSG00000196767::POU3F4_ENSG00000279437::RP3-326L13.2	_ENST00000625081_ENST00000373200	ENST00000625081::1 ENST00000373200::1
POU3F4	POU3F4_20_0	24	X	83508409	83508432	minus	TTTC TGAGGGTTGCGGAAAGGACT	TGAGGGTTGCGGAAAGGACT	ENSG00000279437::RP3-326L13.2_ENSG00000196767::POU3F4	_ENST00000625081_ENST00000373200	ENST00000625081::1 ENST00000373200::1
POU3F4	POU3F4_3_696	24	X	83509030	83509053	minus	TTTG AAGCTCAGCTGCAAGGCCTC	AAGCTCAGCTGCAAGGCCTC	ENSG00000279437::RP3-326L13.2_ENSG00000196767::POU3F4	_ENST00000625081_ENST00000373200	ENST00000373200::1 ENST00000625081::1
POU4F2	POU4F2_0_654	24	4	146639174	146639197	plus	TTTA GCATGCCGCACGGCGGCAGC	GCATGCCGCACGGCGGCAGC	ENSG00000151615::POU4F2	_ENST00000281321	ENST00000281321::1
POU4F2	POU4F2_3_1962	24	4	146640713	146640736	minus	TTTC TTCAGGTCCAGCTTCTCCGC	TTCAGGTCCAGCTTCTCCGC	ENSG00000151615::POU4F2	_ENST00000281321	ENST00000281321::2
POU4F2	POU4F2_1_1962	24	4	146640668	146640691	plus	TTTG CCATTCAGCCTCGGCCCTCC	CCATTCAGCCTCGGCCCTCC	ENSG00000151615::POU4F2	_ENST00000281321	ENST00000281321::2
POU5F2	POU5F2_0_6708	24	5	93741078	93741101	minus	TTTG GGAAGGTGCTTAGCCAGACG	GGAAGGTGCTTAGCCAGACG	ENSG00000248483::POU5F2_ENSG00000113391::FAM172A	_ENST00000606183_ENST00000510627	ENST00000510627::1 ENST00000606183::1
POU5F2	POU5F2_37_5590	24	5	93740883	93740906	plus	TTTC TCCAGGCTGTTTCCGATTCG	TCCAGGCTGTTTCCGATTCG	ENSG00000113391::FAM172A_ENSG00000248483::POU5F2	_ENST00000606183_ENST00000510627	ENST00000510627::1 ENST00000606183::1
POU5F2	POU5F2_36_5590	24	5	93740846	93740869	plus	TTTG CTGGGGTGTGGGCTTAGGGC	CTGGGGTGTGGGCTTAGGGC	ENSG00000248483::POU5F2_ENSG00000113391::FAM172A	_ENST00000606183_ENST00000510627	ENST00000606183::1 ENST00000510627::1
PPA1	PPA1_1133_0	24	10	70230331	70230354	minus	TTTA TGCAGATAAGGTAAGGCATC	TGCAGATAAGGTAAGGCATC	ENSG00000180817::PPA1	_ENST00000373232_ENST00000625364_ENST00000373230_ENST00000460755_ENST00000495346	ENST00000373232::2 ENST00000495346::2 ENST00000460755::1 ENST00000625364::2 ENST00000373230::2
PPA1	PPA1_681_0	24	10	70218771	70218794	plus	TTTG CATTAGACCAGCGTGGTACT	CATTAGACCAGCGTGGTACT	ENSG00000180817::PPA1	_ENST00000373232_ENST00000460755_ENST00000373230_ENST00000625364_ENST00000495346	ENST00000460755::2 ENST00000373230::3 ENST00000625364::3 ENST00000495346::3 ENST00000373232::3
PPA1	PPA1_682_0	24	10	70218788	70218811	minus	TTTC ACATGGTAGTTGAAGTACCA	ACATGGTAGTTGAAGTACCA	ENSG00000180817::PPA1	_ENST00000373232_ENST00000460755_ENST00000373230_ENST00000625364_ENST00000495346	ENST00000373230::3 ENST00000495346::3 ENST00000625364::3 ENST00000460755::2 ENST00000373232::3
PPAN	PPAN_18_906	24	19	10107491	10107514	plus	TTTG TCATTTCCAGGTTCGTAAGA	TCATTTCCAGGTTCGTAAGA	ENSG00000130810::PPAN_ENSG00000243207::PPAN-P2RY11	_ENST00000428358_ENST00000393796_ENST00000253107_ENST00000393793_ENST00000446223_ENST00000430370	ENST00000253107::3 ENST00000393793::2 ENST00000446223::3 ENST00000428358::3 ENST00000393796::3 ENST00000430370::2
PPAN	PPAN_19_906	24	19	10107498	10107521	plus	TTTC CAGGTTCGTAAGAAGAACTC	CAGGTTCGTAAGAAGAACTC	ENSG00000130810::PPAN_ENSG00000243207::PPAN-P2RY11	_ENST00000428358_ENST00000393796_ENST00000253107_ENST00000393793_ENST00000446223_ENST00000430370	ENST00000253107::3 ENST00000393793::2 ENST00000446223::3 ENST00000428358::3 ENST00000393796::3 ENST00000430370::2
PPAN	PPAN_20_906	24	19	10107562	10107585	minus	TTTG CTCAGGATCAGAAAGTGTGT	CTCAGGATCAGAAAGTGTGT	ENSG00000243207::PPAN-P2RY11_ENSG00000130810::PPAN	_ENST00000428358_ENST00000393796_ENST00000253107_ENST00000393793_ENST00000446223_ENST00000430370	ENST00000393796::3 ENST00000430370::2 ENST00000253107::3 ENST00000393793::2 ENST00000428358::3 ENST00000446223::3
PPAT	PPAT_671_0	24	4	56407645	56407668	plus	TTTA CCTTGTGTGATTTGAATGTT	CCTTGTGTGATTTGAATGTT	ENSG00000128059::PPAT	_ENST00000264220_ENST00000507648_ENST00000510643_ENST00000507724	ENST00000264220::2 ENST00000510643::2 ENST00000507724::2 ENST00000507648::2
PPAT	PPAT_615_0	24	4	56406563	56406586	plus	TTTC AACAACGAAGGGCTGACAAT	AACAACGAAGGGCTGACAAT	ENSG00000128059::PPAT	_ENST00000264220_ENST00000507648_ENST00000510643_ENST00000507724	ENST00000510643::3 ENST00000507724::3 ENST00000264220::3 ENST00000507648::3
PPAT	PPAT_502_0	24	4	56403356	56403379	plus	TTTC ACTATCAGAACTTGTAGACA	ACTATCAGAACTTGTAGACA	ENSG00000128059::PPAT	_ENST00000264220_ENST00000507648_ENST00000510643_ENST00000507724	ENST00000264220::4 ENST00000510643::5 ENST00000507724::4 ENST00000507648::4
PPIL2	PPIL2_270_0	24	22	21666098	21666121	minus	TTTG GTGCTGTCGCTTCCCCATGG	GTGCTGTCGCTTCCCCATGG	ENSG00000100023::PPIL2	_ENST00000496819_ENST00000335025_ENST00000398831_ENST00000626352_ENST00000458567_ENST00000417788_ENST00000484439_ENST00000406385_ENST00000498109	ENST00000458567::1 ENST00000335025::1 ENST00000496819::1 ENST00000417788::1 ENST00000406385::1 ENST00000498109::1 ENST00000626352::1 ENST00000398831::1 ENST00000484439::1
PPIL2	PPIL2_368_0	24	22	21669942	21669965	plus	TTTA TGGTGGCAAGAAGCCAGGTA	TGGTGGCAAGAAGCCAGGTA	ENSG00000100023::PPIL2	_ENST00000498589_ENST00000458567_ENST00000398831_ENST00000335025_ENST00000496819_ENST00000626352_ENST00000484439_ENST00000417788_ENST00000406385_ENST00000498109	ENST00000398831::2 ENST00000498109::2 ENST00000498589::7 ENST00000626352::2 ENST00000496819::2 ENST00000484439::2 ENST00000458567::3 ENST00000406385::2 ENST00000335025::2 ENST00000417788::2
PPIL2	PPIL2_394_0	24	22	21670557	21670580	plus	TTTA AACAGATCTCCCACAAACAA	AACAGATCTCCCACAAACAA	ENSG00000100023::PPIL2	_ENST00000335025_ENST00000626352_ENST00000398831_ENST00000417788_ENST00000458567_ENST00000406385_ENST00000484439_ENST00000498109	ENST00000335025::3 ENST00000417788::4 ENST00000458567::4 ENST00000484439::4 ENST00000626352::3 ENST00000398831::3 ENST00000498109::3 ENST00000406385::3
PPP2CA	PPP2CA_521_0	24	5	134206012	134206035	plus	TTTG CCACCAATTCTAAACAGTTC	CCACCAATTCTAAACAGTTC	ENSG00000113575::PPP2CA_ENSG00000273345::CTD-2410N18.4_ENSG00000272772::CTD-2410N18.5	_ENST00000522385_ENST00000481195_ENST00000520515_ENST00000523082_ENST00000231504_ENST00000518409	ENST00000481195::2 ENST00000520515::10 ENST00000522385::2 ENST00000231504::2 ENST00000523082::2 ENST00000518409::7
PPP2CA	PPP2CA_518_0	24	5	134205967	134205990	minus	TTTA TGGGAGATTATGTTGACAGA	TGGGAGATTATGTTGACAGA	ENSG00000272772::CTD-2410N18.5_ENSG00000273345::CTD-2410N18.4_ENSG00000113575::PPP2CA	_ENST00000522385_ENST00000481195_ENST00000520515_ENST00000523082_ENST00000231504_ENST00000518409	ENST00000231504::2 ENST00000522385::2 ENST00000523082::2 ENST00000518409::7 ENST00000481195::2 ENST00000520515::10
PPP2CA	PPP2CA_353_0	24	5	134201863	134201886	minus	TTTG ACTATCTTCCTCTCACTGCC	ACTATCTTCCTCTCACTGCC	ENSG00000272772::CTD-2410N18.5_ENSG00000113575::PPP2CA	_ENST00000481195_ENST00000495833_ENST00000522385_ENST00000523082	ENST00000481195::3 ENST00000522385::3 ENST00000523082::3 ENST00000495833::1
PPP3R2	PPP3R2_6_3130	24	9	101594451	101594474	minus	TTTG AGGAATTCAGTGCTGTGGTC	AGGAATTCAGTGCTGTGGTC	ENSG00000198785::GRIN3A_ENSG00000188386::PPP3R2	_ENST00000374806	ENST00000374806::1
PPP3R2	PPP3R2_7_3130	24	9	101594517	101594540	plus	TTTG TCGACCAGCTGCTGGAGCTG	TCGACCAGCTGCTGGAGCTG	ENSG00000188386::PPP3R2_ENSG00000198785::GRIN3A	_ENST00000374806	ENST00000374806::1
PPP3R2	PPP3R2_8_3130	24	9	101594579	101594602	minus	TTTC CAACGGGGAGCTCTTCCAGG	CAACGGGGAGCTCTTCCAGG	ENSG00000188386::PPP3R2_ENSG00000198785::GRIN3A	_ENST00000374806	ENST00000374806::1
PPP4C	PPP4C_155_0	24	16	30082499	30082522	minus	TTTG AGGTCATAGAATTGTCCATG	AGGTCATAGAATTGTCCATG	ENSG00000149923::PPP4C	_ENST00000563732_ENST00000563200_ENST00000567040_ENST00000279387_ENST00000563597_ENST00000568810_ENST00000564966_ENST00000566749_ENST00000562664_ENST00000627746_ENST00000562222_ENST00000567828_ENST00000561610	ENST00000563732::3 ENST00000563200::4 ENST00000561610::3 ENST00000564966::3 ENST00000562664::4 ENST00000627746::3 ENST00000279387::4 ENST00000566749::4 ENST00000562222::4 ENST00000563597::4 ENST00000568810::4 ENST00000567828::2 ENST00000567040::4
PPP4C	PPP4C_161_0	24	16	30082729	30082752	plus	TTTC TACTTCCCCACAGGTAGGTG	TACTTCCCCACAGGTAGGTG	ENSG00000149923::PPP4C	_ENST00000563732_ENST00000567040_ENST00000279387_ENST00000563200_ENST00000563597_ENST00000568810_ENST00000564966_ENST00000566749_ENST00000627746_ENST00000561610_ENST00000567828	ENST00000627746::4 ENST00000564966::4 ENST00000279387::5 ENST00000566749::5 ENST00000567040::5 ENST00000567828::3 ENST00000563200::5 ENST00000568810::5 ENST00000563597::5 ENST00000563732::4 ENST00000561610::4
PPP4C	PPP4C_163_0	24	16	30082798	30082821	minus	TTTC GACGCTATAGAAGCCACGGT	GACGCTATAGAAGCCACGGT	ENSG00000149923::PPP4C	_ENST00000563732_ENST00000567040_ENST00000279387_ENST00000563200_ENST00000563597_ENST00000568810_ENST00000564966_ENST00000566749_ENST00000627746_ENST00000561610_ENST00000567828	ENST00000561610::4 ENST00000563732::4 ENST00000563597::5 ENST00000563200::5 ENST00000568810::5 ENST00000567828::3 ENST00000566749::5 ENST00000279387::5 ENST00000567040::5 ENST00000627746::4 ENST00000564966::4
PRAMEF2	PRAMEF2_0_2496	24	CHR_HG1342_HG2282_PATCH	12859189	12859212	plus	TTTC ACCTGCCTCCCTCTGGTATC	ACCTGCCTCCCTCTGGTATC	ENSG00000282175::HNRNPCL1_ENSG00000282817::PRAMEF2	_ENST00000632257	ENST00000632257::2
PRAMEF2	PRAMEF2_1_2496	24	CHR_HG1342_HG2282_PATCH	12859223	12859246	minus	TTTC AATGGCTCCAGATGAAGCGT	AATGGCTCCAGATGAAGCGT	ENSG00000282817::PRAMEF2_ENSG00000282175::HNRNPCL1	_ENST00000632257	ENST00000632257::2
PRAMEF2	PRAMEF2_5_3328	24	CHR_HG1342_HG2282_PATCH	12860016	12860039	minus	TTTC CAGCTCCCCAATACTATTAA	CAGCTCCCCAATACTATTAA	ENSG00000282175::HNRNPCL1_ENSG00000282817::PRAMEF2	_ENST00000632257	ENST00000632257::3
PRDM14	PRDM14_549_0	24	8	70069742	70069765	minus	TTTC CCGTCCTATGGACACTACAG	CCGTCCTATGGACACTACAG	ENSG00000147596::PRDM14	_ENST00000276594_ENST00000426346	ENST00000276594::2 ENST00000426346::2
PRDM14	PRDM14_547_0	24	8	70069682	70069705	minus	TTTC CGGCAGCTGGAGGCCGCAGC	CGGCAGCTGGAGGCCGCAGC	ENSG00000147596::PRDM14	_ENST00000276594_ENST00000426346	ENST00000426346::2 ENST00000276594::2
PRDM14	PRDM14_548_0	24	8	70069739	70069762	plus	TTTC TGTAGTGTCCATAGGACGGG	TGTAGTGTCCATAGGACGGG	ENSG00000147596::PRDM14	_ENST00000276594_ENST00000426346	ENST00000276594::2 ENST00000426346::2
PRDM7	PRDM7_342_0	24	16	90066870	90066893	plus	TTTA CTCTGTTCTCCTCTGAAGGC	CTCTGTTCTCCTCTGAAGGC	ENSG00000126856::PRDM7	_ENST00000449207_ENST00000568473	ENST00000449207::4 ENST00000568473::4
PRDM7	PRDM7_193_0	24	16	90062475	90062498	plus	TTTC CTTCAGTCTCCTTCCTCCTG	CTTCAGTCTCCTTCCTCCTG	ENSG00000126856::PRDM7	_ENST00000449207_ENST00000564210	ENST00000564210::4 ENST00000449207::6
PRDM7	PRDM7_240_0	24	16	90063710	90063733	minus	TTTG AGAGAATTGTCAGGAACGCC	AGAGAATTGTCAGGAACGCC	ENSG00000126856::PRDM7	_ENST00000449207	ENST00000449207::5
PRDM9	PRDM9_363_0	24	5	23517898	23517921	minus	TTTA CGCTGTTCCACTCTTAAGGC	CGCTGTTCCACTCTTAAGGC	ENSG00000164256::PRDM9	_ENST00000296682	ENST00000296682::5
PRDM9	PRDM9_469_0	24	5	23521061	23521084	minus	TTTG CTGTTCTTGACAATTCTTTC	CTGTTCTTGACAATTCTTTC	ENSG00000164256::PRDM9	_ENST00000296682	ENST00000296682::6
PRDM9	PRDM9_470_0	24	5	23521085	23521108	plus	TTTA CTGAATGCAAGTGGCTCAGA	CTGAATGCAAGTGGCTCAGA	ENSG00000164256::PRDM9	_ENST00000296682	ENST00000296682::6
PRIM1	PRIM1_713_0	24	12	56752215	56752238	minus	TTTC CCTACTCTCAGTACTATCGC	CCTACTCTCAGTACTATCGC	ENSG00000025423::HSD17B6_ENSG00000198056::PRIM1	_ENST00000555159_ENST00000555805_ENST00000550770_ENST00000552590_ENST00000546761_ENST00000338193_ENST00000550224_ENST00000548173	ENST00000550224::1 ENST00000546761::1 ENST00000552590::1 ENST00000550770::1 ENST00000338193::1 ENST00000548173::1 ENST00000555159::1 ENST00000555805::1
PRIM1	PRIM1_716_0	24	12	56752266	56752289	minus	TTTG ACCCCACCGAGCTGCCCGAG	ACCCCACCGAGCTGCCCGAG	ENSG00000025423::HSD17B6_ENSG00000198056::PRIM1	_ENST00000555159_ENST00000555805_ENST00000550770_ENST00000552590_ENST00000338193_ENST00000550224_ENST00000548173	ENST00000550224::1 ENST00000338193::1 ENST00000552590::1 ENST00000555159::1 ENST00000548173::1 ENST00000550770::1 ENST00000555805::1
PRIM1	PRIM1_715_0	24	12	56752257	56752280	plus	TTTA AGCAGCTCGGGCAGCTCGGT	AGCAGCTCGGGCAGCTCGGT	ENSG00000025423::HSD17B6_ENSG00000198056::PRIM1	_ENST00000555159_ENST00000555805_ENST00000550770_ENST00000552590_ENST00000338193_ENST00000550224_ENST00000548173	ENST00000552590::1 ENST00000338193::1 ENST00000550224::1 ENST00000550770::1 ENST00000555805::1 ENST00000548173::1 ENST00000555159::1
PRMT1	PRMT1_92_0	24	19	49680556	49680579	plus	TTTG ACTCCTACGCACACTTTGGC	ACTCCTACGCACACTTTGGC	ENSG00000126457::PRMT1	_ENST00000529284_ENST00000610806_ENST00000527382_ENST00000532489_ENST00000528623_ENST00000391851_ENST00000534465_ENST00000454376_ENST00000534280_ENST00000534676_ENST00000525616_ENST00000524771_ENST00000529836_ENST00000527412_ENST00000526224	ENST00000534280::4 ENST00000454376::3 ENST00000534465::2 ENST00000526224::2 ENST00000532489::3 ENST00000527382::2 ENST00000529836::4 ENST00000524771::3 ENST00000610806::2 ENST00000525616::2 ENST00000527412::2 ENST00000534676::2 ENST00000391851::2 ENST00000528623::4 ENST00000529284::2
PRMT1	PRMT1_91_0	24	19	49680523	49680546	minus	TTTG GATGTCATGTCCTCAGCGTT	GATGTCATGTCCTCAGCGTT	ENSG00000126457::PRMT1	_ENST00000529284_ENST00000610806_ENST00000527382_ENST00000532489_ENST00000528623_ENST00000391851_ENST00000534465_ENST00000454376_ENST00000534280_ENST00000534676_ENST00000525616_ENST00000524771_ENST00000529836_ENST00000527412_ENST00000526224	ENST00000391851::2 ENST00000534676::2 ENST00000528623::4 ENST00000529284::2 ENST00000525616::2 ENST00000527412::2 ENST00000610806::2 ENST00000524771::3 ENST00000534465::2 ENST00000527382::2 ENST00000529836::4 ENST00000526224::2 ENST00000532489::3 ENST00000534280::4 ENST00000454376::3
PRMT1	PRMT1_115_0	24	19	49681958	49681981	plus	TTTC ATAACCGGCACCTCTTCAAG	ATAACCGGCACCTCTTCAAG	ENSG00000126457::PRMT1	_ENST00000529284_ENST00000532489_ENST00000527382_ENST00000528623_ENST00000534465_ENST00000391851_ENST00000610806_ENST00000534676_ENST00000534280_ENST00000454376_ENST00000529836_ENST00000524771_ENST00000525616_ENST00000527412_ENST00000526224	ENST00000527382::3 ENST00000526224::3 ENST00000534676::3 ENST00000527412::3 ENST00000529836::5 ENST00000610806::3 ENST00000532489::4 ENST00000525616::3 ENST00000528623::5 ENST00000529284::3 ENST00000534280::5 ENST00000534465::3 ENST00000454376::4 ENST00000524771::4 ENST00000391851::3
PRMT5	PRMT5_275_0	24	14	22929286	22929309	plus	TTTC GGGGACGCAATTCAGGTCCC	GGGGACGCAATTCAGGTCCC	ENSG00000100462::PRMT5	_ENST00000324366_ENST00000397441_ENST00000216350_ENST00000397440_ENST00000554716_ENST00000553915_ENST00000556426_ENST00000553641_ENST00000554867_ENST00000553550_ENST00000553897_ENST00000553787_ENST00000556616_ENST00000557415_ENST00000627278_ENST00000421938_ENST00000557015	ENST00000556616::1 ENST00000397440::1 ENST00000553641::1 ENST00000554716::1 ENST00000216350::1 ENST00000397441::1 ENST00000421938::1 ENST00000557415::1 ENST00000553787::1 ENST00000553897::1 ENST00000627278::1 ENST00000556426::1 ENST00000553550::1 ENST00000554867::1 ENST00000324366::1 ENST00000557015::1 ENST00000553915::1
PRMT5	PRMT5_257_0	24	14	22928556	22928579	minus	TTTC AAGAGGGAGTTCATTCAGGA	AAGAGGGAGTTCATTCAGGA	ENSG00000100462::PRMT5	_ENST00000324366_ENST00000556032_ENST00000557015_ENST00000556426_ENST00000553897_ENST00000397440_ENST00000397441_ENST00000216350_ENST00000554716_ENST00000553550_ENST00000554910_ENST00000554867_ENST00000553641_ENST00000421938	ENST00000421938::2 ENST00000324366::2 ENST00000397440::2 ENST00000554716::2 ENST00000216350::2 ENST00000556426::2 ENST00000553897::2 ENST00000556032::2 ENST00000553550::2 ENST00000554910::2 ENST00000553641::2 ENST00000397441::2 ENST00000554867::2 ENST00000557015::2
PRMT5	PRMT5_258_0	24	14	22928586	22928609	minus	TTTC CTCTGCATGCCTGTCTTCCA	CTCTGCATGCCTGTCTTCCA	ENSG00000100462::PRMT5	_ENST00000324366_ENST00000556032_ENST00000557015_ENST00000556426_ENST00000553897_ENST00000397440_ENST00000397441_ENST00000216350_ENST00000554716_ENST00000553550_ENST00000554910_ENST00000554867_ENST00000553641_ENST00000421938	ENST00000554716::2 ENST00000421938::2 ENST00000324366::2 ENST00000397440::2 ENST00000553550::2 ENST00000556032::2 ENST00000216350::2 ENST00000553897::2 ENST00000556426::2 ENST00000553641::2 ENST00000554867::2 ENST00000397441::2 ENST00000554910::2 ENST00000557015::2
PROP1	PROP1_7_2088	24	CHR_HSCHR5_3_CTG5	177994474	177994497	minus	TTTG GGAGGAACCAGTACCCCGAC	GGAGGAACCAGTACCCCGAC	ENSG00000274382::PROP1	_ENST00000614006	ENST00000614006::2
PROP1	PROP1_5_696	24	CHR_HSCHR5_3_CTG5	177993012	177993035	plus	TTTG ACCTCAGTTCCAGGACTTGG	ACCTCAGTTCCAGGACTTGG	ENSG00000274382::PROP1	_ENST00000614006	ENST00000614006::3
PROP1	PROP1_6_696	24	CHR_HSCHR5_3_CTG5	177993119	177993142	minus	TTTG TCACACCAGTCTGAGGACTG	TCACACCAGTCTGAGGACTG	ENSG00000274382::PROP1	_ENST00000614006	ENST00000614006::3
PRPF19	PRPF19_290_0	24	11	60898900	60898923	minus	TTTC TCTGACATCCAGACAGGGCG	TCTGACATCCAGACAGGGCG	ENSG00000110107::PRPF19	_ENST00000227524_ENST00000535326_ENST00000539960	ENST00000227524::12 ENST00000535326::1 ENST00000539960::2
PRPF19	PRPF19_438_0	24	11	60903787	60903810	minus	TTTA TGAGCGGCGGCTCATCGAGA	TGAGCGGCGGCTCATCGAGA	ENSG00000110107::PRPF19	_ENST00000227524_ENST00000541371_ENST00000546152	ENST00000541371::2 ENST00000227524::2 ENST00000546152::3
PRPF19	PRPF19_437_0	24	11	60903713	60903736	plus	TTTG ATGTCGATGAGCTGCTCCTC	ATGTCGATGAGCTGCTCCTC	ENSG00000110107::PRPF19	_ENST00000227524_ENST00000541371_ENST00000546152	ENST00000541371::2 ENST00000227524::2 ENST00000546152::3
PRPF38B	PRPF38B_9_0	24	1	108692787	108692810	minus	TTTG AAGTAAGGCGACGACAGGAT	AAGTAAGGCGACGACAGGAT	ENSG00000134186::PRPF38B	_ENST00000370025_ENST00000370022_ENST00000467302_ENST00000370021	ENST00000370021::1 ENST00000467302::1 ENST00000370025::1 ENST00000370022::1
PRPF38B	PRPF38B_152_0	24	1	108695717	108695740	minus	TTTC CTGCTTCCTTTCTCCCATGG	CTGCTTCCTTTCTCCCATGG	ENSG00000134186::PRPF38B	_ENST00000370025_ENST00000370022_ENST00000370021_ENST00000467302	ENST00000370025::2 ENST00000467302::3 ENST00000370021::3 ENST00000370022::2
PRPF38B	PRPF38B_150_0	24	1	108695696	108695719	plus	TTTC AGGTCACGCACGTTGAACCA	AGGTCACGCACGTTGAACCA	ENSG00000134186::PRPF38B	_ENST00000370025_ENST00000370022_ENST00000370021_ENST00000467302	ENST00000370021::3 ENST00000467302::3 ENST00000370025::2 ENST00000370022::2
PRPF4	PRPF4_153_0	24	9	113279107	113279130	minus	TTTC TCTTCTTTCAGCAGGACCCT	TCTTCTTTCAGCAGGACCCT	ENSG00000136875::PRPF4	_ENST00000374199_ENST00000374198_ENST00000488937	ENST00000374199::3 ENST00000374198::3 ENST00000488937::1
PRPF4	PRPF4_152_0	24	9	113279100	113279123	plus	TTTG GAGAGGGTCCTGCTGAAAGA	GAGAGGGTCCTGCTGAAAGA	ENSG00000136875::PRPF4	_ENST00000374199_ENST00000374198_ENST00000488937	ENST00000374199::3 ENST00000488937::1 ENST00000374198::3
PRPF4	PRPF4_51_0	24	9	113276575	113276598	minus	TTTC TTCACGACCGGAGCAACTAA	TTCACGACCGGAGCAACTAA	ENSG00000136875::PRPF4	_ENST00000374199_ENST00000374198	ENST00000374198::2 ENST00000374199::2
PRPF8	PRPF8_899_0	24	CHR_HSCHR17_1_CTG2	1684536	1684559	minus	TTTC CTTATCGAGGGCCGGGTAAC	CTTATCGAGGGCCGGGTAAC	ENSG00000274442::PRPF8	_ENST00000614672_ENST00000634039_ENST00000631647_ENST00000632683	ENST00000632683::2 ENST00000631647::1 ENST00000634039::1 ENST00000614672::2
PRPF8	PRPF8_876_0	24	CHR_HSCHR17_1_CTG2	1683660	1683683	plus	TTTC TGCATAGCGCTTGGCCTGCA	TGCATAGCGCTTGGCCTGCA	ENSG00000274442::PRPF8	_ENST00000614672_ENST00000632683_ENST00000634039_ENST00000631647	ENST00000634039::2 ENST00000632683::3 ENST00000614672::3 ENST00000631647::2
PRPF8	PRPF8_873_0	24	CHR_HSCHR17_1_CTG2	1683547	1683570	plus	TTTG TCATGGCGGAACTTCCTGTT	TCATGGCGGAACTTCCTGTT	ENSG00000274442::PRPF8	_ENST00000614672_ENST00000632683_ENST00000634039_ENST00000631647	ENST00000614672::3 ENST00000632683::3 ENST00000634039::2 ENST00000631647::2
PRSS37	PRSS37_23_4430	24	7	141841009	141841032	minus	TTTG GGTGTCCTCGCTGGTATGTA	GGTGTCCTCGCTGGTATGTA	ENSG00000165076::PRSS37	_ENST00000350549_ENST00000419085_ENST00000438520_ENST00000452758	ENST00000350549::1 ENST00000438520::2 ENST00000452758::1 ENST00000419085::2
PRSS37	PRSS37_1_3544	24	7	141839404	141839427	minus	TTTG GTGTACCTCAAGTCTCACTT	GTGTACCTCAAGTCTCACTT	ENSG00000165076::PRSS37	_ENST00000350549_ENST00000419085_ENST00000438520_ENST00000452758	ENST00000452758::2 ENST00000350549::2 ENST00000419085::3 ENST00000438520::3
PRSS37	PRSS37_0_3544	24	7	141839376	141839399	plus	TTTG ATGAGGACGCCCACACAGGG	ATGAGGACGCCCACACAGGG	ENSG00000165076::PRSS37	_ENST00000350549_ENST00000419085_ENST00000438520_ENST00000452758	ENST00000350549::2 ENST00000452758::2 ENST00000419085::3 ENST00000438520::3
PRSS58	PRSS58_23_0	24	CHR_HSCHR7_2_CTG6	142252296	142252319	minus	TTTG AGAGCCGATGTTGGCATCTA	AGAGCCGATGTTGGCATCTA	ENSG00000276785::PRSS58	_ENST00000622880_ENST00000621886	ENST00000621886::6 ENST00000622880::5
PRSS58	PRSS58_22_0	24	CHR_HSCHR7_2_CTG6	142252289	142252312	plus	TTTG GCATAGATGCCAACATCGGC	GCATAGATGCCAACATCGGC	ENSG00000276785::PRSS58	_ENST00000622880_ENST00000621886	ENST00000621886::6 ENST00000622880::5
PRSS58	PRSS58_1_3952	24	CHR_HSCHR7_2_CTG6	142255659	142255682	minus	TTTA ATCCAGATTACACAGTCAGC	ATCCAGATTACACAGTCAGC	ENSG00000276785::PRSS58	_ENST00000621886_ENST00000622880	ENST00000621886::3 ENST00000622880::2
PSMA1	PSMA1_661_0	24	11	14518987	14519010	minus	TTTG GAGCCCCCAGGTAAAATAAT	GAGCCCCCAGGTAAAATAAT	ENSG00000129084::PSMA1_ENSG00000256206::PSMA1	_ENST00000555531_ENST00000528307_ENST00000396394_ENST00000530457_ENST00000531156_ENST00000418988_ENST00000533331_ENST00000533068_ENST00000526443_ENST00000532256	ENST00000555531::2 ENST00000528307::2 ENST00000526443::2 ENST00000530457::2 ENST00000533331::2 ENST00000418988::3 ENST00000531156::2 ENST00000532256::2 ENST00000396394::2 ENST00000533068::3
PSMA1	PSMA1_662_0	24	11	14518992	14519015	plus	TTTA CCTGGGGGCTCCAAACAGTG	CCTGGGGGCTCCAAACAGTG	ENSG00000129084::PSMA1_ENSG00000256206::PSMA1	_ENST00000555531_ENST00000528307_ENST00000396394_ENST00000530457_ENST00000531156_ENST00000418988_ENST00000533331_ENST00000533068_ENST00000526443_ENST00000532256	ENST00000528307::2 ENST00000526443::2 ENST00000555531::2 ENST00000533331::2 ENST00000418988::3 ENST00000532256::2 ENST00000531156::2 ENST00000530457::2 ENST00000396394::2 ENST00000533068::3
PSMA1	PSMA1_609_0	24	11	14517872	14517895	minus	TTTG GTTGCATTGAAAGTAAGTAC	GTTGCATTGAAAGTAAGTAC	ENSG00000129084::PSMA1_ENSG00000256206::PSMA1	_ENST00000418988_ENST00000555531_ENST00000396394_ENST00000530457_ENST00000528307_ENST00000526443_ENST00000533331_ENST00000531156	ENST00000530457::3 ENST00000533331::3 ENST00000526443::3 ENST00000396394::3 ENST00000418988::4 ENST00000555531::3 ENST00000528307::3 ENST00000531156::3
PSMA2	PSMA2_720_0	24	7	42932113	42932136	minus	TTTC GCTGACTACATTCAGGTATG	GCTGACTACATTCAGGTATG	ENSG00000256646::PSMA2_ENSG00000106588::PSMA2	_ENST00000442788_ENST00000433579_ENST00000223321_ENST00000436986_ENST00000445517_ENST00000411875	ENST00000442788::1 ENST00000433579::1 ENST00000436986::1 ENST00000411875::1 ENST00000445517::1 ENST00000223321::1
PSMA2	PSMA2_526_0	24	7	42927374	42927397	plus	TTTC ATTACCTTTAATTCCCACGG	ATTACCTTTAATTCCCACGG	ENSG00000256646::PSMA2_ENSG00000106588::PSMA2	_ENST00000442788_ENST00000433579_ENST00000223321_ENST00000457444_ENST00000436986	ENST00000436986::3 ENST00000442788::2 ENST00000457444::1 ENST00000433579::2 ENST00000223321::2
PSMA2	PSMA2_527_0	24	7	42927384	42927407	plus	TTTA ATTCCCACGGACGGGGCTCC	ATTCCCACGGACGGGGCTCC	ENSG00000256646::PSMA2_ENSG00000106588::PSMA2	_ENST00000442788_ENST00000433579_ENST00000223321_ENST00000457444_ENST00000436986	ENST00000433579::2 ENST00000223321::2 ENST00000436986::3 ENST00000457444::1 ENST00000442788::2
PSMA3	PSMA3_15_0	24	14	58244906	58244929	plus	TTTG GGTTTAGCACGATGAGCTCA	GGTTTAGCACGATGAGCTCA	ENSG00000100567::PSMA3_ENSG00000139971::C14orf37	_ENST00000216455_ENST00000554812_ENST00000553665_ENST00000557087_ENST00000555931_ENST00000554456_ENST00000412908_ENST00000555743_ENST00000557508	ENST00000553665::1 ENST00000412908::1 ENST00000557087::1 ENST00000557508::1 ENST00000554812::1 ENST00000555743::1 ENST00000555931::1 ENST00000216455::1 ENST00000554456::1
PSMA3	PSMA3_16_0	24	14	58244912	58244935	plus	TTTA GCACGATGAGCTCAATCGGC	GCACGATGAGCTCAATCGGC	ENSG00000139971::C14orf37_ENSG00000100567::PSMA3	_ENST00000216455_ENST00000554812_ENST00000553665_ENST00000557087_ENST00000555931_ENST00000554456_ENST00000412908_ENST00000555743_ENST00000557508	ENST00000553665::1 ENST00000412908::1 ENST00000557087::1 ENST00000557508::1 ENST00000554812::1 ENST00000216455::1 ENST00000555931::1 ENST00000555743::1 ENST00000554456::1
PSMA3	PSMA3_139_0	24	14	58247738	58247761	plus	TTTC TCCTTAAGTATGACCTGTCA	TCCTTAAGTATGACCTGTCA	ENSG00000100567::PSMA3_ENSG00000139971::C14orf37	_ENST00000216455_ENST00000553665_ENST00000554812_ENST00000557087_ENST00000555931_ENST00000412908_ENST00000555743	ENST00000412908::2 ENST00000557087::2 ENST00000553665::2 ENST00000555931::2 ENST00000555743::2 ENST00000216455::2 ENST00000554812::2
PSMA6	PSMA6_1009_0	24	14	35308029	35308052	minus	TTTC CCTCTGACAGCTACTGATGT	CCTCTGACAGCTACTGATGT	ENSG00000100902::PSMA6_ENSG00000258790::RP11-561B11.2	_ENST00000557565_ENST00000554620_ENST00000540871_ENST00000627895_ENST00000261479_ENST00000554843_ENST00000556167_ENST00000554961_ENST00000555764_ENST00000553809_ENST00000553688_ENST00000556506	ENST00000553688::3 ENST00000555764::2 ENST00000540871::2 ENST00000556167::2 ENST00000261479::2 ENST00000554961::2 ENST00000556506::2 ENST00000553809::2 ENST00000557565::10 ENST00000554843::2 ENST00000554620::2 ENST00000627895::2
PSMA6	PSMA6_1046_0	24	14	35308906	35308929	plus	TTTA TTAGGACAAATTATTGGATT	TTAGGACAAATTATTGGATT	ENSG00000258790::RP11-561B11.2_ENSG00000100902::PSMA6	_ENST00000540871_ENST00000555050_ENST00000557565_ENST00000622405_ENST00000627895_ENST00000554961_ENST00000554541_ENST00000261479_ENST00000554620_ENST00000554843_ENST00000553688_ENST00000553809_ENST00000556506_ENST00000555764	ENST00000555764::3 ENST00000622405::2 ENST00000553809::3 ENST00000627895::3 ENST00000540871::3 ENST00000554541::2 ENST00000555050::1 ENST00000261479::3 ENST00000554843::3 ENST00000554620::3 ENST00000553688::4 ENST00000554961::3 ENST00000556506::3 ENST00000557565::11
PSMA6	PSMA6_1045_0	24	14	35308902	35308925	plus	TTTG TTTATTAGGACAAATTATTG	TTTATTAGGACAAATTATTG	ENSG00000258790::RP11-561B11.2_ENSG00000100902::PSMA6	_ENST00000540871_ENST00000555050_ENST00000557565_ENST00000622405_ENST00000627895_ENST00000554961_ENST00000554541_ENST00000261479_ENST00000554620_ENST00000554843_ENST00000553688_ENST00000553809_ENST00000556506_ENST00000555764	ENST00000554843::3 ENST00000554620::3 ENST00000554961::3 ENST00000553688::4 ENST00000556506::3 ENST00000557565::11 ENST00000555764::3 ENST00000622405::2 ENST00000553809::3 ENST00000540871::3 ENST00000627895::3 ENST00000554541::2 ENST00000555050::1 ENST00000261479::3
PSMB2	PSMB2_1258_0	24	1	35631299	35631322	plus	TTTC GGCGTGTGAAGTTAGCTGCT	GGCGTGTGAAGTTAGCTGCT	ENSG00000126067::PSMB2	_ENST00000373237_ENST00000621781_ENST00000630477	ENST00000373237::3 ENST00000621781::2 ENST00000630477::2
PSMB2	PSMB2_389_0	24	1	35609286	35609309	minus	TTTG CAGCCCACGGCTATGGTGCC	CAGCCCACGGCTATGGTGCC	ENSG00000126067::PSMB2	_ENST00000621781_ENST00000373237_ENST00000630477	ENST00000621781::3 ENST00000373237::4 ENST00000630477::3
PSMB2	PSMB2_145_0	24	1	35603279	35603302	plus	TTTG GGGAAGGAAATGTTATCCAG	GGGAAGGAAATGTTATCCAG	ENSG00000126067::PSMB2	_ENST00000621781_ENST00000373237_ENST00000630477	ENST00000630477::5 ENST00000373237::6 ENST00000621781::5
PSMB3	PSMB3_88_0	24	CHR_HSCHR17_7_CTG4	38556655	38556678	plus	TTTC TCCTACCTCAGTGCCCAGCG	TCCTACCTCAGTGCCCAGCG	ENSG00000275903::PSMB3	_ENST00000619951_ENST00000632832_ENST00000631787_ENST00000631987	ENST00000631987::3 ENST00000619951::3 ENST00000632832::3 ENST00000631787::3
PSMB3	PSMB3_277_0	24	CHR_HSCHR17_7_CTG4	38563196	38563219	minus	TTTC AAACAGGTGATCCGGATCCT	AAACAGGTGATCCGGATCCT	ENSG00000275903::PSMB3	_ENST00000631987_ENST00000633361_ENST00000619951_ENST00000631787_ENST00000633481	ENST00000633361::1 ENST00000631787::5 ENST00000633481::2 ENST00000619951::5 ENST00000631987::4
PSMB3	PSMB3_226_0	24	CHR_HSCHR17_7_CTG4	38561283	38561306	plus	TTTG CTCTCTAGACCTCATCGGCT	CTCTCTAGACCTCATCGGCT	ENSG00000275903::PSMB3	_ENST00000633481_ENST00000619951_ENST00000632832_ENST00000631787	ENST00000633481::1 ENST00000632832::4 ENST00000631787::4 ENST00000619951::4
PSMB7	PSMB7_2402_0	24	9	124415357	124415380	minus	TTTG ATAACTGCCGCAGGTGCCGC	ATAACTGCCGCAGGTGCCGC	ENSG00000136930::PSMB7	_ENST00000259457_ENST00000441097	ENST00000441097::1 ENST00000259457::1
PSMB7	PSMB7_2392_0	24	9	124414906	124414929	plus	TTTG CAAAATCGGCTTCCAAGACG	CAAAATCGGCTTCCAAGACG	ENSG00000136930::PSMB7	_ENST00000259457_ENST00000498485_ENST00000441097_ENST00000466951	ENST00000498485::2 ENST00000466951::2 ENST00000259457::2 ENST00000441097::2
PSMB7	PSMB7_2389_0	24	9	124414875	124414898	plus	TTTC CGGACCTTTGGAAGCTTGTA	CGGACCTTTGGAAGCTTGTA	ENSG00000136930::PSMB7	_ENST00000259457_ENST00000498485_ENST00000441097_ENST00000466951	ENST00000441097::2 ENST00000259457::2 ENST00000466951::2 ENST00000498485::2
PSMC2	PSMC2_134_0	24	7	103347697	103347720	plus	TTTG GAGCTGCTAAAATGCCGGAT	GAGCTGCTAAAATGCCGGAT	ENSG00000161057::PSMC2	_ENST00000457587_ENST00000425206_ENST00000435765_ENST00000292644	ENST00000435765::2 ENST00000425206::2 ENST00000457587::2 ENST00000292644::1
PSMC2	PSMC2_360_0	24	7	103353929	103353952	minus	TTTC AACAAGGCAATATCCCCCTC	AACAAGGCAATATCCCCCTC	ENSG00000170615::SLC26A5_ENSG00000161057::PSMC2	_ENST00000457587_ENST00000460021_ENST00000425206_ENST00000435765_ENST00000292644	ENST00000460021::1 ENST00000292644::2 ENST00000457587::3 ENST00000425206::3 ENST00000435765::3
PSMC2	PSMC2_359_0	24	7	103353915	103353938	plus	TTTC AGCTCTGGATGAGGGGGATA	AGCTCTGGATGAGGGGGATA	ENSG00000161057::PSMC2_ENSG00000170615::SLC26A5	_ENST00000457587_ENST00000460021_ENST00000425206_ENST00000435765_ENST00000292644	ENST00000457587::3 ENST00000435765::3 ENST00000425206::3 ENST00000460021::1 ENST00000292644::2
PSMC3	PSMC3_115_0	24	11	47425185	47425208	plus	TTTA TCTTGTCCTTCATGGCTTGG	TCTTGTCCTTCATGGCTTGG	ENSG00000165916::PSMC3	_ENST00000602866_ENST00000530887_ENST00000619920_ENST00000298852_ENST00000524447_ENST00000530651_ENST00000531051_ENST00000526993_ENST00000527906_ENST00000531653_ENST00000528362	ENST00000531051::3 ENST00000530651::3 ENST00000530887::3 ENST00000527906::3 ENST00000619920::3 ENST00000526993::3 ENST00000524447::3 ENST00000602866::3 ENST00000298852::3 ENST00000531653::3 ENST00000528362::3
PSMC3	PSMC3_97_0	24	11	47424044	47424067	minus	TTTG GACAAGCAGATCCAGGAGGT	GACAAGCAGATCCAGGAGGT	ENSG00000165916::PSMC3	_ENST00000602866_ENST00000619920_ENST00000298852_ENST00000530887_ENST00000530912_ENST00000530651_ENST00000531051_ENST00000527906	ENST00000298852::6 ENST00000531051::5 ENST00000530912::5 ENST00000527906::6 ENST00000619920::6 ENST00000530651::6 ENST00000530887::6 ENST00000602866::6
PSMC3	PSMC3_75_0	24	11	47422903	47422926	plus	TTTG GAGGTTGGATCCCCAAGTTC	GAGGTTGGATCCCCAAGTTC	ENSG00000165916::PSMC3	_ENST00000602866_ENST00000619920_ENST00000298852_ENST00000524447_ENST00000530912_ENST00000530887_ENST00000530651_ENST00000531051	ENST00000530887::7 ENST00000530912::6 ENST00000298852::7 ENST00000530651::7 ENST00000602866::7 ENST00000524447::7 ENST00000531051::6 ENST00000619920::7
PSMD12	PSMD12_565_0	24	17	67350291	67350314	plus	TTTC CTCAACATAAGTACAGCACT	CTCAACATAAGTACAGCACT	ENSG00000197170::PSMD12	_ENST00000356126_ENST00000584008_ENST00000357146_ENST00000581618_ENST00000584289_ENST00000579365	ENST00000584008::6 ENST00000356126::4 ENST00000581618::4 ENST00000357146::3 ENST00000579365::5 ENST00000584289::4
PSMD12	PSMD12_563_0	24	17	67350224	67350247	plus	TTTA CCTTGCCTTCGGTAACCATT	CCTTGCCTTCGGTAACCATT	ENSG00000197170::PSMD12	_ENST00000356126_ENST00000584008_ENST00000357146_ENST00000584289	ENST00000584008::6 ENST00000584289::4 ENST00000356126::4 ENST00000357146::3
PSMD12	PSMD12_998_0	24	17	67361240	67361263	plus	TTTC AATGATTTGTTACACAACCT	AATGATTTGTTACACAACCT	ENSG00000197170::PSMD12	_ENST00000584008_ENST00000579365	ENST00000584008::3 ENST00000579365::2
PSMD13	PSMD13_94_0	24	11	239032	239055	plus	TTTG TGCAGGATCCGTGCTTTGCC	TGCAGGATCCGTGCTTTGCC	ENSG00000185627::PSMD13	_ENST00000532097_ENST00000621534_ENST00000529372_ENST00000534590_ENST00000352303_ENST00000525665_ENST00000382671	ENST00000529372::2 ENST00000525665::2 ENST00000534590::2 ENST00000352303::2 ENST00000621534::2 ENST00000532097::2 ENST00000382671::2
PSMD13	PSMD13_299_0	24	11	244446	244469	plus	TTTC TGGAAAAGACTCGTGAGAAG	TGGAAAAGACTCGTGAGAAG	ENSG00000185627::PSMD13	_ENST00000534590_ENST00000532097_ENST00000529372_ENST00000431206_ENST00000528906_ENST00000621534_ENST00000527047_ENST00000525665_ENST00000352303_ENST00000526783_ENST00000382671	ENST00000532097::5 ENST00000529372::5 ENST00000431206::3 ENST00000534590::3 ENST00000382671::4 ENST00000528906::3 ENST00000527047::4 ENST00000352303::5 ENST00000621534::5 ENST00000525665::4 ENST00000526783::1
PSMD13	PSMD13_297_0	24	11	244419	244442	plus	TTTC CAGATCCTAATGTGGCTCTT	CAGATCCTAATGTGGCTCTT	ENSG00000185627::PSMD13	_ENST00000534590_ENST00000532097_ENST00000529372_ENST00000431206_ENST00000528906_ENST00000621534_ENST00000527047_ENST00000525665_ENST00000352303_ENST00000526783_ENST00000382671	ENST00000529372::5 ENST00000431206::3 ENST00000532097::5 ENST00000534590::3 ENST00000528906::3 ENST00000382671::4 ENST00000527047::4 ENST00000525665::4 ENST00000352303::5 ENST00000621534::5 ENST00000526783::1
PSMD14	PSMD14_474_0	24	2	161318815	161318838	plus	TTTC TAGAAATATGGACAGACTTC	TAGAAATATGGACAGACTTC	ENSG00000115233::PSMD14	_ENST00000409682_ENST00000478123_ENST00000437630	ENST00000437630::3 ENST00000409682::3 ENST00000478123::3
PSMD14	PSMD14_3577_0	24	2	161385457	161385480	plus	TTTA CAGGTTGTTATTGATGCCTT	CAGGTTGTTATTGATGCCTT	ENSG00000115233::PSMD14	_ENST00000409682_ENST00000477232	ENST00000477232::1 ENST00000409682::8
PSMD14	PSMD14_3578_0	24	2	161385507	161385530	minus	TTTG TCTTGGTTCATGTCCTAAGA	TCTTGGTTCATGTCCTAAGA	ENSG00000115233::PSMD14	_ENST00000409682_ENST00000477232	ENST00000477232::1 ENST00000409682::8
PSMD1	PSMD1_189_0	24	2	231061257	231061280	plus	TTTC TCATAGCTGGAATTATTTCT	TCATAGCTGGAATTATTTCT	ENSG00000173692::PSMD1	_ENST00000619128_ENST00000308696_ENST00000373635_ENST00000431051_ENST00000440838_ENST00000409643	ENST00000431051::2 ENST00000308696::2 ENST00000409643::2 ENST00000373635::2 ENST00000619128::2 ENST00000440838::2
PSMD1	PSMD1_190_0	24	2	231061276	231061299	plus	TTTC TCTTCTGGATGAAGATGAAC	TCTTCTGGATGAAGATGAAC	ENSG00000173692::PSMD1	_ENST00000619128_ENST00000308696_ENST00000373635_ENST00000431051_ENST00000440838_ENST00000409643	ENST00000409643::2 ENST00000373635::2 ENST00000619128::2 ENST00000440838::2 ENST00000431051::2 ENST00000308696::2
PSMD1	PSMD1_430_0	24	2	231066908	231066931	minus	TTTG GTGTAGTGATCAATGCATTT	GTGTAGTGATCAATGCATTT	ENSG00000173692::PSMD1	_ENST00000444007_ENST00000308696_ENST00000373635_ENST00000431051_ENST00000440838_ENST00000409643_ENST00000619128	ENST00000619128::5 ENST00000308696::5 ENST00000409643::5 ENST00000444007::1 ENST00000440838::5 ENST00000373635::5 ENST00000431051::4
PSMD4	PSMD4_294_0	24	1	151264883	151264906	plus	TTTG TGGGAAGCCCAGTGGAGGAC	TGGGAAGCCCAGTGGAGGAC	ENSG00000159352::PSMD4	_ENST00000368884_ENST00000462970_ENST00000368881_ENST00000437736_ENST00000476855_ENST00000469786_ENST00000445776	ENST00000462970::4 ENST00000368884::4 ENST00000469786::3 ENST00000437736::4 ENST00000445776::1 ENST00000368881::4 ENST00000476855::4
PSMD4	PSMD4_274_0	24	1	151263899	151263922	plus	TTTC CTACATCCCAGTGACTGTGA	CTACATCCCAGTGACTGTGA	ENSG00000159352::PSMD4	_ENST00000368884_ENST00000469786_ENST00000368881_ENST00000462970_ENST00000437736_ENST00000476855	ENST00000476855::3 ENST00000368884::3 ENST00000368881::3 ENST00000462970::3 ENST00000437736::3 ENST00000469786::2
PSMD4	PSMD4_301_0	24	1	151265151	151265174	minus	TTTC ACCAGCTGGGAAGAAGGGGA	ACCAGCTGGGAAGAAGGGGA	ENSG00000159352::PSMD4	_ENST00000368884_ENST00000462970_ENST00000476855_ENST00000368881_ENST00000437736_ENST00000445776	ENST00000368884::5 ENST00000445776::2 ENST00000368881::5 ENST00000476855::5 ENST00000437736::5 ENST00000462970::4
PUF60	PUF60_75_0	24	CHR_HSCHR8_3_CTG7	143811329	143811352	plus	TTTC CATTTGTCTCCCGCTGCCAC	CATTTGTCTCCCGCTGCCAC	ENSG00000274081::PUF60	_ENST00000632872_ENST00000633206_ENST00000631439_ENST00000632444_ENST00000632477_ENST00000632085_ENST00000632840_ENST00000633177_ENST00000633617_ENST00000631813_ENST00000632399_ENST00000632152_ENST00000631628_ENST00000632414_ENST00000633663_ENST00000620341_ENST00000612237	ENST00000631439::1 ENST00000632840::1 ENST00000632399::2 ENST00000620341::2 ENST00000612237::2 ENST00000633206::1 ENST00000633177::2 ENST00000633663::1 ENST00000632085::1 ENST00000632444::1 ENST00000633617::2 ENST00000631813::2 ENST00000632152::2 ENST00000632872::1 ENST00000631628::1 ENST00000632414::1 ENST00000632477::1
PUF60	PUF60_76_0	24	CHR_HSCHR8_3_CTG7	143811335	143811358	plus	TTTG TCTCCCGCTGCCACCACTGC	TCTCCCGCTGCCACCACTGC	ENSG00000274081::PUF60	_ENST00000632872_ENST00000633206_ENST00000631439_ENST00000632444_ENST00000632477_ENST00000632085_ENST00000632840_ENST00000633177_ENST00000633617_ENST00000631813_ENST00000632399_ENST00000632152_ENST00000631628_ENST00000632414_ENST00000633663_ENST00000620341_ENST00000612237	ENST00000612237::2 ENST00000633206::1 ENST00000631439::1 ENST00000632840::1 ENST00000632399::2 ENST00000620341::2 ENST00000631813::2 ENST00000632152::2 ENST00000632872::1 ENST00000632085::1 ENST00000632444::1 ENST00000633617::2 ENST00000632414::1 ENST00000631628::1 ENST00000632477::1 ENST00000633663::1 ENST00000633177::2
PUF60	PUF60_22_0	24	CHR_HSCHR8_3_CTG7	143805413	143805436	minus	TTTG GCCCCATCAAGAGCATCGAC	GCCCCATCAAGAGCATCGAC	ENSG00000274081::PUF60	_ENST00000632840_ENST00000632872_ENST00000632796_ENST00000631439_ENST00000632444_ENST00000633206_ENST00000632085_ENST00000632993_ENST00000634206_ENST00000633672_ENST00000632477_ENST00000633797_ENST00000633177_ENST00000633617_ENST00000631813_ENST00000632036_ENST00000620341_ENST00000632399_ENST00000632414_ENST00000620953_ENST00000612237	ENST00000632872::5 ENST00000633797::1 ENST00000632399::6 ENST00000632085::5 ENST00000633206::4 ENST00000612237::5 ENST00000632796::4 ENST00000633672::5 ENST00000634206::3 ENST00000633617::5 ENST00000631813::5 ENST00000632840::4 ENST00000620953::5 ENST00000632414::5 ENST00000632993::1 ENST00000632036::2 ENST00000632444::5 ENST00000631439::4 ENST00000632477::4 ENST00000633177::6 ENST00000620341::6
QARS	QARS_180_0	24	3	49104439	49104462	plus	TTTG TCAATGGTGGAACCCAGGGT	TCAATGGTGGAACCCAGGGT	ENSG00000172053::QARS	_ENST00000482438_ENST00000306125_ENST00000482261_ENST00000452739_ENST00000464962_ENST00000479495_ENST00000470619_ENST00000414533_ENST00000417025_ENST00000430182_ENST00000418549	ENST00000430182::2 ENST00000452739::2 ENST00000417025::2 ENST00000482261::2 ENST00000482438::2 ENST00000479495::2 ENST00000306125::2 ENST00000418549::2 ENST00000464962::1 ENST00000470619::3 ENST00000414533::2
QARS	QARS_72_0	24	3	49098654	49098677	minus	TTTA AGCGCCTGGCTTGGGGCCAG	AGCGCCTGGCTTGGGGCCAG	ENSG00000172053::QARS	_ENST00000482248_ENST00000494984_ENST00000466179_ENST00000453392_ENST00000306125_ENST00000464962_ENST00000414533_ENST00000430182_ENST00000459870_ENST00000470113	ENST00000470113::3 ENST00000453392::5 ENST00000414533::20 ENST00000459870::1 ENST00000482248::3 ENST00000430182::20 ENST00000494984::1 ENST00000306125::20 ENST00000466179::2 ENST00000464962::19
QARS	QARS_78_0	24	3	49098903	49098926	minus	TTTG CACCCATTGTCTTCATTGAG	CACCCATTGTCTTCATTGAG	ENSG00000172053::QARS	_ENST00000453392_ENST00000459870_ENST00000482248_ENST00000430182_ENST00000306125_ENST00000414533_ENST00000470113_ENST00000464962_ENST00000466179	ENST00000466179::1 ENST00000464962::18 ENST00000414533::19 ENST00000306125::19 ENST00000470113::2 ENST00000453392::4 ENST00000459870::1 ENST00000430182::19 ENST00000482248::2
RACGAP1	RACGAP1_1403_0	24	12	50016639	50016662	plus	TTTC CTTCACTGAGAATCTCCACC	CTTCACTGAGAATCTCCACC	ENSG00000161800::RACGAP1	_ENST00000427314_ENST00000312377_ENST00000454520_ENST00000551016_ENST00000547905_ENST00000548598_ENST00000552310_ENST00000550149_ENST00000546786_ENST00000548824_ENST00000548644_ENST00000546723_ENST00000552921_ENST00000548247_ENST00000551260_ENST00000546764_ENST00000551876_ENST00000549777_ENST00000550651_ENST00000552004	ENST00000546723::2 ENST00000551016::1 ENST00000548644::3 ENST00000552004::3 ENST00000454520::2 ENST00000547905::4 ENST00000427314::4 ENST00000549777::3 ENST00000546764::3 ENST00000550651::3 ENST00000548824::2 ENST00000551260::2 ENST00000551876::2 ENST00000552921::2 ENST00000548598::2 ENST00000546786::2 ENST00000548247::3 ENST00000312377::2 ENST00000552310::2 ENST00000550149::2
RACGAP1	RACGAP1_1040_0	24	12	50006470	50006493	plus	TTTG ATCTCTACATCCACCTGATT	ATCTCTACATCCACCTGATT	ENSG00000161800::RACGAP1	_ENST00000427314_ENST00000312377_ENST00000454520_ENST00000551016_ENST00000547905_ENST00000552310_ENST00000546595_ENST00000551145_ENST00000548824_ENST00000552157_ENST00000546723_ENST00000548644_ENST00000551260_ENST00000552921_ENST00000551876_ENST00000546764_ENST00000549777_ENST00000550651_ENST00000552004	ENST00000546764::4 ENST00000312377::3 ENST00000552157::2 ENST00000546595::2 ENST00000454520::3 ENST00000549777::4 ENST00000552004::4 ENST00000551260::3 ENST00000551145::2 ENST00000427314::5 ENST00000551016::2 ENST00000552921::3 ENST00000546723::3 ENST00000550651::4 ENST00000548824::3 ENST00000552310::3 ENST00000548644::4 ENST00000547905::5 ENST00000551876::3
RACGAP1	RACGAP1_1042_0	24	12	50006542	50006565	plus	TTTC ATCAAAAGATCCTTGTATTT	ATCAAAAGATCCTTGTATTT	ENSG00000161800::RACGAP1	_ENST00000427314_ENST00000312377_ENST00000454520_ENST00000551016_ENST00000547905_ENST00000552310_ENST00000546595_ENST00000551145_ENST00000548824_ENST00000552157_ENST00000546723_ENST00000548644_ENST00000551260_ENST00000552921_ENST00000551876_ENST00000546764_ENST00000549777_ENST00000550651_ENST00000552004	ENST00000552157::2 ENST00000546764::4 ENST00000312377::3 ENST00000454520::3 ENST00000546595::2 ENST00000549777::4 ENST00000552004::4 ENST00000551260::3 ENST00000551145::2 ENST00000427314::5 ENST00000550651::4 ENST00000546723::3 ENST00000548824::3 ENST00000552921::3 ENST00000551016::2 ENST00000547905::5 ENST00000548644::4 ENST00000551876::3 ENST00000552310::3
RAD21	RAD21_1057_0	24	8	116866700	116866723	plus	TTTA CTGAGAACAAAATGTGCGTA	CTGAGAACAAAATGTGCGTA	ENSG00000164754::RAD21	_ENST00000297338_ENST00000517485_ENST00000520992_ENST00000523547_ENST00000519837_ENST00000522699_ENST00000519469	ENST00000297338::2 ENST00000520992::2 ENST00000523547::2 ENST00000522699::2 ENST00000519469::1 ENST00000517485::2 ENST00000519837::2
RAD21	RAD21_866_0	24	8	116863116	116863139	minus	TTTC GGCCAGGTATTGTTAAACTT	GGCCAGGTATTGTTAAACTT	ENSG00000164754::RAD21	_ENST00000297338_ENST00000519469_ENST00000517485_ENST00000520992_ENST00000523547_ENST00000519837_ENST00000522699	ENST00000519837::3 ENST00000297338::3 ENST00000520992::3 ENST00000522699::3 ENST00000517485::3 ENST00000519469::2 ENST00000523547::3
RAD21	RAD21_867_0	24	8	116863119	116863142	plus	TTTA ACAATACCTGGCCGAAAAGC	ACAATACCTGGCCGAAAAGC	ENSG00000164754::RAD21	_ENST00000297338_ENST00000519469_ENST00000517485_ENST00000520992_ENST00000523547_ENST00000519837_ENST00000522699	ENST00000517485::3 ENST00000522699::3 ENST00000523547::3 ENST00000519469::2 ENST00000519837::3 ENST00000520992::3 ENST00000297338::3
RAE1	RAE1_111_0	24	20	57354066	57354089	plus	TTTG GAACCAGTGGGACCAGCATG	GAACCAGTGGGACCAGCATG	ENSG00000101146::RAE1	_ENST00000395841_ENST00000411894_ENST00000527947_ENST00000371242_ENST00000492498_ENST00000395840_ENST00000429339_ENST00000452119	ENST00000395840::2 ENST00000452119::2 ENST00000411894::3 ENST00000527947::2 ENST00000371242::2 ENST00000395841::2 ENST00000492498::2 ENST00000429339::2
RAE1	RAE1_109_0	24	20	57354027	57354050	plus	TTTA GGTTCAAAATGAGCCTGTTT	GGTTCAAAATGAGCCTGTTT	ENSG00000101146::RAE1	_ENST00000395841_ENST00000411894_ENST00000527947_ENST00000371242_ENST00000492498_ENST00000395840_ENST00000429339_ENST00000452119	ENST00000411894::3 ENST00000527947::2 ENST00000371242::2 ENST00000395840::2 ENST00000452119::2 ENST00000492498::2 ENST00000429339::2 ENST00000395841::2
RAE1	RAE1_112_0	24	20	57354090	57354113	plus	TTTG GCAGTGCAACTACAGACAAT	GCAGTGCAACTACAGACAAT	ENSG00000101146::RAE1	_ENST00000395841_ENST00000411894_ENST00000527947_ENST00000371242_ENST00000492498_ENST00000395840_ENST00000429339_ENST00000452119	ENST00000395841::2 ENST00000429339::2 ENST00000492498::2 ENST00000452119::2 ENST00000395840::2 ENST00000371242::2 ENST00000527947::2 ENST00000411894::3
RBM46	RBM46_707_0	24	4	154796742	154796765	minus	TTTC TTCATTCATGGTTGCAGTTC	TTCATTCATGGTTGCAGTTC	ENSG00000151962::RBM46	_ENST00000514866_ENST00000510397_ENST00000281722_ENST00000512640	ENST00000512640::2 ENST00000281722::2 ENST00000510397::2 ENST00000514866::2
RBM46	RBM46_709_0	24	4	154796771	154796794	minus	TTTA CTGCATCCATTTGTTCCATC	CTGCATCCATTTGTTCCATC	ENSG00000151962::RBM46	_ENST00000514866_ENST00000510397_ENST00000281722_ENST00000512640	ENST00000512640::2 ENST00000281722::2 ENST00000510397::2 ENST00000514866::2
RBM46	RBM46_706_0	24	4	154796737	154796760	plus	TTTA GGAACTGCAACCATGAATGA	GGAACTGCAACCATGAATGA	ENSG00000151962::RBM46	_ENST00000514866_ENST00000510397_ENST00000281722_ENST00000512640	ENST00000514866::2 ENST00000510397::2 ENST00000281722::2 ENST00000512640::2
RBM8A	RBM8A_316_0	24	1	145927004	145927027	minus	TTTG GCTCCGGTGAGTGTGGGGAA	GCTCCGGTGAGTGTGGGGAA	ENSG00000265241::RBM8A_ENSG00000234222::RP11-315I20.1	_ENST00000498663_ENST00000634161_ENST00000484825_ENST00000583313_ENST00000632555_ENST00000369307	ENST00000369307::2 ENST00000632555::2 ENST00000583313::2 ENST00000484825::2 ENST00000498663::2 ENST00000634161::3
RBM8A	RBM8A_315_0	24	1	145927003	145927026	plus	TTTC CCCACACTCACCGGAGCCAA	CCCACACTCACCGGAGCCAA	ENSG00000265241::RBM8A_ENSG00000234222::RP11-315I20.1	_ENST00000498663_ENST00000634161_ENST00000484825_ENST00000583313_ENST00000632555_ENST00000369307	ENST00000632555::2 ENST00000583313::2 ENST00000498663::2 ENST00000484825::2 ENST00000634161::3 ENST00000369307::2
RBM8A	RBM8A_15_0	24	1	145917744	145917767	plus	TTTC TGTAACTCAGGACTGGCTCC	TGTAACTCAGGACTGGCTCC	ENSG00000131779::PEX11B_ENSG00000265241::RBM8A	_ENST00000369306_ENST00000537888_ENST00000634130	ENST00000537888::2 ENST00000634130::4 ENST00000369306::2
RBMX	RBMX_870_0	24	X	136872313	136872336	minus	TTTG CTCATTATGGTCGTGGAGTG	CTCATTATGGTCGTGGAGTG	ENSG00000147274::RBMX	_ENST00000431446_ENST00000561733_ENST00000568578_ENST00000496459_ENST00000419968	ENST00000561733::2 ENST00000568578::7 ENST00000496459::2 ENST00000431446::7 ENST00000419968::8
RBMX	RBMX_1030_0	24	X	136875461	136875484	plus	TTTC TATTACCTGTCTTTAGTAGA	TATTACCTGTCTTTAGTAGA	ENSG00000147274::RBMX	_ENST00000431446_ENST00000568578_ENST00000419968_ENST00000320676_ENST00000464781_ENST00000562646_ENST00000565438	ENST00000431446::4 ENST00000562646::6 ENST00000419968::5 ENST00000464781::5 ENST00000320676::6 ENST00000565438::4 ENST00000568578::5
RBMX	RBMX_869_0	24	X	136872290	136872313	plus	TTTA TCTACTGTGAATCAATCAGC	TCTACTGTGAATCAATCAGC	ENSG00000147274::RBMX	_ENST00000431446_ENST00000561733_ENST00000568578_ENST00000496459_ENST00000419968	ENST00000419968::8 ENST00000568578::7 ENST00000561733::2 ENST00000431446::7 ENST00000496459::2
RBPJL	RBPJL_37_0	24	20	45308165	45308188	plus	TTTG ACTCACCTGAGCCTGCAGGA	ACTCACCTGAGCCTGCAGGA	ENSG00000124232::RBPJL_ENSG00000124159::MATN4	_ENST00000360607_ENST00000372743_ENST00000372741_ENST00000343694_ENST00000353917_ENST00000537548	ENST00000537548::2 ENST00000360607::1 ENST00000372741::2 ENST00000353917::1 ENST00000343694::2 ENST00000372743::2
RBPJL	RBPJL_144_0	24	20	45314023	45314046	plus	TTTG TCCCCCAGCTGATGGGCACT	TCCCCCAGCTGATGGGCACT	ENSG00000124232::RBPJL	_ENST00000372743_ENST00000343694_ENST00000372741_ENST00000464504	ENST00000372741::8 ENST00000464504::1 ENST00000372743::8 ENST00000343694::8
RBPJL	RBPJL_181_0	24	20	45316272	45316295	plus	TTTC CTTCAGCACCAGCCTGGCGT	CTTCAGCACCAGCCTGGCGT	ENSG00000124232::RBPJL	_ENST00000372743_ENST00000622729_ENST00000343694_ENST00000372741_ENST00000464504	ENST00000622729::1 ENST00000464504::3 ENST00000372741::10 ENST00000343694::10 ENST00000372743::10
RBX1	RBX1_6_0	24	22	40951391	40951414	plus	TTTC CAAAATGGCGGCAGCGATGG	CAAAATGGCGGCAGCGATGG	ENSG00000100387::RBX1	_ENST00000476110_ENST00000216225	ENST00000216225::1 ENST00000476110::1
RBX1	RBX1_7_0	24	22	40951450	40951473	minus	TTTC ACTTCAAAGCGCTTCTTGCC	ACTTCAAAGCGCTTCTTGCC	ENSG00000100387::RBX1	_ENST00000476110_ENST00000216225	ENST00000216225::1 ENST00000476110::1
RBX1	RBX1_508_0	24	22	40967860	40967883	minus	TTTG GAATTCCCACTCTCTGTTGT	GAATTCCCACTCTCTGTTGT	ENSG00000100387::RBX1	_ENST00000216225_ENST00000467617	ENST00000216225::4 ENST00000467617::1
RCC1	RCC1_614_0	24	1	28529867	28529890	minus	TTTA GCTATGCGCTTGGGTGACAT	GCTATGCGCTTGGGTGACAT	ENSG00000180198::RCC1	_ENST00000398958_ENST00000373833_ENST00000434290_ENST00000427469_ENST00000411533_ENST00000373832_ENST00000419074_ENST00000373831_ENST00000486790_ENST00000430407	ENST00000373831::2 ENST00000373832::2 ENST00000430407::2 ENST00000411533::2 ENST00000373833::5 ENST00000419074::3 ENST00000486790::2 ENST00000434290::5 ENST00000398958::4 ENST00000427469::4
RCC1	RCC1_613_0	24	1	28529852	28529875	plus	TTTC AGGACAGGAAGATGTCACCC	AGGACAGGAAGATGTCACCC	ENSG00000180198::RCC1	_ENST00000398958_ENST00000373833_ENST00000434290_ENST00000427469_ENST00000411533_ENST00000373832_ENST00000419074_ENST00000373831_ENST00000486790_ENST00000430407	ENST00000398958::4 ENST00000434290::5 ENST00000427469::4 ENST00000373831::2 ENST00000373832::2 ENST00000430407::2 ENST00000411533::2 ENST00000373833::5 ENST00000419074::3 ENST00000486790::2
RCC1	RCC1_615_0	24	1	28529900	28529923	minus	TTTG GGGATGGCATCTGCTGGGGG	GGGATGGCATCTGCTGGGGG	ENSG00000180198::RCC1	_ENST00000398958_ENST00000373833_ENST00000434290_ENST00000427469_ENST00000411533_ENST00000373832_ENST00000419074_ENST00000373831_ENST00000486790_ENST00000430407	ENST00000373832::2 ENST00000373831::2 ENST00000430407::2 ENST00000411533::2 ENST00000373833::5 ENST00000419074::3 ENST00000486790::2 ENST00000427469::4 ENST00000434290::5 ENST00000398958::4
REG3A	REG3A_1_2675	24	2	79159339	79159362	minus	TTTC CTGCCTCATGCTGCTGTCTC	CTGCCTCATGCTGCTGTCTC	ENSG00000172016::REG3A_ENSG00000224879::AC011754.1	_ENST00000409839_ENST00000464746_ENST00000393878_ENST00000305165_ENST00000490901	ENST00000409839::2 ENST00000490901::1 ENST00000393878::1 ENST00000464746::2 ENST00000305165::2
REG3A	REG3A_0_2140	24	2	79158658	79158681	minus	TTTG TCACCAAAATCCTGGACAGA	TCACCAAAATCCTGGACAGA	ENSG00000172016::REG3A_ENSG00000224879::AC011754.1	_ENST00000490901_ENST00000409839_ENST00000393878_ENST00000305165	ENST00000409839::3 ENST00000393878::2 ENST00000305165::3 ENST00000490901::2
REG3A	REG3A_2_2140	24	2	79158720	79158743	plus	TTTG GGACAGCGGATCCGTGCAGA	GGACAGCGGATCCGTGCAGA	ENSG00000172016::REG3A_ENSG00000224879::AC011754.1	_ENST00000490901_ENST00000409839_ENST00000393878_ENST00000305165	ENST00000305165::3 ENST00000393878::2 ENST00000409839::3 ENST00000490901::2
RESP18	RESP18_1_3868	24	2	219330805	219330828	minus	TTTG CCACCCCAGTCTTCCAGCAT	CCACCCCAGTCTTCCAGCAT	ENSG00000182698::RESP18	_ENST00000470719_ENST00000333527_ENST00000392083	ENST00000392083::2 ENST00000333527::3 ENST00000470719::1
RESP18	RESP18_0_3868	24	2	219330782	219330805	minus	TTTA CAGGTTGTGCTCCAGCAGAT	CAGGTTGTGCTCCAGCAGAT	ENSG00000182698::RESP18	_ENST00000470719_ENST00000333527_ENST00000392083	ENST00000470719::1 ENST00000333527::3 ENST00000392083::2
RESP18	RESP18_2_3868	24	2	219330822	219330845	minus	TTTG GCCCCTCCAAGGATTTGCCA	GCCCCTCCAAGGATTTGCCA	ENSG00000182698::RESP18	_ENST00000470719_ENST00000333527_ENST00000392083	ENST00000470719::1 ENST00000333527::3 ENST00000392083::2
RFK	RFK_184_0	24	9	76388543	76388566	minus	TTTG ATTCTTTAGGTAAGTTCTTA	ATTCTTTAGGTAAGTTCTTA	ENSG00000135002::RFK	_ENST00000479197_ENST00000376736_ENST00000490113_ENST00000476087_ENST00000483155_ENST00000472900	ENST00000472900::2 ENST00000479197::2 ENST00000483155::3 ENST00000376736::3 ENST00000490113::3 ENST00000476087::3
RFK	RFK_167_0	24	9	76388220	76388243	minus	TTTC AAAATGTGTGAAGTTTGAGA	AAAATGTGTGAAGTTTGAGA	ENSG00000135002::RFK	_ENST00000490113_ENST00000479197	ENST00000479197::2 ENST00000490113::4
RFK	RFK_169_0	24	9	76388246	76388269	plus	TTTC ATTAACTTCATACCGCTGGA	ATTAACTTCATACCGCTGGA	ENSG00000135002::RFK	_ENST00000490113_ENST00000479197	ENST00000490113::4 ENST00000479197::2
RFPL4B	RFPL4B_1_2836	24	6	112349694	112349717	minus	TTTG GCCATGGTTCTTAAGGGTTA	GCCATGGTTCTTAAGGGTTA	ENSG00000251258::RFPL4B_ENSG00000281613::RP11-506B6.7	_ENST00000590673_ENST00000587816_ENST00000585611_ENST00000441065	ENST00000590673::4 ENST00000587816::5 ENST00000441065::3 ENST00000585611::5
RFPL4B	RFPL4B_2_2836	24	6	112349759	112349782	plus	TTTC TCCTGTTCCATTTCTCTCTC	TCCTGTTCCATTTCTCTCTC	ENSG00000251258::RFPL4B_ENSG00000281613::RP11-506B6.7	_ENST00000590673_ENST00000587816_ENST00000585611_ENST00000441065	ENST00000585611::5 ENST00000587816::5 ENST00000590673::4 ENST00000441065::3
RFPL4B	RFPL4B_4_2836	24	6	112349802	112349825	plus	TTTG ATTGCATCCAGAGGTATATA	ATTGCATCCAGAGGTATATA	ENSG00000251258::RFPL4B_ENSG00000281613::RP11-506B6.7	_ENST00000587816_ENST00000585611_ENST00000441065	ENST00000585611::5 ENST00000441065::3 ENST00000587816::5
RHEB	RHEB_214_0	24	7	151471376	151471399	plus	TTTA TAAAAGCTACATACCTTTCC	TAAAAGCTACATACCTTTCC	ENSG00000106615::RHEB	_ENST00000262187_ENST00000478470_ENST00000472642_ENST00000496004_ENST00000470072	ENST00000262187::6 ENST00000470072::1 ENST00000472642::6 ENST00000496004::6 ENST00000478470::7
[truncated: 626 more rows]
