# Supplementary material for: Pooled library screening with multiplexed Cpf1 library
Source: Nat Commun. 2019 Jul 17;10:3144. doi: 10.1038/s41467-019-10963-x (PMC6637147; doi:10.1038/s41467-019-10963-x)
Supplement: Supplementary file 5 — Supplementary Dataset 3 [file 41467_2019_10963_MOESM5_ESM.xlsx]

## Sheet: synthesis - order
Gene	Name	Length	Chromosome	Start	End	Strand	Nucleotide sequence	sgRNA sequence	Gene Name	Transcripts	Transcript:: Exon
AARS	AARS_1406_0	23	16	70261116	70261138	minus	AGAATGCTCAGGTCCGAGGA GGG	AGAATGCTCAGGTCCGAGGA	ENSG00000090861::AARS	_ENST00000261772_ENST00000565361_ENST00000564359_ENST00000569790_ENST00000567490	ENST00000567490::1 ENST00000569790::3 ENST00000565361::2 ENST00000564359::3 ENST00000261772::13
AARS	AARS_1405_0	23	16	70261103	70261125	plus	TGTGTAGCACATACCCTCCT CGG	TGTGTAGCACATACCCTCCT	ENSG00000090861::AARS	_ENST00000261772_ENST00000565361_ENST00000564359_ENST00000569790_ENST00000567490	ENST00000567490::1 ENST00000565361::2 ENST00000569790::3 ENST00000261772::13 ENST00000564359::3
AARS	AARS_1401_0	23	16	70261073	70261095	minus	CATCTACGGTGACCTGAAAG TGG	CATCTACGGTGACCTGAAAG	ENSG00000090861::AARS	_ENST00000261772_ENST00000565361_ENST00000564359_ENST00000569790_ENST00000567490	ENST00000564359::3 ENST00000261772::13 ENST00000567490::1 ENST00000569790::3 ENST00000565361::2
ACCSL	ACCSL_71_0	23	11	44048067	44048089	minus	CGGCCTCTCCTCTGACCAGA GGG	CGGCCTCTCCTCTGACCAGA	ENSG00000205126::ACCSL	_ENST00000378832_ENST00000527145	ENST00000378832::1 ENST00000527145::1
ACCSL	ACCSL_62_0	23	11	44048026	44048048	plus	ATACCCGGAGTATGAGTCAT CGG	ATACCCGGAGTATGAGTCAT	ENSG00000205126::ACCSL	_ENST00000378832_ENST00000527145	ENST00000527145::1 ENST00000378832::1
ACCSL	ACCSL_89_0	23	11	44048188	44048210	plus	AGGGCCTGTCGCTGGAGGAA AGG	AGGGCCTGTCGCTGGAGGAA	ENSG00000205126::ACCSL	_ENST00000378832_ENST00000527145	ENST00000378832::1 ENST00000527145::1
ACTL6A	ACTL6A_786_0	23	3	179569867	179569889	plus	GAGAGCTGGTTATGCTGGTG AGG	GAGAGCTGGTTATGCTGGTG	ENSG00000136518::ACTL6A	_ENST00000392662_ENST00000487978_ENST00000429709_ENST00000450518_ENST00000468767_ENST00000491202_ENST00000490364_ENST00000494843	ENST00000487978::1 ENST00000490364::2 ENST00000494843::2 ENST00000491202::2 ENST00000450518::2 ENST00000468767::2 ENST00000429709::2 ENST00000392662::2
ACTL6A	ACTL6A_784_0	23	3	179569857	179569879	minus	ATAACCAGCTCTCACAGTAT AGG	ATAACCAGCTCTCACAGTAT	ENSG00000136518::ACTL6A	_ENST00000392662_ENST00000487978_ENST00000429709_ENST00000450518_ENST00000468767_ENST00000491202_ENST00000490364_ENST00000494843	ENST00000392662::2 ENST00000429709::2 ENST00000491202::2 ENST00000490364::2 ENST00000494843::2 ENST00000487978::1 ENST00000450518::2 ENST00000468767::2
ACTL6A	ACTL6A_783_0	23	3	179569853	179569875	plus	GGATCCTATACTGTGAGAGC TGG	GGATCCTATACTGTGAGAGC	ENSG00000136518::ACTL6A	_ENST00000392662_ENST00000487978_ENST00000429709_ENST00000450518_ENST00000468767_ENST00000491202_ENST00000490364_ENST00000494843	ENST00000429709::2 ENST00000392662::2 ENST00000468767::2 ENST00000450518::2 ENST00000490364::2 ENST00000487978::1 ENST00000494843::2 ENST00000491202::2
ACTL7A	ACTL7A_22_415	23	9	108862331	108862353	plus	TCCACCAGCAGCAATCATGG GGG	TCCACCAGCAGCAATCATGG	ENSG00000187003::ACTL7A	_ENST00000333999	ENST00000333999::1
ACTL7A	ACTL7A_20_415	23	9	108862329	108862351	plus	GCTCCACCAGCAGCAATCAT GGG	GCTCCACCAGCAGCAATCAT	ENSG00000187003::ACTL7A	_ENST00000333999	ENST00000333999::1
ACTL7A	ACTL7A_33_1660	23	9	108863609	108863631	minus	TTCAGAAGCACCTTCTGTAG AGG	TTCAGAAGCACCTTCTGTAG	ENSG00000187003::ACTL7A	_ENST00000333999	ENST00000333999::1
ACTL7B	ACTL7B_10_482	23	9	108854680	108854702	plus	GGCTCAGCACTTGCTGTAGA TGG	GGCTCAGCACTTGCTGTAGA	ENSG00000148156::ACTL7B	_ENST00000374667	ENST00000374667::1
ACTL7B	ACTL7B_9_482	23	9	108854676	108854698	minus	CTACAGCAAGTGCTGAGCCT CGG	CTACAGCAAGTGCTGAGCCT	ENSG00000148156::ACTL7B	_ENST00000374667	ENST00000374667::1
ACTL7B	ACTL7B_21_482	23	9	108854743	108854765	plus	GAGCTGTTGGAAGGCCTGCA GGG	GAGCTGTTGGAAGGCCTGCA	ENSG00000148156::ACTL7B	_ENST00000374667	ENST00000374667::1
ACTL9	ACTL9_46_1616	23	19	8698681	8698703	plus	CTTGGGGCGACTTGCATCCA TGG	CTTGGGGCGACTTGCATCCA	ENSG00000181786::ACTL9	_ENST00000324436_ENST00000612068	ENST00000612068::1 ENST00000324436::1
ACTL9	ACTL9_36_404	23	19	8697457	8697479	plus	GCATTTGCGGTACACGATAT AGG	GCATTTGCGGTACACGATAT	ENSG00000181786::ACTL9	_ENST00000324436_ENST00000612068	ENST00000324436::1 ENST00000612068::1
ACTL9	ACTL9_39_404	23	19	8697483	8697505	minus	GCGGGAGCAGTACGAGGAAC AGG	GCGGGAGCAGTACGAGGAAC	ENSG00000181786::ACTL9	_ENST00000324436_ENST00000612068	ENST00000612068::1 ENST00000324436::1
ACTRT1	ACTRT1_31_812	23	X	128051503	128051525	minus	AAAGAGCTACGCAAGAGCCG GGG	AAAGAGCTACGCAAGAGCCG	ENSG00000123165::ACTRT1	_ENST00000371124	ENST00000371124::1
ACTRT1	ACTRT1_41_1218	23	X	128051969	128051991	plus	TTACCAGTCCACGCTCAATG GGG	TTACCAGTCCACGCTCAATG	ENSG00000123165::ACTRT1	_ENST00000371124	ENST00000371124::1
ACTRT1	ACTRT1_19_812	23	X	128051426	128051448	minus	TGAGCTGTACCAAGTGCCCG AGG	TGAGCTGTACCAAGTGCCCG	ENSG00000123165::ACTRT1	_ENST00000371124	ENST00000371124::1
ADAD1	ADAD1_223_0	23	4	122380084	122380106	plus	TCATTGGTTTCAGAGTTCGC AGG	TCATTGGTTTCAGAGTTCGC	ENSG00000164113::ADAD1	_ENST00000446706_ENST00000464160_ENST00000296513_ENST00000439307_ENST00000388724_ENST00000388725	ENST00000388725::2 ENST00000296513::3 ENST00000464160::2 ENST00000439307::2 ENST00000388724::2 ENST00000446706::2
ADAD1	ADAD1_229_0	23	4	122380138	122380160	minus	TTGTCGCTGGTTGAACTGGC AGG	TTGTCGCTGGTTGAACTGGC	ENSG00000164113::ADAD1	_ENST00000446706_ENST00000464160_ENST00000296513_ENST00000439307_ENST00000388724_ENST00000388725	ENST00000388725::2 ENST00000296513::3 ENST00000464160::2 ENST00000439307::2 ENST00000388724::2 ENST00000446706::2
ADAD1	ADAD1_231_0	23	4	122380151	122380173	minus	GTAGTTATCGTCTTTGTCGC TGG	GTAGTTATCGTCTTTGTCGC	ENSG00000164113::ADAD1	_ENST00000446706_ENST00000464160_ENST00000296513_ENST00000439307_ENST00000388724_ENST00000388725	ENST00000464160::2 ENST00000296513::3 ENST00000388725::2 ENST00000446706::2 ENST00000439307::2 ENST00000388724::2
ADAM18	ADAM18_73_0	23	CHR_HSCHR8_9_CTG1	39429590	39429612	minus	TCTTCCAAGCTCAGTGAGGA GGG	TCTTCCAAGCTCAGTGAGGA	ENSG00000278548::ADAM18	_ENST00000633693_ENST00000613609_ENST00000633768_ENST00000633688_ENST00000614391	ENST00000633693::1 ENST00000613609::1 ENST00000614391::1 ENST00000633688::1 ENST00000633768::1
ADAM18	ADAM18_74_0	23	CHR_HSCHR8_9_CTG1	39429591	39429613	minus	GTCTTCCAAGCTCAGTGAGG AGG	GTCTTCCAAGCTCAGTGAGG	ENSG00000278548::ADAM18	_ENST00000633693_ENST00000613609_ENST00000633768_ENST00000633688_ENST00000614391	ENST00000633688::1 ENST00000633768::1 ENST00000613609::1 ENST00000633693::1 ENST00000614391::1
ADAM18	ADAM18_75_0	23	CHR_HSCHR8_9_CTG1	39429594	39429616	minus	GCAGTCTTCCAAGCTCAGTG AGG	GCAGTCTTCCAAGCTCAGTG	ENSG00000278548::ADAM18	_ENST00000633693_ENST00000613609_ENST00000633768_ENST00000633688_ENST00000614391	ENST00000633693::1 ENST00000613609::1 ENST00000614391::1 ENST00000633688::1 ENST00000633768::1
ADAM2	ADAM2_6363_0	23	CHR_HSCHR8_9_CTG1	39683118	39683140	plus	CAGAAACAAGACGCGCCACA TGG	CAGAAACAAGACGCGCCACA	ENSG00000276286::ADAM2	_ENST00000613160_ENST00000619491_ENST00000620181_ENST00000633755_ENST00000611998_ENST00000631753	ENST00000620181::1 ENST00000633755::1 ENST00000631753::1 ENST00000619491::1 ENST00000611998::1 ENST00000613160::1
ADAM2	ADAM2_6361_0	23	CHR_HSCHR8_9_CTG1	39683109	39683131	minus	GCGTCTTGTTTCTGCTCAGC GGG	GCGTCTTGTTTCTGCTCAGC	ENSG00000276286::ADAM2	_ENST00000613160_ENST00000619491_ENST00000620181_ENST00000633755_ENST00000611998_ENST00000631753	ENST00000631753::1 ENST00000619491::1 ENST00000613160::1 ENST00000611998::1 ENST00000620181::1 ENST00000633755::1
ADAM2	ADAM2_6362_0	23	CHR_HSCHR8_9_CTG1	39683110	39683132	minus	CGCGTCTTGTTTCTGCTCAG CGG	CGCGTCTTGTTTCTGCTCAG	ENSG00000276286::ADAM2	_ENST00000613160_ENST00000619491_ENST00000620181_ENST00000633755_ENST00000611998_ENST00000631753	ENST00000619491::1 ENST00000631753::1 ENST00000613160::1 ENST00000611998::1 ENST00000633755::1 ENST00000620181::1
ADAM30	ADAM30_22_1698	23	1	119894888	119894910	plus	CTTATAAACGTCATTTGGGC AGG	CTTATAAACGTCATTTGGGC	ENSG00000134249::ADAM30	_ENST00000369400	ENST00000369400::1
ADAM30	ADAM30_45_1698	23	1	119895139	119895161	plus	TAAGCACATAACCTAGTCCT GGG	TAAGCACATAACCTAGTCCT	ENSG00000134249::ADAM30	_ENST00000369400	ENST00000369400::1
ADAM30	ADAM30_37_2264	23	1	119895763	119895785	plus	GCCTCGCCTTATTCTCATAA GGG	GCCTCGCCTTATTCTCATAA	ENSG00000134249::ADAM30	_ENST00000369400	ENST00000369400::1
ADSL	ADSL_73_0	23	22	40346586	40346608	minus	AGAGGTGAGCGGTAGCTGTC GGG	AGAGGTGAGCGGTAGCTGTC	ENSG00000239900::ADSL	_ENST00000623632_ENST00000623063_ENST00000342312_ENST00000466863_ENST00000624503_ENST00000216194_ENST00000477111_ENST00000623978_ENST00000623287_ENST00000624474	ENST00000623287::1 ENST00000466863::1 ENST00000216194::1 ENST00000623632::1 ENST00000342312::1 ENST00000477111::1 ENST00000624503::1 ENST00000623063::1 ENST00000624474::1 ENST00000623978::1
ADSL	ADSL_72_0	23	22	40346559	40346581	plus	ATGGCGGCTGGAGGCGATCA TGG	ATGGCGGCTGGAGGCGATCA	ENSG00000239900::ADSL	_ENST00000623632_ENST00000623063_ENST00000342312_ENST00000466863_ENST00000624503_ENST00000216194_ENST00000477111_ENST00000623978_ENST00000623287_ENST00000624474	ENST00000466863::1 ENST00000623287::1 ENST00000216194::1 ENST00000623632::1 ENST00000342312::1 ENST00000624503::1 ENST00000477111::1 ENST00000623063::1 ENST00000624474::1 ENST00000623978::1
ADSL	ADSL_77_0	23	22	40346609	40346631	plus	TGCCTCCCGCTATGCCAGCC CGG	TGCCTCCCGCTATGCCAGCC	ENSG00000239900::ADSL	_ENST00000623632_ENST00000623063_ENST00000342312_ENST00000466863_ENST00000624503_ENST00000216194_ENST00000477111_ENST00000623978_ENST00000623287_ENST00000624474	ENST00000624474::1 ENST00000623063::1 ENST00000623978::1 ENST00000624503::1 ENST00000477111::1 ENST00000623632::1 ENST00000342312::1 ENST00000466863::1 ENST00000623287::1 ENST00000216194::1
ADSS	ADSS_3483_0	23	1	244451797	244451819	plus	GTAGGTCTCGGCGAACGCCA TGG	GTAGGTCTCGGCGAACGCCA	ENSG00000035687::ADSS	_ENST00000366535	ENST00000366535::1
ADSS	ADSS_3447_0	23	1	244451629	244451651	minus	TCGTGTGCCGCTGCCAGGTG AGG	TCGTGTGCCGCTGCCAGGTG	ENSG00000035687::ADSS	_ENST00000366535	ENST00000366535::1
ADSS	ADSS_3448_0	23	1	244451634	244451656	minus	CGACATCGTGTGCCGCTGCC AGG	CGACATCGTGTGCCGCTGCC	ENSG00000035687::ADSS	_ENST00000366535	ENST00000366535::1
AICDA	AICDA_468_0	23	12	8606916	8606938	minus	ACCTGTGCTACGTAGTGAAG AGG	ACCTGTGCTACGTAGTGAAG	ENSG00000111732::AICDA	_ENST00000229335_ENST00000543081_ENST00000544516_ENST00000537228_ENST00000545576_ENST00000545512	ENST00000545512::1 ENST00000537228::2 ENST00000545576::2 ENST00000544516::1 ENST00000229335::2 ENST00000543081::1
AICDA	AICDA_463_0	23	12	8606864	8606886	minus	CTTTGGTTATCTTCGCAATA AGG	CTTTGGTTATCTTCGCAATA	ENSG00000111732::AICDA	_ENST00000229335_ENST00000543081_ENST00000544516_ENST00000537228_ENST00000545576_ENST00000545512	ENST00000537228::2 ENST00000545512::1 ENST00000229335::2 ENST00000544516::1 ENST00000545576::2 ENST00000543081::1
AICDA	AICDA_474_0	23	12	8606994	8607016	minus	ACAGCCTCTTGATGAACCGG AGG	ACAGCCTCTTGATGAACCGG	ENSG00000111732::AICDA	_ENST00000229335_ENST00000543081_ENST00000544516_ENST00000537228_ENST00000545576_ENST00000545512	ENST00000537228::2 ENST00000545512::1 ENST00000543081::1 ENST00000229335::2 ENST00000544516::1 ENST00000545576::2
AIPL1	AIPL1_5776_0	23	17	6434999	6435021	minus	CACCGGATCCCGAGTGAGTG GGG	CACCGGATCCCGAGTGAGTG	ENSG00000129221::AIPL1	_ENST00000381128_ENST00000570584_ENST00000381129_ENST00000250087_ENST00000574506_ENST00000575265_ENST00000621374_ENST00000570466_ENST00000576776_ENST00000576307_ENST00000571740_ENST00000574913	ENST00000575265::1 ENST00000621374::1 ENST00000250087::1 ENST00000576776::1 ENST00000574913::1 ENST00000574506::1 ENST00000570466::1 ENST00000571740::1 ENST00000570584::1 ENST00000381128::1 ENST00000381129::1 ENST00000576307::1
AIPL1	AIPL1_5779_0	23	17	6435010	6435032	plus	CGGGATCCGGTGATGAAGTT TGG	CGGGATCCGGTGATGAAGTT	ENSG00000129221::AIPL1	_ENST00000381128_ENST00000570584_ENST00000381129_ENST00000250087_ENST00000574506_ENST00000575265_ENST00000621374_ENST00000570466_ENST00000576776_ENST00000576307_ENST00000571740_ENST00000574913	ENST00000571740::1 ENST00000570584::1 ENST00000381128::1 ENST00000381129::1 ENST00000576307::1 ENST00000621374::1 ENST00000575265::1 ENST00000250087::1 ENST00000574913::1 ENST00000576776::1 ENST00000574506::1 ENST00000570466::1
AIPL1	AIPL1_5783_0	23	17	6435040	6435062	minus	ACCATTCTGCACGGGGGCAC GGG	ACCATTCTGCACGGGGGCAC	ENSG00000129221::AIPL1	_ENST00000381128_ENST00000570584_ENST00000381129_ENST00000250087_ENST00000574506_ENST00000575265_ENST00000621374_ENST00000570466_ENST00000576776_ENST00000576307_ENST00000571740_ENST00000574913	ENST00000381129::1 ENST00000576307::1 ENST00000381128::1 ENST00000571740::1 ENST00000570584::1 ENST00000570466::1 ENST00000576776::1 ENST00000574913::1 ENST00000574506::1 ENST00000575265::1 ENST00000621374::1 ENST00000250087::1
ALG2	ALG2_31_5598	23	9	99221684	99221706	plus	CACAGCGCACCGGTAGCTCG CGG	CACAGCGCACCGGTAGCTCG	ENSG00000119523::ALG2	_ENST00000238477_ENST00000476832	ENST00000476832::1 ENST00000238477::1
ALG2	ALG2_36_5598	23	9	99221708	99221730	plus	TCTCGGCGAAACAGTGGCCC GGG	TCTCGGCGAAACAGTGGCCC	ENSG00000119523::ALG2	_ENST00000238477_ENST00000476832	ENST00000476832::1 ENST00000238477::1
ALG2	ALG2_7_5598	23	9	99221546	99221568	minus	CGACGTGGTAGTGTGCGACC AGG	CGACGTGGTAGTGTGCGACC	ENSG00000119523::ALG2	_ENST00000238477_ENST00000476832	ENST00000476832::1 ENST00000238477::1
ALPI	ALPI_122_0	23	2	232456186	232456208	plus	GCTGCCCCCAAGACATGCAG GGG	GCTGCCCCCAAGACATGCAG	ENSG00000163295::ALPI	_ENST00000295463_ENST00000457560	ENST00000457560::1 ENST00000295463::1
ALPI	ALPI_19_701	23	2	232456420	232456442	minus	TTCTTGGCGACCTTCTGGAT GGG	TTCTTGGCGACCTTCTGGAT	ENSG00000163295::ALPI	_ENST00000295463_ENST00000457560	ENST00000457560::1 ENST00000295463::2
ALPI	ALPI_70_701	23	2	232456620	232456642	plus	GGGGCAGAAGAATGGCAAAC TGG	GGGGCAGAAGAATGGCAAAC	ENSG00000163295::ALPI	_ENST00000295463_ENST00000457560	ENST00000295463::3 ENST00000457560::2
AMELX	AMELX_110_0	23	X	11294818	11294840	minus	GCATGGCAAAAGCTGCTCCC AGG	GCATGGCAAAAGCTGCTCCC	ENSG00000047648::ARHGAP6_ENSG00000125363::AMELX	_ENST00000380714_ENST00000348912_ENST00000380712	ENST00000348912::2 ENST00000380714::2 ENST00000380712::2
AMELX	AMELX_428_0	23	X	11298249	11298271	plus	TGAAGTGGTACCAGAGCATA AGG	TGAAGTGGTACCAGAGCATA	ENSG00000125363::AMELX_ENSG00000047648::ARHGAP6	_ENST00000380714_ENST00000380712_ENST00000348912	ENST00000380712::5 ENST00000348912::3 ENST00000380714::4
AMELX	AMELX_430_0	23	X	11298259	11298281	minus	ATACCGGTGGCCTTATGCTC TGG	ATACCGGTGGCCTTATGCTC	ENSG00000047648::ARHGAP6_ENSG00000125363::AMELX	_ENST00000380714_ENST00000380712_ENST00000348912	ENST00000380714::4 ENST00000348912::3 ENST00000380712::5
ANAPC4	ANAPC4_166_0	23	4	25377451	25377473	minus	CTCCCACCACCCGGAAGGAT GGG	CTCCCACCACCCGGAAGGAT	ENSG00000053900::ANAPC4	_ENST00000315368_ENST00000505991_ENST00000507809_ENST00000510092_ENST00000505080	ENST00000315368::2 ENST00000507809::1 ENST00000505991::1 ENST00000505080::2 ENST00000510092::2
ANAPC4	ANAPC4_167_0	23	4	25377452	25377474	minus	TCTCCCACCACCCGGAAGGA TGG	TCTCCCACCACCCGGAAGGA	ENSG00000053900::ANAPC4	_ENST00000315368_ENST00000505991_ENST00000507809_ENST00000510092_ENST00000505080	ENST00000315368::2 ENST00000507809::1 ENST00000505991::1 ENST00000505080::2 ENST00000510092::2
ANAPC4	ANAPC4_156_0	23	4	25377424	25377446	minus	AGGTCGGAAAACGCAACATG GGG	AGGTCGGAAAACGCAACATG	ENSG00000053900::ANAPC4	_ENST00000315368_ENST00000505991_ENST00000507809_ENST00000510092_ENST00000505080	ENST00000505991::1 ENST00000505080::2 ENST00000510092::2 ENST00000315368::2 ENST00000507809::1
APOBEC1	APOBEC1_1781_0	23	12	7665839	7665861	minus	GAAAGGTAAAATGGATCCGG GGG	GAAAGGTAAAATGGATCCGG	ENSG00000111701::APOBEC1	_ENST00000229304_ENST00000467171	ENST00000229304::1 ENST00000467171::1
APOBEC1	APOBEC1_402_0	23	12	7652773	7652795	plus	GCCTCTTTACGAAGTTCTCT GGG	GCCTCTTTACGAAGTTCTCT	ENSG00000111701::APOBEC1	_ENST00000229304_ENST00000467171	ENST00000467171::2 ENST00000229304::3
APOBEC1	APOBEC1_397_0	23	12	7652746	7652768	minus	CTGCTCTACGAAATCAAGTG GGG	CTGCTCTACGAAATCAAGTG	ENSG00000111701::APOBEC1	_ENST00000229304_ENST00000467171	ENST00000467171::2 ENST00000229304::3
APOF	APOF_46_2325	23	12	56362720	56362742	minus	ACTGGACTGTGTGGTAATTT GGG	ACTGGACTGTGTGGTAATTT	ENSG00000175336::APOF	_ENST00000398189	ENST00000398189::1
APOF	APOF_19_930	23	12	56361241	56361263	minus	TATGACTTAGATCCTGGGGC TGG	TATGACTTAGATCCTGGGGC	ENSG00000175336::APOF	_ENST00000398189	ENST00000398189::2
APOF	APOF_21_930	23	12	56361246	56361268	minus	AGAGCTATGACTTAGATCCT GGG	AGAGCTATGACTTAGATCCT	ENSG00000175336::APOF	_ENST00000398189	ENST00000398189::2
AQP8	AQP8_207_0	23	16	25217212	25217234	plus	GCCTGAATTTGGCAATGACA AGG	GCCTGAATTTGGCAATGACA	ENSG00000103375::AQP8	_ENST00000219660_ENST00000566125	ENST00000219660::2 ENST00000566125::2
AQP8	AQP8_206_0	23	16	25217202	25217224	minus	GCCAAATTCAGGCTCACACA TGG	GCCAAATTCAGGCTCACACA	ENSG00000103375::AQP8	_ENST00000219660_ENST00000566125	ENST00000219660::2 ENST00000566125::2
AQP8	AQP8_203_0	23	16	25217187	25217209	minus	ACACATGGCTATCTGCCGTA GGG	ACACATGGCTATCTGCCGTA	ENSG00000103375::AQP8	_ENST00000219660_ENST00000566125	ENST00000219660::2 ENST00000566125::2
AQR	AQR_8537_0	23	15	34964226	34964248	plus	ATACTTACCTTTATATCAAA AGG	ATACTTACCTTTATATCAAA	ENSG00000021776::AQR	_ENST00000156471_ENST00000560117_ENST00000543879_ENST00000558202	ENST00000560117::1 ENST00000156471::2 ENST00000558202::1 ENST00000543879::2
AQR	AQR_8542_0	23	15	34964272	34964294	minus	GCAGTTAGCATGTAAATACT GGG	GCAGTTAGCATGTAAATACT	ENSG00000021776::AQR	_ENST00000156471_ENST00000560117_ENST00000543879_ENST00000558202	ENST00000543879::2 ENST00000558202::1 ENST00000156471::2 ENST00000560117::1
AQR	AQR_8539_0	23	15	34964245	34964267	plus	AAGGTGATTTCTTCTTGATG TGG	AAGGTGATTTCTTCTTGATG	ENSG00000021776::AQR	_ENST00000156471_ENST00000560117_ENST00000543879_ENST00000558202	ENST00000560117::1 ENST00000558202::1 ENST00000543879::2 ENST00000156471::2
ARCN1	ARCN1_108_0	23	11	118572530	118572552	minus	ACCATGGTGAGGGCGGTGGT GGG	ACCATGGTGAGGGCGGTGGT	ENSG00000118096::IFT46_ENSG00000095139::ARCN1	_ENST00000392859_ENST00000359415_ENST00000614498_ENST00000534182_ENST00000264028	ENST00000392859::1 ENST00000614498::1 ENST00000264028::1 ENST00000359415::1 ENST00000534182::1
ARCN1	ARCN1_894_0	23	11	118581258	118581280	plus	GCAGCGGTCTGCACAAAAGC AGG	GCAGCGGTCTGCACAAAAGC	ENSG00000095139::ARCN1	_ENST00000359415_ENST00000614498_ENST00000534182_ENST00000264028	ENST00000359415::3 ENST00000264028::2 ENST00000534182::2 ENST00000614498::2
ARCN1	ARCN1_899_0	23	11	118581312	118581334	plus	ATGACCCGAACTCGGATTGA GGG	ATGACCCGAACTCGGATTGA	ENSG00000095139::ARCN1	_ENST00000359415_ENST00000614498_ENST00000534182_ENST00000264028	ENST00000264028::2 ENST00000359415::3 ENST00000534182::2 ENST00000614498::2
ARL2	ARL2_145_0	23	11	65014216	65014238	minus	TCATCTTCTTCAGAATGGTC AGG	TCATCTTCTTCAGAATGGTC	ENSG00000213465::ARL2_ENSG00000273003::ARL2-SNX15	_ENST00000246747_ENST00000524585_ENST00000301886_ENST00000529384_ENST00000533729	ENST00000533729::1 ENST00000524585::1 ENST00000301886::1 ENST00000529384::1 ENST00000246747::1
ARL2	ARL2_830_0	23	11	65018389	65018411	plus	ACCATCCTGAAGAAGTTCAA TGG	ACCATCCTGAAGAAGTTCAA	ENSG00000213465::ARL2_ENSG00000273003::ARL2-SNX15	_ENST00000246747_ENST00000533729_ENST00000529384_ENST00000524585_ENST00000301886	ENST00000524585::2 ENST00000301886::2 ENST00000533729::2 ENST00000246747::2 ENST00000529384::2
ARL2	ARL2_839_0	23	11	65018434	65018456	minus	TTGATGTTGAAGCCCAGCGT TGG	TTGATGTTGAAGCCCAGCGT	ENSG00000213465::ARL2_ENSG00000273003::ARL2-SNX15	_ENST00000246747_ENST00000533729_ENST00000529384_ENST00000524585_ENST00000301886	ENST00000524585::2 ENST00000301886::2 ENST00000529384::2 ENST00000246747::2 ENST00000533729::2
ASB17	ASB17_885_0	23	1	75932181	75932203	plus	CTGACCCAAAAACTGTAGGG AGG	CTGACCCAAAAACTGTAGGG	ENSG00000154007::ASB17	_ENST00000284142	ENST00000284142::1
ASB17	ASB17_873_0	23	1	75931992	75932014	minus	GTGTGAATACAATTCTGTAC TGG	GTGTGAATACAATTCTGTAC	ENSG00000154007::ASB17	_ENST00000284142	ENST00000284142::1
ASB17	ASB17_890_0	23	1	75932230	75932252	plus	TTGCAGAATATATTGCTTCT TGG	TTGCAGAATATATTGCTTCT	ENSG00000154007::ASB17	_ENST00000284142	ENST00000284142::1
ATOH1	ATOH1_25_458	23	4	93828909	93828931	minus	GACATTGCACTGCAAAGGCT CGG	GACATTGCACTGCAAAGGCT	ENSG00000172238::ATOH1	_ENST00000306011	ENST00000306011::1
ATOH1	ATOH1_26_458	23	4	93828914	93828936	minus	GGCGGGACATTGCACTGCAA AGG	GGCGGGACATTGCACTGCAA	ENSG00000172238::ATOH1	_ENST00000306011	ENST00000306011::1
ATOH1	ATOH1_39_1374	23	4	93829799	93829821	plus	TCTGCACTTCTCGACTTTCG AGG	TCTGCACTTCTCGACTTTCG	ENSG00000172238::ATOH1	_ENST00000306011	ENST00000306011::1
ATP6V0B	ATP6V0B_81_687	23	1	43975039	43975061	minus	GAGCAGTGCTAGCCCCGTCA TGG	GAGCAGTGCTAGCCCCGTCA	ENSG00000117410::ATP6V0B	_ENST00000472174_ENST00000236067_ENST00000532642_ENST00000472277_ENST00000471859_ENST00000468183_ENST00000461670_ENST00000473485_ENST00000496131	ENST00000236067::1 ENST00000473485::1 ENST00000468183::1 ENST00000496131::1 ENST00000472277::1 ENST00000532642::1 ENST00000472174::1 ENST00000461670::1 ENST00000471859::1
ATP6V0B	ATP6V0B_80_687	23	1	43975036	43975058	minus	CAGTGCTAGCCCCGTCATGG CGG	CAGTGCTAGCCCCGTCATGG	ENSG00000117410::ATP6V0B	_ENST00000472174_ENST00000236067_ENST00000532642_ENST00000472277_ENST00000471859_ENST00000468183_ENST00000461670_ENST00000473485_ENST00000496131	ENST00000471859::1 ENST00000461670::1 ENST00000472174::1 ENST00000532642::1 ENST00000472277::1 ENST00000496131::1 ENST00000468183::1 ENST00000236067::1 ENST00000473485::1
ATP6V0B	ATP6V0B_83_687	23	1	43975048	43975070	plus	GGCTAGCACTGCTCTACTCC GGG	GGCTAGCACTGCTCTACTCC	ENSG00000117410::ATP6V0B	_ENST00000472174_ENST00000236067_ENST00000532642_ENST00000472277_ENST00000471859_ENST00000468183_ENST00000461670_ENST00000473485_ENST00000496131	ENST00000496131::1 ENST00000468183::1 ENST00000473485::1 ENST00000236067::1 ENST00000471859::1 ENST00000461670::1 ENST00000472174::1 ENST00000532642::1 ENST00000472277::1
ATP6V1A	ATP6V1A_2697_0	23	3	113778773	113778795	minus	TTTATCTTCATCGAGTATTT TGG	TTTATCTTCATCGAGTATTT	ENSG00000114573::ATP6V1A	_ENST00000273398_ENST00000470455_ENST00000462855_ENST00000475322_ENST00000496747	ENST00000470455::2 ENST00000273398::2 ENST00000462855::2 ENST00000496747::2 ENST00000475322::2
ATP6V1A	ATP6V1A_2702_0	23	3	113778808	113778830	plus	GGTTATGTGCATGGGGTCTC AGG	GGTTATGTGCATGGGGTCTC	ENSG00000114573::ATP6V1A	_ENST00000273398_ENST00000470455_ENST00000462855_ENST00000475322_ENST00000496747	ENST00000496747::2 ENST00000475322::2 ENST00000470455::2 ENST00000462855::2 ENST00000273398::2
ATP6V1A	ATP6V1A_2700_0	23	3	113778800	113778822	plus	GCACATTTGGTTATGTGCAT GGG	GCACATTTGGTTATGTGCAT	ENSG00000114573::ATP6V1A	_ENST00000273398_ENST00000470455_ENST00000462855_ENST00000475322_ENST00000496747	ENST00000273398::2 ENST00000462855::2 ENST00000470455::2 ENST00000475322::2 ENST00000496747::2
ATP6V1D	ATP6V1D_5210_0	23	14	67359647	67359669	minus	TCCCTCGCGAATGTAAGTAA AGG	TCCCTCGCGAATGTAAGTAA	ENSG00000100554::ATP6V1D	_ENST00000554087_ENST00000555474_ENST00000216442_ENST00000556058_ENST00000554236_ENST00000555431_ENST00000555335_ENST00000555012_ENST00000553687_ENST00000557244	ENST00000556058::1 ENST00000555012::2 ENST00000555431::1 ENST00000216442::1 ENST00000557244::1 ENST00000555335::1 ENST00000554236::1 ENST00000553687::1 ENST00000554087::1 ENST00000555474::1
ATP6V1D	ATP6V1D_5211_0	23	14	67359662	67359684	plus	GCGAGGGAAAGATTTCAATT CGG	GCGAGGGAAAGATTTCAATT	ENSG00000100554::ATP6V1D	_ENST00000554087_ENST00000555474_ENST00000216442_ENST00000556058_ENST00000554236_ENST00000555431_ENST00000555335_ENST00000555012_ENST00000553687_ENST00000557244	ENST00000216442::1 ENST00000555431::1 ENST00000555012::2 ENST00000556058::1 ENST00000555474::1 ENST00000554087::1 ENST00000553687::1 ENST00000554236::1 ENST00000555335::1 ENST00000557244::1
ATP6V1D	ATP6V1D_5209_0	23	14	67359646	67359668	plus	TCCTTTACTTACATTCGCGA GGG	TCCTTTACTTACATTCGCGA	ENSG00000100554::ATP6V1D	_ENST00000554087_ENST00000555474_ENST00000216442_ENST00000556058_ENST00000554236_ENST00000555431_ENST00000555335_ENST00000555012_ENST00000553687_ENST00000557244	ENST00000555335::1 ENST00000557244::1 ENST00000554236::1 ENST00000555474::1 ENST00000553687::1 ENST00000554087::1 ENST00000556058::1 ENST00000555431::1 ENST00000555012::2 ENST00000216442::1
ATP6V1G3	ATP6V1G3_1133_0	23	CHR_HSCHR1_3_CTG31	198552119	198552141	minus	TACCATGACAAGCCAGTCTC AGG	TACCATGACAAGCCAGTCTC	ENSG00000263014::ATP6V1G3	_ENST00000571439_ENST00000573121_ENST00000575971_ENST00000367381	ENST00000367381::2 ENST00000571439::2 ENST00000573121::1 ENST00000575971::1
ATP6V1G3	ATP6V1G3_1132_0	23	CHR_HSCHR1_3_CTG31	198552118	198552140	minus	ACCATGACAAGCCAGTCTCA GGG	ACCATGACAAGCCAGTCTCA	ENSG00000263014::ATP6V1G3	_ENST00000571439_ENST00000573121_ENST00000575971_ENST00000367381	ENST00000575971::1 ENST00000573121::1 ENST00000367381::2 ENST00000571439::2
ATP6V1G3	ATP6V1G3_1125_0	23	CHR_HSCHR1_3_CTG31	198552042	198552064	plus	CAGGTGAGACTTACTCTTCT TGG	CAGGTGAGACTTACTCTTCT	ENSG00000263014::ATP6V1G3	_ENST00000571439_ENST00000573121_ENST00000575971_ENST00000367381	ENST00000571439::2 ENST00000367381::2 ENST00000573121::1 ENST00000575971::1
ATR	ATR_9732_0	23	3	142578642	142578664	plus	CTACCTGCCCAGCTCCCGCA GGG	CTACCTGCCCAGCTCCCGCA	ENSG00000175054::ATR	_ENST00000350721_ENST00000507148	ENST00000507148::1 ENST00000350721::1
ATR	ATR_9733_0	23	3	142578645	142578667	minus	CCGCCCTGCGGGAGCTGGGC AGG	CCGCCCTGCGGGAGCTGGGC	ENSG00000175054::ATR	_ENST00000350721_ENST00000507148	ENST00000507148::1 ENST00000350721::1
ATR	ATR_338_0	23	3	142453147	142453169	minus	AAAGCGCCACTGAATGAAAC TGG	AAAGCGCCACTGAATGAAAC	ENSG00000175054::ATR	_ENST00000513291_ENST00000511016_ENST00000515810_ENST00000504521_ENST00000350721	ENST00000504521::2 ENST00000511016::2 ENST00000513291::9 ENST00000515810::1 ENST00000350721::46
AURKB	AURKB_94_2943	23	17	8207747	8207769	plus	GGACATTGGAGCGGCTCATG AGG	GGACATTGGAGCGGCTCATG	ENSG00000178999::AURKB	_ENST00000534871_ENST00000316199_ENST00000577833_ENST00000578549_ENST00000585124_ENST00000580998_ENST00000580390_ENST00000581511_ENST00000582368_ENST00000584561_ENST00000583915	ENST00000585124::3 ENST00000583915::2 ENST00000578549::2 ENST00000534871::2 ENST00000584561::3 ENST00000582368::3 ENST00000581511::3 ENST00000580998::2 ENST00000316199::3 ENST00000577833::2 ENST00000580390::1
AURKB	AURKB_88_2943	23	17	8207723	8207745	minus	GCCCACAGGTAACTGGCGCA AGG	GCCCACAGGTAACTGGCGCA	ENSG00000178999::AURKB	_ENST00000534871_ENST00000316199_ENST00000577833_ENST00000578549_ENST00000585124_ENST00000580998_ENST00000580390_ENST00000581511_ENST00000582368_ENST00000584561_ENST00000583915	ENST00000582368::3 ENST00000580390::1 ENST00000577833::2 ENST00000580998::2 ENST00000316199::3 ENST00000581511::3 ENST00000578549::2 ENST00000583915::2 ENST00000585124::3 ENST00000584561::3 ENST00000534871::2
AURKB	AURKB_90_2943	23	17	8207730	8207752	minus	ATGTCCAGCCCACAGGTAAC TGG	ATGTCCAGCCCACAGGTAAC	ENSG00000178999::AURKB	_ENST00000534871_ENST00000316199_ENST00000577833_ENST00000578549_ENST00000585124_ENST00000580998_ENST00000580390_ENST00000581511_ENST00000582368_ENST00000584561_ENST00000583915	ENST00000534871::2 ENST00000584561::3 ENST00000585124::3 ENST00000583915::2 ENST00000578549::2 ENST00000581511::3 ENST00000316199::3 ENST00000580998::2 ENST00000577833::2 ENST00000580390::1 ENST00000582368::3
AWAT1	AWAT1_69_0	23	X	70234687	70234709	minus	TTGGAATGAGCCATGATTCT CGG	TTGGAATGAGCCATGATTCT	ENSG00000204195::AWAT1	_ENST00000480702_ENST00000374521	ENST00000374521::1 ENST00000480702::1
AWAT1	AWAT1_71_0	23	X	70234714	70234736	minus	ATCAGACTCTGGAAGTGACT AGG	ATCAGACTCTGGAAGTGACT	ENSG00000204195::AWAT1	_ENST00000480702_ENST00000374521	ENST00000374521::1 ENST00000480702::1
AWAT1	AWAT1_70_0	23	X	70234706	70234728	minus	CTGGAAGTGACTAGGCTGCT TGG	CTGGAAGTGACTAGGCTGCT	ENSG00000204195::AWAT1	_ENST00000480702_ENST00000374521	ENST00000374521::1 ENST00000480702::1
AWAT2	AWAT2_497_0	23	X	70043469	70043491	minus	TGTAATGTCTACAGGTAAGT TGG	TGTAATGTCTACAGGTAAGT	ENSG00000147160::AWAT2	_ENST00000276101_ENST00000440401_ENST00000443056	ENST00000276101::4 ENST00000440401::1 ENST00000443056::2
AWAT2	AWAT2_506_0	23	X	70043525	70043547	minus	ACCCCTTACATACTCACACT GGG	ACCCCTTACATACTCACACT	ENSG00000147160::AWAT2	_ENST00000276101_ENST00000440401_ENST00000443056	ENST00000443056::2 ENST00000276101::4 ENST00000440401::1
AWAT2	AWAT2_509_0	23	X	70043545	70043567	plus	GGTGATGCCAGGAAATATCT TGG	GGTGATGCCAGGAAATATCT	ENSG00000147160::AWAT2	_ENST00000276101_ENST00000440401_ENST00000443056	ENST00000276101::4 ENST00000440401::1 ENST00000443056::2
B3GNT6	B3GNT6_691_0	23	11	77039562	77039584	minus	GGCAGTCAGGGACCTGCGGC AGG	GGCAGTCAGGGACCTGCGGC	ENSG00000198488::B3GNT6	_ENST00000622824_ENST00000528622	ENST00000528622::3 ENST00000622824::2
B3GNT6	B3GNT6_688_0	23	11	77039546	77039568	minus	CGGCAGGGAAAAGCCATCTG TGG	CGGCAGGGAAAAGCCATCTG	ENSG00000198488::B3GNT6	_ENST00000622824_ENST00000528622	ENST00000622824::2 ENST00000528622::3
B3GNT6	B3GNT6_685_0	23	11	77039543	77039565	minus	CAGGGAAAAGCCATCTGTGG GGG	CAGGGAAAAGCCATCTGTGG	ENSG00000198488::B3GNT6	_ENST00000622824_ENST00000528622	ENST00000528622::3 ENST00000622824::2
BANF1	BANF1_51_1752	23	11	66003614	66003636	minus	ACAACATAGGCCTGCAAAAC AGG	ACAACATAGGCCTGCAAAAC	ENSG00000175334::BANF1	_ENST00000524663_ENST00000312175_ENST00000445560_ENST00000527348_ENST00000533166_ENST00000524628_ENST00000528648	ENST00000528648::2 ENST00000524628::2 ENST00000527348::3 ENST00000312175::3 ENST00000533166::3 ENST00000445560::3 ENST00000524663::2
BANF1	BANF1_50_1752	23	11	66003613	66003635	minus	CAACATAGGCCTGCAAAACA GGG	CAACATAGGCCTGCAAAACA	ENSG00000175334::BANF1	_ENST00000524663_ENST00000312175_ENST00000445560_ENST00000527348_ENST00000533166_ENST00000524628_ENST00000528648	ENST00000312175::3 ENST00000527348::3 ENST00000524628::2 ENST00000528648::2 ENST00000524663::2 ENST00000445560::3 ENST00000533166::3
BANF1	BANF1_52_1752	23	11	66003620	66003642	plus	TTGCAGGCCTATGTTGTCCT TGG	TTGCAGGCCTATGTTGTCCT	ENSG00000175334::BANF1	_ENST00000524663_ENST00000312175_ENST00000445560_ENST00000527348_ENST00000533166_ENST00000524628_ENST00000528648	ENST00000527348::3 ENST00000524628::2 ENST00000312175::3 ENST00000528648::2 ENST00000533166::3 ENST00000445560::3 ENST00000524663::2
BANF2	BANF2_3992_0	23	20	17725058	17725080	minus	TTTCTCCAATGGGTTCGGAG AGG	TTTCTCCAATGGGTTCGGAG	ENSG00000125888::BANF2	_ENST00000545418_ENST00000377805_ENST00000427254_ENST00000246090	ENST00000246090::3 ENST00000545418::2 ENST00000427254::3 ENST00000377805::2
BANF2	BANF2_3991_0	23	20	17725054	17725076	minus	TCCAATGGGTTCGGAGAGGA AGG	TCCAATGGGTTCGGAGAGGA	ENSG00000125888::BANF2	_ENST00000545418_ENST00000377805_ENST00000427254_ENST00000246090	ENST00000427254::3 ENST00000377805::2 ENST00000545418::2 ENST00000246090::3
BANF2	BANF2_3986_0	23	20	17725008	17725030	minus	TCCATCTCCTGCGACAGCAG TGG	TCCATCTCCTGCGACAGCAG	ENSG00000125888::BANF2	_ENST00000545418_ENST00000377805_ENST00000427254_ENST00000246090	ENST00000545418::2 ENST00000377805::2 ENST00000427254::3 ENST00000246090::3
BARHL1	BARHL1_193_0	23	9	132582798	132582820	plus	ATGGAAGGCTCCAATGGCTT TGG	ATGGAAGGCTCCAATGGCTT	ENSG00000125492::BARHL1	_ENST00000263610_ENST00000542090	ENST00000263610::1 ENST00000542090::2
BARHL1	BARHL1_197_0	23	9	132582828	132582850	plus	TCCATTCTCTCCCACCGCGC GGG	TCCATTCTCTCCCACCGCGC	ENSG00000125492::BARHL1	_ENST00000263610_ENST00000542090	ENST00000542090::2 ENST00000263610::1
BARHL1	BARHL1_196_0	23	9	132582827	132582849	plus	CTCCATTCTCTCCCACCGCG CGG	CTCCATTCTCTCCCACCGCG	ENSG00000125492::BARHL1	_ENST00000263610_ENST00000542090	ENST00000263610::1 ENST00000542090::2
BEND2	BEND2_5191_0	23	X	18220732	18220754	minus	CACGATGTCAGAGAGGACCC AGG	CACGATGTCAGAGAGGACCC	ENSG00000177324::BEND2	_ENST00000380033_ENST00000380030	ENST00000380033::1 ENST00000380030::1
BEND2	BEND2_5187_0	23	X	18220714	18220736	plus	AGGTCACTTTACCCTGTTCC TGG	AGGTCACTTTACCCTGTTCC	ENSG00000177324::BEND2	_ENST00000380033_ENST00000380030	ENST00000380033::1 ENST00000380030::1
BEND2	BEND2_5188_0	23	X	18220715	18220737	plus	GGTCACTTTACCCTGTTCCT GGG	GGTCACTTTACCCTGTTCCT	ENSG00000177324::BEND2	_ENST00000380033_ENST00000380030	ENST00000380033::1 ENST00000380030::1
BIRC5	BIRC5_108_0	23	17	78214369	78214391	plus	GCATCTCTACATTCAAGAAC TGG	GCATCTCTACATTCAAGAAC	ENSG00000089685::BIRC5	_ENST00000301633_ENST00000350051_ENST00000590925_ENST00000374948_ENST00000590449_ENST00000592734_ENST00000592115_ENST00000586192_ENST00000587746_ENST00000591800	ENST00000374948::1 ENST00000590925::1 ENST00000592115::1 ENST00000350051::1 ENST00000590449::1 ENST00000301633::1 ENST00000587746::1 ENST00000592734::1 ENST00000591800::1 ENST00000586192::1
BIRC5	BIRC5_115_0	23	17	78214405	78214427	plus	GCTGCGCCTGCACCCCGGAG CGG	GCTGCGCCTGCACCCCGGAG	ENSG00000089685::BIRC5	_ENST00000301633_ENST00000350051_ENST00000590925_ENST00000374948_ENST00000590449_ENST00000592734_ENST00000592115_ENST00000586192_ENST00000587746_ENST00000591800	ENST00000590449::1 ENST00000301633::1 ENST00000587746::1 ENST00000591800::1 ENST00000592734::1 ENST00000586192::1 ENST00000374948::1 ENST00000590925::1 ENST00000592115::1 ENST00000350051::1
BIRC5	BIRC5_113_0	23	17	78214393	78214415	minus	GCAGGCGCAGCCCTCCAAGA AGG	GCAGGCGCAGCCCTCCAAGA	ENSG00000089685::BIRC5	_ENST00000301633_ENST00000350051_ENST00000590925_ENST00000374948_ENST00000590449_ENST00000592734_ENST00000592115_ENST00000586192_ENST00000587746_ENST00000591800	ENST00000374948::1 ENST00000590925::1 ENST00000592115::1 ENST00000350051::1 ENST00000587746::1 ENST00000301633::1 ENST00000590449::1 ENST00000591800::1 ENST00000592734::1 ENST00000586192::1
BMP15	BMP15_99_0	23	X	50910975	50910997	plus	GCATTCACTGCGGTACATGC TGG	GCATTCACTGCGGTACATGC	ENSG00000130385::BMP15	_ENST00000252677	ENST00000252677::1
BMP15	BMP15_87_0	23	X	50910922	50910944	plus	GAGCTGCTAGAAGAATCCCC TGG	GAGCTGCTAGAAGAATCCCC	ENSG00000130385::BMP15	_ENST00000252677	ENST00000252677::1
BMP15	BMP15_90_0	23	X	50910939	50910961	minus	GCTTCCTTGGCTGTTCGCCA GGG	GCTTCCTTGGCTGTTCGCCA	ENSG00000130385::BMP15	_ENST00000252677	ENST00000252677::1
BPIFA3	BPIFA3_101_0	23	20	33217534	33217556	minus	CTCCAGAGTGGACACATCAT AGG	CTCCAGAGTGGACACATCAT	ENSG00000131059::BPIFA3	_ENST00000490499_ENST00000471233_ENST00000375454_ENST00000375452	ENST00000375452::1 ENST00000375454::1 ENST00000471233::1 ENST00000490499::1
BPIFA3	BPIFA3_106_0	23	20	33217560	33217582	minus	CCAGCAACCCGAGGAAGATG AGG	CCAGCAACCCGAGGAAGATG	ENSG00000131059::BPIFA3	_ENST00000490499_ENST00000471233_ENST00000375454_ENST00000375452	ENST00000490499::1 ENST00000471233::1 ENST00000375454::1 ENST00000375452::1
BPIFA3	BPIFA3_102_0	23	20	33217535	33217557	plus	CTATGATGTGTCCACTCTGG AGG	CTATGATGTGTCCACTCTGG	ENSG00000131059::BPIFA3	_ENST00000490499_ENST00000471233_ENST00000375454_ENST00000375452	ENST00000375452::1 ENST00000375454::1 ENST00000471233::1 ENST00000490499::1
BPIFB6	BPIFB6_102_0	23	20	33031647	33031669	plus	CATGCTGCGGATCCTGTGCC TGG	CATGCTGCGGATCCTGTGCC	ENSG00000167104::BPIFB6	_ENST00000542375_ENST00000349552	ENST00000542375::1 ENST00000349552::1
BPIFB6	BPIFB6_100_0	23	20	33031634	33031656	plus	GCACAGGTGGTGCCATGCTG CGG	GCACAGGTGGTGCCATGCTG	ENSG00000167104::BPIFB6	_ENST00000542375_ENST00000349552	ENST00000542375::1 ENST00000349552::1
BPIFB6	BPIFB6_107_0	23	20	33031687	33031709	plus	ACTGGCACGCGAGCTGACCC TGG	ACTGGCACGCGAGCTGACCC	ENSG00000167104::BPIFB6	_ENST00000542375_ENST00000349552	ENST00000349552::1 ENST00000542375::1
BPIFC	BPIFC_4309_0	23	22	32457301	32457323	minus	TCCTCTCAGACCATTTACCC TGG	TCCTCTCAGACCATTTACCC	ENSG00000184459::BPIFC	_ENST00000397452_ENST00000300399_ENST00000397450_ENST00000534972	ENST00000397452::2 ENST00000534972::1 ENST00000397450::3 ENST00000300399::1
BPIFC	BPIFC_4304_0	23	22	32457284	32457306	plus	TAATCCTTGCCTTGATTCCA GGG	TAATCCTTGCCTTGATTCCA	ENSG00000184459::BPIFC	_ENST00000397452_ENST00000300399_ENST00000397450_ENST00000534972	ENST00000397452::2 ENST00000397450::3 ENST00000300399::1 ENST00000534972::1
BPIFC	BPIFC_4308_0	23	22	32457300	32457322	plus	TCCAGGGTAAATGGTCTGAG AGG	TCCAGGGTAAATGGTCTGAG	ENSG00000184459::BPIFC	_ENST00000397452_ENST00000300399_ENST00000397450_ENST00000534972	ENST00000300399::1 ENST00000397450::3 ENST00000534972::1 ENST00000397452::2
BUD31	BUD31_419_0	23	7	99411123	99411145	minus	ATCAACTCCCAGCCATCTGG GGG	ATCAACTCCCAGCCATCTGG	ENSG00000106245::BUD31	_ENST00000403633_ENST00000456893_ENST00000473447_ENST00000496696_ENST00000427499_ENST00000222969_ENST00000471813	ENST00000496696::3 ENST00000456893::1 ENST00000473447::3 ENST00000427499::3 ENST00000471813::2 ENST00000222969::3 ENST00000403633::3
BUD31	BUD31_421_0	23	7	99411125	99411147	minus	CAATCAACTCCCAGCCATCT GGG	CAATCAACTCCCAGCCATCT	ENSG00000106245::BUD31	_ENST00000403633_ENST00000456893_ENST00000473447_ENST00000496696_ENST00000427499_ENST00000222969_ENST00000471813	ENST00000496696::3 ENST00000456893::1 ENST00000473447::3 ENST00000427499::3 ENST00000471813::2 ENST00000403633::3 ENST00000222969::3
BUD31	BUD31_418_0	23	7	99411116	99411138	plus	GAAAGCACCCCCAGATGGCT GGG	GAAAGCACCCCCAGATGGCT	ENSG00000106245::BUD31	_ENST00000403633_ENST00000456893_ENST00000473447_ENST00000496696_ENST00000427499_ENST00000222969_ENST00000471813	ENST00000496696::3 ENST00000473447::3 ENST00000456893::1 ENST00000471813::2 ENST00000427499::3 ENST00000222969::3 ENST00000403633::3
BYSL	BYSL_148_0	23	6	41921567	41921589	minus	CCCACGGGCCGCCTTGAATT TGG	CCCACGGGCCGCCTTGAATT	ENSG00000112578::BYSL	_ENST00000230340_ENST00000494032_ENST00000489290_ENST00000475702	ENST00000494032::1 ENST00000230340::1 ENST00000475702::1 ENST00000489290::1
BYSL	BYSL_150_0	23	6	41921571	41921593	plus	ATTCAAGGCGGCCCGTGGGG TGG	ATTCAAGGCGGCCCGTGGGG	ENSG00000112578::BYSL	_ENST00000230340_ENST00000494032_ENST00000489290_ENST00000475702	ENST00000230340::1 ENST00000494032::1 ENST00000489290::1 ENST00000475702::1
BYSL	BYSL_149_0	23	6	41921568	41921590	plus	CAAATTCAAGGCGGCCCGTG GGG	CAAATTCAAGGCGGCCCGTG	ENSG00000112578::BYSL	_ENST00000230340_ENST00000494032_ENST00000489290_ENST00000475702	ENST00000475702::1 ENST00000489290::1 ENST00000494032::1 ENST00000230340::1
C10orf113	C10orf113_1906_0	23	10	21146341	21146363	minus	TGTACATTCCAGACATGAAC AGG	TGTACATTCCAGACATGAAC	ENSG00000078114::NEBL_ENSG00000204683::C10orf113	_ENST00000534331_ENST00000529198	ENST00000534331::1 ENST00000529198::1
C10orf113	C10orf113_1909_0	23	10	21146441	21146463	minus	CCTGAAATTTCTGAAGATAT TGG	CCTGAAATTTCTGAAGATAT	ENSG00000204683::C10orf113_ENSG00000078114::NEBL	_ENST00000534331_ENST00000529198	ENST00000534331::1 ENST00000529198::1
C10orf113	C10orf113_1904_0	23	10	21146326	21146348	minus	TGAACAGGTAGAGTATGTGT TGG	TGAACAGGTAGAGTATGTGT	ENSG00000078114::NEBL_ENSG00000204683::C10orf113	_ENST00000534331_ENST00000529198	ENST00000529198::1 ENST00000534331::1
C10orf2	C10orf2_92_0	23	10	100987377	100987399	plus	CATAGCGACCCAGTCCGTTG TGG	CATAGCGACCCAGTCCGTTG	ENSG00000055950::MRPL43_ENSG00000107815::C10orf2	_ENST00000318325_ENST00000299179_ENST00000370242_ENST00000370241_ENST00000448244_ENST00000370236_ENST00000342071_ENST00000477279_ENST00000318364_ENST00000487059_ENST00000370234_ENST00000476766	ENST00000370236::1 ENST00000318325::1 ENST00000370241::1 ENST00000299179::1 ENST00000476766::1 ENST00000370242::1 ENST00000448244::1 ENST00000370234::1 ENST00000477279::1 ENST00000487059::1 ENST00000342071::1 ENST00000318364::1
C10orf2	C10orf2_94_0	23	10	100987386	100987408	minus	CAGCGTTCTCCACAACGGAC TGG	CAGCGTTCTCCACAACGGAC	ENSG00000055950::MRPL43_ENSG00000107815::C10orf2	_ENST00000318325_ENST00000299179_ENST00000370242_ENST00000370241_ENST00000448244_ENST00000370236_ENST00000342071_ENST00000477279_ENST00000318364_ENST00000487059_ENST00000370234_ENST00000476766	ENST00000299179::1 ENST00000476766::1 ENST00000370242::1 ENST00000370236::1 ENST00000318325::1 ENST00000370241::1 ENST00000342071::1 ENST00000318364::1 ENST00000448244::1 ENST00000370234::1 ENST00000477279::1 ENST00000487059::1
C10orf2	C10orf2_93_0	23	10	100987385	100987407	minus	AGCGTTCTCCACAACGGACT GGG	AGCGTTCTCCACAACGGACT	ENSG00000055950::MRPL43_ENSG00000107815::C10orf2	_ENST00000318325_ENST00000299179_ENST00000370242_ENST00000370241_ENST00000448244_ENST00000370236_ENST00000342071_ENST00000477279_ENST00000318364_ENST00000487059_ENST00000370234_ENST00000476766	ENST00000370241::1 ENST00000370236::1 ENST00000318325::1 ENST00000370242::1 ENST00000299179::1 ENST00000476766::1 ENST00000487059::1 ENST00000477279::1 ENST00000448244::1 ENST00000370234::1 ENST00000318364::1 ENST00000342071::1
C12orf40	C12orf40_81_0	23	12	39626338	39626360	plus	TGAATTGGGTCGGGGGGTCC CGG	TGAATTGGGTCGGGGGGTCC	ENSG00000180116::C12orf40	_ENST00000405531_ENST00000324616_ENST00000468200	ENST00000324616::1 ENST00000468200::1 ENST00000405531::1
C12orf40	C12orf40_80_0	23	12	39626332	39626354	plus	GGAAGATGAATTGGGTCGGG GGG	GGAAGATGAATTGGGTCGGG	ENSG00000180116::C12orf40	_ENST00000405531_ENST00000324616_ENST00000468200	ENST00000405531::1 ENST00000324616::1 ENST00000468200::1
C12orf40	C12orf40_78_0	23	12	39626330	39626352	plus	TGGGAAGATGAATTGGGTCG GGG	TGGGAAGATGAATTGGGTCG	ENSG00000180116::C12orf40	_ENST00000405531_ENST00000324616_ENST00000468200	ENST00000405531::1 ENST00000324616::1 ENST00000468200::1
C16orf78	C16orf78_85_0	23	16	49373945	49373967	plus	AGAGCAACAAATGGACCTGA AGG	AGAGCAACAAATGGACCTGA	ENSG00000166152::C16orf78	_ENST00000299191	ENST00000299191::1
C16orf78	C16orf78_91_0	23	16	49374023	49374045	plus	GTCTGACCTCACCTGTGTGC TGG	GTCTGACCTCACCTGTGTGC	ENSG00000166152::C16orf78	_ENST00000299191	ENST00000299191::1
C16orf78	C16orf78_92_0	23	16	49374028	49374050	plus	ACCTCACCTGTGTGCTGGAG TGG	ACCTCACCTGTGTGCTGGAG	ENSG00000166152::C16orf78	_ENST00000299191	ENST00000299191::1
C19orf45	C19orf45_1152_0	23	19	7501294	7501316	minus	AACTTGTCGCGGTCGCCAGG AGG	AACTTGTCGCGGTCGCCAGG	ENSG00000198723::C19orf45	_ENST00000596132_ENST00000597207_ENST00000361664_ENST00000601176_ENST00000596524	ENST00000597207::2 ENST00000601176::2 ENST00000596524::1 ENST00000361664::2 ENST00000596132::2
C19orf45	C19orf45_1147_0	23	19	7501269	7501291	minus	GGGAGTCGCGGTCGAAGATG AGG	GGGAGTCGCGGTCGAAGATG	ENSG00000198723::C19orf45	_ENST00000596132_ENST00000597207_ENST00000361664_ENST00000601176_ENST00000596524	ENST00000597207::2 ENST00000601176::2 ENST00000596524::1 ENST00000596132::2 ENST00000361664::2
C19orf45	C19orf45_1146_0	23	19	7501257	7501279	minus	CGAAGATGAGGCGCGCGCCG CGG	CGAAGATGAGGCGCGCGCCG	ENSG00000198723::C19orf45	_ENST00000596132_ENST00000597207_ENST00000361664_ENST00000601176_ENST00000596524	ENST00000596132::2 ENST00000361664::2 ENST00000596524::1 ENST00000597207::2 ENST00000601176::2
C1orf146	C1orf146_1189_0	23	1	92231412	92231434	plus	CACAGACAGATGGCTGAAAG TGG	CACAGACAGATGGCTGAAAG	ENSG00000203910::C1orf146	_ENST00000370375_ENST00000370373	ENST00000370373::2 ENST00000370375::2
C1orf146	C1orf146_1191_0	23	1	92231461	92231483	minus	AAGAGATGAGCTAATAATAA TGG	AAGAGATGAGCTAATAATAA	ENSG00000203910::C1orf146	_ENST00000370375_ENST00000370373	ENST00000370375::2 ENST00000370373::2
C1orf146	C1orf146_2060_0	23	1	92242253	92242275	plus	AGTTCGATATTCAGATTCAG TGG	AGTTCGATATTCAGATTCAG	ENSG00000203910::C1orf146	_ENST00000370375_ENST00000370373	ENST00000370375::3 ENST00000370373::4
C2orf57	C2orf57_30_397	23	2	231592943	231592965	plus	GCCCCATACATGGCACTCCC AGG	GCCCCATACATGGCACTCCC	ENSG00000177673::C2orf57	_ENST00000313965	ENST00000313965::1
C2orf57	C2orf57_38_397	23	2	231592963	231592985	plus	AGGGTACCCCCTGGGCAACG TGG	AGGGTACCCCCTGGGCAACG	ENSG00000177673::C2orf57	_ENST00000313965	ENST00000313965::1
C2orf57	C2orf57_33_397	23	2	231592946	231592968	minus	TACCCTGGGAGTGCCATGTA TGG	TACCCTGGGAGTGCCATGTA	ENSG00000177673::C2orf57	_ENST00000313965	ENST00000313965::1
C2orf83	C2orf83_2366_0	23	2	227633007	227633029	minus	ACCCATCGTGACGATGACTG TGG	ACCCATCGTGACGATGACTG	ENSG00000250599::AC064853.3_ENSG00000042304::C2orf83	_ENST00000264387_ENST00000409066_ENST00000509872	ENST00000409066::1 ENST00000264387::1 ENST00000509872::4
C2orf83	C2orf83_2369_0	23	2	227633030	227633052	plus	TGAATCATCAAGGCAATGAA GGG	TGAATCATCAAGGCAATGAA	ENSG00000250599::AC064853.3_ENSG00000042304::C2orf83	_ENST00000264387_ENST00000409066_ENST00000509872	ENST00000509872::4 ENST00000264387::1 ENST00000409066::1
C2orf83	C2orf83_2364_0	23	2	227633005	227633027	plus	AACCACAGTCATCGTCACGA TGG	AACCACAGTCATCGTCACGA	ENSG00000250599::AC064853.3_ENSG00000042304::C2orf83	_ENST00000264387_ENST00000409066_ENST00000509872	ENST00000409066::1 ENST00000264387::1 ENST00000509872::4
C8A	C8A_47_0	23	1	56854930	56854952	plus	CTTTGATGACTTGTCAGCCT GGG	CTTTGATGACTTGTCAGCCT	ENSG00000157131::C8A	_ENST00000361249	ENST00000361249::1
C8A	C8A_48_0	23	1	56854931	56854953	plus	TTTGATGACTTGTCAGCCTG GGG	TTTGATGACTTGTCAGCCTG	ENSG00000157131::C8A	_ENST00000361249	ENST00000361249::1
C8A	C8A_51_0	23	1	56854949	56854971	plus	TGGGGTAACTGCACAGGAGA AGG	TGGGGTAACTGCACAGGAGA	ENSG00000157131::C8A	_ENST00000361249	ENST00000361249::1
C8B	C8B_3780_0	23	1	56965919	56965941	minus	ATTCCAGGACATGGGCTTGG AGG	ATTCCAGGACATGGGCTTGG	ENSG00000236341::RP5-1103B4.3_ENSG00000021852::C8B	_ENST00000371237_ENST00000543257_ENST00000535057_ENST00000468990_ENST00000494324	ENST00000494324::1 ENST00000371237::1 ENST00000468990::1 ENST00000543257::1 ENST00000535057::1
C8B	C8B_3775_0	23	1	56965893	56965915	plus	CAGAGAAGAAATAGCTCCAC CGG	CAGAGAAGAAATAGCTCCAC	ENSG00000236341::RP5-1103B4.3_ENSG00000021852::C8B	_ENST00000371237_ENST00000543257_ENST00000535057_ENST00000468990_ENST00000494324	ENST00000494324::1 ENST00000535057::1 ENST00000543257::1 ENST00000468990::1 ENST00000371237::1
C8B	C8B_3770_0	23	1	56965856	56965878	minus	GTCTCAGTTTGCCTGGCTCC AGG	GTCTCAGTTTGCCTGGCTCC	ENSG00000021852::C8B_ENSG00000236341::RP5-1103B4.3	_ENST00000371237_ENST00000543257_ENST00000535057_ENST00000468990_ENST00000494324	ENST00000543257::1 ENST00000535057::1 ENST00000468990::1 ENST00000371237::1 ENST00000494324::1
C8orf86	C8orf86_2045_0	23	8	38528521	38528543	plus	AAGCTCCTCAGCCAGCTTCC CGG	AAGCTCCTCAGCCAGCTTCC	ENSG00000196166::C8orf86	_ENST00000358138_ENST00000437935	ENST00000437935::1 ENST00000358138::1
C8orf86	C8orf86_2054_0	23	8	38528588	38528610	plus	CTTCTAATCAACTCCTCAGC TGG	CTTCTAATCAACTCCTCAGC	ENSG00000196166::C8orf86	_ENST00000358138_ENST00000437935	ENST00000437935::1 ENST00000358138::1
C8orf86	C8orf86_2022_0	23	8	38528330	38528352	plus	TGTAGAAGTGGCTGTGCTCG TGG	TGTAGAAGTGGCTGTGCTCG	ENSG00000196166::C8orf86	_ENST00000358138_ENST00000437935	ENST00000358138::1 ENST00000437935::1
C9orf114	C9orf114_1945_0	23	9	128829731	128829753	minus	TGCGGCCCGGTAAGTGCGGG CGG	TGCGGCCCGGTAAGTGCGGG	ENSG00000198917::C9orf114	_ENST00000361256_ENST00000622809_ENST00000466556	ENST00000466556::1 ENST00000361256::1 ENST00000622809::1
C9orf114	C9orf114_1947_0	23	9	128829735	128829757	minus	GCCGTGCGGCCCGGTAAGTG CGG	GCCGTGCGGCCCGGTAAGTG	ENSG00000198917::C9orf114	_ENST00000361256_ENST00000622809_ENST00000466556	ENST00000466556::1 ENST00000361256::1 ENST00000622809::1
C9orf114	C9orf114_1949_0	23	9	128829749	128829771	minus	CGCGGCAGGAAGCGGCCGTG CGG	CGCGGCAGGAAGCGGCCGTG	ENSG00000198917::C9orf114	_ENST00000361256_ENST00000622809_ENST00000466556	ENST00000361256::1 ENST00000466556::1 ENST00000622809::1
CABP2	CABP2_49_4728	23	11	67523307	67523329	plus	CGCTTGGCACAGTTCCCCAT GGG	CGCTTGGCACAGTTCCCCAT	ENSG00000167791::CABP2	_ENST00000353903_ENST00000294288_ENST00000545205	ENST00000353903::1 ENST00000294288::1 ENST00000545205::1
CABP2	CABP2_43_4728	23	11	67523291	67523313	plus	GCCCCGGCGCCAGGGCCGCT TGG	GCCCCGGCGCCAGGGCCGCT	ENSG00000167791::CABP2	_ENST00000353903_ENST00000294288_ENST00000545205	ENST00000545205::1 ENST00000294288::1 ENST00000353903::1
CABP2	CABP2_37_4728	23	11	67523276	67523298	minus	GCCGGGGCCCTAAGGTAGGA GGG	GCCGGGGCCCTAAGGTAGGA	ENSG00000167791::CABP2	_ENST00000353903_ENST00000294288_ENST00000545205	ENST00000353903::1 ENST00000294288::1 ENST00000545205::1
CABP5	CABP5_1683_0	23	19	48043849	48043871	minus	GAGAAACAGCGGGTGAGGTG GGG	GAGAAACAGCGGGTGAGGTG	ENSG00000105507::CABP5	_ENST00000293255_ENST00000602032	ENST00000602032::1 ENST00000293255::1
CABP5	CABP5_1686_0	23	19	48043854	48043876	minus	TTGCTGAGAAACAGCGGGTG AGG	TTGCTGAGAAACAGCGGGTG	ENSG00000105507::CABP5	_ENST00000293255_ENST00000602032	ENST00000602032::1 ENST00000293255::1
CABP5	CABP5_1688_0	23	19	48043860	48043882	minus	AAGGCATTGCTGAGAAACAG CGG	AAGGCATTGCTGAGAAACAG	ENSG00000105507::CABP5	_ENST00000293255_ENST00000602032	ENST00000602032::1 ENST00000293255::1
CACNG2	CACNG2_17158_0	23	22	36702557	36702579	minus	ATTATGGGGCTGTTTGATCG AGG	ATTATGGGGCTGTTTGATCG	ENSG00000166862::CACNG2	_ENST00000300105	ENST00000300105::1
CACNG2	CACNG2_17151_0	23	22	36702481	36702503	plus	ATAGTCGGTTCCCACAGCTA TGG	ATAGTCGGTTCCCACAGCTA	ENSG00000166862::CACNG2	_ENST00000300105	ENST00000300105::1
CACNG2	CACNG2_17146_0	23	22	36702462	36702484	minus	CTATTGGCTCTACTCCAGAG GGG	CTATTGGCTCTACTCCAGAG	ENSG00000166862::CACNG2	_ENST00000300105	ENST00000300105::1
CACNG3	CACNG3_259_0	23	16	24256752	24256774	plus	ATTATGAGGATGTGTGACAG AGG	ATTATGAGGATGTGTGACAG	ENSG00000006116::CACNG3	_ENST00000005284	ENST00000005284::1
CACNG3	CACNG3_260_0	23	16	24256778	24256800	minus	CTACAGTGGTGATCAACATC TGG	CTACAGTGGTGATCAACATC	ENSG00000006116::CACNG3	_ENST00000005284	ENST00000005284::1
CACNG3	CACNG3_266_0	23	16	24256818	24256840	plus	AGTTTAATGACCATTGCAGT GGG	AGTTTAATGACCATTGCAGT	ENSG00000006116::CACNG3	_ENST00000005284	ENST00000005284::1
CCDC84	CCDC84_112_0	23	CHR_HG2217_PATCH	118998231	118998253	plus	CAGACCTTCTTCTGTGGTCG CGG	CAGACCTTCTTCTGTGGTCG	ENSG00000280975::CCDC84	_ENST00000625528_ENST00000628008_ENST00000626384_ENST00000626123_ENST00000627452	ENST00000627452::1 ENST00000628008::1 ENST00000626123::1 ENST00000625528::1 ENST00000626384::1
CCDC84	CCDC84_113_0	23	CHR_HG2217_PATCH	118998232	118998254	plus	AGACCTTCTTCTGTGGTCGC GGG	AGACCTTCTTCTGTGGTCGC	ENSG00000280975::CCDC84	_ENST00000625528_ENST00000628008_ENST00000626384_ENST00000626123_ENST00000627452	ENST00000625528::1 ENST00000626384::1 ENST00000627452::1 ENST00000628008::1 ENST00000626123::1
CCDC84	CCDC84_111_0	23	CHR_HG2217_PATCH	118998230	118998252	minus	CGCGACCACAGAAGAAGGTC TGG	CGCGACCACAGAAGAAGGTC	ENSG00000280975::CCDC84	_ENST00000625528_ENST00000628008_ENST00000626384_ENST00000626123_ENST00000627452	ENST00000628008::1 ENST00000626123::1 ENST00000627452::1 ENST00000626384::1 ENST00000625528::1
CCNH	CCNH_1386_0	23	5	87411223	87411245	minus	AGCAATGCCAAGATCTGTTG TGG	AGCAATGCCAAGATCTGTTG	ENSG00000134480::CCNH	_ENST00000508855_ENST00000504878_ENST00000256897_ENST00000513499_ENST00000510020_ENST00000505230	ENST00000510020::2 ENST00000505230::2 ENST00000508855::1 ENST00000504878::2 ENST00000513499::2 ENST00000256897::2
CCNH	CCNH_1523_0	23	5	87412762	87412784	minus	ACAGTAGTCAGAAGCGGCAC TGG	ACAGTAGTCAGAAGCGGCAC	ENSG00000134480::CCNH	_ENST00000256897_ENST00000504878_ENST00000513499_ENST00000510020_ENST00000505230	ENST00000256897::1 ENST00000504878::1 ENST00000513499::1 ENST00000510020::1 ENST00000505230::1
CCNH	CCNH_1516_0	23	5	87412696	87412718	plus	TTTGCATCTGAATTTGCGGT TGG	TTTGCATCTGAATTTGCGGT	ENSG00000134480::CCNH	_ENST00000256897_ENST00000504878_ENST00000513499_ENST00000510020_ENST00000505230	ENST00000504878::1 ENST00000513499::1 ENST00000256897::1 ENST00000505230::1 ENST00000510020::1
CCT2	CCT2_212_0	23	12	69586261	69586283	minus	AGGGAAAGGGACGCCTGAAA AGG	AGGGAAAGGGACGCCTGAAA	ENSG00000166226::CCT2	_ENST00000299300_ENST00000550638_ENST00000549933_ENST00000546859_ENST00000550455_ENST00000551899_ENST00000551620_ENST00000544368_ENST00000550010_ENST00000543146	ENST00000550455::2 ENST00000299300::2 ENST00000551899::3 ENST00000543146::2 ENST00000549933::2 ENST00000550010::2 ENST00000551620::2 ENST00000550638::2 ENST00000544368::2 ENST00000546859::2
CCT2	CCT2_219_0	23	12	69586323	69586345	plus	GAGAGCAGAGACAGCTCGTC TGG	GAGAGCAGAGACAGCTCGTC	ENSG00000166226::CCT2	_ENST00000299300_ENST00000550638_ENST00000549933_ENST00000546859_ENST00000550455_ENST00000551899_ENST00000551620_ENST00000544368_ENST00000550010_ENST00000543146	ENST00000550638::2 ENST00000544368::2 ENST00000546859::2 ENST00000550455::2 ENST00000299300::2 ENST00000543146::2 ENST00000551899::3 ENST00000550010::2 ENST00000549933::2 ENST00000551620::2
CCT2	CCT2_282_0	23	12	69586797	69586819	plus	CACCTTGGGACCCAAAGGCA TGG	CACCTTGGGACCCAAAGGCA	ENSG00000166226::CCT2	_ENST00000299300_ENST00000550638_ENST00000549933_ENST00000546859_ENST00000550455_ENST00000551899_ENST00000551620_ENST00000544368_ENST00000550010_ENST00000543146	ENST00000543146::3 ENST00000551620::3 ENST00000546859::3 ENST00000544368::3 ENST00000549933::3 ENST00000550638::3 ENST00000551899::4 ENST00000299300::3 ENST00000550455::3 ENST00000550010::3
CCT3	CCT3_3347_0	23	1	156338164	156338186	plus	CACTGGACGATGGCCCATCA TGG	CACTGGACGATGGCCCATCA	ENSG00000163467::TSACC_ENSG00000163468::CCT3	_ENST00000368259_ENST00000295688_ENST00000368262_ENST00000368258_ENST00000472765_ENST00000496684_ENST00000478640_ENST00000533194_ENST00000415548_ENST00000368256_ENST00000489870	ENST00000533194::1 ENST00000368258::1 ENST00000496684::1 ENST00000368256::1 ENST00000489870::1 ENST00000472765::1 ENST00000478640::1 ENST00000295688::1 ENST00000415548::1 ENST00000368259::1 ENST00000368262::1
CCT3	CCT3_3345_0	23	1	156338147	156338169	plus	AACTCACTGAGCACGAGCAC TGG	AACTCACTGAGCACGAGCAC	ENSG00000163467::TSACC_ENSG00000163468::CCT3	_ENST00000368259_ENST00000295688_ENST00000368262_ENST00000368258_ENST00000472765_ENST00000496684_ENST00000478640_ENST00000533194_ENST00000415548_ENST00000368256_ENST00000489870	ENST00000533194::1 ENST00000368258::1 ENST00000496684::1 ENST00000368256::1 ENST00000472765::1 ENST00000489870::1 ENST00000295688::1 ENST00000368259::1 ENST00000368262::1 ENST00000415548::1 ENST00000478640::1
CCT3	CCT3_3346_0	23	1	156338154	156338176	plus	TGAGCACGAGCACTGGACGA TGG	TGAGCACGAGCACTGGACGA	ENSG00000163468::CCT3_ENSG00000163467::TSACC	_ENST00000368259_ENST00000295688_ENST00000368262_ENST00000368258_ENST00000472765_ENST00000496684_ENST00000478640_ENST00000533194_ENST00000415548_ENST00000368256_ENST00000489870	ENST00000472765::1 ENST00000489870::1 ENST00000478640::1 ENST00000368262::1 ENST00000368259::1 ENST00000415548::1 ENST00000295688::1 ENST00000496684::1 ENST00000368258::1 ENST00000533194::1 ENST00000368256::1
CCT4	CCT4_1809_0	23	2	61888366	61888388	minus	CGCCAAAGGTATCACTCTCA TGG	CGCCAAAGGTATCACTCTCA	ENSG00000115484::CCT4	_ENST00000544079_ENST00000394440_ENST00000461370	ENST00000544079::1 ENST00000394440::1 ENST00000461370::1
CCT4	CCT4_1810_0	23	2	61888367	61888389	plus	CATGAGAGTGATACCTTTGG CGG	CATGAGAGTGATACCTTTGG	ENSG00000115484::CCT4	_ENST00000544079_ENST00000394440_ENST00000461370	ENST00000461370::1 ENST00000544079::1 ENST00000394440::1
CCT4	CCT4_1812_0	23	2	61888380	61888402	minus	AGCAACATTTCCGCCGCCAA AGG	AGCAACATTTCCGCCGCCAA	ENSG00000115484::CCT4	_ENST00000544079_ENST00000394440_ENST00000461370	ENST00000394440::1 ENST00000544079::1 ENST00000461370::1
CCT5	CCT5_129_0	23	5	10250333	10250355	plus	GTTGCACCATGGCGTCCATG GGG	GTTGCACCATGGCGTCCATG	ENSG00000150753::CCT5	_ENST00000280326_ENST00000515390_ENST00000508451_ENST00000511700_ENST00000512975_ENST00000510326_ENST00000423695_ENST00000625723	ENST00000510326::1 ENST00000423695::1 ENST00000280326::1 ENST00000512975::1 ENST00000515390::1 ENST00000511700::1 ENST00000625723::1 ENST00000508451::1
CCT5	CCT5_126_0	23	5	10250327	10250349	minus	GGACGCCATGGTGCAACAAC CGG	GGACGCCATGGTGCAACAAC	ENSG00000150753::CCT5	_ENST00000280326_ENST00000515390_ENST00000508451_ENST00000511700_ENST00000512975_ENST00000510326_ENST00000423695_ENST00000625723	ENST00000512975::1 ENST00000280326::1 ENST00000423695::1 ENST00000510326::1 ENST00000508451::1 ENST00000625723::1 ENST00000515390::1 ENST00000511700::1
CCT5	CCT5_128_0	23	5	10250332	10250354	plus	TGTTGCACCATGGCGTCCAT GGG	TGTTGCACCATGGCGTCCAT	ENSG00000150753::CCT5	_ENST00000280326_ENST00000515390_ENST00000508451_ENST00000511700_ENST00000512975_ENST00000510326_ENST00000423695_ENST00000625723	ENST00000511700::1 ENST00000515390::1 ENST00000625723::1 ENST00000508451::1 ENST00000510326::1 ENST00000423695::1 ENST00000280326::1 ENST00000512975::1
CCT8	CCT8_1421_0	23	21	29073525	29073547	minus	TCAAGGAGGGAGCGAAAGTA AGG	TCAAGGAGGGAGCGAAAGTA	ENSG00000156261::CCT8	_ENST00000540844_ENST00000470450_ENST00000286788_ENST00000431234_ENST00000484403	ENST00000431234::1 ENST00000484403::1 ENST00000470450::1 ENST00000540844::1 ENST00000286788::1
CCT8	CCT8_539_0	23	21	29062476	29062498	plus	TCCAAAATACATACCAATCT AGG	TCCAAAATACATACCAATCT	ENSG00000156261::CCT8	_ENST00000496121_ENST00000540844_ENST00000626972_ENST00000286788_ENST00000470450_ENST00000431234_ENST00000480359_ENST00000475205	ENST00000470450::9 ENST00000475205::2 ENST00000286788::9 ENST00000496121::1 ENST00000540844::8 ENST00000431234::8 ENST00000480359::1 ENST00000626972::10
CCT8	CCT8_473_0	23	21	29061332	29061354	minus	CGCGCACTGGCAGAAAACTC TGG	CGCGCACTGGCAGAAAACTC	ENSG00000156261::CCT8	_ENST00000432178_ENST00000496121_ENST00000540844_ENST00000286788_ENST00000470450_ENST00000626972	ENST00000286788::13 ENST00000496121::3 ENST00000470450::13 ENST00000540844::12 ENST00000626972::14 ENST00000432178::1
CDC123	CDC123_123_0	23	10	12196280	12196302	minus	TCGGAAGAACGGGTACCACG CGG	TCGGAAGAACGGGTACCACG	ENSG00000151465::CDC123	_ENST00000281141_ENST00000455773_ENST00000429258_ENST00000467016_ENST00000378900_ENST00000442050	ENST00000281141::1 ENST00000429258::2 ENST00000378900::1 ENST00000467016::1 ENST00000455773::1 ENST00000442050::1
CDC123	CDC123_121_0	23	10	12196265	12196287	plus	TTCACTGCCAGTTCTCCGCG TGG	TTCACTGCCAGTTCTCCGCG	ENSG00000151465::CDC123	_ENST00000281141_ENST00000455773_ENST00000429258_ENST00000467016_ENST00000378900_ENST00000442050	ENST00000467016::1 ENST00000429258::2 ENST00000378900::1 ENST00000281141::1 ENST00000442050::1 ENST00000455773::1
CDC123	CDC123_122_0	23	10	12196272	12196294	minus	ACGGGTACCACGCGGAGAAC TGG	ACGGGTACCACGCGGAGAAC	ENSG00000151465::CDC123	_ENST00000281141_ENST00000455773_ENST00000429258_ENST00000467016_ENST00000378900_ENST00000442050	ENST00000281141::1 ENST00000467016::1 ENST00000429258::2 ENST00000378900::1 ENST00000455773::1 ENST00000442050::1
CDC16	CDC16_107_0	23	13	114235075	114235097	minus	GCTCTAGGTTCATGGCGGCG CGG	GCTCTAGGTTCATGGCGGCG	ENSG00000130177::CDC16	_ENST00000356221_ENST00000360383_ENST00000628084_ENST00000494766_ENST00000375310_ENST00000252457_ENST00000375308_ENST00000252458	ENST00000356221::1 ENST00000494766::1 ENST00000252457::1 ENST00000375310::1 ENST00000628084::1 ENST00000252458::1 ENST00000360383::1 ENST00000375308::1
CDC16	CDC16_105_0	23	13	114235069	114235091	minus	GGTTCATGGCGGCGCGGGCC CGG	GGTTCATGGCGGCGCGGGCC	ENSG00000130177::CDC16	_ENST00000356221_ENST00000360383_ENST00000628084_ENST00000494766_ENST00000375310_ENST00000252457_ENST00000375308_ENST00000252458	ENST00000375308::1 ENST00000360383::1 ENST00000628084::1 ENST00000252458::1 ENST00000375310::1 ENST00000252457::1 ENST00000494766::1 ENST00000356221::1
CDC16	CDC16_109_0	23	13	114235080	114235102	minus	CAGCCGCTCTAGGTTCATGG CGG	CAGCCGCTCTAGGTTCATGG	ENSG00000130177::CDC16	_ENST00000356221_ENST00000360383_ENST00000628084_ENST00000494766_ENST00000375310_ENST00000252457_ENST00000375308_ENST00000252458	ENST00000252457::1 ENST00000494766::1 ENST00000356221::1 ENST00000375308::1 ENST00000360383::1 ENST00000628084::1 ENST00000252458::1 ENST00000375310::1
CDC5L	CDC5L_101_0	23	6	44387847	44387869	plus	GGGCGTATGGAGGAATACCG AGG	GGGCGTATGGAGGAATACCG	ENSG00000096401::CDC5L	_ENST00000371477	ENST00000371477::1
CDC5L	CDC5L_95_0	23	6	44387824	44387846	plus	ATGCCTCGAATTATGATCAA GGG	ATGCCTCGAATTATGATCAA	ENSG00000096401::CDC5L	_ENST00000371477	ENST00000371477::1
CDC5L	CDC5L_90_0	23	6	44387811	44387833	minus	TTCGAGGCATCTTGGCGGCA GGG	TTCGAGGCATCTTGGCGGCA	ENSG00000096401::CDC5L	_ENST00000371477	ENST00000371477::1
CDC73	CDC73_101_0	23	1	193122221	193122243	minus	TCTGGATGTTGTACTGTCGC AGG	TCTGGATGTTGTACTGTCGC	ENSG00000134371::CDC73	_ENST00000367435	ENST00000367435::1
CDC73	CDC73_115_0	23	1	193122310	193122332	plus	AGACCAACTATGTTGTTTGG GGG	AGACCAACTATGTTGTTTGG	ENSG00000134371::CDC73	_ENST00000367435	ENST00000367435::1
CDC73	CDC73_103_0	23	1	193122236	193122258	plus	CATCCAGAAGAAGGAGATTG TGG	CATCCAGAAGAAGGAGATTG	ENSG00000134371::CDC73	_ENST00000367435	ENST00000367435::1
CDK1	CDK1_561_0	23	10	60784795	60784817	plus	GGGTTCCTAGTACTGCAATT CGG	GGGTTCCTAGTACTGCAATT	ENSG00000170312::CDK1	_ENST00000519078_ENST00000316629_ENST00000395284_ENST00000475504_ENST00000614696_ENST00000448257_ENST00000373809	ENST00000614696::3 ENST00000448257::3 ENST00000316629::3 ENST00000373809::2 ENST00000395284::3 ENST00000475504::3 ENST00000519078::3
CDK1	CDK1_563_0	23	10	60784800	60784822	minus	ATTTCCCGAATTGCAGTACT AGG	ATTTCCCGAATTGCAGTACT	ENSG00000170312::CDK1	_ENST00000519078_ENST00000316629_ENST00000395284_ENST00000475504_ENST00000614696_ENST00000448257_ENST00000373809	ENST00000395284::3 ENST00000475504::3 ENST00000373809::2 ENST00000519078::3 ENST00000448257::3 ENST00000614696::3 ENST00000316629::3
CDK1	CDK1_565_0	23	10	60784840	60784862	plus	TTCGTCATCCAAATATAGTC AGG	TTCGTCATCCAAATATAGTC	ENSG00000170312::CDK1	_ENST00000519078_ENST00000316629_ENST00000395284_ENST00000475504_ENST00000614696_ENST00000448257_ENST00000373809	ENST00000395284::3 ENST00000475504::3 ENST00000373809::2 ENST00000519078::3 ENST00000448257::3 ENST00000614696::3 ENST00000316629::3
CDK9	CDK9_19_872	23	9	127786151	127786173	plus	GGCAAAGCAGTACGACTCGG TGG	GGCAAAGCAGTACGACTCGG	ENSG00000136807::CDK9	_ENST00000421939_ENST00000373264_ENST00000480353	ENST00000480353::1 ENST00000373264::1 ENST00000421939::1
CDK9	CDK9_17_872	23	9	127786147	127786169	minus	CGAGTCGTACTGCTTTGCCA TGG	CGAGTCGTACTGCTTTGCCA	ENSG00000136807::CDK9	_ENST00000421939_ENST00000373264_ENST00000480353	ENST00000480353::1 ENST00000373264::1 ENST00000421939::1
CDK9	CDK9_25_872	23	9	127786219	127786241	plus	AGATCGGCCAAGGCACCTTC GGG	AGATCGGCCAAGGCACCTTC	ENSG00000136807::CDK9	_ENST00000421939_ENST00000373264_ENST00000480353	ENST00000421939::1 ENST00000480353::1 ENST00000373264::1
CDX4	CDX4_73_0	23	X	73447243	73447265	minus	GCTTCCGTACATCGTGTCTT GGG	GCTTCCGTACATCGTGTCTT	ENSG00000131264::CDX4	_ENST00000373514	ENST00000373514::1
CDX4	CDX4_74_0	23	X	73447244	73447266	minus	AGCTTCCGTACATCGTGTCT TGG	AGCTTCCGTACATCGTGTCT	ENSG00000131264::CDX4	_ENST00000373514	ENST00000373514::1
CDX4	CDX4_72_0	23	X	73447239	73447261	plus	TCTACCCAAGACACGATGTA CGG	TCTACCCAAGACACGATGTA	ENSG00000131264::CDX4	_ENST00000373514	ENST00000373514::1
CELA2A	CELA2A_114_0	23	1	15457104	15457126	minus	AGTCACATAAGGTGGGTAAG TGG	AGTCACATAAGGTGGGTAAG	ENSG00000142615::CELA2A	_ENST00000459653_ENST00000359621_ENST00000497590	ENST00000359621::2 ENST00000497590::2 ENST00000459653::2
CELA2A	CELA2A_117_0	23	1	15457111	15457133	minus	CCACCCTAGTCACATAAGGT GGG	CCACCCTAGTCACATAAGGT	ENSG00000142615::CELA2A	_ENST00000459653_ENST00000359621_ENST00000497590	ENST00000359621::2 ENST00000497590::2 ENST00000459653::2
CELA2A	CELA2A_120_0	23	1	15457118	15457140	plus	TATGTGACTAGGGTGGTTGG CGG	TATGTGACTAGGGTGGTTGG	ENSG00000142615::CELA2A	_ENST00000459653_ENST00000359621_ENST00000497590	ENST00000359621::2 ENST00000497590::2 ENST00000459653::2
CELA3A	CELA3A_910_0	23	1	22007433	22007455	plus	ACTGCTCCAGGTGGAACTGG TGG	ACTGCTCCAGGTGGAACTGG	ENSG00000142789::CELA3A	_ENST00000290122_ENST00000400271	ENST00000400271::1 ENST00000290122::6
CELA3A	CELA3A_912_0	23	1	22007435	22007457	plus	TGCTCCAGGTGGAACTGGTG GGG	TGCTCCAGGTGGAACTGGTG	ENSG00000142789::CELA3A	_ENST00000290122_ENST00000400271	ENST00000400271::1 ENST00000290122::6
CELA3A	CELA3A_255_0	23	1	22002996	22003018	minus	GGGCCATAGCCTGAGGCTAG AGG	GGGCCATAGCCTGAGGCTAG	ENSG00000142789::CELA3A	_ENST00000290122_ENST00000374663	ENST00000374663::2 ENST00000290122::2
CELA3B	CELA3B_641_0	23	1	21981102	21981124	plus	CAGGTGATCCCCATCAACTC TGG	CAGGTGATCCCCATCAACTC	ENSG00000219073::CELA3B	_ENST00000337107_ENST00000374666_ENST00000400277	ENST00000400277::1 ENST00000374666::4 ENST00000337107::4
CELA3B	CELA3B_645_0	23	1	21981111	21981133	minus	AAGAGGTCCCCAGAGTTGAT GGG	AAGAGGTCCCCAGAGTTGAT	ENSG00000219073::CELA3B	_ENST00000337107_ENST00000374666_ENST00000400277	ENST00000374666::4 ENST00000337107::4 ENST00000400277::1
CELA3B	CELA3B_263_0	23	1	21978398	21978420	minus	CCATTGACAACGCGGCTGGA AGG	CCATTGACAACGCGGCTGGA	ENSG00000219073::CELA3B	_ENST00000337107_ENST00000374666	ENST00000374666::2 ENST00000337107::2
CENPA	CENPA_106_0	23	2	26764358	26764380	plus	GACCAAGTACCAGCTGTTCC TGG	GACCAAGTACCAGCTGTTCC	ENSG00000213699::SLC35F6_ENSG00000115163::CENPA	_ENST00000429494_ENST00000344420_ENST00000475662_ENST00000482746_ENST00000414029	ENST00000344420::1 ENST00000475662::1 ENST00000482746::1 ENST00000429494::1 ENST00000414029::1
CENPA	CENPA_102_0	23	2	26764336	26764358	plus	CAGCGTCCGCCGACATGGCC TGG	CAGCGTCCGCCGACATGGCC	ENSG00000213699::SLC35F6_ENSG00000115163::CENPA	_ENST00000429494_ENST00000344420_ENST00000475662_ENST00000482746_ENST00000414029	ENST00000482746::1 ENST00000414029::1 ENST00000429494::1 ENST00000344420::1 ENST00000475662::1
CENPA	CENPA_110_0	23	2	26764367	26764389	minus	TGAGCCCGGCCAGGAACAGC TGG	TGAGCCCGGCCAGGAACAGC	ENSG00000213699::SLC35F6_ENSG00000115163::CENPA	_ENST00000429494_ENST00000344420_ENST00000475662_ENST00000482746_ENST00000414029	ENST00000475662::1 ENST00000344420::1 ENST00000429494::1 ENST00000414029::1 ENST00000482746::1
CER1	CER1_52_2850	23	9	14722379	14722401	minus	AGAGAGAAATGCATCCATCC AGG	AGAGAGAAATGCATCCATCC	ENSG00000147869::CER1	_ENST00000380911	ENST00000380911::1
CER1	CER1_23_2850	23	9	14722189	14722211	plus	AGGTCTCCCAATGTACTTCA TGG	AGGTCTCCCAATGTACTTCA	ENSG00000147869::CER1	_ENST00000380911	ENST00000380911::1
CER1	CER1_55_2850	23	9	14722412	14722434	minus	TGTCCAGATTTGGCAGGTTC TGG	TGTCCAGATTTGGCAGGTTC	ENSG00000147869::CER1	_ENST00000380911	ENST00000380911::1
CETN1	CETN1_16_459	23	18	580416	580438	minus	AGCGCTGGGCTTCTTGAAGC CGG	AGCGCTGGGCTTCTTGAAGC	ENSG00000177143::CETN1	_ENST00000327228	ENST00000327228::1
CETN1	CETN1_34_459	23	18	580522	580544	minus	CACTTCCGTCCACGTCGAAG AGG	CACTTCCGTCCACGTCGAAG	ENSG00000177143::CETN1	_ENST00000327228	ENST00000327228::1
CETN1	CETN1_51_459	23	18	580621	580643	plus	AATGATCTCCGAGGTGGACA GGG	AATGATCTCCGAGGTGGACA	ENSG00000177143::CETN1	_ENST00000327228	ENST00000327228::1
CFHR2	CFHR2_1096_0	23	1	196959032	196959054	plus	AATGTGTCAGAATGGGAAAC TGG	AATGTGTCAGAATGGGAAAC	ENSG00000080910::CFHR2_ENSG00000276911::CFHR2	_ENST00000367415_ENST00000367421_ENST00000476712_ENST00000496448_ENST00000473386	ENST00000473386::3 ENST00000496448::4 ENST00000476712::5 ENST00000367415::5 ENST00000367421::5
CFHR2	CFHR2_1095_0	23	1	196959025	196959047	plus	TTCGAGCAATGTGTCAGAAT GGG	TTCGAGCAATGTGTCAGAAT	ENSG00000080910::CFHR2_ENSG00000276911::CFHR2	_ENST00000367415_ENST00000367421_ENST00000476712_ENST00000496448_ENST00000473386	ENST00000496448::4 ENST00000476712::5 ENST00000367415::5 ENST00000367421::5 ENST00000473386::3
CFHR2	CFHR2_1067_0	23	1	196958052	196958074	plus	TCAGAACCACCAAAATGCTT AGG	TCAGAACCACCAAAATGCTT	ENSG00000276911::CFHR2_ENSG00000080910::CFHR2	_ENST00000367421_ENST00000476712_ENST00000367415_ENST00000496448_ENST00000473386	ENST00000473386::2 ENST00000367415::4 ENST00000496448::3 ENST00000367421::4 ENST00000476712::4
CFHR5	CFHR5_45_0	23	1	196977688	196977710	minus	CAGTGGATACCCATGAGATT AGG	CAGTGGATACCCATGAGATT	ENSG00000134389::CFHR5	_ENST00000256785	ENST00000256785::1
CFHR5	CFHR5_48_0	23	1	196977694	196977716	plus	CTCATGGGTATCCACTGTTG GGG	CTCATGGGTATCCACTGTTG	ENSG00000134389::CFHR5	_ENST00000256785	ENST00000256785::1
CFHR5	CFHR5_415_0	23	1	196984119	196984141	minus	TTACTAGTGAAGCTGCATAT GGG	TTACTAGTGAAGCTGCATAT	ENSG00000134389::CFHR5	_ENST00000256785	ENST00000256785::3
CHAF1A	CHAF1A_101_0	23	19	4402747	4402769	plus	AGCTGCCGCCGGGGCGATGC TGG	AGCTGCCGCCGGGGCGATGC	ENSG00000167670::CHAF1A	_ENST00000301280_ENST00000587580_ENST00000585854	ENST00000301280::1 ENST00000585854::1 ENST00000587580::1
CHAF1A	CHAF1A_111_0	23	19	4402780	4402802	plus	GTGCGGGGCGCCCGGCGCCA GGG	GTGCGGGGCGCCCGGCGCCA	ENSG00000167670::CHAF1A	_ENST00000301280_ENST00000587580_ENST00000585854	ENST00000301280::1 ENST00000585854::1 ENST00000587580::1
CHAF1A	CHAF1A_950_0	23	19	4409463	4409485	plus	CAGGACAGTTGGAGTGAAGC TGG	CAGGACAGTTGGAGTGAAGC	ENSG00000167670::CHAF1A	_ENST00000301280_ENST00000587739	ENST00000301280::3 ENST00000587739::1
CHEK1	CHEK1_323_0	23	11	125626780	125626802	plus	CTTTGTGGAAGACTGGGACT TGG	CTTTGTGGAAGACTGGGACT	ENSG00000149554::CHEK1	_ENST00000532449_ENST00000524737_ENST00000532669_ENST00000427383_ENST00000525396_ENST00000438015_ENST00000428830_ENST00000544373_ENST00000533778_ENST00000526937_ENST00000527013_ENST00000534685_ENST00000531607_ENST00000534070_ENST00000278916	ENST00000427383::2 ENST00000532669::2 ENST00000524737::1 ENST00000525396::2 ENST00000534070::2 ENST00000278916::1 ENST00000532449::2 ENST00000533778::2 ENST00000527013::2 ENST00000438015::2 ENST00000534685::3 ENST00000531607::1 ENST00000544373::2 ENST00000526937::2 ENST00000428830::2
CHEK1	CHEK1_324_0	23	11	125626792	125626814	plus	CTGGGACTTGGTGCAAACCC TGG	CTGGGACTTGGTGCAAACCC	ENSG00000149554::CHEK1	_ENST00000532449_ENST00000524737_ENST00000532669_ENST00000427383_ENST00000525396_ENST00000438015_ENST00000428830_ENST00000544373_ENST00000533778_ENST00000526937_ENST00000527013_ENST00000534685_ENST00000531607_ENST00000534070_ENST00000278916	ENST00000533778::2 ENST00000532449::2 ENST00000534070::2 ENST00000278916::1 ENST00000525396::2 ENST00000524737::1 ENST00000427383::2 ENST00000532669::2 ENST00000428830::2 ENST00000526937::2 ENST00000531607::1 ENST00000544373::2 ENST00000534685::3 ENST00000438015::2 ENST00000527013::2
CHEK1	CHEK1_326_0	23	11	125626799	125626821	plus	TTGGTGCAAACCCTGGGAGA AGG	TTGGTGCAAACCCTGGGAGA	ENSG00000149554::CHEK1	_ENST00000532449_ENST00000524737_ENST00000532669_ENST00000427383_ENST00000525396_ENST00000438015_ENST00000428830_ENST00000544373_ENST00000533778_ENST00000526937_ENST00000527013_ENST00000534685_ENST00000531607_ENST00000534070_ENST00000278916	ENST00000527013::2 ENST00000438015::2 ENST00000534685::3 ENST00000544373::2 ENST00000531607::1 ENST00000526937::2 ENST00000428830::2 ENST00000427383::2 ENST00000532669::2 ENST00000524737::1 ENST00000525396::2 ENST00000534070::2 ENST00000278916::1 ENST00000532449::2 ENST00000533778::2
CHMP2A	CHMP2A_46_2604	23	19	58554039	58554061	plus	ACTCACCATCTGGCCTTGCT TGG	ACTCACCATCTGGCCTTGCT	ENSG00000130724::CHMP2A	_ENST00000312547_ENST00000600118_ENST00000600006_ENST00000600804_ENST00000601220_ENST00000596708_ENST00000597209_ENST00000597848	ENST00000312547::2 ENST00000600118::1 ENST00000597209::2 ENST00000600804::2 ENST00000596708::2 ENST00000600006::1 ENST00000597848::2 ENST00000601220::2
CHMP2A	CHMP2A_42_2604	23	19	58554029	58554051	plus	GACCACCCACACTCACCATC TGG	GACCACCCACACTCACCATC	ENSG00000130724::CHMP2A	_ENST00000312547_ENST00000600118_ENST00000600006_ENST00000600804_ENST00000601220_ENST00000596708_ENST00000597209_ENST00000597848	ENST00000312547::2 ENST00000600118::1 ENST00000596708::2 ENST00000600804::2 ENST00000597209::2 ENST00000601220::2 ENST00000600006::1 ENST00000597848::2
CHMP2A	CHMP2A_53_2604	23	19	58554101	58554123	plus	TCTCTAGTTTCTGTCGCTCG CGG	TCTCTAGTTTCTGTCGCTCG	ENSG00000130724::CHMP2A	_ENST00000312547_ENST00000600118_ENST00000600804_ENST00000601220_ENST00000596708_ENST00000597209_ENST00000597848	ENST00000596708::2 ENST00000600804::2 ENST00000597209::2 ENST00000601220::2 ENST00000597848::2 ENST00000312547::2 ENST00000600118::1
CHRNA6	CHRNA6_1850_0	23	8	42768409	42768431	minus	CATGCTGACCAGCAAGGGGC AGG	CATGCTGACCAGCAAGGGGC	ENSG00000147434::CHRNA6	_ENST00000276410_ENST00000534622_ENST00000530869_ENST00000529467	ENST00000530869::1 ENST00000529467::1 ENST00000276410::1 ENST00000534622::1
CHRNA6	CHRNA6_1846_0	23	8	42768395	42768417	minus	AGGGGCAGGGATTCCTTCAT GGG	AGGGGCAGGGATTCCTTCAT	ENSG00000147434::CHRNA6	_ENST00000276410_ENST00000534622_ENST00000530869_ENST00000529467	ENST00000534622::1 ENST00000276410::1 ENST00000530869::1 ENST00000529467::1
CHRNA6	CHRNA6_1849_0	23	8	42768408	42768430	minus	ATGCTGACCAGCAAGGGGCA GGG	ATGCTGACCAGCAAGGGGCA	ENSG00000147434::CHRNA6	_ENST00000276410_ENST00000534622_ENST00000530869_ENST00000529467	ENST00000276410::1 ENST00000534622::1 ENST00000530869::1 ENST00000529467::1
CINP	CINP_2549_0	23	14	102362831	102362853	minus	TTATGGAAGGTGCGTGAGAT CGG	TTATGGAAGGTGCGTGAGAT	ENSG00000100865::CINP	_ENST00000559514_ENST00000216756_ENST00000541568_ENST00000558764_ENST00000561468_ENST00000558523	ENST00000561468::1 ENST00000559514::1 ENST00000558764::1 ENST00000558523::1 ENST00000216756::1 ENST00000541568::1
CINP	CINP_2172_0	23	14	102359505	102359527	minus	TTAAGGACAATGCGGCTGAT TGG	TTAAGGACAATGCGGCTGAT	ENSG00000100865::CINP	_ENST00000559514_ENST00000559504_ENST00000216756_ENST00000536961_ENST00000541568_ENST00000558764_ENST00000561468_ENST00000558523	ENST00000558764::2 ENST00000561468::2 ENST00000536961::2 ENST00000216756::2 ENST00000541568::2 ENST00000558523::2 ENST00000559514::2 ENST00000559504::1
CINP	CINP_2168_0	23	14	102359464	102359486	minus	TGGGAAACCCTCAATGATGC AGG	TGGGAAACCCTCAATGATGC	ENSG00000100865::CINP	_ENST00000559514_ENST00000559504_ENST00000216756_ENST00000536961_ENST00000541568_ENST00000558764_ENST00000561468_ENST00000558523	ENST00000559504::1 ENST00000559514::2 ENST00000541568::2 ENST00000558523::2 ENST00000558764::2 ENST00000216756::2 ENST00000561468::2 ENST00000536961::2
CIRH1A	CIRH1A_172_0	23	CHR_HSCHR16_2_CTG3_1	69143227	69143249	plus	TAAGCGGAAGTGCATCGTGT GGG	TAAGCGGAAGTGCATCGTGT	ENSG00000262788::CIRH1A	_ENST00000632079_ENST00000575702_ENST00000633692_ENST00000634106_ENST00000632786_ENST00000631549_ENST00000631541_ENST00000631675_ENST00000633173	ENST00000631549::1 ENST00000575702::1 ENST00000631675::1 ENST00000633173::1 ENST00000631541::1 ENST00000633692::1 ENST00000634106::1 ENST00000632079::1 ENST00000632786::2
CIRH1A	CIRH1A_174_0	23	CHR_HSCHR16_2_CTG3_1	69143249	69143271	plus	GGTGTCGCCTTCTTGTCCGA TGG	GGTGTCGCCTTCTTGTCCGA	ENSG00000262788::CIRH1A	_ENST00000632079_ENST00000575702_ENST00000633692_ENST00000634106_ENST00000632786_ENST00000631549_ENST00000631541_ENST00000631675_ENST00000633173	ENST00000575702::1 ENST00000631549::1 ENST00000633173::1 ENST00000631541::1 ENST00000631675::1 ENST00000634106::1 ENST00000633692::1 ENST00000632079::1 ENST00000632786::2
CIRH1A	CIRH1A_176_0	23	CHR_HSCHR16_2_CTG3_1	69143265	69143287	minus	CACACTTATGATAGTGCCAT CGG	CACACTTATGATAGTGCCAT	ENSG00000262788::CIRH1A	_ENST00000632079_ENST00000575702_ENST00000633692_ENST00000634106_ENST00000632786_ENST00000631549_ENST00000631541_ENST00000631675_ENST00000633173	ENST00000575702::1 ENST00000631549::1 ENST00000631541::1 ENST00000633173::1 ENST00000631675::1 ENST00000634106::1 ENST00000633692::1 ENST00000632786::2 ENST00000632079::1
CKAP5	CKAP5_6722_0	23	11	46821179	46821201	plus	TGTTCACATTTCTGATCAAC TGG	TGTTCACATTTCTGATCAAC	ENSG00000175216::CKAP5	_ENST00000529230_ENST00000525248_ENST00000312055_ENST00000354558_ENST00000526496	ENST00000312055::2 ENST00000525248::2 ENST00000529230::2 ENST00000526496::2 ENST00000354558::1
CKAP5	CKAP5_1840_0	23	11	46760631	46760653	minus	GTTACGCAAGGGACCAGCTG AGG	GTTACGCAAGGGACCAGCTG	ENSG00000175216::CKAP5	_ENST00000529230_ENST00000354558_ENST00000312055_ENST00000533413_ENST00000527333_ENST00000526876	ENST00000312055::33 ENST00000354558::32 ENST00000529230::33 ENST00000533413::8 ENST00000527333::1 ENST00000526876::1
CKAP5	CKAP5_6556_0	23	11	46818302	46818324	plus	GTACTTACTTTCCTGCTACA TGG	GTACTTACTTTCCTGCTACA	ENSG00000175216::CKAP5	_ENST00000529230_ENST00000354558_ENST00000312055_ENST00000526496	ENST00000312055::3 ENST00000529230::3 ENST00000354558::2 ENST00000526496::3
CLDN17	CLDN17_10_730	23	21	30165930	30165952	minus	TTATGTCTAATGCCTCCTTT TGG	TTATGTCTAATGCCTCCTTT	ENSG00000156282::CLDN17	_ENST00000286808	ENST00000286808::1
CLDN17	CLDN17_11_730	23	21	30165934	30165956	plus	AAGGAGGCATTAGACATAAC TGG	AAGGAGGCATTAGACATAAC	ENSG00000156282::CLDN17	_ENST00000286808	ENST00000286808::1
CLDN17	CLDN17_13_730	23	21	30165940	30165962	plus	GCATTAGACATAACTGGTGG AGG	GCATTAGACATAACTGGTGG	ENSG00000156282::CLDN17	_ENST00000286808	ENST00000286808::1
CLEC2A	CLEC2A_2926_0	23	12	9932274	9932296	minus	GATGGCTTCATACATCGGAT AGG	GATGGCTTCATACATCGGAT	ENSG00000188393::CLEC2A	_ENST00000339766_ENST00000455827	ENST00000455827::1 ENST00000339766::1
CLEC2A	CLEC2A_2930_0	23	12	9932304	9932326	minus	ATTAATCCAGAGCTGCGGGA TGG	ATTAATCCAGAGCTGCGGGA	ENSG00000188393::CLEC2A	_ENST00000339766_ENST00000455827	ENST00000339766::1 ENST00000455827::1
CLEC2A	CLEC2A_2929_0	23	12	9932298	9932320	plus	GCTCTGCCATCCCGCAGCTC TGG	GCTCTGCCATCCCGCAGCTC	ENSG00000188393::CLEC2A	_ENST00000339766_ENST00000455827	ENST00000339766::1 ENST00000455827::1
CLEC6A	CLEC6A_44_0	23	12	8456121	8456143	plus	GAGCAGCAACCTCAAAGTAC AGG	GAGCAGCAACCTCAAAGTAC	ENSG00000205846::CLEC6A	_ENST00000382073	ENST00000382073::1
CLEC6A	CLEC6A_43_0	23	12	8456104	8456126	minus	CTGCTCTTGCATCATTATGC AGG	CTGCTCTTGCATCATTATGC	ENSG00000205846::CLEC6A	_ENST00000382073	ENST00000382073::1
CLEC6A	CLEC6A_182_0	23	12	8457916	8457938	minus	AGCCACAGACCAGAGTCTCA GGG	AGCCACAGACCAGAGTCTCA	ENSG00000205846::CLEC6A	_ENST00000382073	ENST00000382073::2
CLP1	CLP1_1351_0	23	11	57659507	57659529	minus	TCTAGTTCAAATTTAGTGGT TGG	TCTAGTTCAAATTTAGTGGT	ENSG00000172409::CLP1	_ENST00000533905_ENST00000529430_ENST00000529773_ENST00000533682_ENST00000525602_ENST00000302731	ENST00000529430::2 ENST00000302731::2 ENST00000533682::2 ENST00000529773::2 ENST00000525602::2 ENST00000533905::2
CLP1	CLP1_1352_0	23	11	57659511	57659533	minus	TCGCTCTAGTTCAAATTTAG TGG	TCGCTCTAGTTCAAATTTAG	ENSG00000172409::CLP1	_ENST00000533905_ENST00000529430_ENST00000529773_ENST00000533682_ENST00000525602_ENST00000302731	ENST00000533905::2 ENST00000302731::2 ENST00000533682::2 ENST00000529773::2 ENST00000525602::2 ENST00000529430::2
CLP1	CLP1_1369_0	23	11	57659695	57659717	plus	GCAACTGAGCGGCCGCACTG AGG	GCAACTGAGCGGCCGCACTG	ENSG00000172409::CLP1	_ENST00000533905_ENST00000529430_ENST00000529773_ENST00000533682_ENST00000525602_ENST00000302731	ENST00000302731::2 ENST00000525602::2 ENST00000529773::2 ENST00000533682::2 ENST00000529430::2 ENST00000533905::2
CLTC	CLTC_187_0	23	17	59620136	59620158	minus	AAAACGAATTGGCAGAATCT GGG	AAAACGAATTGGCAGAATCT	ENSG00000141367::CLTC	_ENST00000393043_ENST00000621829_ENST00000580081_ENST00000269122_ENST00000579456_ENST00000584313	ENST00000269122::1 ENST00000580081::1 ENST00000584313::1 ENST00000621829::1 ENST00000393043::1 ENST00000579456::1
CLTC	CLTC_188_0	23	17	59620137	59620159	minus	GAAAACGAATTGGCAGAATC TGG	GAAAACGAATTGGCAGAATC	ENSG00000141367::CLTC	_ENST00000393043_ENST00000621829_ENST00000580081_ENST00000269122_ENST00000579456_ENST00000584313	ENST00000393043::1 ENST00000579456::1 ENST00000584313::1 ENST00000621829::1 ENST00000580081::1 ENST00000269122::1
CLTC	CLTC_186_0	23	17	59620130	59620152	minus	AATTGGCAGAATCTGGGCCA TGG	AATTGGCAGAATCTGGGCCA	ENSG00000141367::CLTC	_ENST00000393043_ENST00000621829_ENST00000580081_ENST00000269122_ENST00000579456_ENST00000584313	ENST00000580081::1 ENST00000269122::1 ENST00000579456::1 ENST00000393043::1 ENST00000584313::1 ENST00000621829::1
CNGB3	CNGB3_15246_0	23	8	86743550	86743572	minus	AGAATGAACAAAGTTCTCGT CGG	AGAATGAACAAAGTTCTCGT	ENSG00000254115::RP11-386D6.1_ENSG00000170289::CNGB3	_ENST00000320005_ENST00000519777	ENST00000519777::1 ENST00000320005::1
CNGB3	CNGB3_15241_0	23	8	86743487	86743509	plus	TAGAGGACATACCTGTGCTG TGG	TAGAGGACATACCTGTGCTG	ENSG00000170289::CNGB3_ENSG00000254115::RP11-386D6.1	_ENST00000320005_ENST00000519777	ENST00000320005::1 ENST00000519777::1
CNGB3	CNGB3_15242_0	23	8	86743498	86743520	minus	GTCTCAGCAAACCACAGCAC AGG	GTCTCAGCAAACCACAGCAC	ENSG00000170289::CNGB3_ENSG00000254115::RP11-386D6.1	_ENST00000320005_ENST00000519777	ENST00000320005::1 ENST00000519777::1
CNTNAP5	CNTNAP5_155_0	23	2	124025673	124025695	minus	GAACAGCAAAGTCAAAACGC TGG	GAACAGCAAAGTCAAAACGC	ENSG00000155052::CNTNAP5	_ENST00000423939_ENST00000431078	ENST00000431078::1 ENST00000423939::1
CNTNAP5	CNTNAP5_152_0	23	2	124025634	124025656	minus	ATCCATTTCCCCCGAGTGAG CGG	ATCCATTTCCCCCGAGTGAG	ENSG00000155052::CNTNAP5	_ENST00000423939_ENST00000431078	ENST00000423939::1 ENST00000431078::1
CNTNAP5	CNTNAP5_154_0	23	2	124025663	124025685	minus	GTCAAAACGCTGGTCAGCCG TGG	GTCAAAACGCTGGTCAGCCG	ENSG00000155052::CNTNAP5	_ENST00000423939_ENST00000431078	ENST00000423939::1 ENST00000431078::1
COA5	COA5_910_0	23	2	98608387	98608409	minus	CGTCATGCCTAAGTATTATG AGG	CGTCATGCCTAAGTATTATG	ENSG00000183513::COA5	_ENST00000328709_ENST00000483527_ENST00000409997	ENST00000328709::1 ENST00000409997::1 ENST00000483527::1
COA5	COA5_903_0	23	2	98608351	98608373	minus	CGGCGCGTGCGCGGGCCTGA AGG	CGGCGCGTGCGCGGGCCTGA	ENSG00000183513::COA5	_ENST00000328709_ENST00000483527_ENST00000409997	ENST00000328709::1 ENST00000409997::1 ENST00000483527::1
COA5	COA5_909_0	23	2	98608380	98608402	plus	GGCTTGTCCTCATAATACTT AGG	GGCTTGTCCTCATAATACTT	ENSG00000183513::COA5	_ENST00000328709_ENST00000483527_ENST00000409997	ENST00000483527::1 ENST00000409997::1 ENST00000328709::1
COPA	COPA_5047_0	23	1	160343130	160343152	minus	ACCAAGAGCGCGCGGGTCAA AGG	ACCAAGAGCGCGCGGGTCAA	ENSG00000122218::COPA	_ENST00000368069_ENST00000241704_ENST00000541366	ENST00000541366::1 ENST00000241704::1 ENST00000368069::1
COPA	COPA_5050_0	23	1	160343141	160343163	plus	CGCGCTCTTGGTCTCGAATT TGG	CGCGCTCTTGGTCTCGAATT	ENSG00000122218::COPA	_ENST00000368069_ENST00000241704_ENST00000541366	ENST00000241704::1 ENST00000368069::1 ENST00000541366::1
COPA	COPA_5049_0	23	1	160343138	160343160	minus	AATTCGAGACCAAGAGCGCG CGG	AATTCGAGACCAAGAGCGCG	ENSG00000122218::COPA	_ENST00000368069_ENST00000241704_ENST00000541366	ENST00000541366::1 ENST00000241704::1 ENST00000368069::1
COPB1	COPB1_4373_0	23	11	14498908	14498930	plus	TACGTTCTCAGCCGCCGTCA TGG	TACGTTCTCAGCCGCCGTCA	ENSG00000256206::PSMA1_ENSG00000129083::COPB1	_ENST00000534234_ENST00000249923_ENST00000439561_ENST00000534771_ENST00000529866_ENST00000533096_ENST00000529210_ENST00000533533_ENST00000555531	ENST00000533096::2 ENST00000555531::10 ENST00000533533::2 ENST00000249923::2 ENST00000439561::2 ENST00000529210::2 ENST00000534771::2 ENST00000534234::2 ENST00000529866::2
COPB1	COPB1_4371_0	23	11	14498864	14498886	plus	GATGGTGGTTCTGAATCCAT TGG	GATGGTGGTTCTGAATCCAT	ENSG00000129083::COPB1_ENSG00000256206::PSMA1	_ENST00000534234_ENST00000249923_ENST00000439561_ENST00000534771_ENST00000529866_ENST00000533096_ENST00000529210_ENST00000533533_ENST00000555531	ENST00000529866::2 ENST00000534234::2 ENST00000529210::2 ENST00000534771::2 ENST00000439561::2 ENST00000249923::2 ENST00000533533::2 ENST00000533096::2 ENST00000555531::10
COPB1	COPB1_4372_0	23	11	14498880	14498902	minus	CACGTTAATTAACGTGCCAA TGG	CACGTTAATTAACGTGCCAA	ENSG00000256206::PSMA1_ENSG00000129083::COPB1	_ENST00000534234_ENST00000249923_ENST00000439561_ENST00000534771_ENST00000529866_ENST00000533096_ENST00000529210_ENST00000533533_ENST00000555531	ENST00000439561::2 ENST00000249923::2 ENST00000534234::2 ENST00000529866::2 ENST00000529210::2 ENST00000534771::2 ENST00000533533::2 ENST00000533096::2 ENST00000555531::10
COPB2	COPB2_2150_0	23	3	139383344	139383366	plus	GCCAACATCCATGGCTCTGT AGG	GCCAACATCCATGGCTCTGT	ENSG00000184432::COPB2	_ENST00000333188_ENST00000504295_ENST00000513274_ENST00000515006_ENST00000507777_ENST00000510181_ENST00000512153_ENST00000512242_ENST00000510491_ENST00000514508	ENST00000514508::3 ENST00000515006::2 ENST00000510181::2 ENST00000510491::3 ENST00000507777::2 ENST00000504295::2 ENST00000512153::2 ENST00000333188::2 ENST00000513274::3 ENST00000512242::3
COPB2	COPB2_2153_0	23	3	139383375	139383397	minus	ATCTGATCGAGTTAAGAGTG TGG	ATCTGATCGAGTTAAGAGTG	ENSG00000184432::COPB2	_ENST00000333188_ENST00000504295_ENST00000513274_ENST00000515006_ENST00000507777_ENST00000510181_ENST00000512153_ENST00000512242_ENST00000510491_ENST00000514508	ENST00000510181::2 ENST00000515006::2 ENST00000514508::3 ENST00000512242::3 ENST00000333188::2 ENST00000513274::3 ENST00000504295::2 ENST00000512153::2 ENST00000507777::2 ENST00000510491::3
COPB2	COPB2_2149_0	23	3	139383335	139383357	plus	TAAAGACTTGCCAACATCCA TGG	TAAAGACTTGCCAACATCCA	ENSG00000184432::COPB2	_ENST00000333188_ENST00000504295_ENST00000513274_ENST00000515006_ENST00000507777_ENST00000510181_ENST00000512153_ENST00000512242_ENST00000510491_ENST00000514508	ENST00000514508::3 ENST00000515006::2 ENST00000510181::2 ENST00000507777::2 ENST00000510491::3 ENST00000504295::2 ENST00000512153::2 ENST00000512242::3 ENST00000333188::2 ENST00000513274::3
COX15	COX15_2008_0	23	10	99732010	99732032	minus	TCCGCCGTTGAGGGCCTTGA AGG	TCCGCCGTTGAGGGCCTTGA	ENSG00000119929::CUTC_ENSG00000014919::COX15	_ENST00000370483_ENST00000016171	ENST00000016171::1 ENST00000370483::1
COX15	COX15_1998_0	23	10	99731968	99731990	plus	TAGGCGCTGCCCTAGGAGCC AGG	TAGGCGCTGCCCTAGGAGCC	ENSG00000119929::CUTC_ENSG00000014919::COX15	_ENST00000370483_ENST00000016171	ENST00000370483::1 ENST00000016171::1
COX15	COX15_2009_0	23	10	99732019	99732041	minus	ATTGCTCTTTCCGCCGTTGA GGG	ATTGCTCTTTCCGCCGTTGA	ENSG00000119929::CUTC_ENSG00000014919::COX15	_ENST00000370483_ENST00000016171	ENST00000016171::1 ENST00000370483::1
COX5B	COX5B_18_477	23	2	97646110	97646132	plus	AGCTGGAACGCTGGCCGCGC AGG	AGCTGGAACGCTGGCCGCGC	ENSG00000135940::COX5B	_ENST00000258424_ENST00000464949	ENST00000464949::1 ENST00000258424::1
COX5B	COX5B_17_477	23	2	97646101	97646123	plus	ACTTCGCGGAGCTGGAACGC TGG	ACTTCGCGGAGCTGGAACGC	ENSG00000135940::COX5B	_ENST00000258424_ENST00000464949	ENST00000464949::1 ENST00000258424::1
COX5B	COX5B_27_477	23	2	97646149	97646171	minus	GCATCGCGGCCGCGCCACTG GGG	GCATCGCGGCCGCGCCACTG	ENSG00000135940::COX5B	_ENST00000258424_ENST00000464949	ENST00000464949::1 ENST00000258424::1
COX7B2	COX7B2_59_0	23	4	46735160	46735182	plus	GCTTAGTGCATTTCTGGCCA AGG	GCTTAGTGCATTTCTGGCCA	ENSG00000170516::COX7B2	_ENST00000355591_ENST00000396533_ENST00000543208_ENST00000505102	ENST00000505102::4 ENST00000543208::3 ENST00000355591::3 ENST00000396533::4
COX7B2	COX7B2_58_0	23	4	46735154	46735176	plus	GAGACTGCTTAGTGCATTTC TGG	GAGACTGCTTAGTGCATTTC	ENSG00000170516::COX7B2	_ENST00000355591_ENST00000396533_ENST00000543208_ENST00000505102	ENST00000396533::4 ENST00000355591::3 ENST00000505102::4 ENST00000543208::3
COX7B2	COX7B2_50_0	23	4	46735008	46735030	minus	GTGTTTACAGCCACTCAGAT TGG	GTGTTTACAGCCACTCAGAT	ENSG00000170516::COX7B2	_ENST00000355591_ENST00000396533_ENST00000543208	ENST00000543208::3 ENST00000355591::3 ENST00000396533::4
CPSF1	CPSF1_3173_0	23	8	144409137	144409159	minus	CATGTACGCCGTGTACAAAC AGG	CATGTACGCCGTGTACAAAC	ENSG00000071894::CPSF1	_ENST00000620219_ENST00000531042_ENST00000616140	ENST00000531042::1 ENST00000620219::1 ENST00000616140::2
CPSF1	CPSF1_3171_0	23	8	144409121	144409143	minus	AAACAGGCGCATCCGCCCAC CGG	AAACAGGCGCATCCGCCCAC	ENSG00000071894::CPSF1	_ENST00000620219_ENST00000531042_ENST00000616140	ENST00000531042::1 ENST00000620219::1 ENST00000616140::2
CPSF1	CPSF1_3156_0	23	8	144409011	144409033	plus	CTACCTCGGCGTCGCGGTTG AGG	CTACCTCGGCGTCGCGGTTG	ENSG00000071894::CPSF1	_ENST00000620219_ENST00000531042_ENST00000616140	ENST00000616140::2 ENST00000620219::1 ENST00000531042::1
CPSF2	CPSF2_968_0	23	14	92130997	92131019	plus	ATCAAATTAACTACCCTTTC TGG	ATCAAATTAACTACCCTTTC	ENSG00000165934::CPSF2	_ENST00000298875_ENST00000554290_ENST00000553427	ENST00000553427::3 ENST00000298875::3 ENST00000554290::3
CPSF2	CPSF2_972_0	23	14	92131011	92131033	minus	ATTCTTCTTGGACCCCAGAA AGG	ATTCTTCTTGGACCCCAGAA	ENSG00000165934::CPSF2	_ENST00000298875_ENST00000554290_ENST00000553427	ENST00000554290::3 ENST00000553427::3 ENST00000298875::3
CPSF2	CPSF2_2933_0	23	14	92155211	92155233	plus	AAAGGTGAAGGCAGTCGTAA AGG	AAAGGTGAAGGCAGTCGTAA	ENSG00000165934::CPSF2	_ENST00000298875_ENST00000555244	ENST00000555244::1 ENST00000298875::11
CPXCR1	CPXCR1_446_0	23	X	88753397	88753419	minus	CTCATCCTGGGTTCTATTTA TGG	CTCATCCTGGGTTCTATTTA	ENSG00000147183::CPXCR1	_ENST00000276127_ENST00000614120_ENST00000373111	ENST00000276127::3 ENST00000614120::2 ENST00000373111::3
CPXCR1	CPXCR1_451_0	23	X	88753430	88753452	plus	AAAGAAGGAAGTGATACAGC TGG	AAAGAAGGAAGTGATACAGC	ENSG00000147183::CPXCR1	_ENST00000276127_ENST00000614120_ENST00000373111	ENST00000373111::3 ENST00000614120::2 ENST00000276127::3
CPXCR1	CPXCR1_450_0	23	X	88753424	88753446	minus	GTATCACTTCCTTCTTTAGT AGG	GTATCACTTCCTTCTTTAGT	ENSG00000147183::CPXCR1	_ENST00000276127_ENST00000614120_ENST00000373111	ENST00000614120::2 ENST00000276127::3 ENST00000373111::3
CRYGB	CRYGB_16_3936	23	2	208146101	208146123	minus	AAAATGGGAAAGGTAAGTCC TGG	AAAATGGGAAAGGTAAGTCC	ENSG00000182187::CRYGB	_ENST00000260988	ENST00000260988::1
CRYGB	CRYGB_14_3936	23	2	208146094	208146116	minus	GAAAGGTAAGTCCTGGGTAC CGG	GAAAGGTAAGTCCTGGGTAC	ENSG00000182187::CRYGB	_ENST00000260988	ENST00000260988::1
CRYGB	CRYGB_97_3280	23	2	208145933	208145955	plus	GCTGAAATAGGGTTGTAGGT TGG	GCTGAAATAGGGTTGTAGGT	ENSG00000182187::CRYGB	_ENST00000260988	ENST00000260988::2
CSE1L	CSE1L_1338_0	23	20	49058455	49058477	minus	TCGCTGAGTTCCATTGCTAT AGG	TCGCTGAGTTCCATTGCTAT	ENSG00000124207::CSE1L	_ENST00000396192_ENST00000262982	ENST00000396192::2 ENST00000262982::2
CSE1L	CSE1L_1341_0	23	20	49058530	49058552	minus	TTACCTGGACGTCGGATGGC AGG	TTACCTGGACGTCGGATGGC	ENSG00000124207::CSE1L	_ENST00000396192_ENST00000262982	ENST00000262982::2 ENST00000396192::2
CSE1L	CSE1L_1339_0	23	20	49058524	49058546	minus	GGACGTCGGATGGCAGGATC AGG	GGACGTCGGATGGCAGGATC	ENSG00000124207::CSE1L	_ENST00000396192_ENST00000262982	ENST00000262982::2 ENST00000396192::2
CSH1	CSH1_59_1374	23	17	63896113	63896135	plus	GATGGGCTTGGAGCATAGCG TGG	GATGGGCTTGGAGCATAGCG	ENSG00000136488::CSH1	_ENST00000453363_ENST00000558284_ENST00000558661_ENST00000316193_ENST00000329882	ENST00000316193::2 ENST00000329882::2 ENST00000453363::2 ENST00000558284::1 ENST00000558661::2
CSH1	CSH1_1_1374	23	17	63895805	63895827	plus	CATGCAGGAATGAATACTTC TGG	CATGCAGGAATGAATACTTC	ENSG00000136488::CSH1	_ENST00000316193_ENST00000558284_ENST00000329882_ENST00000610991	ENST00000329882::3 ENST00000316193::3 ENST00000558284::1 ENST00000610991::2
CSH1	CSH1_38_916	23	17	63895547	63895569	minus	GAGTATGTTCGCCAACAACC TGG	GAGTATGTTCGCCAACAACC	ENSG00000136488::CSH1	_ENST00000329882_ENST00000558284_ENST00000316193_ENST00000610991	ENST00000329882::4 ENST00000558284::2 ENST00000316193::4 ENST00000610991::3
CSHL1	CSHL1_1275_0	23	17	63917466	63917488	plus	TTGAAGATCTGCCCAGTCCG GGG	TTGAAGATCTGCCCAGTCCG	ENSG00000259384::GH1_ENSG00000204414::CSHL1	_ENST00000458650_ENST00000351388_ENST00000342364_ENST00000323322_ENST00000617086	ENST00000458650::5 ENST00000617086::2 ENST00000351388::4 ENST00000323322::5 ENST00000342364::3
CSHL1	CSHL1_1446_0	23	17	63918413	63918435	plus	AGCCTGGATAAGGGAATGGT TGG	AGCCTGGATAAGGGAATGGT	ENSG00000204414::CSHL1_ENSG00000259384::GH1	_ENST00000458650_ENST00000351388_ENST00000579711_ENST00000323322_ENST00000342364	ENST00000351388::2 ENST00000579711::1 ENST00000323322::2 ENST00000342364::2 ENST00000458650::2
CSHL1	CSHL1_1449_0	23	17	63918439	63918461	plus	GGCACTGCCCTCTTGAAGCC AGG	GGCACTGCCCTCTTGAAGCC	ENSG00000204414::CSHL1_ENSG00000259384::GH1	_ENST00000458650_ENST00000351388_ENST00000579711_ENST00000323322_ENST00000342364	ENST00000579711::1 ENST00000351388::2 ENST00000323322::2 ENST00000342364::2 ENST00000458650::2
CSN2	CSN2_21_5784	23	4	69960947	69960969	minus	GGTGGCTCTTGCTCTTGCAA GGG	GGTGGCTCTTGCTCTTGCAA	ENSG00000135222::CSN2	_ENST00000353151	ENST00000353151::1
CSN2	CSN2_25_5784	23	4	69960968	69960990	minus	GGTCCTCATCCTCGCCTGCC TGG	GGTCCTCATCCTCGCCTGCC	ENSG00000135222::CSN2	_ENST00000353151	ENST00000353151::1
CSN2	CSN2_20_5784	23	4	69960944	69960966	minus	GGCTCTTGCTCTTGCAAGGG AGG	GGCTCTTGCTCTTGCAAGGG	ENSG00000135222::CSN2	_ENST00000353151	ENST00000353151::1
CST11	CST11_38_2465	23	20	23452631	23452653	plus	CATCACTTTCCTTGTTATAC TGG	CATCACTTTCCTTGTTATAC	ENSG00000125831::CST11	_ENST00000377009_ENST00000377007	ENST00000377009::1 ENST00000377007::1
CST11	CST11_55_2465	23	20	23452757	23452779	plus	GAGTCAATAGAATGGCCAAC AGG	GAGTCAATAGAATGGCCAAC	ENSG00000125831::CST11	_ENST00000377009_ENST00000377007	ENST00000377007::1 ENST00000377009::1
CST11	CST11_36_2465	23	20	23452601	23452623	plus	GGACTCGGAAGATCCTGAAG TGG	GGACTCGGAAGATCCTGAAG	ENSG00000125831::CST11	_ENST00000377009_ENST00000377007	ENST00000377007::1 ENST00000377009::1
CST8	CST8_34_845	23	20	23491657	23491679	minus	GCACCTGGGCATGGTCCCTT GGG	GCACCTGGGCATGGTCCCTT	ENSG00000125815::CST8_ENSG00000260202::RP3-333B15.4	_ENST00000449810_ENST00000246012	ENST00000449810::2 ENST00000246012::2
CST8	CST8_33_845	23	20	23491654	23491676	plus	TTGCCCAAGGGACCATGCCC AGG	TTGCCCAAGGGACCATGCCC	ENSG00000260202::RP3-333B15.4_ENSG00000125815::CST8	_ENST00000449810_ENST00000246012	ENST00000449810::2 ENST00000246012::2
CST8	CST8_61_845	23	20	23491776	23491798	minus	TTGGCATTTGAGGCATTGAC GGG	TTGGCATTTGAGGCATTGAC	ENSG00000260202::RP3-333B15.4_ENSG00000125815::CST8	_ENST00000449810_ENST00000246012	ENST00000449810::2 ENST00000246012::2
CTCFL	CTCFL_3036_0	23	20	57523972	57523994	plus	GTACTTCTCGCTCTCCTCCG AGG	GTACTTCTCGCTCTCCTCCG	ENSG00000124092::CTCFL	_ENST00000423479_ENST00000608263_ENST00000609232_ENST00000429804_ENST00000243914_ENST00000371196_ENST00000608440_ENST00000426658_ENST00000422109_ENST00000432255_ENST00000422869_ENST00000608425_ENST00000608720_ENST00000608158_ENST00000607923_ENST00000481655	ENST00000609232::3 ENST00000608440::1 ENST00000426658::1 ENST00000429804::2 ENST00000423479::2 ENST00000608425::2 ENST00000371196::2 ENST00000432255::1 ENST00000608158::1 ENST00000422109::1 ENST00000243914::2 ENST00000608263::1 ENST00000607923::1 ENST00000481655::2 ENST00000608720::1 ENST00000422869::2
CTCFL	CTCFL_3051_0	23	20	57524038	57524060	plus	GAAGGCCCCAGAGGTACGCT CGG	GAAGGCCCCAGAGGTACGCT	ENSG00000124092::CTCFL	_ENST00000423479_ENST00000608263_ENST00000609232_ENST00000429804_ENST00000243914_ENST00000371196_ENST00000608440_ENST00000426658_ENST00000422109_ENST00000432255_ENST00000422869_ENST00000608425_ENST00000608720_ENST00000608158_ENST00000607923_ENST00000481655	ENST00000481655::2 ENST00000422869::2 ENST00000608720::1 ENST00000243914::2 ENST00000608263::1 ENST00000607923::1 ENST00000429804::2 ENST00000423479::2 ENST00000608425::2 ENST00000432255::1 ENST00000371196::2 ENST00000422109::1 ENST00000608158::1 ENST00000609232::3 ENST00000608440::1 ENST00000426658::1
CTCFL	CTCFL_3037_0	23	20	57523973	57523995	plus	TACTTCTCGCTCTCCTCCGA GGG	TACTTCTCGCTCTCCTCCGA	ENSG00000124092::CTCFL	_ENST00000423479_ENST00000608263_ENST00000609232_ENST00000429804_ENST00000243914_ENST00000371196_ENST00000608440_ENST00000426658_ENST00000422109_ENST00000432255_ENST00000422869_ENST00000608425_ENST00000608720_ENST00000608158_ENST00000607923_ENST00000481655	ENST00000481655::2 ENST00000422869::2 ENST00000608720::1 ENST00000243914::2 ENST00000608263::1 ENST00000607923::1 ENST00000423479::2 ENST00000429804::2 ENST00000608425::2 ENST00000432255::1 ENST00000371196::2 ENST00000422109::1 ENST00000608158::1 ENST00000608440::1 ENST00000609232::3 ENST00000426658::1
CTPS1	CTPS1_614_0	23	1	40983306	40983328	plus	GTTACTGGTGGTGTTATATC AGG	GTTACTGGTGGTGTTATATC	ENSG00000171793::CTPS1	_ENST00000372621_ENST00000372616_ENST00000475060_ENST00000470271_ENST00000479480	ENST00000470271::2 ENST00000479480::2 ENST00000372621::2 ENST00000372616::1 ENST00000475060::2
CTPS1	CTPS1_613_0	23	1	40983294	40983316	plus	AAGTACATTCTGGTTACTGG TGG	AAGTACATTCTGGTTACTGG	ENSG00000171793::CTPS1	_ENST00000372621_ENST00000372616_ENST00000475060_ENST00000470271_ENST00000479480	ENST00000372621::2 ENST00000479480::2 ENST00000470271::2 ENST00000475060::2 ENST00000372616::1
CTPS1	CTPS1_617_0	23	1	40983338	40983360	plus	AGGAATCATTGCCAGCAGTG TGG	AGGAATCATTGCCAGCAGTG	ENSG00000171793::CTPS1	_ENST00000372621_ENST00000372616_ENST00000475060_ENST00000470271_ENST00000479480	ENST00000372616::1 ENST00000475060::2 ENST00000470271::2 ENST00000372621::2 ENST00000479480::2
CTRB1	CTRB1_61_3956	23	16	75222752	75222774	minus	CCGCAGCCTGGGGGGGAGTG GGG	CCGCAGCCTGGGGGGGAGTG	ENSG00000168925::CTRB1	_ENST00000495583_ENST00000361017	ENST00000361017::2 ENST00000495583::1
CTRB1	CTRB1_113_0	23	16	75218991	75219013	minus	AGCCATGCCGCTGCCTCAGA AGG	AGCCATGCCGCTGCCTCAGA	ENSG00000168925::CTRB1	_ENST00000361017	ENST00000361017::1
CTRB1	CTRB1_43_3956	23	16	75222661	75222683	plus	TGAGCTGGCTTCAGTGGACT GGG	TGAGCTGGCTTCAGTGGACT	ENSG00000168925::CTRB1	_ENST00000495583	ENST00000495583::1
CYLC2	CYLC2_305_0	23	9	103001578	103001600	minus	ATGGCCCAAAGTTTACTCTT TGG	ATGGCCCAAAGTTTACTCTT	ENSG00000155833::CYLC2	_ENST00000374798_ENST00000612124_ENST00000487798	ENST00000612124::2 ENST00000487798::2 ENST00000374798::2
CYLC2	CYLC2_413_0	23	9	103003236	103003258	plus	TTCTCAAATACGGGACAACA CGG	TTCTCAAATACGGGACAACA	ENSG00000155833::CYLC2	_ENST00000374798_ENST00000612124_ENST00000487798	ENST00000487798::3 ENST00000612124::3 ENST00000374798::3
CYLC2	CYLC2_410_0	23	9	103003226	103003248	plus	GATCAAAACCTTCTCAAATA CGG	GATCAAAACCTTCTCAAATA	ENSG00000155833::CYLC2	_ENST00000374798_ENST00000612124_ENST00000487798	ENST00000487798::3 ENST00000612124::3 ENST00000374798::3
CYP7A1	CYP7A1_792_0	23	8	58500069	58500091	plus	AATCCCCCAAATCAAAGATG TGG	AATCCCCCAAATCAAAGATG	ENSG00000167910::CYP7A1	_ENST00000301645	ENST00000301645::1
CYP7A1	CYP7A1_796_0	23	8	58500075	58500097	minus	TGATGACCACATCTTTGATT TGG	TGATGACCACATCTTTGATT	ENSG00000167910::CYP7A1	_ENST00000301645	ENST00000301645::1
CYP7A1	CYP7A1_791_0	23	8	58500042	58500064	minus	TAGCAGCATGCTGTTGTCTA TGG	TAGCAGCATGCTGTTGTCTA	ENSG00000167910::CYP7A1	_ENST00000301645	ENST00000301645::1
DAD1	DAD1_2398_0	23	14	22589026	22589048	plus	GTAACCGAACTGCAGCGCCC CGG	GTAACCGAACTGCAGCGCCC	ENSG00000129562::DAD1	_ENST00000535847_ENST00000250498_ENST00000538631_ENST00000543337	ENST00000535847::1 ENST00000543337::1 ENST00000250498::1 ENST00000538631::1
DAD1	DAD1_2402_0	23	14	22589045	22589067	minus	CTGCTGTATATACTGCTGAC CGG	CTGCTGTATATACTGCTGAC	ENSG00000129562::DAD1	_ENST00000535847_ENST00000250498_ENST00000538631_ENST00000543337	ENST00000543337::1 ENST00000250498::1 ENST00000535847::1 ENST00000538631::1
DAD1	DAD1_2400_0	23	14	22589043	22589065	minus	GCTGTATATACTGCTGACCG GGG	GCTGTATATACTGCTGACCG	ENSG00000129562::DAD1	_ENST00000535847_ENST00000250498_ENST00000538631_ENST00000543337	ENST00000535847::1 ENST00000250498::1 ENST00000543337::1 ENST00000538631::1
DAZL	DAZL_743_0	23	3	16598499	16598521	plus	CTTCTGGTAAAATATAGCCT TGG	CTTCTGGTAAAATATAGCCT	ENSG00000092345::DAZL	_ENST00000250863_ENST00000454457_ENST00000399444	ENST00000250863::2 ENST00000399444::2 ENST00000454457::3
DAZL	DAZL_744_0	23	3	16598503	16598525	plus	TGGTAAAATATAGCCTTGGC TGG	TGGTAAAATATAGCCTTGGC	ENSG00000092345::DAZL	_ENST00000250863_ENST00000454457_ENST00000399444	ENST00000454457::3 ENST00000250863::2 ENST00000399444::2
DAZL	DAZL_714_0	23	3	16598138	16598160	minus	AGAAGCTTCTTTGCTAGATA TGG	AGAAGCTTCTTTGCTAGATA	ENSG00000092345::DAZL	_ENST00000250863_ENST00000399444_ENST00000454457	ENST00000454457::4 ENST00000399444::3 ENST00000250863::3
DBR1	DBR1_1210_0	23	3	138174683	138174705	minus	GTCGACCTCTTGCTGTGCTG CGG	GTCGACCTCTTGCTGTGCTG	ENSG00000138231::DBR1	_ENST00000260803_ENST00000477557_ENST00000463982	ENST00000463982::1 ENST00000260803::1 ENST00000477557::1
DBR1	DBR1_1221_0	23	3	138174747	138174769	plus	AGATCTTATCCAGCTCGCCG TGG	AGATCTTATCCAGCTCGCCG	ENSG00000138231::DBR1	_ENST00000260803_ENST00000477557_ENST00000463982	ENST00000260803::1 ENST00000463982::1 ENST00000477557::1
DBR1	DBR1_1201_0	23	3	138174608	138174630	plus	GTTTGCATGTGACGATACTT GGG	GTTTGCATGTGACGATACTT	ENSG00000138231::DBR1	_ENST00000260803_ENST00000477557_ENST00000463982	ENST00000477557::1 ENST00000260803::1 ENST00000463982::1
DCAF4L2	DCAF4L2_7_2472	23	8	87872786	87872808	plus	AACCGTAGGAGAAACAATAA AGG	AACCGTAGGAGAAACAATAA	ENSG00000176566::DCAF4L2	_ENST00000319675	ENST00000319675::1
DCAF4L2	DCAF4L2_6_2472	23	8	87872775	87872797	minus	TCTCCTACGGTTAATTCTTC AGG	TCTCCTACGGTTAATTCTTC	ENSG00000176566::DCAF4L2	_ENST00000319675	ENST00000319675::1
DCAF4L2	DCAF4L2_5_2472	23	8	87872772	87872794	plus	CATCCTGAAGAATTAACCGT AGG	CATCCTGAAGAATTAACCGT	ENSG00000176566::DCAF4L2	_ENST00000319675	ENST00000319675::1
DCAF8L1	DCAF8L1_16_1869	23	X	27979565	27979587	plus	CTCCTCCTCGGATGTATCTG AGG	CTCCTCCTCGGATGTATCTG	ENSG00000226372::DCAF8L1	_ENST00000441525	ENST00000441525::1
DCAF8L1	DCAF8L1_13_1869	23	X	27979553	27979575	plus	TCGATCTTGGCCCTCCTCCT CGG	TCGATCTTGGCCCTCCTCCT	ENSG00000226372::DCAF8L1	_ENST00000441525	ENST00000441525::1
DCAF8L1	DCAF8L1_14_1869	23	X	27979563	27979585	minus	TCAGATACATCCGAGGAGGA GGG	TCAGATACATCCGAGGAGGA	ENSG00000226372::DCAF8L1	_ENST00000441525	ENST00000441525::1
DCTN5	DCTN5_310_0	23	16	23643002	23643024	plus	GAACATCGTTCTCAATGGCA AGG	GAACATCGTTCTCAATGGCA	ENSG00000166847::DCTN5	_ENST00000563188_ENST00000300087_ENST00000566298_ENST00000566053_ENST00000563998_ENST00000568589_ENST00000568272	ENST00000566053::2 ENST00000568589::2 ENST00000563998::2 ENST00000563188::2 ENST00000568272::2 ENST00000566298::1 ENST00000300087::2
DCTN5	DCTN5_309_0	23	16	23642999	23643021	minus	TGCCATTGAGAACGATGTTC TGG	TGCCATTGAGAACGATGTTC	ENSG00000166847::DCTN5	_ENST00000563188_ENST00000300087_ENST00000566298_ENST00000566053_ENST00000563998_ENST00000568589_ENST00000568272	ENST00000566298::1 ENST00000568272::2 ENST00000300087::2 ENST00000563998::2 ENST00000568589::2 ENST00000566053::2 ENST00000563188::2
DCTN5	DCTN5_1871_0	23	16	23661243	23661265	plus	ATTGGTTCCTATGTTCATGT TGG	ATTGGTTCCTATGTTCATGT	ENSG00000166847::DCTN5	_ENST00000300087_ENST00000566053_ENST00000563998_ENST00000563188_ENST00000568589_ENST00000566298	ENST00000563998::4 ENST00000566053::3 ENST00000300087::4 ENST00000566298::3 ENST00000563188::5 ENST00000568589::4
DDB1	DDB1_3870_0	23	11	61332950	61332972	minus	CGACATGTCGTACAACTACG TGG	CGACATGTCGTACAACTACG	ENSG00000167986::DDB1	_ENST00000301764_ENST00000543658_ENST00000540166_ENST00000537120_ENST00000542337_ENST00000543162_ENST00000543627	ENST00000537120::1 ENST00000540166::3 ENST00000542337::2 ENST00000543658::1 ENST00000301764::1 ENST00000543627::2 ENST00000543162::1
DDB1	DDB1_3862_0	23	11	61332907	61332929	minus	GCCGTGAACGGCTGCGTGAC CGG	GCCGTGAACGGCTGCGTGAC	ENSG00000167986::DDB1	_ENST00000301764_ENST00000543658_ENST00000540166_ENST00000537120_ENST00000542337_ENST00000543162_ENST00000543627	ENST00000301764::1 ENST00000543162::1 ENST00000543627::2 ENST00000537120::1 ENST00000542337::2 ENST00000540166::3 ENST00000543658::1
DDB1	DDB1_3863_0	23	11	61332909	61332931	plus	GGTCACGCAGCCGTTCACGG CGG	GGTCACGCAGCCGTTCACGG	ENSG00000167986::DDB1	_ENST00000301764_ENST00000543658_ENST00000540166_ENST00000537120_ENST00000542337_ENST00000543162_ENST00000543627	ENST00000543658::1 ENST00000537120::1 ENST00000542337::2 ENST00000540166::3 ENST00000301764::1 ENST00000543627::2 ENST00000543162::1
DDI1	DDI1_50_515	23	11	104036818	104036840	minus	GTACACGGTGATCAGCATGG CGG	GTACACGGTGATCAGCATGG	ENSG00000170962::PDGFD_ENSG00000170967::DDI1	_ENST00000529268_ENST00000302259	ENST00000302259::1 ENST00000529268::1
DDI1	DDI1_49_515	23	11	104036817	104036839	minus	TACACGGTGATCAGCATGGC GGG	TACACGGTGATCAGCATGGC	ENSG00000170967::DDI1_ENSG00000170962::PDGFD	_ENST00000529268_ENST00000302259	ENST00000302259::1 ENST00000529268::1
DDI1	DDI1_69_515	23	11	104036935	104036957	minus	GATCTCTTCGACGGGGACTC TGG	GATCTCTTCGACGGGGACTC	ENSG00000170967::DDI1_ENSG00000170962::PDGFD	_ENST00000529268_ENST00000302259	ENST00000302259::1 ENST00000529268::1
DDX10	DDX10_80_0	23	11	108665144	108665166	plus	CGCCGCCGCAATGGGCAAAA CGG	CGCCGCCGCAATGGGCAAAA	ENSG00000178105::DDX10	_ENST00000322536_ENST00000534774_ENST00000526794	ENST00000322536::1 ENST00000534774::1 ENST00000526794::1
DDX10	DDX10_85_0	23	11	108665162	108665184	plus	AACGGCCAACTCTCCGGGTT CGG	AACGGCCAACTCTCCGGGTT	ENSG00000178105::DDX10	_ENST00000322536_ENST00000534774_ENST00000526794	ENST00000322536::1 ENST00000534774::1 ENST00000526794::1
DDX10	DDX10_86_0	23	11	108665163	108665185	plus	ACGGCCAACTCTCCGGGTTC GGG	ACGGCCAACTCTCCGGGTTC	ENSG00000178105::DDX10	_ENST00000322536_ENST00000534774_ENST00000526794	ENST00000534774::1 ENST00000526794::1 ENST00000322536::1
DDX18	DDX18_642_0	23	2	117822197	117822219	plus	AGCTGATCGTATCTTGGATG TGG	AGCTGATCGTATCTTGGATG	ENSG00000088205::DDX18	_ENST00000263239_ENST00000489933_ENST00000474694_ENST00000415038	ENST00000489933::2 ENST00000474694::8 ENST00000415038::1 ENST00000263239::7
DDX18	DDX18_67_0	23	2	117814786	117814808	minus	TACGCAGGAGTTTCATCGGC AGG	TACGCAGGAGTTTCATCGGC	ENSG00000088205::DDX18	_ENST00000263239	ENST00000263239::1
DDX18	DDX18_70_0	23	2	117814803	117814825	plus	TGCGTAAGAAGATCGAGAAG CGG	TGCGTAAGAAGATCGAGAAG	ENSG00000088205::DDX18	_ENST00000263239	ENST00000263239::1
DDX21	DDX21_468_0	23	10	68959908	68959930	minus	GAATTCATGTCAACTTCAGA AGG	GAATTCATGTCAACTTCAGA	ENSG00000165732::DDX21	_ENST00000354185_ENST00000620315	ENST00000354185::2 ENST00000620315::2
DDX21	DDX21_492_0	23	10	68960187	68960209	minus	CTGGGGTTACAGTCCGGTTC AGG	CTGGGGTTACAGTCCGGTTC	ENSG00000165732::DDX21	_ENST00000354185_ENST00000620315	ENST00000354185::2 ENST00000620315::2
DDX21	DDX21_489_0	23	10	68960161	68960183	minus	AGGAAATCCATTCTTCAGTT TGG	AGGAAATCCATTCTTCAGTT	ENSG00000165732::DDX21	_ENST00000354185_ENST00000620315	ENST00000620315::2 ENST00000354185::2
DDX41	DDX41_159_4920	23	5	177516914	177516936	minus	TCGGAACCCGAACGGAAGGT AGG	TCGGAACCCGAACGGAAGGT	ENSG00000183258::DDX41	_ENST00000503078_ENST00000507955_ENST00000505081_ENST00000506965_ENST00000509576_ENST00000512431_ENST00000629036_ENST00000510171_ENST00000625286	ENST00000505081::1 ENST00000506965::1 ENST00000503078::1 ENST00000625286::1 ENST00000629036::1 ENST00000512431::1 ENST00000509576::1 ENST00000507955::1 ENST00000510171::1
DDX41	DDX41_157_4920	23	5	177516907	177516929	minus	CCGAACGGAAGGTAGGAGAG AGG	CCGAACGGAAGGTAGGAGAG	ENSG00000183258::DDX41	_ENST00000503078_ENST00000507955_ENST00000505081_ENST00000506965_ENST00000509576_ENST00000512431_ENST00000629036_ENST00000510171_ENST00000625286	ENST00000512431::1 ENST00000509576::1 ENST00000629036::1 ENST00000507955::1 ENST00000510171::1 ENST00000506965::1 ENST00000505081::1 ENST00000503078::1 ENST00000625286::1
DDX41	DDX41_158_4920	23	5	177516908	177516930	plus	CTCTCTCCTACCTTCCGTTC GGG	CTCTCTCCTACCTTCCGTTC	ENSG00000183258::DDX41	_ENST00000503078_ENST00000507955_ENST00000505081_ENST00000506965_ENST00000509576_ENST00000512431_ENST00000629036_ENST00000510171_ENST00000625286	ENST00000507955::1 ENST00000510171::1 ENST00000512431::1 ENST00000509576::1 ENST00000629036::1 ENST00000506965::1 ENST00000505081::1 ENST00000625286::1 ENST00000503078::1
DDX4	DDX4_210_0	23	5	55738946	55738968	plus	ATAGAACTTGAAGCCACCAT GGG	ATAGAACTTGAAGCCACCAT	ENSG00000177058::SLC38A9_ENSG00000152670::DDX4	_ENST00000514278_ENST00000508580_ENST00000505374_ENST00000353507_ENST00000506511_ENST00000506848_ENST00000515709_ENST00000354991_ENST00000514679	ENST00000514278::2 ENST00000508580::2 ENST00000506511::2 ENST00000353507::2 ENST00000515709::2 ENST00000505374::2 ENST00000354991::1 ENST00000514679::2 ENST00000506848::2
DDX4	DDX4_211_0	23	5	55738959	55738981	minus	CCAATCTTCATCTCCCATGG TGG	CCAATCTTCATCTCCCATGG	ENSG00000177058::SLC38A9_ENSG00000152670::DDX4	_ENST00000514278_ENST00000508580_ENST00000505374_ENST00000353507_ENST00000506511_ENST00000506848_ENST00000515709_ENST00000354991_ENST00000514679	ENST00000506848::2 ENST00000514679::2 ENST00000354991::1 ENST00000505374::2 ENST00000515709::2 ENST00000353507::2 ENST00000506511::2 ENST00000508580::2 ENST00000514278::2
DDX4	DDX4_1951_0	23	5	55764038	55764060	plus	ATGGTGATAGCTCTGGTTTC TGG	ATGGTGATAGCTCTGGTTTC	ENSG00000152670::DDX4_ENSG00000177058::SLC38A9	_ENST00000514278_ENST00000508580_ENST00000505374_ENST00000353507_ENST00000506511_ENST00000515709_ENST00000514679_ENST00000354991_ENST00000511491_ENST00000503129	ENST00000506511::6 ENST00000503129::1 ENST00000514278::6 ENST00000514679::6 ENST00000511491::5 ENST00000515709::5 ENST00000508580::6 ENST00000353507::6 ENST00000354991::5 ENST00000505374::6
DDX56	DDX56_1352_0	23	7	44573818	44573840	minus	TTCAGGTACACGCGAGGGCT GGG	TTCAGGTACACGCGAGGGCT	ENSG00000136271::DDX56	_ENST00000479440_ENST00000258772_ENST00000446987_ENST00000421223_ENST00000431640_ENST00000415758	ENST00000258772::1 ENST00000479440::1 ENST00000415758::1 ENST00000421223::1 ENST00000431640::1 ENST00000446987::1
DDX56	DDX56_1364_0	23	7	44573873	44573895	minus	ATGGAGGACTCTGAAGCACT GGG	ATGGAGGACTCTGAAGCACT	ENSG00000136271::DDX56	_ENST00000479440_ENST00000258772_ENST00000446987_ENST00000421223_ENST00000431640_ENST00000415758	ENST00000258772::1 ENST00000479440::1 ENST00000415758::1 ENST00000446987::1 ENST00000421223::1 ENST00000431640::1
DDX56	DDX56_1355_0	23	7	44573823	44573845	minus	GCTCCTTCAGGTACACGCGA GGG	GCTCCTTCAGGTACACGCGA	ENSG00000136271::DDX56	_ENST00000479440_ENST00000258772_ENST00000446987_ENST00000421223_ENST00000431640_ENST00000415758	ENST00000479440::1 ENST00000258772::1 ENST00000446987::1 ENST00000421223::1 ENST00000431640::1 ENST00000415758::1
DEFA6	DEFA6_11_1588	23	8	6925901	6925923	plus	ATTTGCCCCACGCTGCTCCT GGG	ATTTGCCCCACGCTGCTCCT	ENSG00000164822::DEFA6	_ENST00000297436	ENST00000297436::1
DEFA6	DEFA6_3_1588	23	8	6925842	6925864	minus	AGCTCAAGTCTTAGAGCTTT GGG	AGCTCAAGTCTTAGAGCTTT	ENSG00000164822::DEFA6	_ENST00000297436	ENST00000297436::1
DEFA6	DEFA6_5_1588	23	8	6925859	6925881	plus	TGAGCTTGCATCCTCTGCAA AGG	TGAGCTTGCATCCTCTGCAA	ENSG00000164822::DEFA6	_ENST00000297436	ENST00000297436::1
DEFB103B	DEFB103B_4_1640	23	CHR_HSCHR8_3_CTG1	7422004	7422026	plus	CAGCCCATCTTACCTGGAAC AGG	CAGCCCATCTTACCTGGAAC	ENSG00000273641::DEFB103B	_ENST00000613448	ENST00000613448::1
DEFB103B	DEFB103B_2_1640	23	CHR_HSCHR8_3_CTG1	7422002	7422024	minus	TGTTCCAGGTAAGATGGGCT GGG	TGTTCCAGGTAAGATGGGCT	ENSG00000273641::DEFB103B	_ENST00000613448	ENST00000613448::1
DEFB103B	DEFB103B_8_1640	23	CHR_HSCHR8_3_CTG1	7422017	7422039	plus	CTGGAACAGGCACCAAAAAC AGG	CTGGAACAGGCACCAAAAAC	ENSG00000273641::DEFB103B	_ENST00000613448	ENST00000613448::1
DEFB104A	DEFB104A_66_0	23	8	7836477	7836499	minus	CACAAGTCTCTGCATAATGC TGG	CACAAGTCTCTGCATAATGC	ENSG00000176782::DEFB104A	_ENST00000314265	ENST00000314265::1
DEFB104A	DEFB104A_65_0	23	8	7836476	7836498	minus	ACAAGTCTCTGCATAATGCT GGG	ACAAGTCTCTGCATAATGCT	ENSG00000176782::DEFB104A	_ENST00000314265	ENST00000314265::1
DEFB104A	DEFB104A_64_0	23	8	7836475	7836497	minus	CAAGTCTCTGCATAATGCTG GGG	CAAGTCTCTGCATAATGCTG	ENSG00000176782::DEFB104A	_ENST00000314265	ENST00000314265::1
DEFB106A	DEFB106A_39_0	23	8	7825166	7825188	minus	GAAAGTCCTCATGACTGGGT GGG	GAAAGTCCTCATGACTGGGT	ENSG00000186579::DEFB106A	_ENST00000335186	ENST00000335186::1
DEFB106A	DEFB106A_40_0	23	8	7825167	7825189	minus	GGAAAGTCCTCATGACTGGG TGG	GGAAAGTCCTCATGACTGGG	ENSG00000186579::DEFB106A	_ENST00000335186	ENST00000335186::1
DEFB106A	DEFB106A_44_0	23	8	7825204	7825226	plus	GTGCTCTTCTTTCTGACCCC AGG	GTGCTCTTCTTTCTGACCCC	ENSG00000186579::DEFB106A	_ENST00000335186	ENST00000335186::1
DEFB118	DEFB118_72_0	23	20	31368689	31368711	minus	TACCTGGGATCACTTGGGGT AGG	TACCTGGGATCACTTGGGGT	ENSG00000131068::DEFB118	_ENST00000253381	ENST00000253381::1
DEFB118	DEFB118_71_0	23	20	31368687	31368709	plus	CTCCTACCCCAAGTGATCCC AGG	CTCCTACCCCAAGTGATCCC	ENSG00000131068::DEFB118	_ENST00000253381	ENST00000253381::1
DEFB118	DEFB118_31_4500	23	20	31372981	31373003	minus	ATGTCGCAGGAACTCGCCTG TGG	ATGTCGCAGGAACTCGCCTG	ENSG00000131068::DEFB118	_ENST00000253381	ENST00000253381::2
DEFB123	DEFB123_109_0	23	20	31440707	31440729	minus	GCACAGTCAAAGTCAGCAAA AGG	GCACAGTCAAAGTCAGCAAA	ENSG00000180424::DEFB123	_ENST00000376309	ENST00000376309::1
DEFB123	DEFB123_110_0	23	20	31440735	31440757	plus	CTCTTATCCCAGCTGACTCC AGG	CTCTTATCCCAGCTGACTCC	ENSG00000180424::DEFB123	_ENST00000376309	ENST00000376309::1
DEFB123	DEFB123_1102_0	23	20	31450066	31450088	minus	CCTTCTTGGAGCATCTGTAA CGG	CCTTCTTGGAGCATCTGTAA	ENSG00000180424::DEFB123	_ENST00000376309	ENST00000376309::2
DEFB129	DEFB129_2_518	23	20	227315	227337	plus	CAGCCTCATGCTACAGTACC AGG	CAGCCTCATGCTACAGTACC	ENSG00000125903::DEFB129	_ENST00000246105	ENST00000246105::1
DEFB129	DEFB129_4_518	23	20	227325	227347	plus	CTACAGTACCAGGTGAACAC AGG	CTACAGTACCAGGTGAACAC	ENSG00000125903::DEFB129	_ENST00000246105	ENST00000246105::1
DEFB129	DEFB129_18_2590	23	20	229602	229624	minus	TGGGGTCATAGTGCTGATGG TGG	TGGGGTCATAGTGCTGATGG	ENSG00000125903::DEFB129	_ENST00000246105	ENST00000246105::2
DGAT2L6	DGAT2L6_86_0	23	X	70177595	70177617	plus	TCCCGACTGAATCTCCAGGA GGG	TCCCGACTGAATCTCCAGGA	ENSG00000184210::DGAT2L6	_ENST00000333026	ENST00000333026::1
DGAT2L6	DGAT2L6_85_0	23	X	70177594	70177616	plus	CTCCCGACTGAATCTCCAGG AGG	CTCCCGACTGAATCTCCAGG	ENSG00000184210::DGAT2L6	_ENST00000333026	ENST00000333026::1
DGAT2L6	DGAT2L6_2079_0	23	X	70199346	70199368	minus	GTTCCAATCATAGGTGAGCC AGG	GTTCCAATCATAGGTGAGCC	ENSG00000184210::DGAT2L6	_ENST00000333026	ENST00000333026::2
DGCR8	DGCR8_972_0	23	22	20086083	20086105	plus	GCAAACGTCCAGTGGTGCAG AGG	GCAAACGTCCAGTGGTGCAG	ENSG00000221366::MIR1306_ENSG00000128191::DGCR8	_ENST00000351989_ENST00000457069_ENST00000383024_ENST00000495826_ENST00000407755_ENST00000408439	ENST00000407755::1 ENST00000408439::1 ENST00000457069::2 ENST00000383024::2 ENST00000351989::2 ENST00000495826::1
DGCR8	DGCR8_969_0	23	22	20086078	20086100	minus	GCACCACTGGACGTTTGCAG GGG	GCACCACTGGACGTTTGCAG	ENSG00000128191::DGCR8_ENSG00000221366::MIR1306	_ENST00000351989_ENST00000457069_ENST00000383024_ENST00000495826_ENST00000407755_ENST00000408439	ENST00000407755::1 ENST00000351989::2 ENST00000495826::1 ENST00000383024::2 ENST00000408439::1 ENST00000457069::2
DGCR8	DGCR8_970_0	23	22	20086079	20086101	minus	TGCACCACTGGACGTTTGCA GGG	TGCACCACTGGACGTTTGCA	ENSG00000128191::DGCR8_ENSG00000221366::MIR1306	_ENST00000351989_ENST00000457069_ENST00000383024_ENST00000495826_ENST00000407755_ENST00000408439	ENST00000407755::1 ENST00000351989::2 ENST00000495826::1 ENST00000408439::1 ENST00000457069::2 ENST00000383024::2
DHX15	DHX15_1203_0	23	4	24532846	24532868	minus	TGCAGGTATGTAGATAATAT GGG	TGCAGGTATGTAGATAATAT	ENSG00000109606::DHX15	_ENST00000510645_ENST00000512903_ENST00000336812_ENST00000508032_ENST00000508368	ENST00000510645::1 ENST00000512903::1 ENST00000336812::12 ENST00000508032::2 ENST00000508368::1
DHX15	DHX15_1210_0	23	4	24532915	24532937	minus	GAAGTACTGACTTTACAAGC AGG	GAAGTACTGACTTTACAAGC	ENSG00000109606::DHX15	_ENST00000510645_ENST00000512903_ENST00000336812_ENST00000508032_ENST00000508368	ENST00000508032::2 ENST00000336812::12 ENST00000508368::1 ENST00000510645::1 ENST00000512903::1
DHX15	DHX15_1211_0	23	4	24532922	24532944	plus	GTAAAGTCAGTACTTCGACG AGG	GTAAAGTCAGTACTTCGACG	ENSG00000109606::DHX15	_ENST00000510645_ENST00000512903_ENST00000336812_ENST00000508032_ENST00000508368	ENST00000512903::1 ENST00000510645::1 ENST00000508368::1 ENST00000508032::2 ENST00000336812::12
DHX8	DHX8_106_0	23	17	43484130	43484152	plus	GTCAAAGGTTTGCACTGAGC TGG	GTCAAAGGTTTGCACTGAGC	ENSG00000067596::DHX8	_ENST00000592258_ENST00000540306_ENST00000262415_ENST00000605777	ENST00000605777::1 ENST00000540306::1 ENST00000592258::1 ENST00000262415::1
DHX8	DHX8_107_0	23	17	43484142	43484164	plus	CACTGAGCTGGACAATCACT TGG	CACTGAGCTGGACAATCACT	ENSG00000067596::DHX8	_ENST00000592258_ENST00000540306_ENST00000262415_ENST00000605777	ENST00000540306::1 ENST00000605777::1 ENST00000262415::1 ENST00000592258::1
DHX8	DHX8_111_0	23	17	43484164	43484186	plus	GGGATCAACGACAAGGACCT TGG	GGGATCAACGACAAGGACCT	ENSG00000067596::DHX8	_ENST00000592258_ENST00000540306_ENST00000262415_ENST00000605777	ENST00000605777::1 ENST00000540306::1 ENST00000592258::1 ENST00000262415::1
DHX9	DHX9_3033_0	23	1	182878107	182878129	plus	AAGGGCGAGCTGGCCGAGTA CGG	AAGGGCGAGCTGGCCGAGTA	ENSG00000135829::DHX9	_ENST00000367549_ENST00000485081_ENST00000474446	ENST00000485081::1 ENST00000367549::20 ENST00000474446::2
DHX9	DHX9_3031_0	23	1	182878093	182878115	minus	CTCGCCCTTTCCGTTGCTCA AGG	CTCGCCCTTTCCGTTGCTCA	ENSG00000135829::DHX9	_ENST00000367549_ENST00000485081_ENST00000474446	ENST00000474446::2 ENST00000367549::20 ENST00000485081::1
DHX9	DHX9_3285_0	23	1	182881405	182881427	minus	ACCTAGCATCATCCCAGGCT TGG	ACCTAGCATCATCCCAGGCT	ENSG00000135829::DHX9	_ENST00000367549_ENST00000474446_ENST00000473076_ENST00000485081	ENST00000474446::5 ENST00000367549::23 ENST00000473076::1 ENST00000485081::4
DIEXF	DIEXF_1000_0	23	1	209838911	209838933	plus	ACTGATAGTGGTGCCATTCC GGG	ACTGATAGTGGTGCCATTCC	ENSG00000117597::DIEXF	_ENST00000457820_ENST00000491415	ENST00000491415::7 ENST00000457820::1
DIEXF	DIEXF_998_0	23	1	209838899	209838921	plus	GTCTGCACAGGTACTGATAG TGG	GTCTGCACAGGTACTGATAG	ENSG00000117597::DIEXF	_ENST00000457820_ENST00000491415	ENST00000457820::1 ENST00000491415::7
DIEXF	DIEXF_1026_0	23	1	209839107	209839129	plus	ATTGATGACCACTTCAGGAT TGG	ATTGATGACCACTTCAGGAT	ENSG00000117597::DIEXF	_ENST00000457820_ENST00000491415	ENST00000491415::7 ENST00000457820::1
DIMT1	DIMT1_1398_0	23	5	62403751	62403773	minus	GATGCCGAAGGTCAAGTCGG GGG	GATGCCGAAGGTCAAGTCGG	ENSG00000068796::KIF2A_ENSG00000086189::DIMT1	_ENST00000199320_ENST00000506390_ENST00000514911_ENST00000509182	ENST00000506390::1 ENST00000509182::1 ENST00000514911::1 ENST00000199320::1
DIMT1	DIMT1_1401_0	23	5	62403754	62403776	minus	CGAGATGCCGAAGGTCAAGT CGG	CGAGATGCCGAAGGTCAAGT	ENSG00000068796::KIF2A_ENSG00000086189::DIMT1	_ENST00000199320_ENST00000506390_ENST00000514911_ENST00000509182	ENST00000509182::1 ENST00000514911::1 ENST00000199320::1 ENST00000506390::1
DIMT1	DIMT1_1395_0	23	5	62403732	62403754	minus	GGGGCCATCGGCCGCCGCCG CGG	GGGGCCATCGGCCGCCGCCG	ENSG00000068796::KIF2A_ENSG00000086189::DIMT1	_ENST00000199320_ENST00000506390_ENST00000514911_ENST00000509182	ENST00000199320::1 ENST00000509182::1 ENST00000514911::1 ENST00000506390::1
DIS3	DIS3_2102_0	23	13	72781657	72781679	plus	ACGCTGCTCGCCGGGTCCTG GGG	ACGCTGCTCGCCGGGTCCTG	ENSG00000083520::DIS3	_ENST00000377767_ENST00000377780_ENST00000490646_ENST00000545453_ENST00000475871	ENST00000490646::1 ENST00000377767::1 ENST00000377780::1 ENST00000545453::1 ENST00000475871::1
DIS3	DIS3_2116_0	23	13	72781728	72781750	minus	ACATCGGCTGCGGTGCGCCC GGG	ACATCGGCTGCGGTGCGCCC	ENSG00000083520::DIS3	_ENST00000377767_ENST00000377780_ENST00000490646_ENST00000545453_ENST00000475871	ENST00000475871::1 ENST00000545453::1 ENST00000377780::1 ENST00000377767::1 ENST00000490646::1
DIS3	DIS3_2099_0	23	13	72781649	72781671	plus	GCGGGCAGACGCTGCTCGCC GGG	GCGGGCAGACGCTGCTCGCC	ENSG00000083520::DIS3	_ENST00000377767_ENST00000377780_ENST00000490646_ENST00000545453_ENST00000475871	ENST00000545453::1 ENST00000377780::1 ENST00000377767::1 ENST00000490646::1 ENST00000475871::1
DKC1	DKC1_110_0	23	X	154762960	154762982	plus	GGTAACATGGCGGATGCGGA AGG	GGTAACATGGCGGATGCGGA	ENSG00000130826::DKC1	_ENST00000620277_ENST00000369550_ENST00000475423_ENST00000413910_ENST00000473552	ENST00000473552::1 ENST00000620277::1 ENST00000369550::1 ENST00000475423::1 ENST00000413910::1
DKC1	DKC1_108_0	23	X	154762950	154762972	plus	CGCGGTGCAGGGTAACATGG CGG	CGCGGTGCAGGGTAACATGG	ENSG00000130826::DKC1	_ENST00000620277_ENST00000369550_ENST00000475423_ENST00000413910_ENST00000473552	ENST00000369550::1 ENST00000475423::1 ENST00000473552::1 ENST00000620277::1 ENST00000413910::1
DKC1	DKC1_411_0	23	X	154765479	154765501	plus	TGAATCCAAAGTTGCTAAGT TGG	TGAATCCAAAGTTGCTAAGT	ENSG00000130826::DKC1	_ENST00000620277_ENST00000369550_ENST00000452771_ENST00000413910_ENST00000473552_ENST00000437719	ENST00000437719::2 ENST00000473552::3 ENST00000413910::3 ENST00000620277::3 ENST00000452771::2 ENST00000369550::3
DLST	DLST_111_0	23	14	74881962	74881984	minus	CCCGAGACACACAGCGGGAT CGG	CCCGAGACACACAGCGGGAT	ENSG00000119689::DLST	_ENST00000554612_ENST00000556460_ENST00000555492_ENST00000334220_ENST00000557012_ENST00000556190_ENST00000238671_ENST00000556582_ENST00000555071_ENST00000555459_ENST00000555190_ENST00000555089_ENST00000626051_ENST00000554806	ENST00000238671::1 ENST00000626051::1 ENST00000555190::1 ENST00000554806::1 ENST00000555071::1 ENST00000557012::1 ENST00000555089::1 ENST00000555459::1 ENST00000334220::1 ENST00000554612::1 ENST00000556582::1 ENST00000556190::1 ENST00000556460::1 ENST00000555492::1
DLST	DLST_110_0	23	14	74881961	74881983	minus	CCGAGACACACAGCGGGATC GGG	CCGAGACACACAGCGGGATC	ENSG00000119689::DLST	_ENST00000554612_ENST00000556460_ENST00000555492_ENST00000334220_ENST00000557012_ENST00000556190_ENST00000238671_ENST00000556582_ENST00000555071_ENST00000555459_ENST00000555190_ENST00000555089_ENST00000626051_ENST00000554806	ENST00000555089::1 ENST00000557012::1 ENST00000555071::1 ENST00000554806::1 ENST00000555190::1 ENST00000626051::1 ENST00000238671::1 ENST00000556460::1 ENST00000555492::1 ENST00000556190::1 ENST00000556582::1 ENST00000554612::1 ENST00000334220::1 ENST00000555459::1
DLST	DLST_107_0	23	14	74881943	74881965	minus	TCGGGACAGCATCACGGCGG AGG	TCGGGACAGCATCACGGCGG	ENSG00000119689::DLST	_ENST00000554612_ENST00000556460_ENST00000555492_ENST00000334220_ENST00000557012_ENST00000556190_ENST00000238671_ENST00000556582_ENST00000555071_ENST00000555459_ENST00000555190_ENST00000555089_ENST00000626051_ENST00000554806	ENST00000238671::1 ENST00000626051::1 ENST00000555071::1 ENST00000557012::1 ENST00000555089::1 ENST00000555190::1 ENST00000554806::1 ENST00000554612::1 ENST00000556582::1 ENST00000555459::1 ENST00000334220::1 ENST00000555492::1 ENST00000556460::1 ENST00000556190::1
DMP1	DMP1_451_0	23	4	87656504	87656526	plus	CATCCTGCTCATGTTCCTTT GGG	CATCCTGCTCATGTTCCTTT	ENSG00000249001::RP11-742B18.1_ENSG00000152592::DMP1	_ENST00000339673_ENST00000282479	ENST00000339673::2 ENST00000282479::2
DMP1	DMP1_454_0	23	4	87656519	87656541	minus	GAGCACAGGATAATCCCCAA AGG	GAGCACAGGATAATCCCCAA	ENSG00000249001::RP11-742B18.1_ENSG00000152592::DMP1	_ENST00000339673_ENST00000282479	ENST00000339673::2 ENST00000282479::2
DMP1	DMP1_453_0	23	4	87656507	87656529	minus	ATCCCCAAAGGAACATGAGC AGG	ATCCCCAAAGGAACATGAGC	ENSG00000249001::RP11-742B18.1_ENSG00000152592::DMP1	_ENST00000339673_ENST00000282479	ENST00000339673::2 ENST00000282479::2
DMRT1	DMRT1_115_0	23	9	841827	841849	minus	TCGTTGGGCATGGTGCCCCT AGG	TCGTTGGGCATGGTGCCCCT	ENSG00000137090::DMRT1	_ENST00000382276_ENST00000564322	ENST00000382276::1 ENST00000564322::1
DMRT1	DMRT1_121_0	23	9	841866	841888	minus	GGGGCTTCCGACGGTGTAGA GGG	GGGGCTTCCGACGGTGTAGA	ENSG00000137090::DMRT1	_ENST00000382276_ENST00000564322	ENST00000382276::1 ENST00000564322::1
DMRT1	DMRT1_118_0	23	9	841842	841864	minus	TTGCTGAATGCCTCGTCGTT GGG	TTGCTGAATGCCTCGTCGTT	ENSG00000137090::DMRT1	_ENST00000382276_ENST00000564322	ENST00000382276::1 ENST00000564322::1
DMRTB1	DMRTB1_173_0	23	1	53459972	53459994	minus	TCGGCCTGCGCAGGTCTAGG GGG	TCGGCCTGCGCAGGTCTAGG	ENSG00000143006::DMRTB1	_ENST00000371445_ENST00000463126	ENST00000463126::1 ENST00000371445::1
DMRTB1	DMRTB1_185_0	23	1	53460011	53460033	minus	TACCAAAGTCGGTGAACAGT GGG	TACCAAAGTCGGTGAACAGT	ENSG00000143006::DMRTB1	_ENST00000371445_ENST00000463126	ENST00000371445::1 ENST00000463126::1
DMRTB1	DMRTB1_180_0	23	1	53459991	53460013	minus	GGGCCGGGCACGGTCCGCAT CGG	GGGCCGGGCACGGTCCGCAT	ENSG00000143006::DMRTB1	_ENST00000371445_ENST00000463126	ENST00000371445::1 ENST00000463126::1
DNAJA3	DNAJA3_79_0	23	CHR_HSCHR16_3_CTG1	4427855	4427877	plus	CTCCACACGCTGGTTGCTGG TGG	CTCCACACGCTGGTTGCTGG	ENSG00000276726::DNAJA3	_ENST00000612103_ENST00000614397_ENST00000631547_ENST00000633082_ENST00000615114_ENST00000632858_ENST00000633931	ENST00000615114::1 ENST00000612103::1 ENST00000633931::1 ENST00000614397::1 ENST00000632858::1 ENST00000631547::1 ENST00000633082::1
DNAJA3	DNAJA3_74_0	23	CHR_HSCHR16_3_CTG1	4427830	4427852	minus	CCGCGCAGCCATCTTGGCCC GGG	CCGCGCAGCCATCTTGGCCC	ENSG00000276726::DNAJA3	_ENST00000612103_ENST00000614397_ENST00000631547_ENST00000633082_ENST00000615114_ENST00000632858_ENST00000633931	ENST00000633082::1 ENST00000631547::1 ENST00000614397::1 ENST00000632858::1 ENST00000615114::1 ENST00000633931::1 ENST00000612103::1
DNAJA3	DNAJA3_80_0	23	CHR_HSCHR16_3_CTG1	4427857	4427879	minus	AACCACCAGCAACCAGCGTG TGG	AACCACCAGCAACCAGCGTG	ENSG00000276726::DNAJA3	_ENST00000612103_ENST00000614397_ENST00000631547_ENST00000633082_ENST00000615114_ENST00000632858_ENST00000633931	ENST00000633082::1 ENST00000631547::1 ENST00000614397::1 ENST00000632858::1 ENST00000633931::1 ENST00000612103::1 ENST00000615114::1
DNM2	DNM2_107_0	23	19	10718235	10718257	minus	CCCGCGGTTGCCCATGGCGC CGG	CCCGCGGTTGCCCATGGCGC	ENSG00000079805::DNM2	_ENST00000359692_ENST00000585892_ENST00000389253_ENST00000355667_ENST00000408974	ENST00000408974::1 ENST00000359692::1 ENST00000585892::1 ENST00000389253::1 ENST00000355667::1
DNM2	DNM2_112_0	23	19	10718272	10718294	minus	CCTGCAGTTTGTTGACCAGC GGG	CCTGCAGTTTGTTGACCAGC	ENSG00000079805::DNM2	_ENST00000359692_ENST00000585892_ENST00000389253_ENST00000355667_ENST00000408974	ENST00000355667::1 ENST00000585892::1 ENST00000389253::1 ENST00000408974::1 ENST00000359692::1
DNM2	DNM2_104_0	23	19	10718225	10718247	minus	CCCATGGCGCCGGCGGCCCC CGG	CCCATGGCGCCGGCGGCCCC	ENSG00000079805::DNM2	_ENST00000359692_ENST00000585892_ENST00000389253_ENST00000355667_ENST00000408974	ENST00000389253::1 ENST00000585892::1 ENST00000355667::1 ENST00000359692::1 ENST00000408974::1
DNMT1	DNMT1_8354_0	23	19	10194822	10194844	minus	CGCTGCCCGACGATGTCCGC AGG	CGCTGCCCGACGATGTCCGC	ENSG00000130816::DNMT1	_ENST00000592705_ENST00000359526_ENST00000340748_ENST00000586988_ENST00000588118	ENST00000359526::1 ENST00000588118::3 ENST00000340748::1 ENST00000592705::1 ENST00000586988::1
DNMT1	DNMT1_8345_0	23	19	10194803	10194825	minus	CAGGCGGTAGGTACCATGGG GGG	CAGGCGGTAGGTACCATGGG	ENSG00000130816::DNMT1	_ENST00000592705_ENST00000359526_ENST00000340748_ENST00000586988_ENST00000588118	ENST00000340748::1 ENST00000359526::1 ENST00000588118::3 ENST00000586988::1 ENST00000592705::1
DNMT1	DNMT1_8346_0	23	19	10194804	10194826	minus	GCAGGCGGTAGGTACCATGG GGG	GCAGGCGGTAGGTACCATGG	ENSG00000130816::DNMT1	_ENST00000592705_ENST00000359526_ENST00000340748_ENST00000586988_ENST00000588118	ENST00000586988::1 ENST00000592705::1 ENST00000588118::3 ENST00000359526::1 ENST00000340748::1
DONSON	DONSON_2213_0	23	21	33588378	33588400	minus	CCCGCCTGGACAACCGACCG CGG	CCCGCCTGGACAACCGACCG	ENSG00000249209::AP000304.12_ENSG00000159147::DONSON	_ENST00000453626_ENST00000303113_ENST00000303071_ENST00000457359_ENST00000437395_ENST00000417871_ENST00000432378	ENST00000417871::1 ENST00000457359::1 ENST00000453626::1 ENST00000437395::1 ENST00000303113::1 ENST00000303071::1 ENST00000432378::1
DONSON	DONSON_2201_0	23	21	33588307	33588329	plus	TACAAGACACTCACCGGGAC CGG	TACAAGACACTCACCGGGAC	ENSG00000159147::DONSON_ENSG00000249209::AP000304.12	_ENST00000453626_ENST00000303113_ENST00000303071_ENST00000457359_ENST00000437395_ENST00000417871_ENST00000432378	ENST00000457359::1 ENST00000453626::1 ENST00000417871::1 ENST00000303113::1 ENST00000303071::1 ENST00000432378::1 ENST00000437395::1
DONSON	DONSON_2232_0	23	21	33588485	33588507	plus	GCCCCGCCACCAGGGCGGCT CGG	GCCCCGCCACCAGGGCGGCT	ENSG00000159147::DONSON_ENSG00000249209::AP000304.12	_ENST00000453626_ENST00000303113_ENST00000303071_ENST00000457359_ENST00000437395_ENST00000417871_ENST00000432378	ENST00000437395::1 ENST00000432378::1 ENST00000303113::1 ENST00000303071::1 ENST00000417871::1 ENST00000457359::1 ENST00000453626::1
DPAGT1	DPAGT1_748_0	23	11	119101635	119101657	plus	CAATTCCGAGAAGGCCCACA TGG	CAATTCCGAGAAGGCCCACA	ENSG00000172269::DPAGT1	_ENST00000481084_ENST00000460183_ENST00000409993_ENST00000354202_ENST00000392834_ENST00000414373_ENST00000445653_ENST00000472016	ENST00000460183::1 ENST00000392834::1 ENST00000445653::1 ENST00000472016::1 ENST00000481084::1 ENST00000354202::1 ENST00000409993::3 ENST00000414373::1
DPAGT1	DPAGT1_745_0	23	11	119101611	119101633	plus	CAAATTGATCAGCAGCGGCA TGG	CAAATTGATCAGCAGCGGCA	ENSG00000172269::DPAGT1	_ENST00000481084_ENST00000460183_ENST00000409993_ENST00000354202_ENST00000392834_ENST00000414373_ENST00000445653_ENST00000472016	ENST00000414373::1 ENST00000354202::1 ENST00000409993::3 ENST00000481084::1 ENST00000472016::1 ENST00000445653::1 ENST00000460183::1 ENST00000392834::1
DPAGT1	DPAGT1_728_0	23	11	119101528	119101550	minus	TTCATTGCTGCGCGCCTCTG TGG	TTCATTGCTGCGCGCCTCTG	ENSG00000172269::DPAGT1	_ENST00000481084_ENST00000460183_ENST00000409993_ENST00000354202_ENST00000392834_ENST00000414373_ENST00000445653_ENST00000472016	ENST00000409993::3 ENST00000354202::1 ENST00000414373::1 ENST00000392834::1 ENST00000460183::1 ENST00000445653::1 ENST00000472016::1 ENST00000481084::1
DPRX	DPRX_6_5100	23	19	53636677	53636699	minus	GAGACCCCACCCTCTGGTAT TGG	GAGACCCCACCCTCTGGTAT	ENSG00000204595::DPRX	_ENST00000376650	ENST00000376650::3
DPRX	DPRX_14_5100	23	19	53636743	53636765	minus	CCGATCGGGTGAGCAGCGTT GGG	CCGATCGGGTGAGCAGCGTT	ENSG00000204595::DPRX	_ENST00000376650	ENST00000376650::3
DPRX	DPRX_45_5100	23	19	53636926	53636948	plus	TGCGCTCCAAGCTTCCATTC TGG	TGCGCTCCAAGCTTCCATTC	ENSG00000204595::DPRX	_ENST00000376650	ENST00000376650::3
DRD3	DRD3_4415_0	23	3	114171795	114171817	plus	GTAGTTGGTGGTAGTCTGCA GGG	GTAGTTGGTGGTAGTCTGCA	ENSG00000151577::DRD3	_ENST00000460779_ENST00000467632_ENST00000295881_ENST00000383673	ENST00000460779::3 ENST00000467632::3 ENST00000295881::2 ENST00000383673::2
DRD3	DRD3_4432_0	23	3	114171890	114171912	plus	AGAGGGCATAGTAGGCATGT GGG	AGAGGGCATAGTAGGCATGT	ENSG00000151577::DRD3	_ENST00000460779_ENST00000467632_ENST00000295881_ENST00000383673	ENST00000467632::3 ENST00000460779::3 ENST00000295881::2 ENST00000383673::2
DRD3	DRD3_4418_0	23	3	114171824	114171846	minus	GGTGTGCATGGCTGTGCTGA AGG	GGTGTGCATGGCTGTGCTGA	ENSG00000151577::DRD3	_ENST00000460779_ENST00000467632_ENST00000295881_ENST00000383673	ENST00000383673::2 ENST00000295881::2 ENST00000460779::3 ENST00000467632::3
DSPP	DSPP_211_0	23	4	87610929	87610951	plus	TTGCATTTGGGCAGTAGCAT GGG	TTGCATTTGGGCAGTAGCAT	ENSG00000249001::RP11-742B18.1_ENSG00000152591::DSPP	_ENST00000399271_ENST00000282478	ENST00000399271::2 ENST00000282478::1
DSPP	DSPP_210_0	23	4	87610928	87610950	plus	TTTGCATTTGGGCAGTAGCA TGG	TTTGCATTTGGGCAGTAGCA	ENSG00000152591::DSPP_ENSG00000249001::RP11-742B18.1	_ENST00000399271_ENST00000282478	ENST00000399271::2 ENST00000282478::1
DSPP	DSPP_271_0	23	4	87612104	87612126	plus	GGTTCCTCAAAGCAAACCAC TGG	GGTTCCTCAAAGCAAACCAC	ENSG00000152591::DSPP_ENSG00000249001::RP11-742B18.1	_ENST00000399271_ENST00000282478	ENST00000399271::3 ENST00000282478::2
DTL	DTL_133_0	23	1	212035887	212035909	minus	GCACCGAATTGAAGAGCATC AGG	GCACCGAATTGAAGAGCATC	ENSG00000143476::DTL	_ENST00000542077_ENST00000366991_ENST00000475419	ENST00000366991::1 ENST00000475419::1 ENST00000542077::1
DTL	DTL_139_0	23	1	212035920	212035942	minus	CATTTCTCAGGACGCCAAGC TGG	CATTTCTCAGGACGCCAAGC	ENSG00000143476::DTL	_ENST00000542077_ENST00000366991_ENST00000475419	ENST00000542077::1 ENST00000366991::1 ENST00000475419::1
DTL	DTL_140_0	23	1	212035921	212035943	plus	CAGCTTGGCGTCCTGAGAAA TGG	CAGCTTGGCGTCCTGAGAAA	ENSG00000143476::DTL	_ENST00000542077_ENST00000366991_ENST00000475419	ENST00000475419::1 ENST00000366991::1 ENST00000542077::1
DTYMK	DTYMK_1521_0	23	2	241686653	241686675	minus	GCCGAACTGCTCCGGTTCCC GGG	GCCGAACTGCTCCGGTTCCC	ENSG00000168393::DTYMK	_ENST00000400770_ENST00000305784_ENST00000432348_ENST00000445261_ENST00000493095_ENST00000464603	ENST00000464603::1 ENST00000400770::1 ENST00000493095::1 ENST00000432348::1 ENST00000305784::1 ENST00000445261::1
DTYMK	DTYMK_1523_0	23	2	241686657	241686679	plus	GGAACCGGAGCAGTTCGGCG CGG	GGAACCGGAGCAGTTCGGCG	ENSG00000168393::DTYMK	_ENST00000400770_ENST00000305784_ENST00000432348_ENST00000445261_ENST00000493095_ENST00000464603	ENST00000432348::1 ENST00000305784::1 ENST00000445261::1 ENST00000493095::1 ENST00000400770::1 ENST00000464603::1
DTYMK	DTYMK_1522_0	23	2	241686654	241686676	minus	CGCCGAACTGCTCCGGTTCC CGG	CGCCGAACTGCTCCGGTTCC	ENSG00000168393::DTYMK	_ENST00000400770_ENST00000305784_ENST00000432348_ENST00000445261_ENST00000493095_ENST00000464603	ENST00000464603::1 ENST00000493095::1 ENST00000400770::1 ENST00000445261::1 ENST00000305784::1 ENST00000432348::1
DUSP21	DUSP21_3_628	23	X	44844149	44844171	minus	ACCCTGAGATGATGAAAAGG AGG	ACCCTGAGATGATGAAAAGG	ENSG00000189037::DUSP21	_ENST00000339042	ENST00000339042::1
DUSP21	DUSP21_23_942	23	X	44844631	44844653	plus	CGCATGATCAACTCGCCGGT AGG	CGCATGATCAACTCGCCGGT	ENSG00000189037::DUSP21	_ENST00000339042	ENST00000339042::1
DUSP21	DUSP21_22_942	23	X	44844627	44844649	plus	CGTGCGCATGATCAACTCGC CGG	CGTGCGCATGATCAACTCGC	ENSG00000189037::DUSP21	_ENST00000339042	ENST00000339042::1
DUXA	DUXA_1511_0	23	19	57167417	57167439	plus	ACTGTGTGAATAGGTGTCTT CGG	ACTGTGTGAATAGGTGTCTT	ENSG00000258873::DUXA	_ENST00000554048	ENST00000554048::1
DUXA	DUXA_826_0	23	19	57160631	57160653	plus	ACTTTAACTTACCTGGATTC TGG	ACTTTAACTTACCTGGATTC	ENSG00000258873::DUXA	_ENST00000554048	ENST00000554048::2
DUXA	DUXA_71_0	23	19	57154428	57154450	minus	ACTAGTGACTCTCATTTCTC TGG	ACTAGTGACTCTCATTTCTC	ENSG00000258873::DUXA	_ENST00000554048	ENST00000554048::6
ECD	ECD_2636_0	23	10	73160498	73160520	minus	AAAGTTTGGGGATAACATTG AGG	AAAGTTTGGGGATAACATTG	ENSG00000122882::ECD	_ENST00000372979_ENST00000484976_ENST00000454759_ENST00000430082_ENST00000453402_ENST00000413026_ENST00000610256	ENST00000453402::2 ENST00000610256::3 ENST00000484976::2 ENST00000413026::3 ENST00000454759::3 ENST00000372979::3 ENST00000430082::3
ECD	ECD_2634_0	23	10	73160456	73160478	minus	TGTAATAAAGCAGATCACAA AGG	TGTAATAAAGCAGATCACAA	ENSG00000122882::ECD	_ENST00000372979_ENST00000484976_ENST00000454759_ENST00000430082_ENST00000453402_ENST00000413026_ENST00000610256	ENST00000453402::2 ENST00000610256::3 ENST00000484976::2 ENST00000454759::3 ENST00000413026::3 ENST00000372979::3 ENST00000430082::3
ECD	ECD_2633_0	23	10	73160433	73160455	minus	AATTTCCAGAGTTAGTAGCA AGG	AATTTCCAGAGTTAGTAGCA	ENSG00000122882::ECD	_ENST00000372979_ENST00000484976_ENST00000454759_ENST00000430082_ENST00000453402_ENST00000413026_ENST00000610256	ENST00000372979::3 ENST00000454759::3 ENST00000413026::3 ENST00000430082::3 ENST00000453402::2 ENST00000610256::3 ENST00000484976::2
EEF2	EEF2_1832_0	23	19	3985360	3985382	plus	CGAGGCAGGGTTACTCACCA TGG	CGAGGCAGGGTTACTCACCA	ENSG00000167658::EEF2	_ENST00000309311_ENST00000594885	ENST00000309311::1 ENST00000594885::1
EEF2	EEF2_469_0	23	19	3978078	3978100	plus	TACAGCCGGTTGTGCTTGTT GGG	TACAGCCGGTTGTGCTTGTT	ENSG00000167658::EEF2	_ENST00000309311_ENST00000600794_ENST00000596417	ENST00000309311::12 ENST00000600794::1 ENST00000596417::2
EEF2	EEF2_473_0	23	19	3978086	3978108	plus	GTTGTGCTTGTTGGGGGACT TGG	GTTGTGCTTGTTGGGGGACT	ENSG00000167658::EEF2	_ENST00000309311_ENST00000600794_ENST00000596417	ENST00000309311::12 ENST00000596417::2 ENST00000600794::1
EFCAB3	EFCAB3_1190_0	23	17	62383001	62383023	minus	AGAGGATTCAGCTTAAGTTT TGG	AGAGGATTCAGCTTAAGTTT	ENSG00000172421::EFCAB3	_ENST00000450662_ENST00000305286_ENST00000520404_ENST00000518576	ENST00000305286::2 ENST00000450662::4 ENST00000518576::2 ENST00000520404::2
EFCAB3	EFCAB3_1192_0	23	17	62383032	62383054	plus	TACCCATCTCCCACAATAAA AGG	TACCCATCTCCCACAATAAA	ENSG00000172421::EFCAB3	_ENST00000450662_ENST00000305286_ENST00000520404_ENST00000518576	ENST00000520404::2 ENST00000518576::2 ENST00000305286::2 ENST00000450662::4
EFCAB3	EFCAB3_38_0	23	17	62370304	62370326	minus	TCACCGTTAAATGTCAAATG AGG	TCACCGTTAAATGTCAAATG	ENSG00000172421::EFCAB3	_ENST00000450662	ENST00000450662::1
EFTUD2	EFTUD2_5234_0	23	17	44894457	44894479	plus	TCTTCATCAGAATCAAGCTC TGG	TCTTCATCAGAATCAAGCTC	ENSG00000108883::EFTUD2	_ENST00000592408_ENST00000590105_ENST00000426333_ENST00000592576_ENST00000591382_ENST00000588374_ENST00000593072_ENST00000592701_ENST00000589825	ENST00000588374::1 ENST00000592576::2 ENST00000426333::2 ENST00000593072::3 ENST00000592408::2 ENST00000590105::2 ENST00000592701::3 ENST00000591382::2 ENST00000589825::2
EFTUD2	EFTUD2_5236_0	23	17	44894493	44894515	minus	ACCGACTTATATGATGAGTT TGG	ACCGACTTATATGATGAGTT	ENSG00000108883::EFTUD2	_ENST00000592408_ENST00000590105_ENST00000426333_ENST00000592576_ENST00000591382_ENST00000593072_ENST00000592701_ENST00000589825	ENST00000426333::2 ENST00000593072::3 ENST00000592576::2 ENST00000589825::2 ENST00000591382::2 ENST00000590105::2 ENST00000592701::3 ENST00000592408::2
EFTUD2	EFTUD2_5235_0	23	17	44894492	44894514	minus	CCGACTTATATGATGAGTTT GGG	CCGACTTATATGATGAGTTT	ENSG00000108883::EFTUD2	_ENST00000592408_ENST00000590105_ENST00000426333_ENST00000592576_ENST00000591382_ENST00000593072_ENST00000592701_ENST00000589825	ENST00000426333::2 ENST00000593072::3 ENST00000592576::2 ENST00000589825::2 ENST00000591382::2 ENST00000590105::2 ENST00000592701::3 ENST00000592408::2
EGR4	EGR4_35_2695	23	2	73293297	73293319	plus	AAACTCGCTAAGGTGGAGCA TGG	AAACTCGCTAAGGTGGAGCA	ENSG00000135625::EGR4	_ENST00000436467_ENST00000545030	ENST00000545030::1 ENST00000436467::1
EGR4	EGR4_33_2695	23	2	73293287	73293309	plus	CGGGTTCGGAAAACTCGCTA AGG	CGGGTTCGGAAAACTCGCTA	ENSG00000135625::EGR4	_ENST00000436467_ENST00000545030	ENST00000436467::1 ENST00000545030::1
EGR4	EGR4_25_2695	23	2	73293225	73293247	minus	AACCCAGCGCTGAATTGCCC CGG	AACCCAGCGCTGAATTGCCC	ENSG00000135625::EGR4	_ENST00000436467_ENST00000545030	ENST00000545030::1 ENST00000436467::1
EIF2B3	EIF2B3_12801_0	23	1	44981124	44981146	minus	TGGCAGTAGGTGGAGGATCT CGG	TGGCAGTAGGTGGAGGATCT	ENSG00000070785::EIF2B3	_ENST00000620860_ENST00000372183_ENST00000360403_ENST00000477953_ENST00000480675_ENST00000487532_ENST00000372182_ENST00000497010	ENST00000487532::2 ENST00000372183::2 ENST00000620860::2 ENST00000477953::2 ENST00000497010::2 ENST00000372182::2 ENST00000480675::2 ENST00000360403::2
EIF2B3	EIF2B3_12798_0	23	1	44981077	44981099	minus	CCCAAACCTCTGCTTCCAGT TGG	CCCAAACCTCTGCTTCCAGT	ENSG00000070785::EIF2B3	_ENST00000620860_ENST00000372183_ENST00000360403_ENST00000477953_ENST00000480675_ENST00000487532_ENST00000372182_ENST00000497010	ENST00000477953::2 ENST00000372183::2 ENST00000487532::2 ENST00000620860::2 ENST00000497010::2 ENST00000372182::2 ENST00000480675::2 ENST00000360403::2
EIF2B3	EIF2B3_12794_0	23	1	44981058	44981080	minus	TTGGGAACAAACCTTTAATT TGG	TTGGGAACAAACCTTTAATT	ENSG00000070785::EIF2B3	_ENST00000620860_ENST00000372183_ENST00000360403_ENST00000477953_ENST00000480675_ENST00000487532_ENST00000372182_ENST00000497010	ENST00000480675::2 ENST00000360403::2 ENST00000372182::2 ENST00000497010::2 ENST00000620860::2 ENST00000372183::2 ENST00000487532::2 ENST00000477953::2
EIF2S1	EIF2S1_491_0	23	14	67364946	67364968	plus	ACAAACTCATCCGAATTGGC AGG	ACAAACTCATCCGAATTGGC	ENSG00000134001::EIF2S1	_ENST00000256383_ENST00000466499_ENST00000556724_ENST00000557310_ENST00000555876	ENST00000557310::2 ENST00000556724::2 ENST00000256383::2 ENST00000555876::1 ENST00000466499::1
EIF2S1	EIF2S1_488_0	23	14	67364922	67364944	minus	GATAGAACGGATACGCCTTC TGG	GATAGAACGGATACGCCTTC	ENSG00000134001::EIF2S1	_ENST00000256383_ENST00000466499_ENST00000556724_ENST00000557310_ENST00000555876	ENST00000256383::2 ENST00000556724::2 ENST00000557310::2 ENST00000466499::1 ENST00000555876::1
EIF2S1	EIF2S1_492_0	23	14	67364956	67364978	minus	CACACTCATTCCTGCCAATT CGG	CACACTCATTCCTGCCAATT	ENSG00000134001::EIF2S1	_ENST00000256383_ENST00000466499_ENST00000556724_ENST00000557310_ENST00000555876	ENST00000555876::1 ENST00000466499::1 ENST00000557310::2 ENST00000256383::2 ENST00000556724::2
EIF3A	EIF3A_4367_0	23	10	119080612	119080634	minus	GCCAACGGTGAGTAGCTGAT CGG	GCCAACGGTGAGTAGCTGAT	ENSG00000107581::EIF3A	_ENST00000369144_ENST00000541549	ENST00000541549::1 ENST00000369144::1
EIF3A	EIF3A_4370_0	23	10	119080627	119080649	minus	AATGCCCTCAAACGCGCCAA CGG	AATGCCCTCAAACGCGCCAA	ENSG00000107581::EIF3A	_ENST00000369144_ENST00000541549	ENST00000369144::1 ENST00000541549::1
EIF3A	EIF3A_4368_0	23	10	119080622	119080644	plus	ACTCACCGTTGGCGCGTTTG AGG	ACTCACCGTTGGCGCGTTTG	ENSG00000107581::EIF3A	_ENST00000369144_ENST00000541549	ENST00000369144::1 ENST00000541549::1
EIF3C	EIF3C_3099_0	23	16	28711673	28711695	plus	TCCGCGCCGTCGCCATGTCG CGG	TCCGCGCCGTCGCCATGTCG	ENSG00000184110::EIF3C_ENSG00000261419::RP11-57A19.4	_ENST00000566501_ENST00000566866_ENST00000395587_ENST00000331666_ENST00000569690_ENST00000564243	ENST00000331666::2 ENST00000395587::2 ENST00000564243::2 ENST00000566501::2 ENST00000569690::2 ENST00000566866::1
EIF3C	EIF3C_3102_0	23	16	28711706	28711728	minus	CTCGGACTCGCTGTCCGAAC CGG	CTCGGACTCGCTGTCCGAAC	ENSG00000184110::EIF3C_ENSG00000261419::RP11-57A19.4	_ENST00000566501_ENST00000566866_ENST00000395587_ENST00000331666_ENST00000569690_ENST00000564243	ENST00000569690::2 ENST00000566866::1 ENST00000395587::2 ENST00000331666::2 ENST00000566501::2 ENST00000564243::2
EIF3C	EIF3C_3100_0	23	16	28711674	28711696	minus	ACCGCGACATGGCGACGGCG CGG	ACCGCGACATGGCGACGGCG	ENSG00000261419::RP11-57A19.4_ENSG00000184110::EIF3C	_ENST00000566501_ENST00000566866_ENST00000395587_ENST00000331666_ENST00000569690_ENST00000564243	ENST00000566501::2 ENST00000564243::2 ENST00000331666::2 ENST00000395587::2 ENST00000566866::1 ENST00000569690::2
EIF3G	EIF3G_54_5058	23	19	10119822	10119844	minus	TTTGAGTGAGTCGGCGATCG CGG	TTTGAGTGAGTCGGCGATCG	ENSG00000130811::EIF3G	_ENST00000589454_ENST00000253108_ENST00000587168_ENST00000593066_ENST00000588709_ENST00000587146_ENST00000589009_ENST00000587590_ENST00000587993_ENST00000593095_ENST00000586151_ENST00000589458_ENST00000592485_ENST00000587681	ENST00000253108::1 ENST00000587681::1 ENST00000587590::1 ENST00000592485::1 ENST00000589454::1 ENST00000587168::1 ENST00000586151::1 ENST00000587146::1 ENST00000589009::1 ENST00000593066::1 ENST00000593095::1 ENST00000587993::1 ENST00000588709::1 ENST00000589458::1
EIF3G	EIF3G_56_5058	23	19	10119834	10119856	plus	ACTCACTCAAAGTCTCCAGT AGG	ACTCACTCAAAGTCTCCAGT	ENSG00000130811::EIF3G	_ENST00000589454_ENST00000253108_ENST00000593066_ENST00000588709_ENST00000587146_ENST00000589009_ENST00000587590_ENST00000587993_ENST00000593095_ENST00000586151_ENST00000589458_ENST00000592485_ENST00000587681	ENST00000586151::1 ENST00000589454::1 ENST00000587146::1 ENST00000589009::1 ENST00000587993::1 ENST00000593066::1 ENST00000593095::1 ENST00000589458::1 ENST00000588709::1 ENST00000253108::1 ENST00000587681::1 ENST00000592485::1 ENST00000587590::1
EIF3G	EIF3G_19_5058	23	19	10119666	10119688	minus	TTGGGCCGACCAGGTGGAGG AGG	TTGGGCCGACCAGGTGGAGG	ENSG00000130811::EIF3G	_ENST00000253108_ENST00000592485_ENST00000589009_ENST00000587146_ENST00000589454_ENST00000588709_ENST00000593095_ENST00000593066_ENST00000587590_ENST00000586151_ENST00000587993_ENST00000587681_ENST00000590940_ENST00000589458_ENST00000587168	ENST00000586151::2 ENST00000593095::2 ENST00000253108::2 ENST00000587590::2 ENST00000588709::2 ENST00000589458::2 ENST00000593066::2 ENST00000587681::2 ENST00000592485::2 ENST00000589009::2 ENST00000590940::1 ENST00000587146::2 ENST00000587168::1 ENST00000587993::2 ENST00000589454::2
ELAC2	ELAC2_3078_0	23	17	13017078	13017100	minus	AGGCGTTCAGAGACTCATGC AGG	AGGCGTTCAGAGACTCATGC	ENSG00000006744::ELAC2	_ENST00000484122_ENST00000609101_ENST00000338034_ENST00000395962_ENST00000426905_ENST00000609345_ENST00000581499_ENST00000580504_ENST00000609757_ENST00000583371_ENST00000578071	ENST00000578071::2 ENST00000338034::2 ENST00000609757::2 ENST00000426905::2 ENST00000581499::2 ENST00000609345::2 ENST00000484122::1 ENST00000609101::2 ENST00000395962::2 ENST00000583371::2 ENST00000580504::2
ELAC2	ELAC2_3196_0	23	17	13017799	13017821	minus	CGAGAGAAGCGCGGACCGTC GGG	CGAGAGAAGCGCGGACCGTC	ENSG00000006744::ELAC2	_ENST00000338034_ENST00000395962_ENST00000426905_ENST00000578071	ENST00000338034::1 ENST00000426905::1 ENST00000395962::1 ENST00000578071::1
ELAC2	ELAC2_3197_0	23	17	13017800	13017822	minus	GCGAGAGAAGCGCGGACCGT CGG	GCGAGAGAAGCGCGGACCGT	ENSG00000006744::ELAC2	_ENST00000338034_ENST00000395962_ENST00000426905_ENST00000578071	ENST00000578071::1 ENST00000338034::1 ENST00000395962::1 ENST00000426905::1
ELL	ELL_13152_0	23	19	18521956	18521978	plus	CACTGTCGGTGAGCTTCACG TGG	CACTGTCGGTGAGCTTCACG	ENSG00000105656::ELL	_ENST00000262809_ENST00000594635_ENST00000596915	ENST00000596915::1 ENST00000594635::1 ENST00000262809::1
ELL	ELL_13156_0	23	19	18522007	18522029	minus	CTACGGGCTGTCGTGCGGGC GGG	CTACGGGCTGTCGTGCGGGC	ENSG00000105656::ELL	_ENST00000262809_ENST00000594635_ENST00000596915	ENST00000262809::1 ENST00000596915::1 ENST00000594635::1
ELL	ELL_13151_0	23	19	18521948	18521970	minus	AGCTCACCGACAGTGCCCTG AGG	AGCTCACCGACAGTGCCCTG	ENSG00000105656::ELL	_ENST00000262809_ENST00000594635_ENST00000596915	ENST00000262809::1 ENST00000594635::1 ENST00000596915::1
ERCC2	ERCC2_3642_0	23	19	45370128	45370150	minus	CGCACGCTGGACGCCAAGGT GGG	CGCACGCTGGACGCCAAGGT	ENSG00000104884::ERCC2	_ENST00000391945_ENST00000391944_ENST00000391941_ENST00000485403_ENST00000586131_ENST00000591309_ENST00000586856	ENST00000391945::2 ENST00000591309::2 ENST00000586856::1 ENST00000391944::2 ENST00000485403::1 ENST00000391941::1 ENST00000586131::2
ERCC2	ERCC2_3644_0	23	19	45370132	45370154	minus	CAAACGCACGCTGGACGCCA AGG	CAAACGCACGCTGGACGCCA	ENSG00000104884::ERCC2	_ENST00000391945_ENST00000391944_ENST00000391941_ENST00000485403_ENST00000586131_ENST00000591309_ENST00000586856	ENST00000586856::1 ENST00000391945::2 ENST00000591309::2 ENST00000485403::1 ENST00000391944::2 ENST00000391941::1 ENST00000586131::2
ERCC2	ERCC2_3643_0	23	19	45370129	45370151	minus	ACGCACGCTGGACGCCAAGG TGG	ACGCACGCTGGACGCCAAGG	ENSG00000104884::ERCC2	_ENST00000391945_ENST00000391944_ENST00000391941_ENST00000485403_ENST00000586131_ENST00000591309_ENST00000586856	ENST00000391941::1 ENST00000586131::2 ENST00000591309::2 ENST00000391945::2 ENST00000586856::1 ENST00000391944::2 ENST00000485403::1
ERCC3	ERCC3_3802_0	23	2	127290254	127290276	minus	CAGTTGTGTACTGTCAGCTA TGG	CAGTTGTGTACTGTCAGCTA	ENSG00000163161::ERCC3	_ENST00000285398_ENST00000462306_ENST00000426778_ENST00000456257_ENST00000445889_ENST00000494464_ENST00000460485	ENST00000456257::1 ENST00000426778::4 ENST00000462306::4 ENST00000494464::4 ENST00000285398::4 ENST00000445889::4 ENST00000460485::1
ERCC3	ERCC3_3800_0	23	2	127290223	127290245	minus	AGCTGGTCTTGAAGCACAAC AGG	AGCTGGTCTTGAAGCACAAC	ENSG00000163161::ERCC3	_ENST00000285398_ENST00000462306_ENST00000426778_ENST00000456257_ENST00000445889_ENST00000494464_ENST00000460485	ENST00000494464::4 ENST00000462306::4 ENST00000426778::4 ENST00000456257::1 ENST00000445889::4 ENST00000460485::1 ENST00000285398::4
ERCC3	ERCC3_4263_0	23	2	127293863	127293885	minus	GCCCAGCGAACTCGGCCTAG GGG	GCCCAGCGAACTCGGCCTAG	ENSG00000163161::ERCC3	_ENST00000426778_ENST00000445889	ENST00000426778::1 ENST00000445889::1
EXOSC2	EXOSC2_83_0	23	9	130693824	130693846	plus	CAAGCCTCTTAGCGAGAGAC TGG	CAAGCCTCTTAGCGAGAGAC	ENSG00000130713::EXOSC2	_ENST00000372358_ENST00000491115_ENST00000430138_ENST00000546165_ENST00000372352_ENST00000490641_ENST00000372351_ENST00000372350_ENST00000463488_ENST00000495699	ENST00000372352::1 ENST00000430138::1 ENST00000491115::1 ENST00000372358::1 ENST00000372351::1 ENST00000372350::1 ENST00000463488::1 ENST00000490641::1 ENST00000495699::1 ENST00000546165::1
EXOSC2	EXOSC2_84_0	23	9	130693825	130693847	plus	AAGCCTCTTAGCGAGAGACT GGG	AAGCCTCTTAGCGAGAGACT	ENSG00000130713::EXOSC2	_ENST00000372358_ENST00000491115_ENST00000430138_ENST00000546165_ENST00000372352_ENST00000490641_ENST00000372351_ENST00000372350_ENST00000463488_ENST00000495699	ENST00000495699::1 ENST00000546165::1 ENST00000463488::1 ENST00000490641::1 ENST00000372350::1 ENST00000372351::1 ENST00000372358::1 ENST00000430138::1 ENST00000491115::1 ENST00000372352::1
EXOSC2	EXOSC2_82_0	23	9	130693813	130693835	minus	CTAAGAGGCTTGCGAGCCAC TGG	CTAAGAGGCTTGCGAGCCAC	ENSG00000130713::EXOSC2	_ENST00000372358_ENST00000491115_ENST00000430138_ENST00000546165_ENST00000372352_ENST00000490641_ENST00000372351_ENST00000372350_ENST00000463488_ENST00000495699	ENST00000372351::1 ENST00000372358::1 ENST00000491115::1 ENST00000430138::1 ENST00000372352::1 ENST00000546165::1 ENST00000495699::1 ENST00000490641::1 ENST00000463488::1 ENST00000372350::1
EXOSC7	EXOSC7_275_0	23	3	44976305	44976327	plus	GAGAAGGTGTACATCGTGCA TGG	GAGAAGGTGTACATCGTGCA	ENSG00000075914::EXOSC7	_ENST00000265564_ENST00000467846_ENST00000468667_ENST00000491476_ENST00000481405	ENST00000265564::1 ENST00000491476::1 ENST00000468667::1 ENST00000481405::1 ENST00000467846::1
EXOSC7	EXOSC7_271_0	23	3	44976280	44976302	plus	GGCGTCCGTGACGCTGAGCG AGG	GGCGTCCGTGACGCTGAGCG	ENSG00000075914::EXOSC7	_ENST00000265564_ENST00000467846_ENST00000468667_ENST00000491476_ENST00000481405	ENST00000467846::1 ENST00000481405::1 ENST00000468667::1 ENST00000491476::1 ENST00000265564::1
EXOSC7	EXOSC7_272_0	23	3	44976283	44976305	plus	GTCCGTGACGCTGAGCGAGG CGG	GTCCGTGACGCTGAGCGAGG	ENSG00000075914::EXOSC7	_ENST00000265564_ENST00000467846_ENST00000468667_ENST00000491476_ENST00000481405	ENST00000265564::1 ENST00000491476::1 ENST00000468667::1 ENST00000481405::1 ENST00000467846::1
EXOSC8	EXOSC8_346_0	23	13	37000790	37000812	plus	ACGCGCGGGCGGGAAGATGG CGG	ACGCGCGGGCGGGAAGATGG	ENSG00000120699::EXOSC8	_ENST00000239893_ENST00000389704_ENST00000474661_ENST00000490537	ENST00000389704::1 ENST00000490537::1 ENST00000474661::1 ENST00000239893::1
EXOSC8	EXOSC8_488_0	23	13	37002278	37002300	plus	TGGAACCTCTGGAGTATTAC AGG	TGGAACCTCTGGAGTATTAC	ENSG00000120699::EXOSC8	_ENST00000489088_ENST00000464235_ENST00000488779_ENST00000490537_ENST00000389704_ENST00000474661_ENST00000470423_ENST00000488108	ENST00000474661::3 ENST00000464235::1 ENST00000490537::2 ENST00000488108::2 ENST00000470423::1 ENST00000488779::1 ENST00000489088::2 ENST00000389704::2
EXOSC8	EXOSC8_486_0	23	13	37002267	37002289	plus	TTTCAGAACCGTGGAACCTC TGG	TTTCAGAACCGTGGAACCTC	ENSG00000120699::EXOSC8	_ENST00000489088_ENST00000464235_ENST00000488779_ENST00000490537_ENST00000389704_ENST00000474661_ENST00000470423_ENST00000488108	ENST00000488108::2 ENST00000490537::2 ENST00000464235::1 ENST00000474661::3 ENST00000389704::2 ENST00000488779::1 ENST00000489088::2 ENST00000470423::1
F13B	F13B_1772_0	23	1	197067187	197067209	plus	TCAATATGATGATAAAAGTC AGG	TCAATATGATGATAAAAGTC	ENSG00000143278::F13B	_ENST00000367412	ENST00000367412::1
F13B	F13B_1770_0	23	1	197067159	197067181	minus	TCAGGAGAACTCTATGCAGA AGG	TCAGGAGAACTCTATGCAGA	ENSG00000143278::F13B	_ENST00000367412	ENST00000367412::1
F13B	F13B_1771_0	23	1	197067177	197067199	minus	ATCATCATATTGATAATCTC AGG	ATCATCATATTGATAATCTC	ENSG00000143278::F13B	_ENST00000367412	ENST00000367412::1
FABP2	FABP2_5_5262	23	4	119322082	119322104	minus	TCATGGCGTTTGACAGCACT TGG	TCATGGCGTTTGACAGCACT	ENSG00000145384::FABP2	_ENST00000274024	ENST00000274024::1
FABP2	FABP2_4_5262	23	4	119322078	119322100	minus	GGCGTTTGACAGCACTTGGA AGG	GGCGTTTGACAGCACTTGGA	ENSG00000145384::FABP2	_ENST00000274024	ENST00000274024::1
FABP2	FABP2_17_3508	23	4	119320823	119320845	minus	CAGGTGTTAATATAGTGAAA AGG	CAGGTGTTAATATAGTGAAA	ENSG00000145384::FABP2	_ENST00000274024	ENST00000274024::2
FAM47A	FAM47A_44_2032	23	X	34131523	34131545	plus	GGGAGGCCCCGGGCGGATAT GGG	GGGAGGCCCCGGGCGGATAT	ENSG00000185448::FAM47A	_ENST00000346193_ENST00000613251	ENST00000346193::1 ENST00000613251::1
FAM47A	FAM47A_0_2032	23	X	34131288	34131310	minus	CAGTCTCCGCCCGGAGCCTC CGG	CAGTCTCCGCCCGGAGCCTC	ENSG00000185448::FAM47A	_ENST00000346193_ENST00000613251	ENST00000613251::1 ENST00000346193::1
FAM47A	FAM47A_27_2032	23	X	34131430	34131452	minus	CACGGGCTCCTTGTGAGGGC CGG	CACGGGCTCCTTGTGAGGGC	ENSG00000185448::FAM47A	_ENST00000346193_ENST00000613251	ENST00000613251::1 ENST00000346193::1
FAM47B	FAM47B_45_1780	23	X	34944479	34944501	minus	AACTTAGGCTCGAAGTACCA TGG	AACTTAGGCTCGAAGTACCA	ENSG00000189132::FAM47B	_ENST00000329357	ENST00000329357::1
FAM47B	FAM47B_31_1780	23	X	34944393	34944415	plus	AATTCTTACGGATAAAATAC TGG	AATTCTTACGGATAAAATAC	ENSG00000189132::FAM47B	_ENST00000329357	ENST00000329357::1
FAM47B	FAM47B_71_1335	23	X	34944031	34944053	plus	GCTTCCCATAACTCGTCGAA TGG	GCTTCCCATAACTCGTCGAA	ENSG00000189132::FAM47B	_ENST00000329357	ENST00000329357::1
FARSA	FARSA_1768_0	23	19	12933549	12933571	minus	GAGCCTTCAGGCGCTGGGCG AGG	GAGCCTTCAGGCGCTGGGCG	ENSG00000179115::FARSA	_ENST00000588025_ENST00000423140_ENST00000314606_ENST00000593021_ENST00000586146_ENST00000588965_ENST00000592662_ENST00000587981_ENST00000586280	ENST00000588025::2 ENST00000588965::1 ENST00000586146::1 ENST00000586280::1 ENST00000314606::1 ENST00000587981::1 ENST00000593021::1 ENST00000423140::1 ENST00000592662::1
FARSA	FARSA_1784_0	23	19	12933618	12933640	minus	CGGCCTGGACAGCGCCGAGT TGG	CGGCCTGGACAGCGCCGAGT	ENSG00000179115::FARSA	_ENST00000588025_ENST00000423140_ENST00000314606_ENST00000593021_ENST00000586146_ENST00000588965_ENST00000592662_ENST00000587981_ENST00000586280	ENST00000314606::1 ENST00000586280::1 ENST00000588965::1 ENST00000586146::1 ENST00000588025::2 ENST00000592662::1 ENST00000423140::1 ENST00000593021::1 ENST00000587981::1
FARSA	FARSA_1771_0	23	19	12933556	12933578	plus	CAGCGCCTGAAGGCTCTTCA CGG	CAGCGCCTGAAGGCTCTTCA	ENSG00000179115::FARSA	_ENST00000588025_ENST00000423140_ENST00000314606_ENST00000593021_ENST00000586146_ENST00000588965_ENST00000592662_ENST00000587981_ENST00000586280	ENST00000592662::1 ENST00000593021::1 ENST00000423140::1 ENST00000587981::1 ENST00000586280::1 ENST00000314606::1 ENST00000588965::1 ENST00000586146::1 ENST00000588025::2
FARSB	FARSB_6888_0	23	2	222656005	222656027	minus	GCCGCACCTACAGTGAGTGG CGG	GCCGCACCTACAGTGAGTGG	ENSG00000116120::FARSB	_ENST00000281828	ENST00000281828::1
FARSB	FARSB_6886_0	23	2	222655999	222656021	plus	ATAGGGCCGCCACTCACTGT AGG	ATAGGGCCGCCACTCACTGT	ENSG00000116120::FARSB	_ENST00000281828	ENST00000281828::1
FARSB	FARSB_6894_0	23	2	222656028	222656050	minus	TGATCTGCTCTTCCAAGCCC TGG	TGATCTGCTCTTCCAAGCCC	ENSG00000116120::FARSB	_ENST00000281828	ENST00000281828::1
FEZF1	FEZF1_308_0	23	7	122304059	122304081	plus	GACTCAGTGCGCAGTTGAGC AGG	GACTCAGTGCGCAGTTGAGC	ENSG00000128610::FEZF1_ENSG00000230316::FEZF1-AS1	_ENST00000427185_ENST00000442488_ENST00000428449	ENST00000442488::1 ENST00000427185::1 ENST00000428449::1
FEZF1	FEZF1_319_0	23	7	122304138	122304160	plus	CAGACTGGCCTTCCGCGGCT CGG	CAGACTGGCCTTCCGCGGCT	ENSG00000230316::FEZF1-AS1_ENSG00000128610::FEZF1	_ENST00000427185_ENST00000442488_ENST00000428449	ENST00000442488::1 ENST00000428449::1 ENST00000427185::1
FEZF1	FEZF1_332_0	23	7	122304190	122304212	plus	TCGTAGGCCACAGGCACGAA GGG	TCGTAGGCCACAGGCACGAA	ENSG00000230316::FEZF1-AS1_ENSG00000128610::FEZF1	_ENST00000427185_ENST00000442488_ENST00000428449	ENST00000442488::1 ENST00000427185::1 ENST00000428449::1
FEZF2	FEZF2_126_2418	23	3	62372205	62372227	minus	GAACGCCAAGCTGGCCGGCC TGG	GAACGCCAAGCTGGCCGGCC	ENSG00000153266::FEZF2	_ENST00000486811_ENST00000283268_ENST00000475839	ENST00000475839::1 ENST00000283268::2 ENST00000486811::3
FEZF2	FEZF2_34_3224	23	3	62372614	62372636	plus	TGACGGCACCTCGTAGCCTA GGG	TGACGGCACCTCGTAGCCTA	ENSG00000153266::FEZF2	_ENST00000486811_ENST00000283268_ENST00000475839	ENST00000475839::1 ENST00000283268::2 ENST00000486811::3
FEZF2	FEZF2_112_2418	23	3	62372151	62372173	minus	TCCCCATAAGGAGCGCTTGC CGG	TCCCCATAAGGAGCGCTTGC	ENSG00000153266::FEZF2	_ENST00000486811_ENST00000283268_ENST00000475839	ENST00000475839::1 ENST00000283268::2 ENST00000486811::3
FGF6	FGF6_2147_0	23	12	4444188	4444210	minus	CGAGGCGTGGTGAGTCTCTT TGG	CGAGGCGTGGTGAGTCTCTT	ENSG00000111241::FGF6	_ENST00000543077_ENST00000228837	ENST00000543077::1 ENST00000228837::2
FGF6	FGF6_2148_0	23	12	4444199	4444221	plus	CACCACGCCTCGCTCCACAG TGG	CACCACGCCTCGCTCCACAG	ENSG00000111241::FGF6	_ENST00000543077_ENST00000228837	ENST00000543077::1 ENST00000228837::2
FGF6	FGF6_2144_0	23	12	4444149	4444171	minus	TTCGTTGCCATGAACAGTAA AGG	TTCGTTGCCATGAACAGTAA	ENSG00000111241::FGF6	_ENST00000543077_ENST00000228837	ENST00000543077::1 ENST00000228837::2
FIGLA	FIGLA_1444_0	23	2	70790558	70790580	plus	CTCCAGCACCTCGGCTTGCG GGG	CTCCAGCACCTCGGCTTGCG	ENSG00000183733::FIGLA	_ENST00000332372	ENST00000332372::1
FIGLA	FIGLA_1452_0	23	2	70790604	70790626	plus	GCGCGGGGATCTAGGACGCC GGG	GCGCGGGGATCTAGGACGCC	ENSG00000183733::FIGLA	_ENST00000332372	ENST00000332372::1
FIGLA	FIGLA_1451_0	23	2	70790603	70790625	plus	GGCGCGGGGATCTAGGACGC CGG	GGCGCGGGGATCTAGGACGC	ENSG00000183733::FIGLA	_ENST00000332372	ENST00000332372::1
FLG2	FLG2_1139_0	23	1	152358793	152358815	minus	GAGTGTGGCACACTGAGCAA GGG	GAGTGTGGCACACTGAGCAA	ENSG00000237975::FLG-AS1_ENSG00000143520::FLG2	_ENST00000388718	ENST00000388718::2
FLG2	FLG2_1148_0	23	1	152358858	152358880	plus	GACAACACTTCTCAAGAGGT CGG	GACAACACTTCTCAAGAGGT	ENSG00000237975::FLG-AS1_ENSG00000143520::FLG2	_ENST00000388718	ENST00000388718::2
FLG2	FLG2_1140_0	23	1	152358794	152358816	minus	GGAGTGTGGCACACTGAGCA AGG	GGAGTGTGGCACACTGAGCA	ENSG00000237975::FLG-AS1_ENSG00000143520::FLG2	_ENST00000388718	ENST00000388718::2
FMR1NB	FMR1NB_115_0	23	X	147981604	147981626	minus	GAGAGCATGAGCATCCCAAA GGG	GAGAGCATGAGCATCCCAAA	ENSG00000176988::FMR1NB	_ENST00000370467	ENST00000370467::1
FMR1NB	FMR1NB_119_0	23	X	147981636	147981658	minus	GGTAGTAGCACACGAACAGC AGG	GGTAGTAGCACACGAACAGC	ENSG00000176988::FMR1NB	_ENST00000370467	ENST00000370467::1
FMR1NB	FMR1NB_120_0	23	X	147981657	147981679	minus	CGGAGCACAGGTAGTAGGAC AGG	CGGAGCACAGGTAGTAGGAC	ENSG00000176988::FMR1NB	_ENST00000370467	ENST00000370467::1
FNDC7	FNDC7_1049_0	23	1	108722504	108722526	minus	TCAAGTATTCAGTTCCACAC TGG	TCAAGTATTCAGTTCCACAC	ENSG00000143107::FNDC7	_ENST00000370017_ENST00000445274	ENST00000370017::5 ENST00000445274::1
FNDC7	FNDC7_1045_0	23	1	108722490	108722512	plus	ACCATCTCTTCCCTCCAGTG TGG	ACCATCTCTTCCCTCCAGTG	ENSG00000143107::FNDC7	_ENST00000370017_ENST00000445274	ENST00000370017::5 ENST00000445274::1
FNDC7	FNDC7_1041_0	23	1	108722398	108722420	minus	AGCTCCTTCTGCCCGTGCCC AGG	AGCTCCTTCTGCCCGTGCCC	ENSG00000143107::FNDC7	_ENST00000370017_ENST00000445274	ENST00000370017::5 ENST00000445274::1
FNDC9	FNDC9_121_1462	23	5	157343251	157343273	minus	CTGCACCATGTTCCACACCC TGG	CTGCACCATGTTCCACACCC	ENSG00000172568::FNDC9_ENSG00000055163::CYFIP2	_ENST00000312349_ENST00000520782	ENST00000520782::2 ENST00000312349::2
FNDC9	FNDC9_10_2193	23	5	157343371	157343393	plus	GAGGCACCTTCTCCTCGTGG TGG	GAGGCACCTTCTCCTCGTGG	ENSG00000172568::FNDC9_ENSG00000055163::CYFIP2	_ENST00000312349_ENST00000520782	ENST00000312349::2 ENST00000520782::2
FNDC9	FNDC9_19_2193	23	5	157343446	157343468	plus	TAATATGGTAATAGTCCTCC AGG	TAATATGGTAATAGTCCTCC	ENSG00000055163::CYFIP2_ENSG00000172568::FNDC9	_ENST00000312349_ENST00000520782	ENST00000520782::2 ENST00000312349::2
FNTB	FNTB_2972_0	23	14	65015642	65015664	minus	GGATCCAATAGCAGAGCCAT GGG	GGATCCAATAGCAGAGCCAT	ENSG00000125952::MAX_ENSG00000125954::CHURC1-FNTB_ENSG00000257365::FNTB	_ENST00000246166_ENST00000552941_ENST00000554334_ENST00000549987_ENST00000553743_ENST00000551823_ENST00000554210_ENST00000555372_ENST00000555742	ENST00000553743::3 ENST00000555372::4 ENST00000555742::4 ENST00000554334::1 ENST00000246166::4 ENST00000552941::5 ENST00000549987::6 ENST00000554210::2 ENST00000551823::6
FNTB	FNTB_2974_0	23	14	65015654	65015676	plus	CTATTGGATCCTGCACAGCT TGG	CTATTGGATCCTGCACAGCT	ENSG00000257365::FNTB_ENSG00000125954::CHURC1-FNTB_ENSG00000125952::MAX	_ENST00000246166_ENST00000552941_ENST00000554334_ENST00000549987_ENST00000553743_ENST00000551823_ENST00000554210_ENST00000555372_ENST00000555742	ENST00000551823::6 ENST00000554210::2 ENST00000549987::6 ENST00000552941::5 ENST00000246166::4 ENST00000554334::1 ENST00000555742::4 ENST00000553743::3 ENST00000555372::4
FNTB	FNTB_2970_0	23	14	65015638	65015660	plus	GCCGCCCATGGCTCTGCTAT TGG	GCCGCCCATGGCTCTGCTAT	ENSG00000257365::FNTB_ENSG00000125954::CHURC1-FNTB_ENSG00000125952::MAX	_ENST00000246166_ENST00000552941_ENST00000554334_ENST00000549987_ENST00000553743_ENST00000551823_ENST00000554210_ENST00000555372_ENST00000555742	ENST00000549987::6 ENST00000552941::5 ENST00000246166::4 ENST00000554210::2 ENST00000551823::6 ENST00000555742::4 ENST00000555372::4 ENST00000553743::3 ENST00000554334::1
FOXB1	FOXB1_219_0	23	15	60004978	60005000	minus	TCTGGTCGCTGTACGTGTTG CGG	TCTGGTCGCTGTACGTGTTG	ENSG00000171956::FOXB1	_ENST00000396057	ENST00000396057::2
FOXB1	FOXB1_220_0	23	15	60004996	60005018	minus	TGTACGAGTAGGGCGGCTTC TGG	TGTACGAGTAGGGCGGCTTC	ENSG00000171956::FOXB1	_ENST00000396057	ENST00000396057::2
FOXB1	FOXB1_217_0	23	15	60004973	60004995	minus	TCGCTGTACGTGTTGCGGCC GGG	TCGCTGTACGTGTTGCGGCC	ENSG00000171956::FOXB1	_ENST00000396057	ENST00000396057::2
FOXR1	FOXR1_117_0	23	11	118971961	118971983	plus	CACATCTCACCTCCCCTTAG CGG	CACATCTCACCTCCCCTTAG	ENSG00000176302::FOXR1	_ENST00000317011_ENST00000531539	ENST00000317011::1 ENST00000531539::1
FOXR1	FOXR1_115_0	23	11	118971931	118971953	plus	CATGGGGAACGAGCTCTTTC TGG	CATGGGGAACGAGCTCTTTC	ENSG00000176302::FOXR1	_ENST00000317011_ENST00000531539	ENST00000317011::1 ENST00000531539::1
FOXR1	FOXR1_116_0	23	11	118971960	118971982	minus	CGCTAAGGGGAGGTGAGATG TGG	CGCTAAGGGGAGGTGAGATG	ENSG00000176302::FOXR1	_ENST00000317011_ENST00000531539	ENST00000317011::1 ENST00000531539::1
FRMD7	FRMD7_1613_0	23	X	132094068	132094090	plus	GCTGTACAGTTGTCACTGCA TGG	GCTGTACAGTTGTCACTGCA	ENSG00000165694::FRMD7	_ENST00000370879_ENST00000298542_ENST00000464296	ENST00000464296::5 ENST00000370879::1 ENST00000298542::5
FRMD7	FRMD7_2202_0	23	X	132100665	132100687	plus	GATTTAGATGGCTGCAACTC AGG	GATTTAGATGGCTGCAACTC	ENSG00000165694::FRMD7	_ENST00000298542_ENST00000464296	ENST00000464296::2 ENST00000298542::2
FRMD7	FRMD7_1612_0	23	X	132094060	132094082	minus	TGACAACTGTACAGCGTTGA TGG	TGACAACTGTACAGCGTTGA	ENSG00000165694::FRMD7	_ENST00000370879_ENST00000298542_ENST00000464296	ENST00000464296::5 ENST00000370879::1 ENST00000298542::5
FUT9	FUT9_12463_0	23	6	96203169	96203191	minus	AAATGGGCGAAGAATTCCTT TGG	AAATGGGCGAAGAATTCCTT	ENSG00000172461::FUT9	_ENST00000302103	ENST00000302103::3
FUT9	FUT9_12553_0	23	6	96204094	96204116	plus	TAGTTACTTTAACTGGAGGA AGG	TAGTTACTTTAACTGGAGGA	ENSG00000172461::FUT9	_ENST00000302103	ENST00000302103::3
FUT9	FUT9_12513_0	23	6	96203647	96203669	minus	TCAAGAAGCCATAAGGCACT TGG	TCAAGAAGCCATAAGGCACT	ENSG00000172461::FUT9	_ENST00000302103	ENST00000302103::3
G6PC	G6PC_60_0	23	17	42900890	42900912	plus	TGAATGTTCTCCATGACTTT GGG	TGAATGTTCTCCATGACTTT	ENSG00000131482::G6PC	_ENST00000253801_ENST00000592383_ENST00000585489_ENST00000588481	ENST00000253801::1 ENST00000588481::1 ENST00000585489::1 ENST00000592383::1
G6PC	G6PC_57_0	23	17	42900861	42900883	plus	TGCCAAGGAAATGAGGATGG AGG	TGCCAAGGAAATGAGGATGG	ENSG00000131482::G6PC	_ENST00000253801_ENST00000592383_ENST00000585489_ENST00000588481	ENST00000585489::1 ENST00000253801::1 ENST00000588481::1 ENST00000592383::1
G6PC	G6PC_61_0	23	17	42900900	42900922	minus	TTGACTGGATCCCAAAGTCA TGG	TTGACTGGATCCCAAAGTCA	ENSG00000131482::G6PC	_ENST00000253801_ENST00000592383_ENST00000585489_ENST00000588481	ENST00000588481::1 ENST00000253801::1 ENST00000585489::1 ENST00000592383::1
GALNTL5	GALNTL5_1339_0	23	7	151967260	151967282	plus	TAATTCAAGGTTTATTCTAT GGG	TAATTCAAGGTTTATTCTAT	ENSG00000106648::GALNTL5	_ENST00000431418_ENST00000426341_ENST00000416062_ENST00000392800_ENST00000448366_ENST00000616416_ENST00000416269_ENST00000414073	ENST00000426341::3 ENST00000392800::2 ENST00000448366::3 ENST00000416269::3 ENST00000414073::3 ENST00000616416::3 ENST00000416062::2 ENST00000431418::3
GALNTL5	GALNTL5_1343_0	23	7	151967284	151967306	minus	TGTCCAGATCCCAAATGTCA AGG	TGTCCAGATCCCAAATGTCA	ENSG00000106648::GALNTL5	_ENST00000431418_ENST00000426341_ENST00000416062_ENST00000392800_ENST00000448366_ENST00000616416_ENST00000416269_ENST00000414073	ENST00000431418::3 ENST00000616416::3 ENST00000416062::2 ENST00000416269::3 ENST00000414073::3 ENST00000392800::2 ENST00000426341::3 ENST00000448366::3
GALNTL5	GALNTL5_1344_0	23	7	151967329	151967351	plus	ACCATAATCATGTGAGCAGC TGG	ACCATAATCATGTGAGCAGC	ENSG00000106648::GALNTL5	_ENST00000431418_ENST00000426341_ENST00000416062_ENST00000392800_ENST00000448366_ENST00000616416_ENST00000416269_ENST00000414073	ENST00000616416::3 ENST00000416062::2 ENST00000431418::3 ENST00000426341::3 ENST00000392800::2 ENST00000448366::3 ENST00000416269::3 ENST00000414073::3
GAPDH	GAPDH_142_778	23	12	6534840	6534862	plus	AGGTGAAGGTCGGAGTCAAC GGG	AGGTGAAGGTCGGAGTCAAC	ENSG00000111640::GAPDH	_ENST00000229239_ENST00000466588_ENST00000396859_ENST00000466525_ENST00000396856_ENST00000496049_ENST00000396861_ENST00000492719_ENST00000474249	ENST00000466525::1 ENST00000466588::1 ENST00000396859::1 ENST00000492719::2 ENST00000496049::2 ENST00000396861::2 ENST00000396856::2 ENST00000229239::2 ENST00000474249::2
GAPDH	GAPDH_146_2334	23	12	6536479	6536501	minus	GACCAAATCTAAGAGACAAG AGG	GACCAAATCTAAGAGACAAG	ENSG00000111640::GAPDH	_ENST00000474249_ENST00000396856_ENST00000229239_ENST00000396861_ENST00000492719_ENST00000466525_ENST00000396859_ENST00000466588_ENST00000396858	ENST00000474249::3 ENST00000396859::2 ENST00000396856::3 ENST00000396861::3 ENST00000229239::3 ENST00000492719::3 ENST00000466525::2 ENST00000466588::2 ENST00000396858::2
GAPDH	GAPDH_147_2334	23	12	6536486	6536508	plus	TCTCTTAGATTTGGTCGTAT TGG	TCTCTTAGATTTGGTCGTAT	ENSG00000111640::GAPDH	_ENST00000474249_ENST00000396856_ENST00000229239_ENST00000396861_ENST00000492719_ENST00000466525_ENST00000396859_ENST00000466588_ENST00000396858	ENST00000229239::3 ENST00000492719::3 ENST00000396861::3 ENST00000466525::2 ENST00000466588::2 ENST00000396858::2 ENST00000474249::3 ENST00000396859::2 ENST00000396856::3
GART	GART_1290_0	23	CHR_HSCHR21_4_CTG1_1	33520809	33520831	minus	AGTGTGGTTGCACGAGCTGA AGG	AGTGTGGTTGCACGAGCTGA	ENSG00000262473::GART	_ENST00000573055_ENST00000574289_ENST00000571089_ENST00000575273_ENST00000574017_ENST00000570410	ENST00000575273::1 ENST00000570410::1 ENST00000574017::1 ENST00000573055::1 ENST00000574289::1 ENST00000571089::1
GART	GART_1291_0	23	CHR_HSCHR21_4_CTG1_1	33520823	33520845	plus	AACCACACTGCCAATCACCC AGG	AACCACACTGCCAATCACCC	ENSG00000262473::GART	_ENST00000573055_ENST00000574289_ENST00000571089_ENST00000575273_ENST00000574017_ENST00000570410	ENST00000575273::1 ENST00000571089::1 ENST00000574289::1 ENST00000573055::1 ENST00000574017::1 ENST00000570410::1
GART	GART_1301_0	23	CHR_HSCHR21_4_CTG1_1	33520894	33520916	minus	CGCTGTCCTTGTGGTATCAA AGG	CGCTGTCCTTGTGGTATCAA	ENSG00000262473::GART	_ENST00000573055_ENST00000574289_ENST00000571089_ENST00000575273_ENST00000574017	ENST00000571089::1 ENST00000574289::1 ENST00000573055::1 ENST00000574017::1 ENST00000575273::1
GBP7	GBP7_1459_0	23	1	89150438	89150460	plus	CTTCTCGTACTTCTTCAACA TGG	CTTCTCGTACTTCTTCAACA	ENSG00000162645::GBP2_ENSG00000213512::GBP7	_ENST00000464839_ENST00000294671	ENST00000464839::1 ENST00000294671::6
GBP7	GBP7_1458_0	23	1	89150429	89150451	minus	AGAAGTACGAGAAGACCAAC TGG	AGAAGTACGAGAAGACCAAC	ENSG00000213512::GBP7_ENSG00000162645::GBP2	_ENST00000464839_ENST00000294671	ENST00000464839::1 ENST00000294671::6
GBP7	GBP7_1457_0	23	1	89150414	89150436	plus	TCTGGAAATTACTATCCAGT TGG	TCTGGAAATTACTATCCAGT	ENSG00000162645::GBP2_ENSG00000213512::GBP7	_ENST00000464839_ENST00000294671	ENST00000464839::1 ENST00000294671::6
GCM2	GCM2_941_0	23	6	10881762	10881784	minus	GCCGCGGTGCAGGAAGCGGT CGG	GCCGCGGTGCAGGAAGCGGT	ENSG00000272162::RP11-637O19.3_ENSG00000235051::RP11-637O19.2_ENSG00000124827::GCM2	_ENST00000379491_ENST00000436249	ENST00000436249::1 ENST00000379491::1
GCM2	GCM2_938_0	23	6	10881746	10881768	minus	CGGTCGGCGTGTGCTCCTAC GGG	CGGTCGGCGTGTGCTCCTAC	ENSG00000272162::RP11-637O19.3_ENSG00000124827::GCM2	_ENST00000379491	ENST00000379491::1
GCM2	GCM2_935_0	23	6	10881703	10881725	minus	CAACGATCCGCAGATGCCTC AGG	CAACGATCCGCAGATGCCTC	ENSG00000272162::RP11-637O19.3_ENSG00000124827::GCM2	_ENST00000379491	ENST00000379491::1
GFRA4	GFRA4_10_2187	23	20	3661075	3661097	plus	CGGGCAGAAGAGCAGTGCGT GGG	CGGGCAGAAGAGCAGTGCGT	ENSG00000125861::GFRA4	_ENST00000290417_ENST00000319242_ENST00000477160	ENST00000477160::2 ENST00000319242::2 ENST00000290417::2
GFRA4	GFRA4_12_2187	23	20	3661085	3661107	plus	AGCAGTGCGTGGGTGAGCGC GGG	AGCAGTGCGTGGGTGAGCGC	ENSG00000125861::GFRA4	_ENST00000290417_ENST00000319242_ENST00000477160	ENST00000477160::2 ENST00000290417::2 ENST00000319242::2
GFRA4	GFRA4_155_1458	23	20	3660930	3660952	minus	GGTCTGCAGGTGCGCGCGGG CGG	GGTCTGCAGGTGCGCGCGGG	ENSG00000125861::GFRA4	_ENST00000290417_ENST00000319242_ENST00000477160	ENST00000477160::2 ENST00000290417::2 ENST00000319242::2
GGPS1	GGPS1_1602_0	23	1	235341723	235341745	minus	ATTAAATGCCTGTGAAAGTT TGG	ATTAAATGCCTGTGAAAGTT	ENSG00000152904::GGPS1	_ENST00000488594_ENST00000358966_ENST00000471812_ENST00000282841_ENST00000391855_ENST00000497327	ENST00000391855::2 ENST00000497327::3 ENST00000282841::3 ENST00000358966::3 ENST00000488594::3 ENST00000471812::3
GGPS1	GGPS1_1625_0	23	1	235342143	235342165	plus	GCCAATTACGTGTATTTCCT TGG	GCCAATTACGTGTATTTCCT	ENSG00000152904::GGPS1	_ENST00000391855_ENST00000488594_ENST00000358966_ENST00000471812_ENST00000282841_ENST00000497327	ENST00000488594::4 ENST00000391855::3 ENST00000497327::4 ENST00000282841::4 ENST00000358966::4 ENST00000471812::4
GGPS1	GGPS1_1654_0	23	1	235342513	235342535	plus	TTCCTACTATTCATGCTATT TGG	TTCCTACTATTCATGCTATT	ENSG00000152904::GGPS1	_ENST00000391855_ENST00000488594_ENST00000358966_ENST00000471812_ENST00000282841_ENST00000497327	ENST00000488594::4 ENST00000497327::4 ENST00000471812::4 ENST00000282841::4 ENST00000391855::3 ENST00000358966::4
GH2	GH2_49_1359	23	17	63881382	63881404	minus	CGCCCGTCGCCTGTACCAGC TGG	CGCCCGTCGCCTGTACCAGC	ENSG00000213218::CSH2_ENSG00000136487::GH2	_ENST00000622506_ENST00000456543_ENST00000449787_ENST00000423893_ENST00000332800	ENST00000622506::2 ENST00000332800::2 ENST00000423893::2 ENST00000449787::2 ENST00000456543::2
GH2	GH2_50_1359	23	17	63881385	63881407	plus	GCTGGTACAGGCGACGGGCG CGG	GCTGGTACAGGCGACGGGCG	ENSG00000213218::CSH2_ENSG00000136487::GH2	_ENST00000622506_ENST00000456543_ENST00000449787_ENST00000423893_ENST00000332800	ENST00000622506::2 ENST00000332800::2 ENST00000423893::2 ENST00000449787::2 ENST00000456543::2
GH2	GH2_44_1359	23	17	63881364	63881386	minus	GCTGGCATATGACACCTATC AGG	GCTGGCATATGACACCTATC	ENSG00000136487::GH2_ENSG00000213218::CSH2	_ENST00000622506_ENST00000456543_ENST00000449787_ENST00000423893_ENST00000332800	ENST00000622506::2 ENST00000423893::2 ENST00000332800::2 ENST00000449787::2 ENST00000456543::2
GHSR	GHSR_64_3085	23	3	172448101	172448123	plus	GCCAGAGGCGAACGAGGTCC AGG	GCCAGAGGCGAACGAGGTCC	ENSG00000121853::GHSR	_ENST00000427970_ENST00000241256	ENST00000241256::1 ENST00000427970::1
GHSR	GHSR_59_3085	23	3	172448079	172448101	minus	CAGTACCGGCCCTGGAACTT CGG	CAGTACCGGCCCTGGAACTT	ENSG00000121853::GHSR	_ENST00000427970_ENST00000241256	ENST00000427970::1 ENST00000241256::1
GHSR	GHSR_35_2468	23	3	172447613	172447635	minus	AAACCGTGAAAATGCTGGGT GGG	AAACCGTGAAAATGCTGGGT	ENSG00000121853::GHSR	_ENST00000427970_ENST00000241256	ENST00000427970::1 ENST00000241256::1
GINS2	GINS2_1382_0	23	16	85687460	85687482	plus	CTACATCCATCCACTCTGGA GGG	CTACATCCATCCACTCTGGA	ENSG00000131153::GINS2	_ENST00000253462_ENST00000595355_ENST00000596233	ENST00000595355::2 ENST00000253462::2 ENST00000596233::2
GINS2	GINS2_1381_0	23	16	85687459	85687481	minus	CCTCCAGAGTGGATGGATGT AGG	CCTCCAGAGTGGATGGATGT	ENSG00000131153::GINS2	_ENST00000253462_ENST00000595355_ENST00000596233	ENST00000596233::2 ENST00000253462::2 ENST00000595355::2
GINS2	GINS2_1380_0	23	16	85687456	85687478	plus	TTACCTACATCCATCCACTC TGG	TTACCTACATCCATCCACTC	ENSG00000131153::GINS2	_ENST00000253462_ENST00000595355_ENST00000596233	ENST00000253462::2 ENST00000596233::2 ENST00000595355::2
GJA10	GJA10_5_442	23	6	89894453	89894475	plus	ACATTAGTCTTTAACCATGG GGG	ACATTAGTCTTTAACCATGG	ENSG00000135355::GJA10	_ENST00000369352	ENST00000369352::1
GJA10	GJA10_4_442	23	6	89894452	89894474	plus	GACATTAGTCTTTAACCATG GGG	GACATTAGTCTTTAACCATG	ENSG00000135355::GJA10	_ENST00000369352	ENST00000369352::1
GJA10	GJA10_11_442	23	6	89894483	89894505	plus	CTTATTGGGTGGCATCCTAG AGG	CTTATTGGGTGGCATCCTAG	ENSG00000135355::GJA10	_ENST00000369352	ENST00000369352::1
GK2	GK2_14_490	23	4	79406549	79406571	minus	ATTGGAGCAAGATATATCTC GGG	ATTGGAGCAAGATATATCTC	ENSG00000196475::GK2	_ENST00000358842	ENST00000358842::1
GK2	GK2_13_490	23	4	79406524	79406546	minus	TGCCATAATAATACCAGCTA TGG	TGCCATAATAATACCAGCTA	ENSG00000196475::GK2	_ENST00000358842	ENST00000358842::1
GK2	GK2_41_980	23	4	79407282	79407304	plus	TGTAAGCTACTGTGGTCAAA AGG	TGTAAGCTACTGTGGTCAAA	ENSG00000196475::GK2	_ENST00000358842	ENST00000358842::1
GKN2	GKN2_522_0	23	2	68950701	68950723	minus	GATACAATCTCATGGATACG AGG	GATACAATCTCATGGATACG	ENSG00000183607::GKN2	_ENST00000328895_ENST00000481498	ENST00000328895::2 ENST00000481498::2
GKN2	GKN2_523_0	23	2	68950709	68950731	minus	ATCTTTGGGATACAATCTCA TGG	ATCTTTGGGATACAATCTCA	ENSG00000183607::GKN2	_ENST00000328895_ENST00000481498	ENST00000481498::2 ENST00000328895::2
GKN2	GKN2_476_0	23	2	68950218	68950240	minus	CAACAATGGTGGCAATGTTC AGG	CAACAATGGTGGCAATGTTC	ENSG00000183607::GKN2	_ENST00000328895_ENST00000481498	ENST00000481498::3 ENST00000328895::3
GLRA1	GLRA1_9936_0	23	5	151924493	151924515	minus	GGGAGACCATTGTATTCTTC AGG	GGGAGACCATTGTATTCTTC	ENSG00000145888::GLRA1	_ENST00000274576_ENST00000462581_ENST00000455880_ENST00000471351	ENST00000274576::1 ENST00000462581::1 ENST00000455880::1 ENST00000471351::1
GLRA1	GLRA1_9937_0	23	5	151924498	151924520	plus	AGAATACAATGGTCTCCCAA AGG	AGAATACAATGGTCTCCCAA	ENSG00000145888::GLRA1	_ENST00000274576_ENST00000462581_ENST00000455880_ENST00000471351	ENST00000462581::1 ENST00000455880::1 ENST00000471351::1 ENST00000274576::1
GLRA1	GLRA1_9938_0	23	5	151924513	151924535	minus	TACTCTTCGACTCTACCTTT GGG	TACTCTTCGACTCTACCTTT	ENSG00000145888::GLRA1	_ENST00000274576_ENST00000462581_ENST00000455880_ENST00000471351	ENST00000274576::1 ENST00000462581::1 ENST00000455880::1 ENST00000471351::1
GLRA2	GLRA2_159_0	23	X	14530063	14530085	minus	TCAAAATGTTCACTAGCTGC CGG	TCAAAATGTTCACTAGCTGC	ENSG00000101958::GLRA2	_ENST00000443437_ENST00000218075_ENST00000355020	ENST00000443437::2 ENST00000355020::1 ENST00000218075::1
GLRA2	GLRA2_160_0	23	X	14530104	14530126	plus	TCTTAGAGACAAACCACTTC AGG	TCTTAGAGACAAACCACTTC	ENSG00000101958::GLRA2	_ENST00000443437_ENST00000218075_ENST00000355020	ENST00000218075::1 ENST00000443437::2 ENST00000355020::1
GLRA2	GLRA2_247_0	23	X	14532300	14532322	minus	AACTTGTCCAAGAAATCTGA AGG	AACTTGTCCAAGAAATCTGA	ENSG00000101958::GLRA2	_ENST00000443437_ENST00000218075_ENST00000355020_ENST00000415367	ENST00000218075::2 ENST00000415367::2 ENST00000355020::2 ENST00000443437::4
GLT6D1	GLT6D1_1501_0	23	9	135639116	135639138	minus	TGTTGGTTGAGCGTTATTTC AGG	TGTTGGTTGAGCGTTATTTC	ENSG00000204007::GLT6D1	_ENST00000371763_ENST00000613244	ENST00000613244::2 ENST00000371763::2
GLT6D1	GLT6D1_733_0	23	9	135631442	135631464	minus	AAGAACTTCGGCTCTCAGAC TGG	AAGAACTTCGGCTCTCAGAC	ENSG00000204007::GLT6D1	_ENST00000371763_ENST00000613244	ENST00000613244::3 ENST00000371763::3
GLT6D1	GLT6D1_734_0	23	9	135631450	135631472	plus	AGAGCCGAAGTTCTTCTACT TGG	AGAGCCGAAGTTCTTCTACT	ENSG00000204007::GLT6D1	_ENST00000371763_ENST00000613244	ENST00000371763::3 ENST00000613244::3
GMPPB	GMPPB_1362_0	23	3	49723651	49723673	minus	GCTGAGCACCCCGAAGCCAC TGG	GCTGAGCACCCCGAAGCCAC	ENSG00000173540::GMPPB	_ENST00000480687_ENST00000308375_ENST00000308388_ENST00000481959_ENST00000495627	ENST00000480687::2 ENST00000308375::1 ENST00000308388::1 ENST00000481959::1 ENST00000495627::1
GMPPB	GMPPB_1348_0	23	3	49723580	49723602	minus	CCGCGGTAAGACCCTGGGTC GGG	CCGCGGTAAGACCCTGGGTC	ENSG00000173540::GMPPB	_ENST00000480687_ENST00000308375_ENST00000308388_ENST00000481959_ENST00000495627	ENST00000495627::1 ENST00000481959::1 ENST00000308388::1 ENST00000308375::1 ENST00000480687::2
GMPPB	GMPPB_1364_0	23	3	49723682	49723704	minus	GGGGCTATGGGACGCGGCTA CGG	GGGGCTATGGGACGCGGCTA	ENSG00000173540::GMPPB	_ENST00000480687_ENST00000308375_ENST00000308388_ENST00000481959_ENST00000495627	ENST00000481959::1 ENST00000308388::1 ENST00000495627::1 ENST00000480687::2 ENST00000308375::1
GMPS	GMPS_161_0	23	3	155870866	155870888	minus	TCCGTTGCACAGAGCCATCG GGG	TCCGTTGCACAGAGCCATCG	ENSG00000163655::GMPS	_ENST00000496455_ENST00000295920	ENST00000295920::1 ENST00000496455::1
GMPS	GMPS_160_0	23	3	155870865	155870887	plus	GCCCCGATGGCTCTGTGCAA CGG	GCCCCGATGGCTCTGTGCAA	ENSG00000163655::GMPS	_ENST00000496455_ENST00000295920	ENST00000496455::1 ENST00000295920::1
GMPS	GMPS_163_0	23	3	155870868	155870890	minus	TCTCCGTTGCACAGAGCCAT CGG	TCTCCGTTGCACAGAGCCAT	ENSG00000163655::GMPS	_ENST00000496455_ENST00000295920	ENST00000295920::1 ENST00000496455::1
GNB2L1	GNB2L1_937_0	23	5	181243678	181243700	plus	ACCTTAGTCCGTACCTCGAG AGG	ACCTTAGTCCGTACCTCGAG	ENSG00000204628::GNB2L1	_ENST00000511473_ENST00000502548_ENST00000504325_ENST00000511566_ENST00000508682_ENST00000376817_ENST00000512805_ENST00000504726_ENST00000511900_ENST00000514183_ENST00000512968_ENST00000513060_ENST00000503494_ENST00000506312_ENST00000513027_ENST00000503081_ENST00000515417_ENST00000505461_ENST00000626067_ENST00000508963_ENST00000507261_ENST00000514318_ENST00000503170	ENST00000512968::1 ENST00000513060::1 ENST00000503081::1 ENST00000508963::1 ENST00000503494::1 ENST00000504325::1 ENST00000515417::1 ENST00000504726::1 ENST00000507261::1 ENST00000511473::1 ENST00000511900::1 ENST00000626067::1 ENST00000514183::1 ENST00000505461::1 ENST00000511566::1 ENST00000514318::1 ENST00000508682::1 ENST00000502548::1 ENST00000513027::1 ENST00000512805::1 ENST00000376817::1 …
GNB2L1	GNB2L1_943_0	23	5	181243698	181243720	plus	AGGCGGAGAGGATCATGTCC GGG	AGGCGGAGAGGATCATGTCC	ENSG00000204628::GNB2L1	_ENST00000511473_ENST00000502548_ENST00000504325_ENST00000511566_ENST00000508682_ENST00000376817_ENST00000512805_ENST00000504726_ENST00000511900_ENST00000514183_ENST00000512968_ENST00000513060_ENST00000503494_ENST00000506312_ENST00000513027_ENST00000503081_ENST00000515417_ENST00000505461_ENST00000626067_ENST00000508963_ENST00000507261_ENST00000514318_ENST00000503170	ENST00000503170::1 ENST00000376817::1 ENST00000506312::1 ENST00000508682::1 ENST00000514318::1 ENST00000511566::1 ENST00000505461::1 ENST00000514183::1 ENST00000511900::1 ENST00000626067::1 ENST00000512805::1 ENST00000513027::1 ENST00000502548::1 ENST00000504325::1 ENST00000511473::1 ENST00000507261::1 ENST00000504726::1 ENST00000515417::1 ENST00000503081::1 ENST00000513060::1 ENST00000512968::1 …
GNB2L1	GNB2L1_938_0	23	5	181243679	181243701	minus	GCCTCTCGAGGTACGGACTA AGG	GCCTCTCGAGGTACGGACTA	ENSG00000204628::GNB2L1	_ENST00000511473_ENST00000502548_ENST00000504325_ENST00000511566_ENST00000508682_ENST00000376817_ENST00000512805_ENST00000504726_ENST00000511900_ENST00000514183_ENST00000512968_ENST00000513060_ENST00000503494_ENST00000506312_ENST00000513027_ENST00000503081_ENST00000515417_ENST00000505461_ENST00000626067_ENST00000508963_ENST00000507261_ENST00000514318_ENST00000503170	ENST00000507261::1 ENST00000511473::1 ENST00000504726::1 ENST00000515417::1 ENST00000504325::1 ENST00000508963::1 ENST00000503494::1 ENST00000513060::1 ENST00000503081::1 ENST00000512968::1 ENST00000506312::1 ENST00000503170::1 ENST00000376817::1 ENST00000512805::1 ENST00000502548::1 ENST00000513027::1 ENST00000508682::1 ENST00000514318::1 ENST00000511566::1 ENST00000505461::1 ENST00000511900::1 …
GPR101	GPR101_8_421	23	X	137030156	137030178	plus	AAGTAGCAGAATCGTAGGAA GGG	AAGTAGCAGAATCGTAGGAA	ENSG00000165370::GPR101	_ENST00000298110	ENST00000298110::1
GPR101	GPR101_6_421	23	X	137030151	137030173	plus	AGGAAAAGTAGCAGAATCGT AGG	AGGAAAAGTAGCAGAATCGT	ENSG00000165370::GPR101	_ENST00000298110	ENST00000298110::1
GPR101	GPR101_26_842	23	X	137030711	137030733	minus	CGACGGCAGCATGGAGGGTA AGG	CGACGGCAGCATGGAGGGTA	ENSG00000165370::GPR101	_ENST00000298110	ENST00000298110::1
GPR139	GPR139_4409_0	23	16	20073509	20073531	plus	CAAGAGGCTGTAGTAGACCA CGG	CAAGAGGCTGTAGTAGACCA	ENSG00000180269::GPR139	_ENST00000570682_ENST00000326571	ENST00000326571::1 ENST00000570682::1
GPR139	GPR139_4405_0	23	16	20073484	20073506	minus	GTGCCTCGGTTTACCAGGTG AGG	GTGCCTCGGTTTACCAGGTG	ENSG00000180269::GPR139	_ENST00000570682_ENST00000326571	ENST00000326571::1 ENST00000570682::1
GPR139	GPR139_4402_0	23	16	20073481	20073503	plus	GCCCCTCACCTGGTAAACCG AGG	GCCCCTCACCTGGTAAACCG	ENSG00000180269::GPR139	_ENST00000570682_ENST00000326571	ENST00000570682::1 ENST00000326571::1
GPR31	GPR31_26_874	23	6	167156871	167156893	plus	GTCAGGAATAGGAGTCTCTG GGG	GTCAGGAATAGGAGTCTCTG	ENSG00000166984::TCP10L2_ENSG00000120436::GPR31	_ENST00000366834	ENST00000366834::1
GPR31	GPR31_30_874	23	6	167156885	167156907	plus	TCTCTGGGGTTGAAATCTGG GGG	TCTCTGGGGTTGAAATCTGG	ENSG00000166984::TCP10L2_ENSG00000120436::GPR31	_ENST00000366834	ENST00000366834::1
GPR31	GPR31_24_874	23	6	167156869	167156891	plus	TTGTCAGGAATAGGAGTCTC TGG	TTGTCAGGAATAGGAGTCTC	ENSG00000166984::TCP10L2_ENSG00000120436::GPR31	_ENST00000366834	ENST00000366834::1
GPR52	GPR52_13_348	23	1	174448119	174448141	plus	AATCCAGGTGGACTGAATGG AGG	AATCCAGGTGGACTGAATGG	ENSG00000203737::GPR52_ENSG00000152061::RABGAP1L	_ENST00000367685	ENST00000367685::1
GPR52	GPR52_14_348	23	1	174448122	174448144	minus	GATCCTCCATTCAGTCCACC TGG	GATCCTCCATTCAGTCCACC	ENSG00000203737::GPR52_ENSG00000152061::RABGAP1L	_ENST00000367685	ENST00000367685::1
GPR52	GPR52_8_348	23	1	174448104	174448126	plus	TCCAAGCCATGAATGAATCC AGG	TCCAAGCCATGAATGAATCC	ENSG00000203737::GPR52_ENSG00000152061::RABGAP1L	_ENST00000367685	ENST00000367685::1
GPS1	GPS1_123_1111	23	17	82051943	82051965	plus	GGTTCAGGTGTTTAACTTGC AGG	GGTTCAGGTGTTTAACTTGC	ENSG00000169727::GPS1	_ENST00000578552_ENST00000320548_ENST00000624957_ENST00000581578_ENST00000583885_ENST00000583641_ENST00000623691_ENST00000578642_ENST00000581418_ENST00000580141_ENST00000580627_ENST00000578392_ENST00000306823_ENST00000584229_ENST00000580723_ENST00000584460_ENST00000392358	ENST00000580723::1 ENST00000392358::1 ENST00000583885::1 ENST00000580141::1 ENST00000584460::1 ENST00000581578::1 ENST00000583641::1 ENST00000578642::1 ENST00000581418::1 ENST00000623691::1 ENST00000306823::1 ENST00000578392::1 ENST00000320548::1 ENST00000580627::1 ENST00000578552::1 ENST00000584229::1 ENST00000624957::1
GPS1	GPS1_122_1111	23	17	82051941	82051963	minus	TGCAAGTTAAACACCTGAAC CGG	TGCAAGTTAAACACCTGAAC	ENSG00000169727::GPS1	_ENST00000578552_ENST00000320548_ENST00000624957_ENST00000581578_ENST00000583885_ENST00000583641_ENST00000623691_ENST00000578642_ENST00000581418_ENST00000580141_ENST00000580627_ENST00000578392_ENST00000306823_ENST00000584229_ENST00000580723_ENST00000584460_ENST00000392358	ENST00000581578::1 ENST00000583641::1 ENST00000578642::1 ENST00000584460::1 ENST00000581418::1 ENST00000306823::1 ENST00000623691::1 ENST00000578552::1 ENST00000580627::1 ENST00000624957::1 ENST00000584229::1 ENST00000578392::1 ENST00000320548::1 ENST00000392358::1 ENST00000580723::1 ENST00000583885::1 ENST00000580141::1
GPS1	GPS1_172_2222	23	17	82053306	82053328	minus	CATTCTGCGGGTCTTCCTGG GGG	CATTCTGCGGGTCTTCCTGG	ENSG00000169727::GPS1	_ENST00000583961_ENST00000392357_ENST00000580141_ENST00000580723_ENST00000584460_ENST00000580627_ENST00000585084_ENST00000582327_ENST00000580716_ENST00000583885_ENST00000320548_ENST00000578552_ENST00000624957_ENST00000581578_ENST00000623691_ENST00000583641_ENST00000578392_ENST00000578642_ENST00000581418_ENST00000392358_ENST00000306823_ENST00000583009_ENST00000623761	ENST00000578642::2 ENST00000392358::2 ENST00000578392::3 ENST00000580723::2 ENST00000623691::2 ENST00000578552::2 ENST00000320548::3 ENST00000583641::3 ENST00000581578::3 ENST00000580716::2 ENST00000583009::2 ENST00000580141::2 ENST00000392357::1 ENST00000585084::2 ENST00000584460::2 ENST00000623761::2 ENST00000306823::2 ENST00000583885::3 ENST00000580627::2 ENST00000581418::3 ENST00000582327::2 …
GPX5	GPX5_68_0	23	6	28526010	28526032	plus	AGTCATGACTACACAGTTAA GGG	AGTCATGACTACACAGTTAA	ENSG00000224586::GPX5_ENSG00000198704::GPX6	_ENST00000412168_ENST00000469384	ENST00000412168::1 ENST00000469384::1
GPX5	GPX5_71_0	23	6	28526048	28526070	minus	CACAAAGCAGGCTAGGAGAA GGG	CACAAAGCAGGCTAGGAGAA	ENSG00000224586::GPX5_ENSG00000198704::GPX6	_ENST00000412168_ENST00000469384	ENST00000412168::1 ENST00000469384::1
GPX5	GPX5_73_0	23	6	28526055	28526077	minus	TTGTTTGCACAAAGCAGGCT AGG	TTGTTTGCACAAAGCAGGCT	ENSG00000198704::GPX6_ENSG00000224586::GPX5	_ENST00000412168_ENST00000469384	ENST00000412168::1 ENST00000469384::1
GRM5	GRM5_38341_0	23	11	89047272	89047294	minus	TTCAGATGCTCAGCAGGCAA GGG	TTCAGATGCTCAGCAGGCAA	ENSG00000168959::GRM5	_ENST00000455756_ENST00000305447_ENST00000305432_ENST00000449371_ENST00000393294	ENST00000449371::1 ENST00000393294::2 ENST00000455756::2 ENST00000305432::1 ENST00000305447::1
GRM5	GRM5_38369_0	23	11	89047478	89047500	minus	GGCTTGGTACGCTGTGTGGA TGG	GGCTTGGTACGCTGTGTGGA	ENSG00000168959::GRM5	_ENST00000455756_ENST00000305447_ENST00000305432_ENST00000393294	ENST00000305447::1 ENST00000305432::1 ENST00000455756::2 ENST00000393294::2
GRM5	GRM5_38407_0	23	11	89047757	89047779	plus	GCTCCAATAATGATGTCACC CGG	GCTCCAATAATGATGTCACC	ENSG00000168959::GRM5	_ENST00000455756_ENST00000305447_ENST00000305432_ENST00000393294	ENST00000455756::2 ENST00000393294::2 ENST00000305447::1 ENST00000305432::1
GRPEL1	GRPEL1_611_0	23	4	7064147	7064169	plus	TCTGACCCATGTCCTCTTCC AGG	TCTGACCCATGTCCTCTTCC	ENSG00000109519::GRPEL1	_ENST00000264954_ENST00000504920_ENST00000509696_ENST00000514056	ENST00000264954::2 ENST00000514056::2 ENST00000504920::2 ENST00000509696::1
GRPEL1	GRPEL1_1043_0	23	4	7068012	7068034	minus	TCATGGCGGCTCAGTGCGTG AGG	TCATGGCGGCTCAGTGCGTG	ENSG00000109519::GRPEL1	_ENST00000264954_ENST00000504920	ENST00000264954::1 ENST00000504920::1
GRPEL1	GRPEL1_621_0	23	4	7064200	7064222	plus	GTGCACAACAACCGGGGAGA TGG	GTGCACAACAACCGGGGAGA	ENSG00000109519::GRPEL1	_ENST00000264954_ENST00000504920_ENST00000509696_ENST00000514056	ENST00000514056::2 ENST00000504920::2 ENST00000264954::2 ENST00000509696::1
GSPT1	GSPT1_2681_0	23	16	11897839	11897861	minus	ATGGAACTTTCAGAACCTAT TGG	ATGGAACTTTCAGAACCTAT	ENSG00000103342::GSPT1	_ENST00000434724_ENST00000439887_ENST00000565267_ENST00000563468_ENST00000420576_ENST00000568849_ENST00000562169	ENST00000420576::3 ENST00000434724::3 ENST00000568849::3 ENST00000439887::3 ENST00000565267::1 ENST00000562169::3 ENST00000563468::1
GSPT1	GSPT1_4507_0	23	16	11915701	11915723	minus	ATCATGGATCCGGGCAGTGG CGG	ATCATGGATCCGGGCAGTGG	ENSG00000266163::AC007216.1_ENSG00000103342::GSPT1	_ENST00000434724_ENST00000439887_ENST00000583357	ENST00000439887::1 ENST00000434724::1 ENST00000583357::1
GSPT1	GSPT1_4506_0	23	16	11915698	11915720	minus	ATGGATCCGGGCAGTGGCGG CGG	ATGGATCCGGGCAGTGGCGG	ENSG00000266163::AC007216.1_ENSG00000103342::GSPT1	_ENST00000434724_ENST00000439887_ENST00000583357	ENST00000583357::1 ENST00000434724::1 ENST00000439887::1
GSX2	GSX2_36_1138	23	4	54100330	54100352	minus	CGCGACATGTCGAGAGGGGT GGG	CGCGACATGTCGAGAGGGGT	ENSG00000282278::RP11-231C18.3_ENSG00000180613::GSX2	_ENST00000326902_ENST00000611459_ENST00000503800	ENST00000611459::1 ENST00000326902::1 ENST00000503800::1
GSX2	GSX2_38_1138	23	4	54100334	54100356	minus	GGAGCGCGACATGTCGAGAG GGG	GGAGCGCGACATGTCGAGAG	ENSG00000282278::RP11-231C18.3_ENSG00000180613::GSX2	_ENST00000326902_ENST00000611459_ENST00000503800	ENST00000503800::1 ENST00000326902::1 ENST00000611459::1
GSX2	GSX2_37_1138	23	4	54100331	54100353	minus	GCGCGACATGTCGAGAGGGG TGG	GCGCGACATGTCGAGAGGGG	ENSG00000180613::GSX2_ENSG00000282278::RP11-231C18.3	_ENST00000326902_ENST00000611459_ENST00000503800	ENST00000611459::1 ENST00000326902::1 ENST00000503800::1
GTF3A	GTF3A_106_0	23	13	27424751	27424773	minus	CGACACCGACTCGGCGACCA CGG	CGACACCGACTCGGCGACCA	ENSG00000122034::GTF3A	_ENST00000381140_ENST00000439403_ENST00000435781_ENST00000419181_ENST00000438571_ENST00000466776	ENST00000439403::2 ENST00000419181::1 ENST00000438571::1 ENST00000435781::1 ENST00000381140::1 ENST00000466776::1
GTF3A	GTF3A_107_0	23	13	27424760	27424782	minus	GGTCAAGGACGACACCGACT CGG	GGTCAAGGACGACACCGACT	ENSG00000122034::GTF3A	_ENST00000381140_ENST00000439403_ENST00000435781_ENST00000419181_ENST00000438571_ENST00000466776	ENST00000466776::1 ENST00000381140::1 ENST00000435781::1 ENST00000419181::1 ENST00000438571::1 ENST00000439403::2
GTF3A	GTF3A_109_0	23	13	27424781	27424803	minus	TGCAATGAACGCGTCGGCGA TGG	TGCAATGAACGCGTCGGCGA	ENSG00000122034::GTF3A	_ENST00000381140_ENST00000439403_ENST00000435781_ENST00000419181_ENST00000438571_ENST00000466776	ENST00000466776::1 ENST00000381140::1 ENST00000435781::1 ENST00000419181::1 ENST00000438571::1 ENST00000439403::2
GTF3C1	GTF3C1_11975_0	23	16	27549757	27549779	plus	TCCTGCGTGCAGGGTTCCAA AGG	TCCTGCGTGCAGGGTTCCAA	ENSG00000077235::GTF3C1	_ENST00000561623_ENST00000356183	ENST00000356183::1 ENST00000561623::1
GTF3C1	GTF3C1_11970_0	23	16	27549725	27549747	minus	GCGGGCCCTCGCCACGCACC CGG	GCGGGCCCTCGCCACGCACC	ENSG00000077235::GTF3C1	_ENST00000561623_ENST00000356183	ENST00000356183::1 ENST00000561623::1
GTF3C1	GTF3C1_11968_0	23	16	27549720	27549742	plus	GATGCCCGGGTGCGTGGCGA GGG	GATGCCCGGGTGCGTGGCGA	ENSG00000077235::GTF3C1	_ENST00000561623_ENST00000356183	ENST00000561623::1 ENST00000356183::1
GTF3C2	GTF3C2_1454_0	23	2	27337265	27337287	minus	CGTGAAGGGCTACCTGAAGA TGG	CGTGAAGGGCTACCTGAAGA	ENSG00000234945::GTF3C2-AS1_ENSG00000115207::GTF3C2	_ENST00000592265_ENST00000416453_ENST00000608473_ENST00000585326_ENST00000590383_ENST00000590754_ENST00000585645_ENST00000587586_ENST00000589232_ENST00000588707_ENST00000589853_ENST00000625728_ENST00000359541_ENST00000264720_ENST00000622534_ENST00000480989_ENST00000470115_ENST00000626256	ENST00000470115::1 ENST00000585326::3 ENST00000590383::1 ENST00000416453::3 ENST00000589853::1 ENST00000588707::1 ENST00000589232::1 ENST00000264720::7 ENST00000626256::1 ENST00000590754::1 ENST00000625728::1 ENST00000359541::7 ENST00000608473::3 ENST00000587586::1 ENST00000622534::6 ENST00000592265::2 ENST00000585645::1 ENST00000480989::3
GTF3C2	GTF3C2_1457_0	23	2	27337283	27337305	plus	TCACGTTGTACAGAAAACAA TGG	TCACGTTGTACAGAAAACAA	ENSG00000115207::GTF3C2_ENSG00000234945::GTF3C2-AS1	_ENST00000592265_ENST00000416453_ENST00000608473_ENST00000585326_ENST00000590383_ENST00000590754_ENST00000585645_ENST00000587586_ENST00000589232_ENST00000588707_ENST00000589853_ENST00000625728_ENST00000359541_ENST00000264720_ENST00000622534_ENST00000480989_ENST00000470115_ENST00000626256	ENST00000416453::3 ENST00000589853::1 ENST00000470115::1 ENST00000585326::3 ENST00000590383::1 ENST00000264720::7 ENST00000589232::1 ENST00000626256::1 ENST00000588707::1 ENST00000590754::1 ENST00000608473::3 ENST00000587586::1 ENST00000622534::6 ENST00000585645::1 ENST00000480989::3 ENST00000592265::2 ENST00000625728::1 ENST00000359541::7
GTF3C2	GTF3C2_1452_0	23	2	27337243	27337265	minus	GCACCCTCTACCGAATAAAC AGG	GCACCCTCTACCGAATAAAC	ENSG00000234945::GTF3C2-AS1_ENSG00000115207::GTF3C2	_ENST00000592265_ENST00000416453_ENST00000608473_ENST00000585326_ENST00000590383_ENST00000590754_ENST00000585645_ENST00000587586_ENST00000589232_ENST00000588707_ENST00000589853_ENST00000625728_ENST00000359541_ENST00000264720_ENST00000622534_ENST00000480989_ENST00000470115	ENST00000622534::6 ENST00000585645::1 ENST00000592265::2 ENST00000480989::3 ENST00000608473::3 ENST00000587586::1 ENST00000359541::7 ENST00000625728::1 ENST00000590754::1 ENST00000264720::7 ENST00000589232::1 ENST00000588707::1 ENST00000416453::3 ENST00000589853::1 ENST00000590383::1 ENST00000585326::3 ENST00000470115::1
GTPBP4	GTPBP4_713_0	23	10	992614	992636	minus	GAATTTGTGAAAGTCTATCA TGG	GAATTTGTGAAAGTCTATCA	ENSG00000107937::GTPBP4	_ENST00000360803_ENST00000360059_ENST00000491635	ENST00000360059::2 ENST00000491635::2 ENST00000360803::2
GTPBP4	GTPBP4_712_0	23	10	992554	992576	minus	AATGTCTAATGCGATGTATT TGG	AATGTCTAATGCGATGTATT	ENSG00000107937::GTPBP4	_ENST00000360803_ENST00000360059_ENST00000491635	ENST00000360059::2 ENST00000491635::2 ENST00000360803::2
GTPBP4	GTPBP4_711_0	23	10	992535	992557	minus	TTGGTAATGTTTATGAATAA CGG	TTGGTAATGTTTATGAATAA	ENSG00000107937::GTPBP4	_ENST00000360803_ENST00000360059_ENST00000491635	ENST00000491635::2 ENST00000360059::2 ENST00000360803::2
GUCY2F	GUCY2F_9161_0	23	X	109475909	109475931	plus	GAGAAAAGCGCCCGAGTCCC AGG	GAGAAAAGCGCCCGAGTCCC	ENSG00000101890::GUCY2F	_ENST00000218006	ENST00000218006::2
GUCY2F	GUCY2F_9095_0	23	X	109475428	109475450	plus	GGGAGTGTCCGAGAAAAGGT CGG	GGGAGTGTCCGAGAAAAGGT	ENSG00000101890::GUCY2F	_ENST00000218006	ENST00000218006::2
GUCY2F	GUCY2F_9137_0	23	X	109475738	109475760	plus	ACAGCGAATCACAAGCCCAA GGG	ACAGCGAATCACAAGCCCAA	ENSG00000101890::GUCY2F	_ENST00000218006	ENST00000218006::2
GUK1	GUK1_1154_0	23	1	228145546	228145568	minus	GTGCTCTTCCCAGCTCCCGA AGG	GTGCTCTTCCCAGCTCCCGA	ENSG00000143774::GUK1	_ENST00000470040_ENST00000485838_ENST00000366730_ENST00000366726_ENST00000366716_ENST00000462807_ENST00000485859_ENST00000435153_ENST00000366722_ENST00000485168_ENST00000478725_ENST00000391865_ENST00000493209_ENST00000366723_ENST00000366728_ENST00000312726_ENST00000485083_ENST00000492871_ENST00000453943_ENST00000366721_ENST00000493138_ENST00000498092_ENST00000484953_ENST00000485733_ENST0000049161…	ENST00000492871::3 ENST00000366723::2 ENST00000366721::2 ENST00000391865::2 ENST00000412265::2 ENST00000470040::1 ENST00000485838::2 ENST00000478725::1 ENST00000485733::2 ENST00000366726::2 ENST00000472939::2 ENST00000485083::3 ENST00000486668::1 ENST00000493138::2 ENST00000495999::1 ENST00000485859::1 ENST00000366722::2 ENST00000485168::1 ENST00000491613::2 ENST00000435153::3 ENST00000366728::2 …
GUK1	GUK1_1152_0	23	1	228145537	228145559	plus	CTGAGCGGGCCTTCGGGAGC TGG	CTGAGCGGGCCTTCGGGAGC	ENSG00000143774::GUK1	_ENST00000470040_ENST00000485838_ENST00000366730_ENST00000366726_ENST00000366716_ENST00000462807_ENST00000485859_ENST00000435153_ENST00000366722_ENST00000485168_ENST00000478725_ENST00000391865_ENST00000493209_ENST00000366723_ENST00000366728_ENST00000312726_ENST00000485083_ENST00000492871_ENST00000453943_ENST00000366721_ENST00000493138_ENST00000498092_ENST00000484953_ENST00000485733_ENST0000049161…	ENST00000478725::1 ENST00000485733::2 ENST00000472939::2 ENST00000366726::2 ENST00000492871::3 ENST00000366721::2 ENST00000366723::2 ENST00000470040::1 ENST00000412265::2 ENST00000391865::2 ENST00000485838::2 ENST00000460224::2 ENST00000366730::2 ENST00000484953::2 ENST00000366718::2 ENST00000312726::3 ENST00000462807::2 ENST00000498092::3 ENST00000366716::1 ENST00000493209::4 ENST00000453943::2 …
GUK1	GUK1_1153_0	23	1	228145538	228145560	plus	TGAGCGGGCCTTCGGGAGCT GGG	TGAGCGGGCCTTCGGGAGCT	ENSG00000143774::GUK1	_ENST00000470040_ENST00000485838_ENST00000366730_ENST00000366726_ENST00000366716_ENST00000462807_ENST00000485859_ENST00000435153_ENST00000366722_ENST00000485168_ENST00000478725_ENST00000391865_ENST00000493209_ENST00000366723_ENST00000366728_ENST00000312726_ENST00000485083_ENST00000492871_ENST00000453943_ENST00000366721_ENST00000493138_ENST00000498092_ENST00000484953_ENST00000485733_ENST0000049161…	ENST00000366716::1 ENST00000462807::2 ENST00000498092::3 ENST00000366718::2 ENST00000312726::3 ENST00000484953::2 ENST00000366730::2 ENST00000460224::2 ENST00000453943::2 ENST00000493209::4 ENST00000366722::2 ENST00000493138::2 ENST00000485083::3 ENST00000495999::1 ENST00000485859::1 ENST00000491613::2 ENST00000435153::3 ENST00000366728::2 ENST00000485168::1 ENST00000478725::1 ENST00000366726::2 …
H1FOO	H1FOO_103_0	23	3	129543252	129543274	minus	CCTGCTGTGGAAGTCGAGGA GGG	CCTGCTGTGGAAGTCGAGGA	ENSG00000178804::H1FOO	_ENST00000324382	ENST00000324382::1
H1FOO	H1FOO_100_0	23	3	129543208	129543230	plus	CTGTCGGTCTCATGGCTCCT GGG	CTGTCGGTCTCATGGCTCCT	ENSG00000178804::H1FOO	_ENST00000324382	ENST00000324382::1
H1FOO	H1FOO_1066_0	23	3	129549045	129549067	minus	CTCTCCTGGGAGCCGTCGCG GGG	CTCTCCTGGGAGCCGTCGCG	ENSG00000178804::H1FOO	_ENST00000324382_ENST00000503977	ENST00000503977::2 ENST00000324382::3
H2BFWT	H2BFWT_89_2525	23	X	104013640	104013662	plus	GGGCACTTCGGTACGCAGCA TGG	GGGCACTTCGGTACGCAGCA	ENSG00000123569::H2BFWT	_ENST00000217926_ENST00000611083	ENST00000611083::1 ENST00000217926::1
H2BFWT	H2BFWT_2_2525	23	X	104013180	104013202	minus	CGCCGAGTCCGAAGGCACGA AGG	CGCCGAGTCCGAAGGCACGA	ENSG00000123569::H2BFWT	_ENST00000217926_ENST00000611083	ENST00000611083::1 ENST00000217926::1
H2BFWT	H2BFWT_9_2525	23	X	104013235	104013257	plus	CACAGCCATCCGGGTCTCCC AGG	CACAGCCATCCGGGTCTCCC	ENSG00000123569::H2BFWT	_ENST00000217926_ENST00000611083	ENST00000611083::1 ENST00000217926::1
HAO1	HAO1_4611_0	23	20	7940392	7940414	plus	AATCATTGATACAAATTAGC CGG	AATCATTGATACAAATTAGC	ENSG00000101323::HAO1	_ENST00000378789	ENST00000378789::1
HAO1	HAO1_4610_0	23	20	7940343	7940365	plus	TAATAGTCATATATAGACTT TGG	TAATAGTCATATATAGACTT	ENSG00000101323::HAO1	_ENST00000378789	ENST00000378789::1
HAO1	HAO1_4606_0	23	20	7940332	7940354	minus	ATATGACTATTACAGGTCTG GGG	ATATGACTATTACAGGTCTG	ENSG00000101323::HAO1	_ENST00000378789	ENST00000378789::1
HAUS1	HAUS1_73_0	23	18	46104404	46104426	minus	CTCCTGCGGCTCCATAGCTG CGG	CTCCTGCGGCTCCATAGCTG	ENSG00000152240::HAUS1	_ENST00000591098_ENST00000282058_ENST00000592471_ENST00000591715_ENST00000586060_ENST00000592206_ENST00000585518_ENST00000589554_ENST00000593165	ENST00000593165::1 ENST00000591715::1 ENST00000586060::1 ENST00000592471::1 ENST00000591098::1 ENST00000589554::1 ENST00000592206::1 ENST00000585518::1 ENST00000282058::1
HAUS1	HAUS1_72_0	23	18	46104402	46104424	plus	AGCCGCAGCTATGGAGCCGC AGG	AGCCGCAGCTATGGAGCCGC	ENSG00000152240::HAUS1	_ENST00000591098_ENST00000282058_ENST00000592471_ENST00000591715_ENST00000586060_ENST00000592206_ENST00000585518_ENST00000589554	ENST00000592471::1 ENST00000591098::1 ENST00000591715::1 ENST00000586060::1 ENST00000585518::1 ENST00000282058::1 ENST00000589554::1 ENST00000592206::1
HAUS1	HAUS1_167_0	23	18	46105183	46105205	plus	TTAATGGTTAGGTTGCTGCG TGG	TTAATGGTTAGGTTGCTGCG	ENSG00000152240::HAUS1	_ENST00000282058_ENST00000591098_ENST00000586060_ENST00000591715_ENST00000592206_ENST00000585518_ENST00000589554_ENST00000593165	ENST00000282058::2 ENST00000592206::2 ENST00000591715::2 ENST00000591098::2 ENST00000585518::2 ENST00000586060::2 ENST00000593165::2 ENST00000589554::2
HDAC3	HDAC3_1886_0	23	5	141636770	141636792	plus	ATAGGCCACGGTCTTGGCCA TGG	ATAGGCCACGGTCTTGGCCA	ENSG00000171720::HDAC3	_ENST00000523088_ENST00000305264_ENST00000519474_ENST00000495485_ENST00000492506	ENST00000523088::1 ENST00000492506::1 ENST00000495485::1 ENST00000519474::1 ENST00000305264::1
HDAC3	HDAC3_1878_0	23	5	141636737	141636759	plus	GTAGTGGAAGTTGCCCACGT CGG	GTAGTGGAAGTTGCCCACGT	ENSG00000171720::HDAC3	_ENST00000523088_ENST00000305264_ENST00000519474_ENST00000495485_ENST00000492506	ENST00000523088::1 ENST00000492506::1 ENST00000495485::1 ENST00000305264::1 ENST00000519474::1
HDAC3	HDAC3_1877_0	23	5	141636735	141636757	minus	GACGTGGGCAACTTCCACTA CGG	GACGTGGGCAACTTCCACTA	ENSG00000171720::HDAC3	_ENST00000523088_ENST00000305264_ENST00000519474_ENST00000495485_ENST00000492506	ENST00000523088::1 ENST00000492506::1 ENST00000495485::1 ENST00000305264::1 ENST00000519474::1
HDGFL1	HDGFL1_29_453	23	6	22569589	22569611	plus	GCATGCCCATGTACAAGAGC GGG	GCATGCCCATGTACAAGAGC	ENSG00000112273::HDGFL1	_ENST00000510882	ENST00000510882::1
HDGFL1	HDGFL1_24_453	23	6	22569562	22569584	minus	GGCCGACATAGCTGGTTCTG CGG	GGCCGACATAGCTGGTTCTG	ENSG00000112273::HDGFL1	_ENST00000510882	ENST00000510882::1
HDGFL1	HDGFL1_27_453	23	6	22569583	22569605	minus	CTTGTACATGGGCATGCCGT AGG	CTTGTACATGGGCATGCCGT	ENSG00000112273::HDGFL1	_ENST00000510882	ENST00000510882::1
HINFP	HINFP_710_0	23	11	119126968	119126990	minus	GTAGCCACAGATTCTCCTTT CGG	GTAGCCACAGATTCTCCTTT	ENSG00000172273::HINFP	_ENST00000350777_ENST00000532312_ENST00000529354_ENST00000527206_ENST00000527410_ENST00000529988_ENST00000530678	ENST00000527206::2 ENST00000529988::3 ENST00000350777::2 ENST00000530678::2 ENST00000529354::2 ENST00000532312::1 ENST00000527410::2
HINFP	HINFP_706_0	23	11	119126954	119126976	minus	TCCTTTCGGGGAACTTTCCC AGG	TCCTTTCGGGGAACTTTCCC	ENSG00000172273::HINFP	_ENST00000350777_ENST00000532312_ENST00000529354_ENST00000527206_ENST00000527410_ENST00000529988_ENST00000530678	ENST00000529354::2 ENST00000532312::1 ENST00000530678::2 ENST00000527410::2 ENST00000527206::2 ENST00000529988::3 ENST00000350777::2
HINFP	HINFP_705_0	23	11	119126953	119126975	plus	TCCTGGGAAAGTTCCCCGAA AGG	TCCTGGGAAAGTTCCCCGAA	ENSG00000172273::HINFP	_ENST00000350777_ENST00000532312_ENST00000529354_ENST00000527206_ENST00000527410_ENST00000529988_ENST00000530678	ENST00000350777::2 ENST00000527206::2 ENST00000529988::3 ENST00000527410::2 ENST00000529354::2 ENST00000532312::1 ENST00000530678::2
HIST1H2AA	HIST1H2AA_22_696	23	6	25726506	25726528	minus	GATGTCTGGACGAGGGAAGC AGG	GATGTCTGGACGAGGGAAGC	ENSG00000164508::HIST1H2AA	_ENST00000297012	ENST00000297012::1
HIST1H2AA	HIST1H2AA_1_464	23	6	25726122	25726144	plus	CAACCTTAAGTTACTTGCTT TGG	CAACCTTAAGTTACTTGCTT	ENSG00000164508::HIST1H2AA	_ENST00000297012	ENST00000297012::1
HIST1H2AA	HIST1H2AA_3_464	23	6	25726125	25726147	minus	AGCCCAAAGCAAGTAACTTA AGG	AGCCCAAAGCAAGTAACTTA	ENSG00000164508::HIST1H2AA	_ENST00000297012	ENST00000297012::1
HMX1	HMX1_4744_0	23	4	8871596	8871618	minus	CGCGATGCCTGACGAGCTGA CGG	CGCGATGCCTGACGAGCTGA	ENSG00000215612::HMX1	_ENST00000506970_ENST00000400677_ENST00000617742	ENST00000400677::1 ENST00000506970::1 ENST00000617742::1
HMX1	HMX1_4736_0	23	4	8871540	8871562	plus	CAGCAGGTTCTCGATGAGGA AGG	CAGCAGGTTCTCGATGAGGA	ENSG00000215612::HMX1	_ENST00000506970_ENST00000400677_ENST00000617742	ENST00000506970::1 ENST00000400677::1 ENST00000617742::1
HMX1	HMX1_4738_0	23	4	8871546	8871568	plus	GTTCTCGATGAGGAAGGAGG AGG	GTTCTCGATGAGGAAGGAGG	ENSG00000215612::HMX1	_ENST00000506970_ENST00000400677_ENST00000617742	ENST00000400677::1 ENST00000506970::1 ENST00000617742::1
HNRNPC	HNRNPC_1859_0	23	14	21230996	21231018	minus	GATCTGCAGCGGAGATGTAC GGG	GATCTGCAGCGGAGATGTAC	ENSG00000092199::HNRNPC	_ENST00000556142_ENST00000553614_ENST00000554455_ENST00000555309_ENST00000557442_ENST00000556513_ENST00000557201_ENST00000420743_ENST00000555215_ENST00000555137_ENST00000336053_ENST00000554969_ENST00000430246_ENST00000449098_ENST00000553753_ENST00000555914_ENST00000555883_ENST00000553300_ENST00000556897_ENST00000557157_ENST00000554539_ENST00000554383_ENST00000554891_ENST00000556226_ENST00000555176	ENST00000553753::4 ENST00000555176::5 ENST00000554891::6 ENST00000336053::3 ENST00000554539::4 ENST00000556226::5 ENST00000557157::2 ENST00000553300::4 ENST00000554969::5 ENST00000420743::6 ENST00000449098::2 ENST00000554383::5 ENST00000430246::3 ENST00000556513::5 ENST00000556897::3 ENST00000554455::4 ENST00000555309::4 ENST00000553614::4 ENST00000555883::3 ENST00000556142::3 ENST00000555914::4 …
HNRNPC	HNRNPC_348_0	23	14	21212952	21212974	plus	ATACATACACTTTCCAGACT TGG	ATACATACACTTTCCAGACT	ENSG00000092199::HNRNPC	_ENST00000336053_ENST00000554969_ENST00000556142_ENST00000554455_ENST00000430246_ENST00000449098_ENST00000553753_ENST00000555914_ENST00000555309_ENST00000557442_ENST00000556628_ENST00000556513_ENST00000557201_ENST00000553300_ENST00000556897_ENST00000420743_ENST00000557157_ENST00000554539_ENST00000554383_ENST00000554417_ENST00000555585_ENST00000555215	ENST00000556513::7 ENST00000336053::5 ENST00000449098::4 ENST00000555215::7 ENST00000553300::6 ENST00000555309::6 ENST00000420743::8 ENST00000553753::6 ENST00000556142::5 ENST00000556628::5 ENST00000554383::7 ENST00000554455::6 ENST00000554539::6 ENST00000554417::2 ENST00000557157::4 ENST00000555585::1 ENST00000430246::5 ENST00000554969::7 ENST00000557442::5 ENST00000555914::6 ENST00000557201::5 …
HNRNPC	HNRNPC_1852_0	23	14	21230946	21230968	plus	AAAGTTCCGGACCTGAGTAG AGG	AAAGTTCCGGACCTGAGTAG	ENSG00000092199::HNRNPC	_ENST00000556142_ENST00000553614_ENST00000554455_ENST00000555309_ENST00000557442_ENST00000556513_ENST00000557201_ENST00000420743_ENST00000555215_ENST00000555137	ENST00000555137::5 ENST00000556142::3 ENST00000553614::4 ENST00000555215::5 ENST00000557442::4 ENST00000556513::5 ENST00000557201::3 ENST00000420743::6 ENST00000554455::4 ENST00000555309::4
HNRNPK	HNRNPK_740_0	23	9	83978187	83978209	plus	CTTCTCACCAAATTCACCAT TGG	CTTCTCACCAAATTCACCAT	ENSG00000165119::HNRNPK	_ENST00000376281_ENST00000376263_ENST00000351839_ENST00000360384_ENST00000457156_ENST00000472778_ENST00000483135	ENST00000472778::3 ENST00000360384::3 ENST00000376281::3 ENST00000351839::2 ENST00000483135::3 ENST00000457156::3 ENST00000376263::3
HNRNPK	HNRNPK_239_0	23	9	83971256	83971278	plus	CAACTATGATACTCAACCTG TGG	CAACTATGATACTCAACCTG	ENSG00000165119::HNRNPK	_ENST00000376281_ENST00000376263_ENST00000351839_ENST00000360384_ENST00000481820_ENST00000457156	ENST00000457156::12 ENST00000376263::13 ENST00000481820::1 ENST00000351839::12 ENST00000376281::13 ENST00000360384::13
HNRNPK	HNRNPK_674_0	23	9	83977033	83977055	plus	CAATCACTGCCCCAGCATTC TGG	CAATCACTGCCCCAGCATTC	ENSG00000165119::HNRNPK	_ENST00000376281_ENST00000483135_ENST00000376263_ENST00000351839_ENST00000360384_ENST00000457156_ENST00000472778	ENST00000376281::5 ENST00000457156::5 ENST00000376263::5 ENST00000472778::5 ENST00000351839::4 ENST00000483135::5 ENST00000360384::5
HOXD12	HOXD12_19_410	23	2	176099789	176099811	minus	GCTCACACATCTCCAACAAA GGG	GCTCACACATCTCCAACAAA	ENSG00000170178::HOXD12	_ENST00000406506_ENST00000404162	ENST00000406506::1 ENST00000404162::1
HOXD12	HOXD12_22_410	23	2	176099808	176099830	plus	GAGCGCAGTCTCTACAGAGC GGG	GAGCGCAGTCTCTACAGAGC	ENSG00000170178::HOXD12	_ENST00000406506_ENST00000404162	ENST00000404162::1 ENST00000406506::1
HOXD12	HOXD12_20_410	23	2	176099790	176099812	minus	CGCTCACACATCTCCAACAA AGG	CGCTCACACATCTCCAACAA	ENSG00000170178::HOXD12	_ENST00000406506_ENST00000404162	ENST00000406506::1 ENST00000404162::1
HSD17B10	HSD17B10_1_3528	23	X	53434318	53434340	minus	AGCAGCGTGTCGGAGCGTGA AGG	AGCAGCGTGTCGGAGCGTGA	ENSG00000072506::HSD17B10	_ENST00000375304_ENST00000495986_ENST00000168216_ENST00000375298	ENST00000375298::1 ENST00000375304::1 ENST00000168216::1 ENST00000495986::1
HSD17B10	HSD17B10_0_3528	23	X	53434311	53434333	minus	TGTCGGAGCGTGAAGGTAGA AGG	TGTCGGAGCGTGAAGGTAGA	ENSG00000072506::HSD17B10	_ENST00000375304_ENST00000495986_ENST00000168216_ENST00000375298	ENST00000375298::1 ENST00000375304::1 ENST00000168216::1 ENST00000495986::1
HSD17B10	HSD17B10_23_2940	23	X	53433818	53433840	minus	CCACGGCGGAGCGACTTGTG GGG	CCACGGCGGAGCGACTTGTG	ENSG00000072506::HSD17B10	_ENST00000375304_ENST00000375298_ENST00000168216_ENST00000495986	ENST00000375298::2 ENST00000168216::2 ENST00000375304::2 ENST00000495986::2
HSPA9	HSPA9_2049_0	23	5	138575262	138575284	minus	TCGTGGGCGCCGCAGCCTCC CGG	TCGTGGGCGCCGCAGCCTCC	ENSG00000113013::HSPA9	_ENST00000297185_ENST00000507115_ENST00000504902_ENST00000507097_ENST00000505110_ENST00000506477	ENST00000297185::1 ENST00000506477::1 ENST00000504902::1 ENST00000507097::1 ENST00000507115::1 ENST00000505110::1
HSPA9	HSPA9_2047_0	23	5	138575260	138575282	minus	GTGGGCGCCGCAGCCTCCCG GGG	GTGGGCGCCGCAGCCTCCCG	ENSG00000113013::HSPA9	_ENST00000297185_ENST00000507115_ENST00000504902_ENST00000507097_ENST00000505110_ENST00000506477	ENST00000505110::1 ENST00000507115::1 ENST00000507097::1 ENST00000504902::1 ENST00000506477::1 ENST00000297185::1
HSPA9	HSPA9_2038_0	23	5	138575229	138575251	plus	GTTCCTCACCTGGTGGCGGG CGG	GTTCCTCACCTGGTGGCGGG	ENSG00000113013::HSPA9	_ENST00000297185_ENST00000507115_ENST00000504902_ENST00000507097_ENST00000505110_ENST00000506477	ENST00000507097::1 ENST00000507115::1 ENST00000505110::1 ENST00000506477::1 ENST00000297185::1 ENST00000504902::1
HSPD1	HSPD1_1465_0	23	2	197501067	197501089	minus	TAAACGCTTGTCCTGCCTGT AGG	TAAACGCTTGTCCTGCCTGT	ENSG00000144381::HSPD1_ENSG00000270757::HSPE1-MOB4_ENSG00000115541::HSPE1	_ENST00000463841_ENST00000233893_ENST00000409468_ENST00000473395_ENST00000495200_ENST00000604458	ENST00000233893::2 ENST00000473395::2 ENST00000463841::1 ENST00000604458::2 ENST00000495200::2 ENST00000409468::2
HSPD1	HSPD1_1464_0	23	2	197501056	197501078	plus	ACATTTCTCTTCCTACAGGC AGG	ACATTTCTCTTCCTACAGGC	ENSG00000270757::HSPE1-MOB4_ENSG00000115541::HSPE1_ENSG00000144381::HSPD1	_ENST00000463841_ENST00000233893_ENST00000409468_ENST00000473395_ENST00000495200_ENST00000604458	ENST00000233893::2 ENST00000409468::2 ENST00000495200::2 ENST00000604458::2 ENST00000463841::1 ENST00000473395::2
HSPD1	HSPD1_784_0	23	2	197495288	197495310	minus	CTGAAGAAATTGCACAGGTA AGG	CTGAAGAAATTGCACAGGTA	ENSG00000144381::HSPD1	_ENST00000388968_ENST00000476746_ENST00000430176_ENST00000345042_ENST00000486181_ENST00000452200_ENST00000440114	ENST00000440114::4 ENST00000452200::4 ENST00000345042::4 ENST00000388968::4 ENST00000430176::4 ENST00000476746::4 ENST00000486181::2
HTR2C	HTR2C_9691_0	23	X	114726945	114726967	minus	ATGAATGCACCGCATTCCTC AGG	ATGAATGCACCGCATTCCTC	ENSG00000147246::HTR2C	_ENST00000371951_ENST00000371950_ENST00000276198	ENST00000371951::4 ENST00000276198::3 ENST00000371950::3
HTR2C	HTR2C_9948_0	23	X	114731543	114731565	plus	AGCCATTGCTGATATGCTAG TGG	AGCCATTGCTGATATGCTAG	ENSG00000147246::HTR2C	_ENST00000371951_ENST00000276198_ENST00000371950	ENST00000276198::4 ENST00000371950::4 ENST00000371951::5
HTR2C	HTR2C_9955_0	23	X	114731586	114731608	plus	TCTCTCCTGGCAATCCTTTA TGG	TCTCTCCTGGCAATCCTTTA	ENSG00000147246::HTR2C	_ENST00000371951_ENST00000276198_ENST00000371950	ENST00000371950::4 ENST00000371951::5 ENST00000276198::4
HTR3C	HTR3C_268_0	23	3	184054811	184054833	minus	GTAGTTGGTGAATGGACGGA AGG	GTAGTTGGTGAATGGACGGA	ENSG00000178084::HTR3C	_ENST00000318351	ENST00000318351::2
HTR3C	HTR3C_271_0	23	3	184054826	184054848	minus	ACGGGTAGGGATGCTGTAGT TGG	ACGGGTAGGGATGCTGTAGT	ENSG00000178084::HTR3C	_ENST00000318351	ENST00000318351::2
HTR3C	HTR3C_272_0	23	3	184054839	184054861	minus	AGGAGATGTTGACACGGGTA GGG	AGGAGATGTTGACACGGGTA	ENSG00000178084::HTR3C	_ENST00000318351	ENST00000318351::2
HTR3D	HTR3D_420_0	23	3	184035201	184035223	plus	ATCGTTCCTGTGGCTAAATA TGG	ATCGTTCCTGTGGCTAAATA	ENSG00000186090::HTR3D	_ENST00000428798_ENST00000453435_ENST00000334128	ENST00000334128::2 ENST00000428798::2 ENST00000453435::1
HTR3D	HTR3D_419_0	23	3	184035191	184035213	plus	AACTGGTGACATCGTTCCTG TGG	AACTGGTGACATCGTTCCTG	ENSG00000186090::HTR3D	_ENST00000428798_ENST00000453435_ENST00000334128	ENST00000334128::2 ENST00000428798::2 ENST00000453435::1
HTR3D	HTR3D_416_0	23	3	184035156	184035178	plus	TAGATGAAAGCTGCTATTCC AGG	TAGATGAAAGCTGCTATTCC	ENSG00000186090::HTR3D	_ENST00000382489_ENST00000453435_ENST00000334128	ENST00000382489::2 ENST00000334128::2 ENST00000453435::1
HTR6	HTR6_239_0	23	1	19665771	19665793	minus	CCGGGGTGCTATTGGCGGTT GGG	CCGGGGTGCTATTGGCGGTT	ENSG00000158748::HTR6	_ENST00000289753	ENST00000289753::1
HTR6	HTR6_237_0	23	1	19665750	19665772	minus	GGCCCGGCTCTGGGACCATG AGG	GGCCCGGCTCTGGGACCATG	ENSG00000158748::HTR6	_ENST00000289753	ENST00000289753::1
HTR6	HTR6_241_0	23	1	19665776	19665798	minus	CCAGGCCGGGGTGCTATTGG CGG	CCAGGCCGGGGTGCTATTGG	ENSG00000158748::HTR6	_ENST00000289753	ENST00000289753::1
IFIT1B	IFIT1B_60_0	23	10	89378119	89378141	plus	GCTATCTTCATAGCACCATG AGG	GCTATCTTCATAGCACCATG	ENSG00000107798::LIPA_ENSG00000204010::IFIT1B	_ENST00000371809	ENST00000371809::1
IFIT1B	IFIT1B_703_0	23	10	89384372	89384394	plus	AGGCCACCACAGAAAGGCTG AGG	AGGCCACCACAGAAAGGCTG	ENSG00000107798::LIPA_ENSG00000204010::IFIT1B	_ENST00000371809	ENST00000371809::2
IFIT1B	IFIT1B_702_0	23	10	89384366	89384388	plus	AGAAATAGGCCACCACAGAA AGG	AGAAATAGGCCACCACAGAA	ENSG00000204010::IFIT1B_ENSG00000107798::LIPA	_ENST00000371809	ENST00000371809::2
IFNA8	IFNA8_18_339	23	9	21409191	21409213	plus	TTATTTACTGGTGGCCCTAG TGG	TTATTTACTGGTGGCCCTAG	ENSG00000197919::IFNA1_ENSG00000120242::IFNA8	_ENST00000380205_ENST00000613815	ENST00000613815::1 ENST00000380205::1
IFNA8	IFNA8_17_339	23	9	21409163	21409185	minus	CAAGGCCATTGTAGATGTTG TGG	CAAGGCCATTGTAGATGTTG	ENSG00000197919::IFNA1_ENSG00000120242::IFNA8	_ENST00000380205_ENST00000613815	ENST00000613815::1 ENST00000380205::1
IFNA8	IFNA8_7_678	23	9	21409362	21409384	minus	GTTTATCATCAAACTCCTCC TGG	GTTTATCATCAAACTCCTCC	ENSG00000197919::IFNA1_ENSG00000120242::IFNA8	_ENST00000380205_ENST00000613815	ENST00000380205::1 ENST00000613815::1
IL12B	IL12B_1198_0	23	5	159326711	159326733	minus	CATCTCCCCTCGTGGCCATA TGG	CATCTCCCCTCGTGGCCATA	ENSG00000113302::IL12B_ENSG00000249738::AC008697.1	_ENST00000231228	ENST00000231228::2
IL12B	IL12B_1192_0	23	5	159326694	159326716	minus	ATATGGGAACTGAAGAAAGA TGG	ATATGGGAACTGAAGAAAGA	ENSG00000113302::IL12B_ENSG00000249738::AC008697.1	_ENST00000231228	ENST00000231228::2
IL12B	IL12B_1196_0	23	5	159326706	159326728	plus	AGTTCCCATATGGCCACGAG GGG	AGTTCCCATATGGCCACGAG	ENSG00000249738::AC008697.1_ENSG00000113302::IL12B	_ENST00000231228	ENST00000231228::2
IL13	IL13_96_1670	23	5	132658225	132658247	minus	TGGTCAACAAAAGCGCCATG AGG	TGGTCAACAAAAGCGCCATG	ENSG00000169194::IL13_ENSG00000223442::TH2LCRR	_ENST00000462480_ENST00000304506_ENST00000617259	ENST00000304506::1 ENST00000617259::1 ENST00000462480::1
IL13	IL13_95_1670	23	5	132658210	132658232	minus	CCATGAGGCCCAGTGCCAAC AGG	CCATGAGGCCCAGTGCCAAC	ENSG00000169194::IL13_ENSG00000223442::TH2LCRR	_ENST00000462480_ENST00000304506_ENST00000617259	ENST00000304506::1 ENST00000617259::1 ENST00000462480::1
IL13	IL13_93_1670	23	5	132658202	132658224	plus	AATCCTCTCCTGTTGGCACT GGG	AATCCTCTCCTGTTGGCACT	ENSG00000169194::IL13_ENSG00000223442::TH2LCRR	_ENST00000462480_ENST00000304506_ENST00000617259	ENST00000304506::1 ENST00000462480::1 ENST00000617259::1
IL17A	IL17A_53_0	23	6	52186437	52186459	plus	TCCTGGGAAGACCTCATTGG TGG	TCCTGGGAAGACCTCATTGG	ENSG00000112115::IL17A	_ENST00000340057	ENST00000340057::1
IL17A	IL17A_11_1500	23	6	52187623	52187645	minus	CTGCCTTCACTATGGCCTCC AGG	CTGCCTTCACTATGGCCTCC	ENSG00000112115::IL17A	_ENST00000340057	ENST00000340057::2
IL17A	IL17A_18_1500	23	6	52187666	52187688	minus	TCCTCAGAATTTGGGCATCC TGG	TCCTCAGAATTTGGGCATCC	ENSG00000112115::IL17A	_ENST00000340057	ENST00000340057::2
IL21	IL21_704_0	23	4	122620982	122621004	minus	CCAGTCCTGGCAACATGGAG AGG	CCAGTCCTGGCAACATGGAG	ENSG00000227145::IL21-AS1_ENSG00000138684::IL21	_ENST00000611104_ENST00000264497_ENST00000417927	ENST00000264497::1 ENST00000611104::1 ENST00000417927::3
IL21	IL21_699_0	23	4	122620949	122620971	minus	GTCTGATGGTCATCTTCTTG GGG	GTCTGATGGTCATCTTCTTG	ENSG00000227145::IL21-AS1_ENSG00000138684::IL21	_ENST00000611104_ENST00000264497_ENST00000417927	ENST00000417927::3 ENST00000611104::1 ENST00000264497::1
IL21	IL21_700_0	23	4	122620950	122620972	minus	TGTCTGATGGTCATCTTCTT GGG	TGTCTGATGGTCATCTTCTT	ENSG00000227145::IL21-AS1_ENSG00000138684::IL21	_ENST00000611104_ENST00000264497_ENST00000417927	ENST00000264497::1 ENST00000417927::3 ENST00000611104::1
IL22	IL22_10_5454	23	12	68253286	68253308	plus	GGTTGGTGATATAGGGCTGC TGG	GGTTGGTGATATAGGGCTGC	ENSG00000127318::IL22	_ENST00000538666_ENST00000328087	ENST00000538666::2 ENST00000328087::1
IL22	IL22_18_5454	23	12	68253353	68253375	plus	TGCTCCTCCCTGTACCAAGA GGG	TGCTCCTCCCTGTACCAAGA	ENSG00000127318::IL22	_ENST00000538666_ENST00000328087	ENST00000328087::1 ENST00000538666::2
IL22	IL22_4_5454	23	12	68253262	68253284	minus	CACCTTCATGCTGGCTAAGG AGG	CACCTTCATGCTGGCTAAGG	ENSG00000127318::IL22	_ENST00000538666_ENST00000328087	ENST00000538666::2 ENST00000328087::1
IL31	IL31_50_2260	23	12	122174152	122174174	plus	GATACCTGAGTGAGAGGCCA TGG	GATACCTGAGTGAGAGGCCA	ENSG00000158113::LRRC43_ENSG00000204671::IL31	_ENST00000377035	ENST00000377035::1
IL31	IL31_47_2260	23	12	122174141	122174163	minus	CACTCAGGTATCACTGGTCC TGG	CACTCAGGTATCACTGGTCC	ENSG00000158113::LRRC43_ENSG00000204671::IL31	_ENST00000377035	ENST00000377035::1
IL31	IL31_49_2260	23	12	122174147	122174169	minus	GCCTCTCACTCAGGTATCAC TGG	GCCTCTCACTCAGGTATCAC	ENSG00000204671::IL31_ENSG00000158113::LRRC43	_ENST00000377035	ENST00000377035::1
IL36A	IL36A_6_1024	23	2	113006020	113006042	plus	TCATCGGGTGTGGGTTCTTC AGG	TCATCGGGTGTGGGTTCTTC	ENSG00000136694::IL36A	_ENST00000259211	ENST00000259211::2
IL36A	IL36A_4_1024	23	2	113006010	113006032	plus	AGGATATCAATCATCGGGTG TGG	AGGATATCAATCATCGGGTG	ENSG00000136694::IL36A	_ENST00000259211	ENST00000259211::2
IL36A	IL36A_1_1024	23	2	113005991	113006013	minus	TCCTGAATGCTCCCCTGCTG AGG	TCCTGAATGCTCCCCTGCTG	ENSG00000136694::IL36A	_ENST00000259211	ENST00000259211::2
IL36B	IL36B_949_0	23	2	113031689	113031711	minus	TCATGAACCCACAACGTAAG TGG	TCATGAACCCACAACGTAAG	ENSG00000136696::IL36B	_ENST00000259213_ENST00000327407	ENST00000259213::2 ENST00000327407::2
IL36B	IL36B_948_0	23	2	113031682	113031704	plus	CAATTCACCACTTACGTTGT GGG	CAATTCACCACTTACGTTGT	ENSG00000136696::IL36B	_ENST00000259213_ENST00000327407	ENST00000327407::2 ENST00000259213::2
IL36B	IL36B_947_0	23	2	113031681	113031703	plus	GCAATTCACCACTTACGTTG TGG	GCAATTCACCACTTACGTTG	ENSG00000136696::IL36B	_ENST00000259213_ENST00000327407	ENST00000259213::2 ENST00000327407::2
IL9	IL9_10_3924	23	5	135895727	135895749	plus	GATGTCCAGGATCCCCGCCA AGG	GATGTCCAGGATCCCCGCCA	ENSG00000145839::IL9	_ENST00000274520	ENST00000274520::1
IL9	IL9_4_3924	23	5	135895690	135895712	minus	CAAGATGCAGGTAGGCTGCA GGG	CAAGATGCAGGTAGGCTGCA	ENSG00000145839::IL9	_ENST00000274520	ENST00000274520::1
IL9	IL9_13_3924	23	5	135895739	135895761	minus	AGGGGTGTCCAACCTTGGCG GGG	AGGGGTGTCCAACCTTGGCG	ENSG00000145839::IL9	_ENST00000274520	ENST00000274520::1
INSL6	INSL6_2617_0	23	9	5164203	5164225	minus	GCAGTCACTACCTGAGTATA AGG	GCAGTCACTACCTGAGTATA	ENSG00000120210::INSL6	_ENST00000510407_ENST00000381641	ENST00000381641::2 ENST00000510407::1
INSL6	INSL6_2619_0	23	9	5164231	5164253	minus	GGGAAGAAGCAGTAAACAGT TGG	GGGAAGAAGCAGTAAACAGT	ENSG00000120210::INSL6	_ENST00000510407_ENST00000381641	ENST00000510407::1 ENST00000381641::2
INSL6	INSL6_2618_0	23	9	5164230	5164252	minus	GGAAGAAGCAGTAAACAGTT GGG	GGAAGAAGCAGTAAACAGTT	ENSG00000120210::INSL6	_ENST00000510407_ENST00000381641	ENST00000381641::2 ENST00000510407::1
INSM2	INSM2_23_573	23	14	35534240	35534262	plus	TCTCGACTCCACCATGCCAA GGG	TCTCGACTCCACCATGCCAA	ENSG00000168348::INSM2	_ENST00000307169	ENST00000307169::1
INSM2	INSM2_28_573	23	14	35534256	35534278	minus	CGCTTCACCAGGAATCCCCT TGG	CGCTTCACCAGGAATCCCCT	ENSG00000168348::INSM2	_ENST00000307169	ENST00000307169::1
INSM2	INSM2_31_573	23	14	35534271	35534293	plus	GTGAAGCGAACTAAACGGAC AGG	GTGAAGCGAACTAAACGGAC	ENSG00000168348::INSM2	_ENST00000307169	ENST00000307169::1
INSRR	INSRR_555_0	23	1	156842164	156842186	plus	ATCTCGGTGCACAAACTTGT TGG	ATCTCGGTGCACAAACTTGT	ENSG00000027644::INSRR_ENSG00000198400::NTRK1	_ENST00000392302_ENST00000489021_ENST00000530298_ENST00000497019_ENST00000368195	ENST00000392302::2 ENST00000489021::2 ENST00000368195::19 ENST00000530298::3 ENST00000497019::2
INSRR	INSRR_549_0	23	1	156842115	156842137	plus	CGATCTTGACGGTGAAGTCC TGG	CGATCTTGACGGTGAAGTCC	ENSG00000027644::INSRR_ENSG00000198400::NTRK1	_ENST00000392302_ENST00000489021_ENST00000530298_ENST00000497019_ENST00000368195	ENST00000392302::2 ENST00000368195::19 ENST00000489021::2 ENST00000530298::3 ENST00000497019::2
INSRR	INSRR_551_0	23	1	156842133	156842155	minus	CCGCAACTGCATGGTGTCCC AGG	CCGCAACTGCATGGTGTCCC	ENSG00000027644::INSRR_ENSG00000198400::NTRK1	_ENST00000392302_ENST00000489021_ENST00000530298_ENST00000497019_ENST00000368195	ENST00000530298::3 ENST00000497019::2 ENST00000392302::2 ENST00000489021::2 ENST00000368195::19
INTS1	INTS1_786_0	23	7	1473102	1473124	plus	TCCTGTCGTCCCTGCTGGGC AGG	TCCTGTCGTCCCTGCTGGGC	ENSG00000164880::INTS1	_ENST00000493446_ENST00000404767_ENST00000483196	ENST00000404767::43 ENST00000493446::1 ENST00000483196::1
INTS1	INTS1_784_0	23	7	1473079	1473101	plus	CTCTTCGTCCAGGCCTCGGT CGG	CTCTTCGTCCAGGCCTCGGT	ENSG00000164880::INTS1	_ENST00000493446_ENST00000404767_ENST00000483196	ENST00000483196::1 ENST00000493446::1 ENST00000404767::43
INTS1	INTS1_781_0	23	7	1473075	1473097	plus	CGCCCTCTTCGTCCAGGCCT CGG	CGCCCTCTTCGTCCAGGCCT	ENSG00000164880::INTS1	_ENST00000493446_ENST00000404767_ENST00000483196	ENST00000493446::1 ENST00000483196::1 ENST00000404767::43
INTS3	INTS3_2783_0	23	CHR_HSCHR1_1_CTG31	153768382	153768404	plus	GCCTCATCGTGGACCACCAT GGG	GCCTCATCGTGGACCACCAT	ENSG00000262826::INTS3_ENSG00000263275::RP11-216N14.9_ENSG00000263130::RP11-216N14.8	_ENST00000576030_ENST00000576422_ENST00000576306_ENST00000575952_ENST00000571768_ENST00000575774_ENST00000577143	ENST00000577143::1 ENST00000576306::2 ENST00000576030::7 ENST00000576422::1 ENST00000571768::8 ENST00000575774::1 ENST00000575952::5
INTS3	INTS3_2782_0	23	CHR_HSCHR1_1_CTG31	153768381	153768403	plus	CGCCTCATCGTGGACCACCA TGG	CGCCTCATCGTGGACCACCA	ENSG00000262826::INTS3_ENSG00000263130::RP11-216N14.8_ENSG00000263275::RP11-216N14.9	_ENST00000576030_ENST00000576422_ENST00000576306_ENST00000575952_ENST00000571768_ENST00000575774_ENST00000577143	ENST00000576030::7 ENST00000576306::2 ENST00000577143::1 ENST00000575774::1 ENST00000571768::8 ENST00000575952::5 ENST00000576422::1
INTS3	INTS3_2779_0	23	CHR_HSCHR1_1_CTG31	153768371	153768393	plus	CACGTACCTCCGCCTCATCG TGG	CACGTACCTCCGCCTCATCG	ENSG00000263275::RP11-216N14.9_ENSG00000263130::RP11-216N14.8_ENSG00000262826::INTS3	_ENST00000576030_ENST00000576422_ENST00000576306_ENST00000575952_ENST00000571768_ENST00000575774_ENST00000577143	ENST00000575774::1 ENST00000571768::8 ENST00000575952::5 ENST00000576422::1 ENST00000576030::7 ENST00000576306::2 ENST00000577143::1
INTS8	INTS8_1117_0	23	8	94823425	94823447	plus	GGGCAGGATGAGCGCGGAGG CGG	GGGCAGGATGAGCGCGGAGG	ENSG00000164941::INTS8	_ENST00000519457_ENST00000519053_ENST00000524333_ENST00000523731_ENST00000523321_ENST00000343161_ENST00000523206	ENST00000519457::1 ENST00000523206::1 ENST00000523321::1 ENST00000524333::1 ENST00000523731::1 ENST00000343161::1 ENST00000519053::1
INTS8	INTS8_1120_0	23	8	94823452	94823474	minus	GGCTGGAGGTGGCCGCCTCC CGG	GGCTGGAGGTGGCCGCCTCC	ENSG00000164941::INTS8	_ENST00000519457_ENST00000519053_ENST00000524333_ENST00000523731_ENST00000523321_ENST00000343161_ENST00000523206	ENST00000519053::1 ENST00000523321::1 ENST00000343161::1 ENST00000524333::1 ENST00000523731::1 ENST00000519457::1 ENST00000523206::1
INTS8	INTS8_1116_0	23	8	94823422	94823444	plus	CGGGGGCAGGATGAGCGCGG AGG	CGGGGGCAGGATGAGCGCGG	ENSG00000164941::INTS8	_ENST00000519457_ENST00000519053_ENST00000524333_ENST00000523731_ENST00000523321_ENST00000343161_ENST00000523206	ENST00000519053::1 ENST00000523206::1 ENST00000519457::1 ENST00000523731::1 ENST00000524333::1 ENST00000343161::1 ENST00000523321::1
INTS9	INTS9_9005_0	23	8	28859482	28859504	minus	CATTATGTTGGACTGCGGAC TGG	CATTATGTTGGACTGCGGAC	ENSG00000104299::INTS9	_ENST00000416984_ENST00000523303_ENST00000521022_ENST00000520983_ENST00000521777_ENST00000523436_ENST00000518510_ENST00000524081_ENST00000520437_ENST00000520184_ENST00000520831	ENST00000521777::2 ENST00000520437::1 ENST00000520831::2 ENST00000523436::2 ENST00000520983::2 ENST00000518510::2 ENST00000416984::2 ENST00000523303::2 ENST00000521022::2 ENST00000520184::3 ENST00000524081::1
INTS9	INTS9_8998_0	23	8	28859425	28859447	minus	ACTTGTTCAAAGGTATGTGC TGG	ACTTGTTCAAAGGTATGTGC	ENSG00000104299::INTS9	_ENST00000416984_ENST00000523303_ENST00000521022_ENST00000520983_ENST00000521777_ENST00000523436_ENST00000518510_ENST00000524081_ENST00000520437_ENST00000520184_ENST00000520831	ENST00000520184::3 ENST00000521022::2 ENST00000524081::1 ENST00000518510::2 ENST00000520983::2 ENST00000416984::2 ENST00000523436::2 ENST00000523303::2 ENST00000520437::1 ENST00000520831::2 ENST00000521777::2
INTS9	INTS9_9001_0	23	8	28859435	28859457	minus	TTCCTTTGCCACTTGTTCAA AGG	TTCCTTTGCCACTTGTTCAA	ENSG00000104299::INTS9	_ENST00000416984_ENST00000523303_ENST00000521022_ENST00000520983_ENST00000521777_ENST00000523436_ENST00000518510_ENST00000524081_ENST00000520437_ENST00000520184_ENST00000520831	ENST00000521777::2 ENST00000520437::1 ENST00000520831::2 ENST00000416984::2 ENST00000518510::2 ENST00000520983::2 ENST00000523436::2 ENST00000523303::2 ENST00000521022::2 ENST00000520184::3 ENST00000524081::1
IPO13	IPO13_290_0	23	1	43947594	43947616	plus	AGCAAAGATGGAGCGGCGGG AGG	AGCAAAGATGGAGCGGCGGG	ENSG00000117408::IPO13	_ENST00000372343_ENST00000489061_ENST00000489773	ENST00000372343::1 ENST00000489061::1 ENST00000489773::1
IPO13	IPO13_289_0	23	1	43947591	43947613	plus	GGGAGCAAAGATGGAGCGGC GGG	GGGAGCAAAGATGGAGCGGC	ENSG00000117408::IPO13	_ENST00000372343_ENST00000489061_ENST00000489773	ENST00000489773::1 ENST00000489061::1 ENST00000372343::1
IPO13	IPO13_299_0	23	1	43947653	43947675	minus	GTTCTCCACAGTGAAGTCCA AGG	GTTCTCCACAGTGAAGTCCA	ENSG00000117408::IPO13	_ENST00000372343_ENST00000489061_ENST00000489773	ENST00000489061::1 ENST00000372343::1 ENST00000489773::1
IQCF1	IQCF1_991_0	23	3	51902988	51903010	plus	TGCCTTTGACTCTGCTCCTA AGG	TGCCTTTGACTCTGCTCCTA	ENSG00000173389::IQCF1	_ENST00000310914_ENST00000314534	ENST00000310914::2 ENST00000314534::2
IQCF1	IQCF1_992_0	23	3	51902990	51903012	minus	GTCCTTAGGAGCAGAGTCAA AGG	GTCCTTAGGAGCAGAGTCAA	ENSG00000173389::IQCF1	_ENST00000310914_ENST00000314534	ENST00000314534::2 ENST00000310914::2
IQCF1	IQCF1_996_0	23	3	51903004	51903026	minus	ATGCCAACCCATTTGTCCTT AGG	ATGCCAACCCATTTGTCCTT	ENSG00000173389::IQCF1	_ENST00000310914_ENST00000314534	ENST00000314534::2 ENST00000310914::2
IRGC	IRGC_41_2864	23	19	43718568	43718590	plus	TCAAAGTTGCCCGTGGTGCC TGG	TCAAAGTTGCCCGTGGTGCC	ENSG00000124449::IRGC	_ENST00000596627_ENST00000244314	ENST00000596627::2 ENST00000244314::2
IRGC	IRGC_38_2864	23	19	43718554	43718576	minus	CAACTTTGAAGTAGCCATGG TGG	CAACTTTGAAGTAGCCATGG	ENSG00000124449::IRGC	_ENST00000596627_ENST00000244314	ENST00000244314::2 ENST00000596627::2
IRGC	IRGC_39_2864	23	19	43718557	43718579	minus	GGGCAACTTTGAAGTAGCCA TGG	GGGCAACTTTGAAGTAGCCA	ENSG00000124449::IRGC	_ENST00000596627_ENST00000244314	ENST00000596627::2 ENST00000244314::2
ISG20L2	ISG20L2_33_5645	23	1	156727265	156727287	plus	TGATCTTTGGAAGGGCACTC TGG	TGATCTTTGGAAGGGCACTC	ENSG00000143319::ISG20L2	_ENST00000368219_ENST00000313146_ENST00000496538_ENST00000469074_ENST00000470713	ENST00000496538::1 ENST00000470713::2 ENST00000313146::1 ENST00000368219::2 ENST00000469074::2
ISG20L2	ISG20L2_41_5645	23	1	156727360	156727382	plus	ACTGCAGCTTTCTTGTCCAG GGG	ACTGCAGCTTTCTTGTCCAG	ENSG00000143319::ISG20L2	_ENST00000368219_ENST00000313146_ENST00000496538_ENST00000469074_ENST00000470713	ENST00000469074::2 ENST00000368219::2 ENST00000470713::2 ENST00000313146::1 ENST00000496538::1
ISG20L2	ISG20L2_38_5645	23	1	156727353	156727375	minus	ACAAGAAAGCTGCAGTGTCT TGG	ACAAGAAAGCTGCAGTGTCT	ENSG00000143319::ISG20L2	_ENST00000368219_ENST00000313146_ENST00000496538_ENST00000469074_ENST00000470713	ENST00000469074::2 ENST00000368219::2 ENST00000470713::2 ENST00000313146::1 ENST00000496538::1
ISX	ISX_260_0	23	22	35067083	35067105	minus	GCCCACCTCAGCACACATTG AGG	GCCCACCTCAGCACACATTG	ENSG00000175329::ISX	_ENST00000308700_ENST00000404699	ENST00000404699::2 ENST00000308700::1
ISX	ISX_258_0	23	22	35067081	35067103	minus	CCACCTCAGCACACATTGAG GGG	CCACCTCAGCACACATTGAG	ENSG00000175329::ISX	_ENST00000308700_ENST00000404699	ENST00000404699::2 ENST00000308700::1
ISX	ISX_259_0	23	22	35067082	35067104	minus	CCCACCTCAGCACACATTGA GGG	CCCACCTCAGCACACATTGA	ENSG00000175329::ISX	_ENST00000308700_ENST00000404699	ENST00000404699::2 ENST00000308700::1
ITIH6	ITIH6_5360_0	23	X	54798113	54798135	plus	GTGCTTGATGAAGCGGGGAC AGG	GTGCTTGATGAAGCGGGGAC	ENSG00000102313::ITIH6	_ENST00000218436	ENST00000218436::1
ITIH6	ITIH6_5365_0	23	X	54798140	54798162	minus	CTTCTTGAACTGACATACCA GGG	CTTCTTGAACTGACATACCA	ENSG00000102313::ITIH6	_ENST00000218436	ENST00000218436::1
ITIH6	ITIH6_5357_0	23	X	54798106	54798128	plus	GACCTTTGTGCTTGATGAAG CGG	GACCTTTGTGCTTGATGAAG	ENSG00000102313::ITIH6	_ENST00000218436	ENST00000218436::1
IZUMO2	IZUMO2_1403_0	23	19	50163052	50163074	plus	TGCTCCAACTGGAAGCGACT GGG	TGCTCCAACTGGAAGCGACT	ENSG00000161652::IZUMO2	_ENST00000293405_ENST00000600293_ENST00000486050_ENST00000594854	ENST00000486050::1 ENST00000594854::1 ENST00000600293::1 ENST00000293405::1
IZUMO2	IZUMO2_1386_0	23	19	50162978	50163000	plus	ACACGTTCAGCGCGTAGTCC CGG	ACACGTTCAGCGCGTAGTCC	ENSG00000161652::IZUMO2	_ENST00000293405_ENST00000600293_ENST00000486050_ENST00000594854	ENST00000600293::1 ENST00000293405::1 ENST00000594854::1 ENST00000486050::1
IZUMO2	IZUMO2_1400_0	23	19	50163041	50163063	plus	GCGCCTGCAGCTGCTCCAAC TGG	GCGCCTGCAGCTGCTCCAAC	ENSG00000161652::IZUMO2	_ENST00000293405_ENST00000600293_ENST00000486050_ENST00000594854	ENST00000600293::1 ENST00000293405::1 ENST00000594854::1 ENST00000486050::1
KANSL3	KANSL3_4756_0	23	2	96637117	96637139	minus	TGACATGGCCCACCGGGGTG GGG	TGACATGGCCCACCGGGGTG	ENSG00000114982::KANSL3	_ENST00000354204_ENST00000478492_ENST00000444759_ENST00000420155_ENST00000431828_ENST00000487070_ENST00000597150_ENST00000452268_ENST00000425656_ENST00000451819_ENST00000416138_ENST00000475820	ENST00000444759::2 ENST00000452268::2 ENST00000475820::2 ENST00000487070::2 ENST00000416138::2 ENST00000431828::2 ENST00000354204::2 ENST00000420155::2 ENST00000425656::1 ENST00000478492::2 ENST00000451819::1 ENST00000597150::2
KANSL3	KANSL3_4731_0	23	2	96636949	96636971	plus	TGACAAAGAGCATGCGGGTG GGG	TGACAAAGAGCATGCGGGTG	ENSG00000114982::KANSL3	_ENST00000354204_ENST00000478492_ENST00000444759_ENST00000420155_ENST00000431828_ENST00000487070_ENST00000597150_ENST00000452268_ENST00000425656_ENST00000451819_ENST00000416138_ENST00000475820	ENST00000425656::1 ENST00000420155::2 ENST00000354204::2 ENST00000478492::2 ENST00000451819::1 ENST00000597150::2 ENST00000431828::2 ENST00000416138::2 ENST00000444759::2 ENST00000452268::2 ENST00000487070::2 ENST00000475820::2
KANSL3	KANSL3_4726_0	23	2	96636941	96636963	minus	GCATGCTCTTTGTCACTCCC CGG	GCATGCTCTTTGTCACTCCC	ENSG00000114982::KANSL3	_ENST00000354204_ENST00000478492_ENST00000444759_ENST00000420155_ENST00000431828_ENST00000487070_ENST00000597150_ENST00000452268_ENST00000425656_ENST00000451819_ENST00000416138_ENST00000475820	ENST00000452268::2 ENST00000444759::2 ENST00000487070::2 ENST00000475820::2 ENST00000431828::2 ENST00000416138::2 ENST00000425656::1 ENST00000420155::2 ENST00000354204::2 ENST00000597150::2 ENST00000478492::2 ENST00000451819::1
KARS	KARS_2190_0	23	16	75647598	75647620	plus	GCTGCCATCCACTTTCACCT CGG	GCTGCCATCCACTTTCACCT	ENSG00000065427::KARS	_ENST00000319410_ENST00000570215_ENST00000302445_ENST00000564578_ENST00000568378_ENST00000562875_ENST00000568682	ENST00000570215::1 ENST00000319410::1 ENST00000302445::1 ENST00000568682::1 ENST00000562875::1 ENST00000568378::1 ENST00000564578::1
KARS	KARS_1580_0	23	16	75641548	75641570	plus	GGCCCAGGGAACTCACATTT GGG	GGCCCAGGGAACTCACATTT	ENSG00000065427::KARS	_ENST00000562875_ENST00000302445_ENST00000319410_ENST00000564578_ENST00000566560_ENST00000566249_ENST00000570215_ENST00000568682_ENST00000565738	ENST00000302445::2 ENST00000566560::2 ENST00000564578::3 ENST00000566249::2 ENST00000570215::3 ENST00000319410::3 ENST00000568682::3 ENST00000562875::2 ENST00000565738::1
KARS	KARS_2353_0	23	16	75648453	75648475	plus	CAGGAGCATAAGTACCTGCT GGG	CAGGAGCATAAGTACCTGCT	ENSG00000166848::TERF2IP_ENSG00000065427::KARS	_ENST00000300086_ENST00000566560_ENST00000569234	ENST00000300086::1 ENST00000569234::1 ENST00000566560::1
KCNA10	KCNA10_7_431	23	1	110517258	110517280	minus	GCTGTTCCACAGAGAAGTCT AGG	GCTGTTCCACAGAGAAGTCT	ENSG00000143105::KCNA10	_ENST00000369771	ENST00000369771::1
KCNA10	KCNA10_10_431	23	1	110517283	110517305	minus	GACTCTCTTAATAAGACCAA TGG	GACTCTCTTAATAAGACCAA	ENSG00000143105::KCNA10	_ENST00000369771	ENST00000369771::1
KCNA10	KCNA10_18_1724	23	1	110518585	110518607	minus	ACGGCCTTCTCCAAGCTTCC GGG	ACGGCCTTCTCCAAGCTTCC	ENSG00000143105::KCNA10	_ENST00000369771	ENST00000369771::1
KCNB2	KCNB2_2387_0	23	8	72567745	72567767	plus	AGGCTCCCCCGGGCTTAAAC AGG	AGGCTCCCCCGGGCTTAAAC	ENSG00000182674::KCNB2	_ENST00000523207	ENST00000523207::2
KCNB2	KCNB2_2388_0	23	8	72567750	72567772	minus	GTCTTCCTGTTTAAGCCCGG GGG	GTCTTCCTGTTTAAGCCCGG	ENSG00000182674::KCNB2	_ENST00000523207	ENST00000523207::2
KCNB2	KCNB2_2390_0	23	8	72567752	72567774	minus	AAGTCTTCCTGTTTAAGCCC GGG	AAGTCTTCCTGTTTAAGCCC	ENSG00000182674::KCNB2	_ENST00000523207	ENST00000523207::2
KCNK16	KCNK16_1427_0	23	6	39322325	39322347	plus	CACCTGCACAAACTGCTCCA TGG	CACCTGCACAAACTGCTCCA	ENSG00000095981::KCNK16	_ENST00000373229_ENST00000425054_ENST00000507712_ENST00000373227_ENST00000437525	ENST00000373227::1 ENST00000437525::1 ENST00000373229::1 ENST00000507712::2 ENST00000425054::1
KCNK16	KCNK16_1428_0	23	6	39322327	39322349	minus	GGCCATGGAGCAGTTTGTGC AGG	GGCCATGGAGCAGTTTGTGC	ENSG00000095981::KCNK16	_ENST00000373229_ENST00000425054_ENST00000507712_ENST00000373227_ENST00000437525	ENST00000437525::1 ENST00000373229::1 ENST00000507712::2 ENST00000425054::1 ENST00000373227::1
KCNK16	KCNK16_1431_0	23	6	39322342	39322364	minus	CTGCCTGGACCAGTGGGCCA TGG	CTGCCTGGACCAGTGGGCCA	ENSG00000095981::KCNK16	_ENST00000373229_ENST00000425054_ENST00000507712_ENST00000373227_ENST00000437525	ENST00000437525::1 ENST00000425054::1 ENST00000507712::2 ENST00000373229::1 ENST00000373227::1
KHDC3L	KHDC3L_24_415	23	6	73362740	73362762	minus	CACGAGCGTCGGAAACCGCC TGG	CACGAGCGTCGGAAACCGCC	ENSG00000203908::KHDC3L	_ENST00000370367	ENST00000370367::1
KHDC3L	KHDC3L_23_415	23	6	73362739	73362761	minus	ACGAGCGTCGGAAACCGCCT GGG	ACGAGCGTCGGAAACCGCCT	ENSG00000203908::KHDC3L	_ENST00000370367	ENST00000370367::1
KHDC3L	KHDC3L_25_415	23	6	73362751	73362773	minus	TGCATCAGTTGCACGAGCGT CGG	TGCATCAGTTGCACGAGCGT	ENSG00000203908::KHDC3L	_ENST00000370367	ENST00000370367::1
KIF11	KIF11_90_0	23	10	92593388	92593410	minus	TTCTTCTTCGCAGACGAATT TGG	TTCTTCTTCGCAGACGAATT	ENSG00000138160::KIF11	_ENST00000260731	ENST00000260731::1
KIF11	KIF11_89_0	23	10	92593371	92593393	minus	ATTTGGCTGCGACGCCATGA CGG	ATTTGGCTGCGACGCCATGA	ENSG00000138160::KIF11	_ENST00000260731	ENST00000260731::1
KIF11	KIF11_91_0	23	10	92593393	92593415	plus	TTCGTCTGCGAAGAAGAAAG AGG	TTCGTCTGCGAAGAAGAAAG	ENSG00000138160::KIF11	_ENST00000260731	ENST00000260731::1
KIF23	KIF23_283_0	23	15	69416041	69416063	plus	CGAACCTTAAAGACCCAGTT GGG	CGAACCTTAAAGACCCAGTT	ENSG00000137807::KIF23	_ENST00000559279_ENST00000395392_ENST00000260363_ENST00000561089_ENST00000352331_ENST00000558346_ENST00000560042	ENST00000352331::2 ENST00000559279::2 ENST00000558346::2 ENST00000260363::2 ENST00000561089::2 ENST00000395392::2 ENST00000560042::2
KIF23	KIF23_277_0	23	15	69416011	69416033	plus	GGAAACCTACCGTGAAAAAA GGG	GGAAACCTACCGTGAAAAAA	ENSG00000137807::KIF23	_ENST00000559279_ENST00000395392_ENST00000260363_ENST00000561089_ENST00000352331_ENST00000558346_ENST00000560042	ENST00000560042::2 ENST00000352331::2 ENST00000559279::2 ENST00000395392::2 ENST00000260363::2 ENST00000558346::2 ENST00000561089::2
KIF23	KIF23_282_0	23	15	69416040	69416062	plus	ACGAACCTTAAAGACCCAGT TGG	ACGAACCTTAAAGACCCAGT	ENSG00000137807::KIF23	_ENST00000559279_ENST00000395392_ENST00000260363_ENST00000561089_ENST00000352331_ENST00000558346_ENST00000560042	ENST00000352331::2 ENST00000559279::2 ENST00000558346::2 ENST00000260363::2 ENST00000561089::2 ENST00000395392::2 ENST00000560042::2
KLK9	KLK9_26_1074	23	19	51003810	51003832	plus	TTGGCACACTGCAGTGTGAC TGG	TTGGCACACTGCAGTGTGAC	ENSG00000267879::CTB-147C22.9_ENSG00000213022::KLK9_ENSG00000269741::KLK9	_ENST00000599166_ENST00000250366_ENST00000594211_ENST00000544410	ENST00000544410::3 ENST00000250366::4 ENST00000599166::1 ENST00000594211::4
KLK9	KLK9_2_1074	23	19	51003687	51003709	minus	TGCCAGGTGAGACCTTACTC TGG	TGCCAGGTGAGACCTTACTC	ENSG00000267879::CTB-147C22.9_ENSG00000213022::KLK9_ENSG00000269741::KLK9	_ENST00000599166_ENST00000250366_ENST00000594211_ENST00000544410	ENST00000594211::4 ENST00000599166::1 ENST00000544410::3 ENST00000250366::4
KLK9	KLK9_17_1074	23	19	51003747	51003769	plus	ATGCTGTCCGAGATGTGTCC AGG	ATGCTGTCCGAGATGTGTCC	ENSG00000269741::KLK9_ENSG00000267879::CTB-147C22.9_ENSG00000213022::KLK9	_ENST00000599166_ENST00000250366_ENST00000594211_ENST00000544410	ENST00000594211::4 ENST00000599166::1 ENST00000250366::4 ENST00000544410::3
KRI1	KRI1_2177_0	23	19	10565928	10565950	minus	CCGCGCGGTACAACCGCTAC CGG	CCGCGCGGTACAACCGCTAC	ENSG00000129347::KRI1	_ENST00000432197_ENST00000536689_ENST00000612875_ENST00000312962_ENST00000539027_ENST00000478863_ENST00000543682_ENST00000537964_ENST00000546063_ENST00000544397	ENST00000432197::1 ENST00000546063::1 ENST00000536689::1 ENST00000544397::1 ENST00000478863::1 ENST00000539027::1 ENST00000543682::1 ENST00000537964::1 ENST00000312962::1 ENST00000612875::1
KRI1	KRI1_2174_0	23	19	10565915	10565937	plus	GTTCCTCGCGCTCCCGGTAG CGG	GTTCCTCGCGCTCCCGGTAG	ENSG00000129347::KRI1	_ENST00000432197_ENST00000536689_ENST00000612875_ENST00000312962_ENST00000539027_ENST00000478863_ENST00000543682_ENST00000537964_ENST00000546063_ENST00000544397	ENST00000612875::1 ENST00000312962::1 ENST00000537964::1 ENST00000543682::1 ENST00000539027::1 ENST00000478863::1 ENST00000544397::1 ENST00000536689::1 ENST00000546063::1 ENST00000432197::1
KRI1	KRI1_2176_0	23	19	10565927	10565949	minus	CGCGCGGTACAACCGCTACC GGG	CGCGCGGTACAACCGCTACC	ENSG00000129347::KRI1	_ENST00000432197_ENST00000536689_ENST00000612875_ENST00000312962_ENST00000539027_ENST00000478863_ENST00000543682_ENST00000537964_ENST00000546063_ENST00000544397	ENST00000536689::1 ENST00000546063::1 ENST00000432197::1 ENST00000543682::1 ENST00000539027::1 ENST00000544397::1 ENST00000478863::1 ENST00000312962::1 ENST00000612875::1 ENST00000537964::1
KRT26	KRT26_15_5934	23	17	40771798	40771820	minus	GGACCATGTGCATGCTCTAG AGG	GGACCATGTGCATGCTCTAG	ENSG00000186393::KRT26	_ENST00000335552	ENST00000335552::1
KRT26	KRT26_1_5934	23	17	40771676	40771698	minus	CAGTCATAGAAGATCTTAAA AGG	CAGTCATAGAAGATCTTAAA	ENSG00000186393::KRT26	_ENST00000335552	ENST00000335552::1
KRT26	KRT26_27_5934	23	17	40771892	40771914	plus	ATTGCCAAGAAAACCAGCAC AGG	ATTGCCAAGAAAACCAGCAC	ENSG00000186393::KRT26	_ENST00000335552	ENST00000335552::1
KRT36	KRT36_136_3174	23	17	41489606	41489628	minus	GAGCGGGGGCTGGTTCTGCG AGG	GAGCGGGGGCTGGTTCTGCG	ENSG00000126337::KRT36	_ENST00000328119_ENST00000393986	ENST00000328119::1 ENST00000393986::2
KRT36	KRT36_110_3174	23	17	41489406	41489428	plus	CTTCTGCTGGAAATCTTCGA TGG	CTTCTGCTGGAAATCTTCGA	ENSG00000126337::KRT36	_ENST00000328119_ENST00000393986	ENST00000393986::2 ENST00000328119::1
KRT36	KRT36_153_3174	23	17	41489686	41489708	minus	AGGTCGGGCCTCTCTGGCCT TGG	AGGTCGGGCCTCTCTGGCCT	ENSG00000126337::KRT36	_ENST00000328119_ENST00000393986	ENST00000393986::2 ENST00000328119::1
KRT37	KRT37_88_3405	23	CHR_HSCHR17_1_CTG4	41431617	41431639	plus	GACAAGCAGTGTGACTGGTT GGG	GACAAGCAGTGTGACTGGTT	ENSG00000263022::KRT37_ENSG00000262603::AC003958.2	_ENST00000574488_ENST00000574588	ENST00000574588::1 ENST00000574488::4
KRT37	KRT37_10_4086	23	CHR_HSCHR17_1_CTG4	41431714	41431736	plus	GAGGCACATGGAGGCAGCAT TGG	GAGGCACATGGAGGCAGCAT	ENSG00000263022::KRT37_ENSG00000262603::AC003958.2	_ENST00000574488_ENST00000574588	ENST00000574588::1 ENST00000574488::4
KRT37	KRT37_25_4086	23	CHR_HSCHR17_1_CTG4	41431807	41431829	plus	GCAACCCAGAGGGCATGAGG AGG	GCAACCCAGAGGGCATGAGG	ENSG00000263022::KRT37_ENSG00000262603::AC003958.2	_ENST00000574488_ENST00000574588	ENST00000574488::4 ENST00000574588::1
KRT40	KRT40_620_0	23	CHR_HSCHR17_4_CTG4	40984070	40984092	minus	TCTGGAGAAGGTGCGCAGCC TGG	TCTGGAGAAGGTGCGCAGCC	ENSG00000262845::KRT40	_ENST00000576064_ENST00000576967_ENST00000610983	ENST00000576064::3 ENST00000610983::1 ENST00000576967::3
KRT40	KRT40_615_0	23	CHR_HSCHR17_4_CTG4	40984023	40984045	plus	TTCACATTGTTCTTGGATCC TGG	TTCACATTGTTCTTGGATCC	ENSG00000262845::KRT40	_ENST00000576064_ENST00000576967_ENST00000610983	ENST00000576967::3 ENST00000610983::1 ENST00000576064::3
KRT40	KRT40_635_0	23	CHR_HSCHR17_4_CTG4	40984177	40984199	minus	TGTAATAGTCCCTGCTTGGT GGG	TGTAATAGTCCCTGCTTGGT	ENSG00000262845::KRT40	_ENST00000576064_ENST00000576967_ENST00000610983	ENST00000610983::1 ENST00000576064::3 ENST00000576967::3
KRT77	KRT77_1974_0	23	12	52703193	52703215	minus	CTAATGGGGAGGAGCACCAG TGG	CTAATGGGGAGGAGCACCAG	ENSG00000189182::KRT77	_ENST00000341809_ENST00000553168	ENST00000553168::1 ENST00000341809::1
KRT77	KRT77_1996_0	23	12	52703306	52703328	minus	CTGTGTGTTATGCTCGAGGG AGG	CTGTGTGTTATGCTCGAGGG	ENSG00000189182::KRT77	_ENST00000341809_ENST00000553168	ENST00000553168::1 ENST00000341809::1
KRT77	KRT77_2011_0	23	12	52703387	52703409	minus	CCGCGTTTAGTTCAATGAGC AGG	CCGCGTTTAGTTCAATGAGC	ENSG00000189182::KRT77	_ENST00000341809_ENST00000553168	ENST00000341809::1 ENST00000553168::1
KRTAP13-2	KRTAP13-2_5800_0	23	21	30425859	30425881	plus	GTAACCCCCGTGGGAGCAGG AGG	GTAACCCCCGTGGGAGCAGG	ENSG00000182816::KRTAP13-2_ENSG00000240432::KRTAP13-3	_ENST00000390690_ENST00000613611	ENST00000390690::1 ENST00000613611::1
KRTAP13-2	KRTAP13-2_5797_0	23	21	30425849	30425871	plus	GGTAGTGCAAGTAACCCCCG TGG	GGTAGTGCAAGTAACCCCCG	ENSG00000182816::KRTAP13-2_ENSG00000240432::KRTAP13-3	_ENST00000390690_ENST00000613611	ENST00000390690::1 ENST00000613611::1
KRTAP13-2	KRTAP13-2_5796_0	23	21	30425845	30425867	minus	GGGGGTTACTTGCACTACCC AGG	GGGGGTTACTTGCACTACCC	ENSG00000240432::KRTAP13-3_ENSG00000182816::KRTAP13-2	_ENST00000390690_ENST00000613611	ENST00000613611::1 ENST00000390690::1
KRTAP19-3	KRTAP19-3_27_0	23	21	30480073	30480095	minus	TGCTGCCGCCCATCGTACAA TGG	TGCTGCCGCCCATCGTACAA	ENSG00000184351::KRTAP19-1_ENSG00000244025::KRTAP19-3	_ENST00000390689_ENST00000620117	ENST00000620117::2 ENST00000390689::1
KRTAP19-3	KRTAP19-3_26_0	23	21	30480070	30480092	minus	TGCCGCCCATCGTACAATGG AGG	TGCCGCCCATCGTACAATGG	ENSG00000184351::KRTAP19-1_ENSG00000244025::KRTAP19-3	_ENST00000390689_ENST00000620117	ENST00000620117::2 ENST00000390689::1
KRTAP19-3	KRTAP19-3_531_0	23	21	30487200	30487222	minus	TACAGAAGATATAGATTCAC TGG	TACAGAAGATATAGATTCAC	ENSG00000244025::KRTAP19-3_ENSG00000186965::KRTAP19-2	_ENST00000334055	ENST00000334055::1
KRTAP26-1	KRTAP26-1_4_730	23	21	30319423	30319445	plus	GACGACACGTGCTGAACACA TGG	GACGACACGTGCTGAACACA	ENSG00000197683::KRTAP26-1	_ENST00000360542	ENST00000360542::1
KRTAP26-1	KRTAP26-1_3_730	23	21	30319410	30319432	minus	ACGTGTCGTCCATCTTGCTC TGG	ACGTGTCGTCCATCTTGCTC	ENSG00000197683::KRTAP26-1	_ENST00000360542	ENST00000360542::1
KRTAP26-1	KRTAP26-1_6_730	23	21	30319431	30319453	plus	GTGCTGAACACATGGGTCAG AGG	GTGCTGAACACATGGGTCAG	ENSG00000197683::KRTAP26-1	_ENST00000360542	ENST00000360542::1
LALBA	LALBA_34_2415	23	12	48569975	48569997	plus	CAGGGAACAGGATGCCCACC AGG	CAGGGAACAGGATGCCCACC	ENSG00000167531::LALBA	_ENST00000301046_ENST00000549817	ENST00000301046::1 ENST00000549817::1
LALBA	LALBA_24_2415	23	12	48569914	48569936	minus	CAGCTGCTGAAAGACATAGA TGG	CAGCTGCTGAAAGACATAGA	ENSG00000167531::LALBA	_ENST00000301046_ENST00000549817	ENST00000301046::1 ENST00000549817::1
LALBA	LALBA_23_2415	23	12	48569908	48569930	minus	CTGAAAGACATAGATGGTTA TGG	CTGAAAGACATAGATGGTTA	ENSG00000167531::LALBA	_ENST00000301046_ENST00000549817	ENST00000301046::1 ENST00000549817::1
LAS1L	LAS1L_3200_0	23	X	65534697	65534719	minus	CAGTATGTCGTGGGAATCCG GGG	CAGTATGTCGTGGGAATCCG	ENSG00000001497::LAS1L	_ENST00000374811_ENST00000374807_ENST00000374804_ENST00000484069	ENST00000374811::1 ENST00000374804::1 ENST00000484069::1 ENST00000374807::1
LAS1L	LAS1L_3185_0	23	X	65534642	65534664	minus	CTCGTGTGGAGTGCGTGGTA CGG	CTCGTGTGGAGTGCGTGGTA	ENSG00000001497::LAS1L	_ENST00000374811_ENST00000374807_ENST00000374804_ENST00000484069	ENST00000374807::1 ENST00000374804::1 ENST00000374811::1 ENST00000484069::1
LAS1L	LAS1L_3161_0	23	X	65534481	65534503	plus	TGCTCCTCCACACCGTGATG CGG	TGCTCCTCCACACCGTGATG	ENSG00000001497::LAS1L	_ENST00000374811_ENST00000374807_ENST00000374804_ENST00000484069	ENST00000374811::1 ENST00000374804::1 ENST00000484069::1 ENST00000374807::1
LBX1	LBX1_25_2628	23	10	101228473	101228495	minus	CGAAGGTAGGCGCAGCTGCT GGG	CGAAGGTAGGCGCAGCTGCT	ENSG00000138136::LBX1	_ENST00000370193	ENST00000370193::1
LBX1	LBX1_44_2628	23	10	101228620	101228642	plus	GCTTGTCCGCGGCGGCCAGC AGG	GCTTGTCCGCGGCGGCCAGC	ENSG00000138136::LBX1	_ENST00000370193	ENST00000370193::1
LBX1	LBX1_54_2628	23	10	101228691	101228713	plus	AGGATGTCCTCGATGCTGAA CGG	AGGATGTCCTCGATGCTGAA	ENSG00000138136::LBX1	_ENST00000370193	ENST00000370193::1
LCT	LCT_3105_0	23	2	135812482	135812504	minus	CTCATCCTCTTGGATTCGTG TGG	CTCATCCTCTTGGATTCGTG	ENSG00000115850::LCT	_ENST00000264162_ENST00000452974	ENST00000452974::1 ENST00000264162::7
LCT	LCT_3171_0	23	2	135812906	135812928	plus	GTTGTAGTGGTGCCAAGTTC TGG	GTTGTAGTGGTGCCAAGTTC	ENSG00000115850::LCT	_ENST00000264162_ENST00000452974	ENST00000452974::1 ENST00000264162::7
LCT	LCT_3172_0	23	2	135812918	135812940	minus	TCAAGGCTCATGCCAGAACT TGG	TCAAGGCTCATGCCAGAACT	ENSG00000115850::LCT	_ENST00000264162_ENST00000452974	ENST00000452974::1 ENST00000264162::7
LGALS13	LGALS13_112_2559	23	19	39605316	39605338	plus	AACAGACTACGTGCCCTTTG AGG	AACAGACTACGTGCCCTTTG	ENSG00000105198::LGALS13	_ENST00000621475_ENST00000600546_ENST00000221797_ENST00000600141	ENST00000221797::3 ENST00000600141::2 ENST00000600546::1 ENST00000621475::3
LGALS13	LGALS13_108_2559	23	19	39605261	39605283	plus	GCAATCATGTGGTCATGAAC AGG	GCAATCATGTGGTCATGAAC	ENSG00000105198::LGALS13	_ENST00000621475_ENST00000600546_ENST00000221797_ENST00000600141	ENST00000621475::3 ENST00000600546::1 ENST00000600141::2 ENST00000221797::3
LGALS13	LGALS13_116_2559	23	19	39605367	39605389	plus	CGTACATTACAATGAGTATG AGG	CGTACATTACAATGAGTATG	ENSG00000105198::LGALS13	_ENST00000621475_ENST00000600546_ENST00000221797_ENST00000600141	ENST00000600141::2 ENST00000221797::3 ENST00000621475::3 ENST00000600546::1
LHFPL5	LHFPL5_167_0	23	6	35805676	35805698	plus	GAAATTGCTGCCGGCCCAGG AGG	GAAATTGCTGCCGGCCCAGG	ENSG00000197753::LHFPL5	_ENST00000360215	ENST00000360215::1
LHFPL5	LHFPL5_165_0	23	6	35805669	35805691	minus	GGCCGGCAGCAATTTCACCA TGG	GGCCGGCAGCAATTTCACCA	ENSG00000197753::LHFPL5	_ENST00000360215	ENST00000360215::1
LHFPL5	LHFPL5_166_0	23	6	35805673	35805695	plus	GGTGAAATTGCTGCCGGCCC AGG	GGTGAAATTGCTGCCGGCCC	ENSG00000197753::LHFPL5	_ENST00000360215	ENST00000360215::1
LHX3	LHX3_1061_0	23	9	136200697	136200719	minus	CCTGGACCGCTTCATCCTCA AGG	CCTGGACCGCTTCATCCTCA	ENSG00000107187::LHX3	_ENST00000371746_ENST00000371748_ENST00000619587	ENST00000371746::2 ENST00000371748::2 ENST00000619587::2
LHX3	LHX3_1055_0	23	9	136200637	136200659	minus	CAGCGACTGCCACACGCCAC TGG	CAGCGACTGCCACACGCCAC	ENSG00000107187::LHX3	_ENST00000371746_ENST00000371748_ENST00000619587	ENST00000371746::2 ENST00000619587::2 ENST00000371748::2
LHX3	LHX3_1057_0	23	9	136200667	136200689	plus	GACACTTGCTGTGCCAGTGG CGG	GACACTTGCTGTGCCAGTGG	ENSG00000107187::LHX3	_ENST00000371746_ENST00000371748_ENST00000619587	ENST00000371746::2 ENST00000619587::2 ENST00000371748::2
LIN28A	LIN28A_227_0	23	1	26411375	26411397	minus	TGGCGCAGCCACCTGGAGAG AGG	TGGCGCAGCCACCTGGAGAG	ENSG00000131914::LIN28A	_ENST00000326279_ENST00000254231	ENST00000326279::2 ENST00000254231::2
LIN28A	LIN28A_242_0	23	1	26411519	26411541	minus	CGGCGCGGGCGGTCATGGAC AGG	CGGCGCGGGCGGTCATGGAC	ENSG00000131914::LIN28A	_ENST00000326279_ENST00000254231	ENST00000254231::2 ENST00000326279::2
LIN28A	LIN28A_256_0	23	1	26411561	26411583	plus	AGTGGATGTCTTTGTGCACC AGG	AGTGGATGTCTTTGTGCACC	ENSG00000131914::LIN28A	_ENST00000326279_ENST00000254231	ENST00000254231::2 ENST00000326279::2
LOR	LOR_40_1467	23	1	153260936	153260958	minus	ATAAGACATCTTGTCTGAGA AGG	ATAAGACATCTTGTCTGAGA	ENSG00000203782::LOR	_ENST00000368742	ENST00000368742::2
LOR	LOR_45_1467	23	1	153260976	153260998	minus	CGCAGTCCACTGGGGGCTGA GGG	CGCAGTCCACTGGGGGCTGA	ENSG00000203782::LOR	_ENST00000368742	ENST00000368742::2
LOR	LOR_46_1467	23	1	153260977	153260999	minus	ACGCAGTCCACTGGGGGCTG AGG	ACGCAGTCCACTGGGGGCTG	ENSG00000203782::LOR	_ENST00000368742	ENST00000368742::2
LRIT1	LRIT1_1433_0	23	10	84241419	84241441	plus	CATGCCTAATGCCACCCTCA TGG	CATGCCTAATGCCACCCTCA	ENSG00000148602::LRIT1	_ENST00000372105	ENST00000372105::1
LRIT1	LRIT1_1430_0	23	10	84241385	84241407	minus	GGCCCTTGCGTGGCCCCCCC AGG	GGCCCTTGCGTGGCCCCCCC	ENSG00000148602::LRIT1	_ENST00000372105	ENST00000372105::1
LRIT1	LRIT1_1408_0	23	10	84241322	84241344	minus	TATCATGGGTGATGGCAGCA AGG	TATCATGGGTGATGGCAGCA	ENSG00000148602::LRIT1	_ENST00000372105	ENST00000372105::1
LRR1	LRR1_150_0	23	14	49599017	49599039	plus	CGAGATGAAGCTACACTGTG AGG	CGAGATGAAGCTACACTGTG	ENSG00000213741::RPS29_ENSG00000165501::LRR1	_ENST00000539688_ENST00000298288_ENST00000318317_ENST00000554869_ENST00000540712	ENST00000318317::1 ENST00000554869::1 ENST00000539688::1 ENST00000298288::1 ENST00000540712::1
LRR1	LRR1_149_0	23	14	49599009	49599031	minus	TGTAGCTTCATCTCGCCCAA CGG	TGTAGCTTCATCTCGCCCAA	ENSG00000165501::LRR1_ENSG00000213741::RPS29	_ENST00000539688_ENST00000298288_ENST00000318317_ENST00000554869_ENST00000540712	ENST00000318317::1 ENST00000554869::1 ENST00000539688::1 ENST00000298288::1 ENST00000540712::1
LRR1	LRR1_154_0	23	14	49599050	49599072	plus	CAGCCGGCACTTGCCCGCCT TGG	CAGCCGGCACTTGCCCGCCT	ENSG00000213741::RPS29_ENSG00000165501::LRR1	_ENST00000539688_ENST00000298288_ENST00000318317_ENST00000554869_ENST00000540712	ENST00000554869::1 ENST00000539688::1 ENST00000318317::1 ENST00000298288::1 ENST00000540712::1
LYZL1	LYZL1_2022_0	23	10	29310131	29310153	plus	CAGATGCAATTATCTGTGCC AGG	CAGATGCAATTATCTGTGCC	ENSG00000120563::LYZL1	_ENST00000375500_ENST00000494304	ENST00000494304::3 ENST00000375500::4
LYZL1	LYZL1_2115_0	23	10	29311021	29311043	plus	GACCTGTCCGAGTGGAAAAA AGG	GACCTGTCCGAGTGGAAAAA	ENSG00000120563::LYZL1	_ENST00000375500	ENST00000375500::5
LYZL1	LYZL1_480_0	23	10	29292510	29292532	minus	TGCCATGCAGATCCCTGGAG GGG	TGCCATGCAGATCCCTGGAG	ENSG00000120563::LYZL1	_ENST00000375500_ENST00000494304	ENST00000494304::2 ENST00000375500::3
LYZL6	LYZL6_664_0	23	CHR_HSCHR17_7_CTG4	35939243	35939265	minus	TGCAGCTGGAGGACTTGGAT GGG	TGCAGCTGGAGGACTTGGAT	ENSG00000277042::LYZL6	_ENST00000612374_ENST00000632590_ENST00000633033	ENST00000632590::2 ENST00000612374::2 ENST00000633033::1
LYZL6	LYZL6_480_0	23	CHR_HSCHR17_7_CTG4	35937757	35937779	minus	CTTTGCCACGTAGACTGTCA AGG	CTTTGCCACGTAGACTGTCA	ENSG00000277042::LYZL6	_ENST00000612374_ENST00000632590_ENST00000633033	ENST00000633033::2 ENST00000632590::3 ENST00000612374::3
LYZL6	LYZL6_482_0	23	CHR_HSCHR17_7_CTG4	35937785	35937807	minus	CAACGATTATAAGAGTTACT CGG	CAACGATTATAAGAGTTACT	ENSG00000277042::LYZL6	_ENST00000612374_ENST00000632590_ENST00000633033	ENST00000633033::2 ENST00000612374::3 ENST00000632590::3
MAGEA10	MAGEA10_12_2685	23	X	152135546	152135568	plus	GAGGCCCTGTGTCTCACTTT GGG	GAGGCCCTGTGTCTCACTTT	ENSG00000124260::MAGEA10_ENSG00000266560::RP11-1007I13.4	_ENST00000577437_ENST00000370323_ENST00000244096_ENST00000427322_ENST00000444834_ENST00000583480_ENST00000579960	ENST00000444834::5 ENST00000370323::4 ENST00000427322::5 ENST00000244096::5 ENST00000583480::5 ENST00000579960::4 ENST00000577437::5
MAGEA10	MAGEA10_14_2685	23	X	152135551	152135573	minus	TCAATCCCAAAGTGAGACAC AGG	TCAATCCCAAAGTGAGACAC	ENSG00000124260::MAGEA10_ENSG00000266560::RP11-1007I13.4	_ENST00000577437_ENST00000370323_ENST00000244096_ENST00000427322_ENST00000444834_ENST00000583480_ENST00000579960	ENST00000244096::5 ENST00000583480::5 ENST00000444834::5 ENST00000370323::4 ENST00000427322::5 ENST00000577437::5 ENST00000579960::4
MAGEA10	MAGEA10_17_2685	23	X	152135595	152135617	plus	CGCTGACGCTTTGGAGCTCG AGG	CGCTGACGCTTTGGAGCTCG	ENSG00000124260::MAGEA10_ENSG00000266560::RP11-1007I13.4	_ENST00000577437_ENST00000370323_ENST00000244096_ENST00000427322_ENST00000444834_ENST00000583480_ENST00000579960	ENST00000370323::4 ENST00000427322::5 ENST00000444834::5 ENST00000583480::5 ENST00000244096::5 ENST00000579960::4 ENST00000577437::5
MAGEA11	MAGEA11_120_0	23	X	149688963	149688985	plus	GCTAGGAATACCAATGAGCA AGG	GCTAGGAATACCAATGAGCA	ENSG00000185247::MAGEA11	_ENST00000412632_ENST00000333104_ENST00000518694	ENST00000518694::2 ENST00000412632::2 ENST00000333104::1
MAGEA11	MAGEA11_3020_0	23	X	149715641	149715663	minus	AGTGATCCTCTGGGTTCTCC TGG	AGTGATCCTCTGGGTTCTCC	ENSG00000185247::MAGEA11	_ENST00000412632_ENST00000333104_ENST00000518694_ENST00000355220	ENST00000355220::4 ENST00000412632::4 ENST00000333104::3 ENST00000518694::6
MAGEA11	MAGEA11_3014_0	23	X	149715614	149715636	plus	AACAGGCCAACCTGGAGGAC AGG	AACAGGCCAACCTGGAGGAC	ENSG00000185247::MAGEA11	_ENST00000412632_ENST00000333104_ENST00000518694_ENST00000355220	ENST00000333104::3 ENST00000518694::6 ENST00000412632::4 ENST00000355220::4
MAGEB1	MAGEB1_1061_0	23	X	30251461	30251483	minus	CGTGGCAGTAGTGCGACGCC TGG	CGTGGCAGTAGTGCGACGCC	ENSG00000214107::MAGEB1	_ENST00000397550_ENST00000378981_ENST00000397548	ENST00000378981::4 ENST00000397550::3 ENST00000397548::2
MAGEB1	MAGEB1_943_0	23	X	30250615	30250637	minus	AGTATCCCCTAAAACAGGAG AGG	AGTATCCCCTAAAACAGGAG	ENSG00000214107::MAGEB1	_ENST00000397550_ENST00000378981_ENST00000397548	ENST00000397548::2 ENST00000397550::3 ENST00000378981::4
MAGEB1	MAGEB1_986_0	23	X	30250951	30250973	minus	GACGAGCTCCAAGCGGCGAG AGG	GACGAGCTCCAAGCGGCGAG	ENSG00000214107::MAGEB1	_ENST00000397550_ENST00000378981_ENST00000397548	ENST00000378981::4 ENST00000397550::3 ENST00000397548::2
MAGEB3	MAGEB3_82_5755	23	X	30236472	30236494	plus	AAATGGATCTCCCCAACAAT GGG	AAATGGATCTCCCCAACAAT	ENSG00000198798::MAGEB3	_ENST00000620842_ENST00000361644	ENST00000620842::1 ENST00000361644::5
MAGEB3	MAGEB3_96_5755	23	X	30236533	30236555	minus	TCACGCCCAGGAGATTCAGC AGG	TCACGCCCAGGAGATTCAGC	ENSG00000198798::MAGEB3	_ENST00000620842_ENST00000361644	ENST00000361644::5 ENST00000620842::1
MAGEB3	MAGEB3_110_5755	23	X	30236670	30236692	minus	TTTAAGCTTCACCAAATCTT GGG	TTTAAGCTTCACCAAATCTT	ENSG00000198798::MAGEB3	_ENST00000620842_ENST00000361644	ENST00000620842::1 ENST00000361644::5
MAGEB4	MAGEB4_23_448	23	X	30242167	30242189	minus	GGTCCGCTGGCGTTTCTCAC GGG	GGTCCGCTGGCGTTTCTCAC	ENSG00000120289::MAGEB4	_ENST00000378982	ENST00000378982::1
MAGEB4	MAGEB4_24_448	23	X	30242168	30242190	minus	GGGTCCGCTGGCGTTTCTCA CGG	GGGTCCGCTGGCGTTTCTCA	ENSG00000120289::MAGEB4	_ENST00000378982	ENST00000378982::1
MAGEB4	MAGEB4_22_448	23	X	30242164	30242186	plus	GTGCCCGTGAGAAACGCCAG CGG	GTGCCCGTGAGAAACGCCAG	ENSG00000120289::MAGEB4	_ENST00000378982	ENST00000378982::1
MAGEC3	MAGEC3_5104_0	23	X	141896884	141896906	plus	GATGAGGATATGCCTGCTGC TGG	GATGAGGATATGCCTGCTGC	ENSG00000165509::MAGEC3	_ENST00000483584_ENST00000544766_ENST00000409007_ENST00000298296_ENST00000443323	ENST00000544766::5 ENST00000483584::5 ENST00000409007::2 ENST00000443323::3 ENST00000298296::7
MAGEC3	MAGEC3_5137_0	23	X	141897027	141897049	plus	TTTGTGGACCCGATTGGATG AGG	TTTGTGGACCCGATTGGATG	ENSG00000165509::MAGEC3	_ENST00000483584_ENST00000544766_ENST00000409007_ENST00000298296_ENST00000443323	ENST00000409007::2 ENST00000483584::5 ENST00000544766::5 ENST00000298296::7 ENST00000443323::3
MAGEC3	MAGEC3_5135_0	23	X	141897021	141897043	minus	CCAATCGGGTCCACAAAAGA GGG	CCAATCGGGTCCACAAAAGA	ENSG00000165509::MAGEC3	_ENST00000483584_ENST00000544766_ENST00000409007_ENST00000298296_ENST00000443323	ENST00000443323::3 ENST00000298296::7 ENST00000544766::5 ENST00000483584::5 ENST00000409007::2
MAK16	MAK16_151_0	23	8	33485196	33485218	minus	ATCCGACTGCATGGTGTCCG CGG	ATCCGACTGCATGGTGTCCG	ENSG00000129696::TTI2_ENSG00000198042::MAK16	_ENST00000360128_ENST00000520763_ENST00000517567_ENST00000518389_ENST00000519089	ENST00000519089::1 ENST00000517567::1 ENST00000360128::1 ENST00000520763::1 ENST00000518389::1
MAK16	MAK16_150_0	23	8	33485194	33485216	plus	AGCCGCGGACACCATGCAGT CGG	AGCCGCGGACACCATGCAGT	ENSG00000129696::TTI2_ENSG00000198042::MAK16	_ENST00000360128_ENST00000520763_ENST00000517567_ENST00000518389_ENST00000519089	ENST00000517567::1 ENST00000519089::1 ENST00000360128::1 ENST00000520763::1 ENST00000518389::1
MAK16	MAK16_469_0	23	8	33488375	33488397	plus	CAGGTTATCTGGGATACACT AGG	CAGGTTATCTGGGATACACT	ENSG00000198042::MAK16_ENSG00000129696::TTI2	_ENST00000360128_ENST00000517567_ENST00000518389_ENST00000520763_ENST00000519089	ENST00000518389::2 ENST00000517567::2 ENST00000520763::2 ENST00000519089::2 ENST00000360128::2
MARS2	MARS2_52_1148	23	2	197706314	197706336	plus	CACCTCTCATATCATAGGTA AGG	CACCTCTCATATCATAGGTA	ENSG00000247626::MARS2_ENSG00000222017::AC011997.1	_ENST00000282276	ENST00000282276::1
MARS2	MARS2_28_1722	23	2	197706791	197706813	minus	ATATCCGAAAGTTATCATAG TGG	ATATCCGAAAGTTATCATAG	ENSG00000247626::MARS2_ENSG00000222017::AC011997.1	_ENST00000282276	ENST00000282276::1
MARS2	MARS2_92_1148	23	2	197706544	197706566	minus	ATAGTAGTCACAGTCCCAGT TGG	ATAGTAGTCACAGTCCCAGT	ENSG00000247626::MARS2_ENSG00000222017::AC011997.1	_ENST00000282276	ENST00000282276::1
MARS	MARS_1888_0	23	12	57488100	57488122	plus	TTCGTGAGTGATGGCGTCCC GGG	TTCGTGAGTGATGGCGTCCC	ENSG00000123329::ARHGAP9_ENSG00000166986::MARS	_ENST00000537638_ENST00000262027_ENST00000550449_ENST00000546481_ENST00000545888_ENST00000547062_ENST00000548714_ENST00000551842_ENST00000553162_ENST00000547501_ENST00000551431_ENST00000549074_ENST00000447721_ENST00000628866_ENST00000552007_ENST00000551892_ENST00000630571_ENST00000630803	ENST00000548714::1 ENST00000551431::1 ENST00000262027::1 ENST00000553162::1 ENST00000552007::1 ENST00000545888::1 ENST00000630571::1 ENST00000537638::2 ENST00000549074::1 ENST00000630803::1 ENST00000547501::1 ENST00000628866::1 ENST00000546481::1 ENST00000551892::1 ENST00000447721::1 ENST00000551842::1 ENST00000547062::1 ENST00000550449::1
MARS	MARS_1887_0	23	12	57488099	57488121	plus	GTTCGTGAGTGATGGCGTCC CGG	GTTCGTGAGTGATGGCGTCC	ENSG00000166986::MARS_ENSG00000123329::ARHGAP9	_ENST00000537638_ENST00000262027_ENST00000550449_ENST00000546481_ENST00000545888_ENST00000547062_ENST00000548714_ENST00000551842_ENST00000553162_ENST00000547501_ENST00000551431_ENST00000549074_ENST00000447721_ENST00000628866_ENST00000552007_ENST00000551892_ENST00000630571_ENST00000630803	ENST00000548714::1 ENST00000551431::1 ENST00000262027::1 ENST00000552007::1 ENST00000553162::1 ENST00000545888::1 ENST00000630571::1 ENST00000537638::2 ENST00000549074::1 ENST00000630803::1 ENST00000547501::1 ENST00000628866::1 ENST00000546481::1 ENST00000551842::1 ENST00000447721::1 ENST00000551892::1 ENST00000547062::1 ENST00000550449::1
MARS	MARS_1886_0	23	12	57488091	57488113	plus	ATGAGACTGTTCGTGAGTGA TGG	ATGAGACTGTTCGTGAGTGA	ENSG00000123329::ARHGAP9_ENSG00000166986::MARS	_ENST00000537638_ENST00000262027_ENST00000550449_ENST00000546481_ENST00000545888_ENST00000547062_ENST00000548714_ENST00000551842_ENST00000553162_ENST00000547501_ENST00000551431_ENST00000549074_ENST00000447721_ENST00000628866_ENST00000552007_ENST00000551892_ENST00000630571_ENST00000630803	ENST00000553162::1 ENST00000552007::1 ENST00000262027::1 ENST00000551431::1 ENST00000548714::1 ENST00000549074::1 ENST00000630571::1 ENST00000537638::2 ENST00000545888::1 ENST00000547062::1 ENST00000551842::1 ENST00000551892::1 ENST00000447721::1 ENST00000628866::1 ENST00000546481::1 ENST00000630803::1 ENST00000547501::1 ENST00000550449::1
MC3R	MC3R_33_347	23	20	56248876	56248898	plus	GCCAACACTGCCTAATGGCT CGG	GCCAACACTGCCTAATGGCT	ENSG00000124089::MC3R	_ENST00000243911	ENST00000243911::1
MC3R	MC3R_30_347	23	20	56248865	56248887	minus	GGCAGTGTTGGCTGAACAGA GGG	GGCAGTGTTGGCTGAACAGA	ENSG00000124089::MC3R	_ENST00000243911	ENST00000243911::1
MC3R	MC3R_28_347	23	20	56248831	56248853	minus	AAGCATTCATTGCTGTCAGA AGG	AAGCATTCATTGCTGTCAGA	ENSG00000124089::MC3R	_ENST00000243911	ENST00000243911::1
MC5R	MC5R_9_2048	23	18	13825811	13825833	plus	GCCACAGAGGGCAACCTTTC AGG	GCCACAGAGGGCAACCTTTC	ENSG00000176136::MC5R	_ENST00000324750_ENST00000589410	ENST00000589410::2 ENST00000324750::1
MC5R	MC5R_10_2048	23	18	13825812	13825834	minus	TCCTGAAAGGTTGCCCTCTG TGG	TCCTGAAAGGTTGCCCTCTG	ENSG00000176136::MC5R	_ENST00000324750_ENST00000589410	ENST00000324750::1 ENST00000589410::2
MC5R	MC5R_24_2048	23	18	13825919	13825941	plus	TTGGAGAACATCTTGGTCAT AGG	TTGGAGAACATCTTGGTCAT	ENSG00000176136::MC5R	_ENST00000324750_ENST00000589410	ENST00000589410::2 ENST00000324750::1
MCM3	MCM3_2209_0	23	6	52284653	52284675	minus	CATGGCGGGTACCGTGGTGC TGG	CATGGCGGGTACCGTGGTGC	ENSG00000112118::MCM3	_ENST00000596288_ENST00000229854_ENST00000616552_ENST00000419835_ENST00000596983	ENST00000596288::1 ENST00000616552::1 ENST00000596983::1 ENST00000419835::1 ENST00000229854::1
MCM3	MCM3_2208_0	23	6	52284644	52284666	minus	TACCGTGGTGCTGGACGATG TGG	TACCGTGGTGCTGGACGATG	ENSG00000112118::MCM3	_ENST00000596288_ENST00000229854_ENST00000616552_ENST00000419835_ENST00000596983	ENST00000596288::1 ENST00000616552::1 ENST00000419835::1 ENST00000596983::1 ENST00000229854::1
MCM3	MCM3_2200_0	23	6	52284591	52284613	minus	ACTTCCTGGACGACGAGGTG AGG	ACTTCCTGGACGACGAGGTG	ENSG00000112118::MCM3	_ENST00000596288_ENST00000229854_ENST00000616552_ENST00000419835_ENST00000596983	ENST00000229854::1 ENST00000596983::1 ENST00000419835::1 ENST00000616552::1 ENST00000596288::1
MCM3AP	MCM3AP_691_0	23	21	46240954	46240976	plus	GTGCATGTGAAGCAATGGTA TGG	GTGCATGTGAAGCAATGGTA	ENSG00000215424::MCM3AP-AS1_ENSG00000160294::MCM3AP	_ENST00000444998_ENST00000291688_ENST00000590829_ENST00000467026_ENST00000486937_ENST00000496607_ENST00000397708_ENST00000414659_ENST00000591223_ENST00000432735_ENST00000421927_ENST00000455567_ENST00000588753	ENST00000414659::3 ENST00000421927::2 ENST00000486937::16 ENST00000455567::2 ENST00000444998::2 ENST00000496607::16 ENST00000432735::3 ENST00000467026::11 ENST00000590829::2 ENST00000588753::2 ENST00000591223::2 ENST00000397708::27 ENST00000291688::26
MCM3AP	MCM3AP_692_0	23	21	46240955	46240977	plus	TGCATGTGAAGCAATGGTAT GGG	TGCATGTGAAGCAATGGTAT	ENSG00000215424::MCM3AP-AS1_ENSG00000160294::MCM3AP	_ENST00000444998_ENST00000291688_ENST00000590829_ENST00000467026_ENST00000486937_ENST00000496607_ENST00000397708_ENST00000414659_ENST00000591223_ENST00000432735_ENST00000421927_ENST00000455567_ENST00000588753	ENST00000414659::3 ENST00000421927::2 ENST00000486937::16 ENST00000455567::2 ENST00000432735::3 ENST00000467026::11 ENST00000496607::16 ENST00000444998::2 ENST00000588753::2 ENST00000397708::27 ENST00000591223::2 ENST00000590829::2 ENST00000291688::26
MCM3AP	MCM3AP_679_0	23	21	46240883	46240905	minus	AGCACAGAGGATCTGATGCG AGG	AGCACAGAGGATCTGATGCG	ENSG00000160294::MCM3AP_ENSG00000215424::MCM3AP-AS1	_ENST00000444998_ENST00000291688_ENST00000590829_ENST00000467026_ENST00000486937_ENST00000496607_ENST00000397708_ENST00000414659_ENST00000591223_ENST00000432735_ENST00000421927_ENST00000455567_ENST00000588753	ENST00000421927::2 ENST00000414659::3 ENST00000486937::16 ENST00000455567::2 ENST00000467026::11 ENST00000496607::16 ENST00000444998::2 ENST00000432735::3 ENST00000291688::26 ENST00000588753::2 ENST00000591223::2 ENST00000397708::27 ENST00000590829::2
MCM4	MCM4_267_0	23	8	47961154	47961176	minus	CGGCGGCTCGGGGTCGACGC CGG	CGGCGGCTCGGGGTCGACGC	ENSG00000104738::MCM4	_ENST00000262105_ENST00000518221_ENST00000520994_ENST00000523944_ENST00000520934_ENST00000524086	ENST00000524086::2 ENST00000518221::2 ENST00000262105::1 ENST00000520934::2 ENST00000520994::2 ENST00000523944::2
MCM4	MCM4_263_0	23	8	47961135	47961157	plus	TCCGAGCACTATGTCGTCCC CGG	TCCGAGCACTATGTCGTCCC	ENSG00000104738::MCM4	_ENST00000262105_ENST00000518221_ENST00000520994_ENST00000523944_ENST00000520934_ENST00000524086	ENST00000518221::2 ENST00000524086::2 ENST00000262105::1 ENST00000520934::2 ENST00000520994::2 ENST00000523944::2
MCM4	MCM4_270_0	23	8	47961171	47961193	minus	TTCCACGCCGGCTGCCGCGG CGG	TTCCACGCCGGCTGCCGCGG	ENSG00000104738::MCM4	_ENST00000262105_ENST00000518221_ENST00000520994_ENST00000523944_ENST00000520934_ENST00000524086	ENST00000523944::2 ENST00000520994::2 ENST00000520934::2 ENST00000524086::2 ENST00000518221::2 ENST00000262105::1
MCM7	MCM7_1462_0	23	7	100101704	100101726	minus	TTGGGAAATCATGGCCGTTC TGG	TTGGGAAATCATGGCCGTTC	ENSG00000221838::AP4M1_ENSG00000166508::MCM7	_ENST00000343023_ENST00000621318_ENST00000303887_ENST00000394061_ENST00000438383_ENST00000445208_ENST00000429084_ENST00000359593_ENST00000439416_ENST00000478501_ENST00000446007_ENST00000421755	ENST00000446007::1 ENST00000439416::1 ENST00000394061::1 ENST00000621318::1 ENST00000478501::1 ENST00000359593::1 ENST00000429084::1 ENST00000303887::1 ENST00000343023::1 ENST00000445208::1 ENST00000438383::1 ENST00000421755::1
MCM7	MCM7_1472_0	23	7	100101753	100101775	minus	TACAGTCTTTGTAGATGAGC GGG	TACAGTCTTTGTAGATGAGC	ENSG00000166508::MCM7_ENSG00000221838::AP4M1	_ENST00000343023_ENST00000621318_ENST00000303887_ENST00000394061_ENST00000438383_ENST00000445208_ENST00000429084_ENST00000359593_ENST00000439416_ENST00000478501_ENST00000446007_ENST00000421755_ENST00000463195	ENST00000394061::1 ENST00000621318::1 ENST00000446007::1 ENST00000439416::1 ENST00000429084::1 ENST00000359593::1 ENST00000478501::1 ENST00000445208::1 ENST00000343023::1 ENST00000463195::1 ENST00000303887::1 ENST00000421755::1 ENST00000438383::1
MCM7	MCM7_1498_0	23	7	100101869	100101891	minus	TGTCCCCGCGGACTGGCGGG TGG	TGTCCCCGCGGACTGGCGGG	ENSG00000221838::AP4M1_ENSG00000166508::MCM7	_ENST00000343023_ENST00000621318_ENST00000303887_ENST00000463195_ENST00000416938_ENST00000394061_ENST00000438383_ENST00000445208_ENST00000429084_ENST00000359593_ENST00000446007_ENST00000439416_ENST00000478501_ENST00000421755	ENST00000421755::2 ENST00000429084::2 ENST00000359593::2 ENST00000478501::2 ENST00000621318::1 ENST00000438383::2 ENST00000416938::1 ENST00000394061::2 ENST00000445208::2 ENST00000446007::2 ENST00000439416::2 ENST00000303887::1 ENST00000343023::1 ENST00000463195::1
MDN1	MDN1_16886_0	23	6	89819589	89819611	minus	GGTCATGGAGCACTTCTTGC TGG	GGTCATGGAGCACTTCTTGC	ENSG00000112159::MDN1	_ENST00000629399_ENST00000369393_ENST00000439638	ENST00000629399::1 ENST00000369393::1 ENST00000439638::1
MDN1	MDN1_16885_0	23	6	89819586	89819608	minus	CATGGAGCACTTCTTGCTGG AGG	CATGGAGCACTTCTTGCTGG	ENSG00000112159::MDN1	_ENST00000629399_ENST00000369393_ENST00000439638	ENST00000439638::1 ENST00000629399::1 ENST00000369393::1
MDN1	MDN1_16883_0	23	6	89819566	89819588	minus	AGGTGGCAGCCGCGCCGCTG CGG	AGGTGGCAGCCGCGCCGCTG	ENSG00000112159::MDN1	_ENST00000629399_ENST00000369393_ENST00000439638	ENST00000369393::1 ENST00000629399::1 ENST00000439638::1
MED11	MED11_16_454	23	17	4731524	4731546	plus	GCGCTCTGGAAGACATTGAA CGG	GCGCTCTGGAAGACATTGAA	ENSG00000161920::MED11	_ENST00000575284_ENST00000573708_ENST00000293777	ENST00000293777::1 ENST00000573708::1 ENST00000575284::1
MED11	MED11_14_454	23	17	4731504	4731526	minus	CGCGTAGTCTCTCGTTCGCC AGG	CGCGTAGTCTCTCGTTCGCC	ENSG00000161920::MED11	_ENST00000575284_ENST00000573708_ENST00000293777	ENST00000573708::1 ENST00000293777::1 ENST00000575284::1
MED11	MED11_13_454	23	17	4731497	4731519	minus	TCTCTCGTTCGCCAGGCTGT AGG	TCTCTCGTTCGCCAGGCTGT	ENSG00000161920::MED11	_ENST00000575284_ENST00000573708_ENST00000293777	ENST00000575284::1 ENST00000573708::1 ENST00000293777::1
MEPCE	MEPCE_94_2715	23	7	100431430	100431452	plus	TGGGCCTGGATATCGATTCC CGG	TGGGCCTGGATATCGATTCC	ENSG00000146834::MEPCE	_ENST00000310512_ENST00000497759_ENST00000414441_ENST00000479201	ENST00000479201::2 ENST00000414441::2 ENST00000497759::2 ENST00000310512::1
MEPCE	MEPCE_91_2715	23	7	100431417	100431439	minus	TCCAGGCCCACCATGCGGGA CGG	TCCAGGCCCACCATGCGGGA	ENSG00000146834::MEPCE	_ENST00000310512_ENST00000497759_ENST00000414441_ENST00000479201	ENST00000310512::1 ENST00000497759::2 ENST00000414441::2 ENST00000479201::2
MEPCE	MEPCE_89_2715	23	7	100431411	100431433	plus	TGGGGCCCGTCCCGCATGGT GGG	TGGGGCCCGTCCCGCATGGT	ENSG00000146834::MEPCE	_ENST00000310512_ENST00000497759_ENST00000414441_ENST00000479201	ENST00000414441::2 ENST00000497759::2 ENST00000310512::1 ENST00000479201::2
MEPE	MEPE_1404_0	23	4	87838624	87838646	minus	CTGTGGTTGAAATGTCTGAA AGG	CTGTGGTTGAAATGTCTGAA	ENSG00000152595::MEPE	_ENST00000424957_ENST00000395102_ENST00000560249_ENST00000515821_ENST00000497649_ENST00000508016_ENST00000511670_ENST00000540395_ENST00000361056	ENST00000361056::3 ENST00000424957::3 ENST00000497649::4 ENST00000395102::3 ENST00000515821::3 ENST00000508016::3 ENST00000511670::3 ENST00000540395::3 ENST00000560249::3
MEPE	MEPE_1922_0	23	4	87845211	87845233	plus	TCAATTTATCCTAAGTCAAC TGG	TCAATTTATCCTAAGTCAAC	ENSG00000152595::MEPE	_ENST00000424957_ENST00000395102_ENST00000497649_ENST00000540395_ENST00000508016_ENST00000515821_ENST00000560249_ENST00000511670_ENST00000361056	ENST00000515821::5 ENST00000540395::5 ENST00000361056::4 ENST00000395102::5 ENST00000560249::6 ENST00000424957::4 ENST00000511670::5 ENST00000508016::6 ENST00000497649::6
MEPE	MEPE_1923_0	23	4	87845212	87845234	plus	CAATTTATCCTAAGTCAACT GGG	CAATTTATCCTAAGTCAACT	ENSG00000152595::MEPE	_ENST00000424957_ENST00000395102_ENST00000497649_ENST00000540395_ENST00000508016_ENST00000515821_ENST00000560249_ENST00000511670_ENST00000361056	ENST00000560249::6 ENST00000424957::4 ENST00000511670::5 ENST00000508016::6 ENST00000497649::6 ENST00000515821::5 ENST00000540395::5 ENST00000361056::4 ENST00000395102::5
METTL16	METTL16_7976_0	23	17	2477846	2477868	plus	CGTCAGAGCTCTGACTGCTT CGG	CGTCAGAGCTCTGACTGCTT	ENSG00000127804::METTL16	_ENST00000263092_ENST00000571669_ENST00000577148_ENST00000574752_ENST00000576556_ENST00000571298_ENST00000576976	ENST00000576976::3 ENST00000571669::2 ENST00000577148::2 ENST00000263092::3 ENST00000574752::3 ENST00000576556::3 ENST00000571298::1
METTL16	METTL16_7974_0	23	17	2477830	2477852	minus	TCTGACGTGTACTCTCCTAA GGG	TCTGACGTGTACTCTCCTAA	ENSG00000127804::METTL16	_ENST00000263092_ENST00000571669_ENST00000577148_ENST00000574752_ENST00000576556_ENST00000571298_ENST00000576976	ENST00000571669::2 ENST00000576976::3 ENST00000577148::2 ENST00000263092::3 ENST00000574752::3 ENST00000576556::3 ENST00000571298::1
METTL16	METTL16_7971_0	23	17	2477797	2477819	minus	ACTTTCTATTGATATTCCAT TGG	ACTTTCTATTGATATTCCAT	ENSG00000127804::METTL16	_ENST00000263092_ENST00000571669_ENST00000577148_ENST00000574752_ENST00000576556_ENST00000571298_ENST00000576976	ENST00000577148::2 ENST00000576976::3 ENST00000571669::2 ENST00000571298::1 ENST00000576556::3 ENST00000574752::3 ENST00000263092::3
MMP26	MMP26_7567_0	23	11	4803466	4803488	minus	GAACCAAACAGATCGGGGAC AGG	GAACCAAACAGATCGGGGAC	ENSG00000279270::OR52R1_ENSG00000167346::MMP26_ENSG00000176937::OR52R1	_ENST00000356069_ENST00000624978_ENST00000624198	ENST00000356069::1 ENST00000624198::1 ENST00000624978::1
MMP26	MMP26_4750_0	23	11	4768993	4769015	plus	GCAGACTGAGCATAGCCTTG CGG	GCAGACTGAGCATAGCCTTG	ENSG00000188069::OR51F1_ENSG00000280021::OR51F1_ENSG00000167346::MMP26	_ENST00000343430_ENST00000624103_ENST00000380383	ENST00000343430::1 ENST00000380383::1 ENST00000624103::1
MMP26	MMP26_7566_0	23	11	4803465	4803487	minus	AACCAAACAGATCGGGGACA GGG	AACCAAACAGATCGGGGACA	ENSG00000167346::MMP26_ENSG00000176937::OR52R1_ENSG00000279270::OR52R1	_ENST00000356069_ENST00000624978_ENST00000624198	ENST00000624198::1 ENST00000624978::1 ENST00000356069::1
MMS22L	MMS22L_9389_0	23	6	97282313	97282335	minus	TCTGCAGCGGAGCCCTTAAG CGG	TCTGCAGCGGAGCCCTTAAG	ENSG00000146263::MMS22L	_ENST00000275053_ENST00000509383_ENST00000369251_ENST00000508976_ENST00000496119_ENST00000508820	ENST00000496119::2 ENST00000369251::1 ENST00000275053::2 ENST00000509383::2 ENST00000508820::2 ENST00000508976::1
MMS22L	MMS22L_9395_0	23	6	97282365	97282387	minus	TGTGCTGTTGACAACAGAGG AGG	TGTGCTGTTGACAACAGAGG	ENSG00000146263::MMS22L	_ENST00000275053_ENST00000509383_ENST00000369251_ENST00000508976_ENST00000496119_ENST00000508820	ENST00000275053::2 ENST00000496119::2 ENST00000509383::2 ENST00000369251::1 ENST00000508976::1 ENST00000508820::2
MMS22L	MMS22L_9396_0	23	6	97282368	97282390	minus	TCTTGTGCTGTTGACAACAG AGG	TCTTGTGCTGTTGACAACAG	ENSG00000146263::MMS22L	_ENST00000275053_ENST00000509383_ENST00000369251_ENST00000508976_ENST00000496119_ENST00000508820	ENST00000508820::2 ENST00000508976::1 ENST00000496119::2 ENST00000509383::2 ENST00000369251::1 ENST00000275053::2
MOGAT3	MOGAT3_42_6012	23	7	101200733	101200755	minus	CTCTTCATGGGTGAGAGCTG GGG	CTCTTCATGGGTGAGAGCTG	ENSG00000106384::MOGAT3	_ENST00000440203_ENST00000223114_ENST00000379423	ENST00000379423::1 ENST00000223114::1 ENST00000440203::1
MOGAT3	MOGAT3_49_6012	23	7	101200781	101200803	minus	AAGCAGCATCTAGAAGCAGT GGG	AAGCAGCATCTAGAAGCAGT	ENSG00000106384::MOGAT3	_ENST00000440203_ENST00000223114_ENST00000379423	ENST00000223114::1 ENST00000440203::1 ENST00000379423::1
MOGAT3	MOGAT3_46_6012	23	7	101200746	101200768	minus	TGTGCTCACTTTCCTCTTCA TGG	TGTGCTCACTTTCCTCTTCA	ENSG00000106384::MOGAT3	_ENST00000440203_ENST00000223114_ENST00000379423	ENST00000379423::1 ENST00000223114::1 ENST00000440203::1
MORC1	MORC1_12353_0	23	3	109118005	109118027	plus	GGATGAAATCCAGACGCAGC TGG	GGATGAAATCCAGACGCAGC	ENSG00000114487::MORC1	_ENST00000232603_ENST00000483760	ENST00000483760::1 ENST00000232603::1
MORC1	MORC1_12352_0	23	3	109117984	109118006	plus	TCGGCACTCACGAGTTGGCG TGG	TCGGCACTCACGAGTTGGCG	ENSG00000114487::MORC1	_ENST00000232603_ENST00000483760	ENST00000232603::1 ENST00000483760::1
MORC1	MORC1_12349_0	23	3	109117978	109118000	minus	CAACTCGTGAGTGCCGAGGT GGG	CAACTCGTGAGTGCCGAGGT	ENSG00000114487::MORC1	_ENST00000232603_ENST00000483760	ENST00000232603::1 ENST00000483760::1
MRGPRX1	MRGPRX1_32_956	23	11	18934514	18934536	plus	GGATACTGATGAAGCTTAAC AGG	GGATACTGATGAAGCTTAAC	ENSG00000170255::MRGPRX1	_ENST00000302797_ENST00000526914	ENST00000302797::1 ENST00000526914::2
MRGPRX1	MRGPRX1_62_956	23	11	18934756	18934778	plus	GTGTCCAAGGTTGAGATGGT TGG	GTGTCCAAGGTTGAGATGGT	ENSG00000170255::MRGPRX1	_ENST00000302797_ENST00000526914	ENST00000526914::2 ENST00000302797::1
MRGPRX1	MRGPRX1_61_956	23	11	18934752	18934774	plus	TTCTGTGTCCAAGGTTGAGA TGG	TTCTGTGTCCAAGGTTGAGA	ENSG00000170255::MRGPRX1	_ENST00000302797_ENST00000526914	ENST00000302797::1 ENST00000526914::2
MRGPRX2	MRGPRX2_38_1032	23	11	19055436	19055458	minus	ATGCTTCCGTCAGGGCACCC CGG	ATGCTTCCGTCAGGGCACCC	ENSG00000183695::MRGPRX2	_ENST00000329773	ENST00000329773::2
MRGPRX2	MRGPRX2_39_1032	23	11	19055444	19055466	minus	AGTGAAGGATGCTTCCGTCA GGG	AGTGAAGGATGCTTCCGTCA	ENSG00000183695::MRGPRX2	_ENST00000329773	ENST00000329773::2
MRGPRX2	MRGPRX2_37_1032	23	11	19055430	19055452	plus	ACATCTCCGGGGTGCCCTGA CGG	ACATCTCCGGGGTGCCCTGA	ENSG00000183695::MRGPRX2	_ENST00000329773	ENST00000329773::2
MRPL45	MRPL45_2207_0	23	CHR_HSCHR17_7_CTG4	38119125	38119147	minus	CCAAGGTATGAAGTCGGTCA TGG	CCAAGGTATGAAGTCGGTCA	ENSG00000277936::MRPL45	_ENST00000621878_ENST00000613510	ENST00000613510::5 ENST00000621878::5
MRPL45	MRPL45_2692_0	23	CHR_HSCHR17_7_CTG4	38122919	38122941	plus	TTGCAGACGGTGATGATCCC TGG	TTGCAGACGGTGATGATCCC	ENSG00000277936::MRPL45	_ENST00000621878_ENST00000613510	ENST00000613510::7 ENST00000621878::8
MRPL45	MRPL45_92_0	23	CHR_HSCHR17_7_CTG4	38097692	38097714	minus	CAAGAGAACCCTTGAGGTAT GGG	CAAGAGAACCCTTGAGGTAT	ENSG00000277936::MRPL45	_ENST00000621878_ENST00000613510	ENST00000621878::1 ENST00000613510::1
MRPL46	MRPL46_735_0	23	15	88467357	88467379	minus	AGATGGCGGCGCCCGTAAGG CGG	AGATGGCGGCGCCCGTAAGG	ENSG00000173867::RP11-97O12.7_ENSG00000259494::MRPL46	_ENST00000560703_ENST00000312475_ENST00000558531	ENST00000560703::1 ENST00000558531::1 ENST00000312475::1
MRPL46	MRPL46_730_0	23	15	88467338	88467360	minus	GCGGACGCTGTTAGGGGTGG CGG	GCGGACGCTGTTAGGGGTGG	ENSG00000173867::RP11-97O12.7_ENSG00000259494::MRPL46	_ENST00000560703_ENST00000312475_ENST00000558531	ENST00000558531::1 ENST00000560703::1 ENST00000312475::1
MRPL46	MRPL46_706_0	23	15	88467200	88467222	plus	AGACTACAGGTGGCCGCTGC AGG	AGACTACAGGTGGCCGCTGC	ENSG00000259494::MRPL46_ENSG00000173867::RP11-97O12.7	_ENST00000560703_ENST00000312475_ENST00000558531	ENST00000558531::1 ENST00000560703::1 ENST00000312475::1
MRPL4	MRPL4_155_0	23	19	10252281	10252303	plus	CGGGCCTGGCTTCGGCCTAC CGG	CGGGCCTGGCTTCGGCCTAC	ENSG00000266978::CTD-2369P2.5_ENSG00000105364::MRPL4	_ENST00000253099_ENST00000592514_ENST00000590150_ENST00000590669_ENST00000307422_ENST00000591054_ENST00000393733_ENST00000588502_ENST00000592071_ENST00000592893	ENST00000590150::1 ENST00000592514::2 ENST00000588502::1 ENST00000253099::1 ENST00000590669::1 ENST00000307422::2 ENST00000591054::2 ENST00000592893::3 ENST00000592071::1 ENST00000393733::1
MRPL4	MRPL4_154_0	23	19	10252261	10252283	plus	AGTTCGTCCGGGCCGGGGCG CGG	AGTTCGTCCGGGCCGGGGCG	ENSG00000105364::MRPL4_ENSG00000266978::CTD-2369P2.5	_ENST00000253099_ENST00000592514_ENST00000590150_ENST00000590669_ENST00000307422_ENST00000591054_ENST00000393733_ENST00000588502_ENST00000592071_ENST00000592893	ENST00000588502::1 ENST00000590150::1 ENST00000592514::2 ENST00000592071::1 ENST00000393733::1 ENST00000253099::1 ENST00000590669::1 ENST00000591054::2 ENST00000307422::2 ENST00000592893::3
MRPL4	MRPL4_157_0	23	19	10252289	10252311	plus	GCTTCGGCCTACCGGCAGCC AGG	GCTTCGGCCTACCGGCAGCC	ENSG00000266978::CTD-2369P2.5_ENSG00000105364::MRPL4	_ENST00000253099_ENST00000592514_ENST00000590150_ENST00000590669_ENST00000307422_ENST00000591054_ENST00000393733_ENST00000588502_ENST00000592071_ENST00000592893_ENST00000588963	ENST00000590150::1 ENST00000592514::2 ENST00000588963::1 ENST00000588502::1 ENST00000253099::1 ENST00000590669::1 ENST00000591054::2 ENST00000307422::2 ENST00000592893::3 ENST00000592071::1 ENST00000393733::1
MRPS14	MRPS14_1122_0	23	1	175023358	175023380	minus	TGCGGACGTTCAAGCAGGTC AGG	TGCGGACGTTCAAGCAGGTC	ENSG00000120333::MRPS14	_ENST00000476371_ENST00000367677	ENST00000367677::1 ENST00000476371::1
MRPS14	MRPS14_1125_0	23	1	175023379	175023401	plus	CAGCAGCGAGCCCAGCATGA AGG	CAGCAGCGAGCCCAGCATGA	ENSG00000120333::MRPS14	_ENST00000476371_ENST00000367677	ENST00000476371::1 ENST00000367677::1
MRPS14	MRPS14_1123_0	23	1	175023363	175023385	minus	GCTGCTGCGGACGTTCAAGC AGG	GCTGCTGCGGACGTTCAAGC	ENSG00000120333::MRPS14	_ENST00000476371_ENST00000367677	ENST00000367677::1 ENST00000476371::1
MRPS24	MRPS24_85_3095	23	7	43869457	43869479	minus	GCAGCGGGTTGCTGGGGCCA CGG	GCAGCGGGTTGCTGGGGCCA	ENSG00000062582::MRPS24_ENSG00000270617::URGCP-MRPS24	_ENST00000418740_ENST00000317534_ENST00000414932	ENST00000418740::1 ENST00000414932::1 ENST00000317534::1
MRPS24	MRPS24_87_3095	23	7	43869464	43869486	minus	TCCGTGTGCAGCGGGTTGCT GGG	TCCGTGTGCAGCGGGTTGCT	ENSG00000062582::MRPS24_ENSG00000270617::URGCP-MRPS24	_ENST00000418740_ENST00000317534_ENST00000414932	ENST00000317534::1 ENST00000414932::1 ENST00000418740::1
MRPS24	MRPS24_84_3095	23	7	43869456	43869478	minus	CAGCGGGTTGCTGGGGCCAC GGG	CAGCGGGTTGCTGGGGCCAC	ENSG00000062582::MRPS24_ENSG00000270617::URGCP-MRPS24	_ENST00000418740_ENST00000317534_ENST00000414932	ENST00000317534::1 ENST00000414932::1 ENST00000418740::1
MS4A10	MS4A10_831_0	23	11	60790323	60790345	minus	CTGCTTTCATTGATGCTGGA TGG	CTGCTTTCATTGATGCTGGA	ENSG00000172689::MS4A10	_ENST00000308287	ENST00000308287::2
MS4A10	MS4A10_841_0	23	11	60790370	60790392	plus	GTGCTAGGGGGCTCCCATCA TGG	GTGCTAGGGGGCTCCCATCA	ENSG00000172689::MS4A10	_ENST00000308287	ENST00000308287::2
MS4A10	MS4A10_836_0	23	11	60790357	60790379	plus	ATTCCCAGCCGTTGTGCTAG GGG	ATTCCCAGCCGTTGTGCTAG	ENSG00000172689::MS4A10	_ENST00000308287	ENST00000308287::2
MS4A13	MS4A13_240_0	23	11	60518104	60518126	plus	TTTCATGTGGTACTTTCTAT TGG	TTTCATGTGGTACTTTCTAT	ENSG00000204979::MS4A13	_ENST00000378186_ENST00000437058_ENST00000378185_ENST00000527948	ENST00000437058::3 ENST00000527948::2 ENST00000378186::3 ENST00000378185::3
MS4A13	MS4A13_237_0	23	11	60518069	60518091	plus	CAGACTATCCAGATTATGAT TGG	CAGACTATCCAGATTATGAT	ENSG00000204979::MS4A13	_ENST00000378186_ENST00000437058_ENST00000378185_ENST00000527948	ENST00000378185::3 ENST00000378186::3 ENST00000437058::3 ENST00000527948::2
MS4A13	MS4A13_238_0	23	11	60518077	60518099	minus	GAAAGATGCCAATCATAATC TGG	GAAAGATGCCAATCATAATC	ENSG00000204979::MS4A13	_ENST00000378186_ENST00000437058_ENST00000378185_ENST00000527948	ENST00000378185::3 ENST00000437058::3 ENST00000527948::2 ENST00000378186::3
MS4A5	MS4A5_76_0	23	11	60429763	60429785	minus	GCTTTGAGTTGAAAAGGTCG TGG	GCTTTGAGTTGAAAAGGTCG	ENSG00000166930::MS4A5	_ENST00000300190_ENST00000534071_ENST00000533885_ENST00000531403_ENST00000528905_ENST00000528093	ENST00000528905::1 ENST00000528093::1 ENST00000534071::1 ENST00000533885::1 ENST00000531403::1 ENST00000300190::1
MS4A5	MS4A5_67_0	23	11	60429664	60429686	minus	GCTTGAATCCATGATGGTGT CGG	GCTTGAATCCATGATGGTGT	ENSG00000166930::MS4A5	_ENST00000300190_ENST00000534071_ENST00000533885_ENST00000531403	ENST00000533885::1 ENST00000531403::1 ENST00000300190::1 ENST00000534071::1
MS4A5	MS4A5_71_0	23	11	60429689	60429711	plus	CGCACACAGTCCGGTGTTTC TGG	CGCACACAGTCCGGTGTTTC	ENSG00000166930::MS4A5	_ENST00000300190_ENST00000534071_ENST00000533885_ENST00000531403	ENST00000534071::1 ENST00000533885::1 ENST00000531403::1 ENST00000300190::1
MSGN1	MSGN1_4_534	23	2	17816548	17816570	minus	AGGAGCCCAAGCCATCCTCG AGG	AGGAGCCCAAGCCATCCTCG	ENSG00000151379::MSGN1	_ENST00000281047	ENST00000281047::1
MSGN1	MSGN1_2_534	23	2	17816542	17816564	minus	CCAAGCCATCCTCGAGGCTG AGG	CCAAGCCATCCTCGAGGCTG	ENSG00000151379::MSGN1	_ENST00000281047	ENST00000281047::1
MSGN1	MSGN1_0_534	23	2	17816533	17816555	plus	CGAGACTTTCCTCAGCCTCG AGG	CGAGACTTTCCTCAGCCTCG	ENSG00000151379::MSGN1	_ENST00000281047	ENST00000281047::1
MUC17	MUC17_115_0	23	7	101020145	101020167	minus	AGACACAGCGCCATGGTCCC TGG	AGACACAGCGCCATGGTCCC	ENSG00000169876::MUC17	_ENST00000306151_ENST00000379439	ENST00000379439::1 ENST00000306151::1
MUC17	MUC17_112_0	23	7	101020133	101020155	minus	ATGGTCCCTGGCCTTGGCAT CGG	ATGGTCCCTGGCCTTGGCAT	ENSG00000169876::MUC17	_ENST00000306151_ENST00000379439	ENST00000379439::1 ENST00000306151::1
MUC17	MUC17_111_0	23	7	101020128	101020150	plus	GAGCTCCGATGCCAAGGCCA GGG	GAGCTCCGATGCCAAGGCCA	ENSG00000169876::MUC17	_ENST00000306151_ENST00000379439	ENST00000379439::1 ENST00000306151::1
MVK	MVK_85_0	23	12	109573365	109573387	minus	TTCCAGAGCCGCGGCCCTCA GGG	TTCCAGAGCCGCGGCCCTCA	ENSG00000139428::MMAB_ENSG00000110921::MVK	_ENST00000546277_ENST00000539335_ENST00000535044_ENST00000545712_ENST00000540016_ENST00000537496_ENST00000544051_ENST00000420167_ENST00000541763_ENST00000542390_ENST00000503497_ENST00000536760_ENST00000537236	ENST00000535044::1 ENST00000539335::1 ENST00000537236::1 ENST00000420167::1 ENST00000537496::1 ENST00000545712::1 ENST00000544051::1 ENST00000540016::1 ENST00000541763::1 ENST00000503497::1 ENST00000546277::1 ENST00000536760::1 ENST00000542390::1
MVK	MVK_75_0	23	12	109573335	109573357	minus	GACGGGGACAGGTGAGTGGC TGG	GACGGGGACAGGTGAGTGGC	ENSG00000139428::MMAB_ENSG00000110921::MVK	_ENST00000546277_ENST00000539335_ENST00000535044_ENST00000545712_ENST00000540016_ENST00000537496_ENST00000544051_ENST00000420167_ENST00000541763_ENST00000542390_ENST00000503497_ENST00000536760_ENST00000537236	ENST00000535044::1 ENST00000537236::1 ENST00000539335::1 ENST00000537496::1 ENST00000420167::1 ENST00000545712::1 ENST00000544051::1 ENST00000540016::1 ENST00000541763::1 ENST00000503497::1 ENST00000546277::1 ENST00000542390::1 ENST00000536760::1
MVK	MVK_93_0	23	12	109573388	109573410	plus	ACGGGGATACAGGAGCCTGG CGG	ACGGGGATACAGGAGCCTGG	ENSG00000139428::MMAB_ENSG00000110921::MVK	_ENST00000546277_ENST00000539335_ENST00000535044_ENST00000545712_ENST00000540016_ENST00000537496_ENST00000544051_ENST00000420167_ENST00000541763_ENST00000542390_ENST00000503497_ENST00000536760_ENST00000537236	ENST00000544051::1 ENST00000540016::1 ENST00000537496::1 ENST00000420167::1 ENST00000545712::1 ENST00000546277::1 ENST00000536760::1 ENST00000542390::1 ENST00000503497::1 ENST00000541763::1 ENST00000535044::1 ENST00000539335::1 ENST00000537236::1
MYBBP1A	MYBBP1A_3187_0	23	17	4555126	4555148	minus	GTATCTGCGTGGCAGGCCGA AGG	GTATCTGCGTGGCAGGCCGA	ENSG00000132382::MYBBP1A	_ENST00000381556_ENST00000254718_ENST00000570986	ENST00000570986::1 ENST00000254718::1 ENST00000381556::1
MYBBP1A	MYBBP1A_3212_0	23	17	4555287	4555309	minus	CCCGCCCAGCCGATGTCGCC TGG	CCCGCCCAGCCGATGTCGCC	ENSG00000132382::MYBBP1A	_ENST00000381556_ENST00000254718_ENST00000570986	ENST00000381556::1 ENST00000254718::1 ENST00000570986::1
MYBBP1A	MYBBP1A_3197_0	23	17	4555205	4555227	minus	GCGAGTTCTTGGACTTCTTC TGG	GCGAGTTCTTGGACTTCTTC	ENSG00000132382::MYBBP1A	_ENST00000381556_ENST00000254718_ENST00000570986	ENST00000254718::1 ENST00000570986::1 ENST00000381556::1
MYBPC3	MYBPC3_3962_0	23	11	47352612	47352634	minus	GGAAGAAGCCAGGTAGCTTT AGG	GGAAGAAGCCAGGTAGCTTT	ENSG00000134571::MYBPC3	_ENST00000399249_ENST00000545968_ENST00000256993_ENST00000544791	ENST00000399249::1 ENST00000545968::1 ENST00000256993::1 ENST00000544791::1
MYBPC3	MYBPC3_3959_0	23	11	47352605	47352627	minus	GCCAGGTAGCTTTAGGACTG GGG	GCCAGGTAGCTTTAGGACTG	ENSG00000134571::MYBPC3	_ENST00000399249_ENST00000545968_ENST00000256993_ENST00000544791	ENST00000544791::1 ENST00000256993::1 ENST00000545968::1 ENST00000399249::1
MYBPC3	MYBPC3_3963_0	23	11	47352616	47352638	plus	AAGCTACCTGGCTTCTTCCC CGG	AAGCTACCTGGCTTCTTCCC	ENSG00000134571::MYBPC3	_ENST00000399249_ENST00000545968_ENST00000256993_ENST00000544791	ENST00000399249::1 ENST00000545968::1 ENST00000256993::1 ENST00000544791::1
MYC	MYC_72_3000	23	8	127738295	127738317	plus	CTATGACCTCGACTACGACT CGG	CTATGACCTCGACTACGACT	ENSG00000136997::MYC	_ENST00000259523_ENST00000613283_ENST00000621592_ENST00000377970_ENST00000517291_ENST00000524013_ENST00000520751	ENST00000613283::2 ENST00000259523::2 ENST00000621592::2 ENST00000517291::3 ENST00000377970::2 ENST00000524013::2 ENST00000520751::2
MYC	MYC_71_3000	23	8	127738285	127738307	minus	GTCGAGGTCATAGTTCCTGT TGG	GTCGAGGTCATAGTTCCTGT	ENSG00000136997::MYC	_ENST00000259523_ENST00000613283_ENST00000621592_ENST00000377970_ENST00000517291_ENST00000524013_ENST00000520751	ENST00000259523::2 ENST00000613283::2 ENST00000520751::2 ENST00000517291::3 ENST00000524013::2 ENST00000621592::2 ENST00000377970::2
MYC	MYC_76_3000	23	8	127738325	127738347	plus	GTATTTCTACTGCGACGAGG AGG	GTATTTCTACTGCGACGAGG	ENSG00000136997::MYC	_ENST00000259523_ENST00000613283_ENST00000621592_ENST00000377970_ENST00000517291_ENST00000524013_ENST00000520751	ENST00000524013::2 ENST00000517291::3 ENST00000621592::2 ENST00000377970::2 ENST00000520751::2 ENST00000613283::2 ENST00000259523::2
MYF5	MYF5_85_537	23	12	80717419	80717441	minus	ATTCCTGAGGATCTCCACCT TGG	ATTCCTGAGGATCTCCACCT	ENSG00000111049::MYF5	_ENST00000228644	ENST00000228644::1
MYF5	MYF5_3_1074	23	12	80717508	80717530	minus	GGCTCCGAGCAGCTCTGTCC CGG	GGCTCCGAGCAGCTCTGTCC	ENSG00000111049::MYF5	_ENST00000228644	ENST00000228644::1
MYF5	MYF5_8_1074	23	12	80717538	80717560	minus	CCATCAGAGCAGTTGGAGGT GGG	CCATCAGAGCAGTTGGAGGT	ENSG00000111049::MYF5	_ENST00000228644	ENST00000228644::1
NAMPT	NAMPT_2566_0	23	7	106284819	106284841	plus	GAGCTTTACCTTGTAGGAGT CGG	GAGCTTTACCTTGTAGGAGT	ENSG00000105835::NAMPT	_ENST00000354289_ENST00000222553_ENST00000441045_ENST00000491027_ENST00000393618_ENST00000489358_ENST00000486949_ENST00000424768_ENST00000417537_ENST00000489732	ENST00000441045::1 ENST00000491027::1 ENST00000417537::2 ENST00000489358::1 ENST00000486949::1 ENST00000222553::1 ENST00000424768::2 ENST00000489732::1 ENST00000393618::1 ENST00000354289::1
NAMPT	NAMPT_2561_0	23	7	106284810	106284832	minus	ACAAGGTAAAGCTCGGGGCC CGG	ACAAGGTAAAGCTCGGGGCC	ENSG00000105835::NAMPT	_ENST00000354289_ENST00000222553_ENST00000441045_ENST00000491027_ENST00000393618_ENST00000489358_ENST00000486949_ENST00000424768_ENST00000417537_ENST00000489732	ENST00000441045::1 ENST00000417537::2 ENST00000491027::1 ENST00000489358::1 ENST00000222553::1 ENST00000486949::1 ENST00000489732::1 ENST00000424768::2 ENST00000393618::1 ENST00000354289::1
NAMPT	NAMPT_2564_0	23	7	106284816	106284838	minus	ACTCCTACAAGGTAAAGCTC GGG	ACTCCTACAAGGTAAAGCTC	ENSG00000105835::NAMPT	_ENST00000354289_ENST00000222553_ENST00000441045_ENST00000491027_ENST00000393618_ENST00000489358_ENST00000486949_ENST00000424768_ENST00000417537_ENST00000489732	ENST00000441045::1 ENST00000417537::2 ENST00000491027::1 ENST00000489358::1 ENST00000222553::1 ENST00000486949::1 ENST00000354289::1 ENST00000489732::1 ENST00000424768::2 ENST00000393618::1
NANOGNB	NANOGNB_46_0	23	12	7765278	7765300	plus	ACTCCTCAATGCACCGGGCG CGG	ACTCCTCAATGCACCGGGCG	ENSG00000205857::NANOGNB	_ENST00000382119	ENST00000382119::1
NANOGNB	NANOGNB_44_0	23	12	7765272	7765294	plus	TTTAAAACTCCTCAATGCAC CGG	TTTAAAACTCCTCAATGCAC	ENSG00000205857::NANOGNB	_ENST00000382119	ENST00000382119::1
NANOGNB	NANOGNB_561_0	23	12	7770213	7770235	plus	ATCCCTCATGCATACTCTCT GGG	ATCCCTCATGCATACTCTCT	ENSG00000205857::NANOGNB	_ENST00000382119	ENST00000382119::2
NAPA	NAPA_4777_0	23	19	47514922	47514944	minus	CGCCATGGACAATTCCGGGA AGG	CGCCATGGACAATTCCGGGA	ENSG00000105402::NAPA	_ENST00000263354_ENST00000595227_ENST00000594001_ENST00000593761_ENST00000601208_ENST00000594740_ENST00000602174_ENST00000602082_ENST00000595826_ENST00000597274_ENST00000593785_ENST00000597160	ENST00000602174::1 ENST00000595826::1 ENST00000263354::1 ENST00000602082::1 ENST00000593785::1 ENST00000594740::1 ENST00000593761::1 ENST00000597160::1 ENST00000597274::1 ENST00000601208::1 ENST00000595227::1 ENST00000594001::1
NAPA	NAPA_4776_0	23	19	47514920	47514942	plus	TTCCTTCCCGGAATTGTCCA TGG	TTCCTTCCCGGAATTGTCCA	ENSG00000105402::NAPA	_ENST00000263354_ENST00000595227_ENST00000594001_ENST00000593761_ENST00000601208_ENST00000594740_ENST00000602174_ENST00000602082_ENST00000595826_ENST00000597274_ENST00000593785_ENST00000597160	ENST00000594001::1 ENST00000595227::1 ENST00000597274::1 ENST00000601208::1 ENST00000593761::1 ENST00000597160::1 ENST00000602082::1 ENST00000593785::1 ENST00000594740::1 ENST00000602174::1 ENST00000595826::1 ENST00000263354::1
NAPA	NAPA_4767_0	23	19	47514852	47514874	minus	AACTCGCAGTCCTTCTTCTC TGG	AACTCGCAGTCCTTCTTCTC	ENSG00000105402::NAPA	_ENST00000263354_ENST00000595227_ENST00000594001_ENST00000593761_ENST00000601208_ENST00000594740_ENST00000602174_ENST00000602082_ENST00000595826_ENST00000597274_ENST00000593785_ENST00000597160	ENST00000594001::1 ENST00000595227::1 ENST00000594740::1 ENST00000602082::1 ENST00000593785::1 ENST00000263354::1 ENST00000602174::1 ENST00000595826::1 ENST00000601208::1 ENST00000597274::1 ENST00000597160::1 ENST00000593761::1
NARFL	NARFL_2204_0	23	16	740964	740986	minus	CATGGCGTCGCCCTTCAGCG GGG	CATGGCGTCGCCCTTCAGCG	ENSG00000102854::MSLN_ENSG00000103245::NARFL	_ENST00000565425_ENST00000251588_ENST00000565065_ENST00000565341_ENST00000562752_ENST00000570066_ENST00000570289_ENST00000567455_ENST00000567172_ENST00000565693	ENST00000565425::1 ENST00000251588::1 ENST00000567455::1 ENST00000565341::1 ENST00000567172::1 ENST00000570289::1 ENST00000565065::1 ENST00000562752::1 ENST00000565693::1 ENST00000570066::1
NARFL	NARFL_2198_0	23	16	740929	740951	minus	CGGACCTGGATGACTTCATC GGG	CGGACCTGGATGACTTCATC	ENSG00000102854::MSLN_ENSG00000103245::NARFL	_ENST00000565425_ENST00000251588_ENST00000565065_ENST00000565341_ENST00000562752_ENST00000570066_ENST00000570289_ENST00000567455_ENST00000567172_ENST00000565693	ENST00000565425::1 ENST00000570289::1 ENST00000565065::1 ENST00000562752::1 ENST00000565693::1 ENST00000570066::1 ENST00000251588::1 ENST00000567455::1 ENST00000567172::1 ENST00000565341::1
NARFL	NARFL_2203_0	23	16	740954	740976	plus	AGCTGCAGCGCCCCGCTGAA GGG	AGCTGCAGCGCCCCGCTGAA	ENSG00000103245::NARFL_ENSG00000102854::MSLN	_ENST00000565425_ENST00000251588_ENST00000565065_ENST00000565341_ENST00000562752_ENST00000570066_ENST00000570289_ENST00000567455_ENST00000567172_ENST00000565693	ENST00000565341::1 ENST00000567455::1 ENST00000567172::1 ENST00000251588::1 ENST00000565065::1 ENST00000565693::1 ENST00000562752::1 ENST00000570066::1 ENST00000570289::1 ENST00000565425::1
NARS	NARS_1955_0	23	18	57620568	57620590	minus	ACCATTTAAAACAGGTCTAA AGG	ACCATTTAAAACAGGTCTAA	ENSG00000134440::NARS	_ENST00000256854_ENST00000540592_ENST00000586807_ENST00000587194_ENST00000591599_ENST00000590123_ENST00000587366	ENST00000586807::2 ENST00000540592::2 ENST00000587194::2 ENST00000256854::2 ENST00000591599::2 ENST00000587366::2 ENST00000590123::2
NARS	NARS_1962_0	23	18	57620610	57620632	minus	CCGAGAGGGAAGCGATGCCA CGG	CCGAGAGGGAAGCGATGCCA	ENSG00000134440::NARS	_ENST00000256854_ENST00000540592_ENST00000586807_ENST00000587194_ENST00000591599_ENST00000590123_ENST00000587366	ENST00000540592::2 ENST00000586807::2 ENST00000256854::2 ENST00000591599::2 ENST00000590123::2 ENST00000587366::2 ENST00000587194::2
NARS	NARS_1961_0	23	18	57620609	57620631	minus	CGAGAGGGAAGCGATGCCAC GGG	CGAGAGGGAAGCGATGCCAC	ENSG00000134440::NARS	_ENST00000256854_ENST00000540592_ENST00000586807_ENST00000587194_ENST00000591599_ENST00000590123_ENST00000587366	ENST00000540592::2 ENST00000586807::2 ENST00000256854::2 ENST00000591599::2 ENST00000587366::2 ENST00000590123::2 ENST00000587194::2
NAT10	NAT10_375_0	23	11	34108253	34108275	plus	ATCCGGATTCTCATTGAGAA TGG	ATCCGGATTCTCATTGAGAA	ENSG00000135372::NAT10	_ENST00000257829_ENST00000527971_ENST00000531723_ENST00000532503_ENST00000529523	ENST00000529523::2 ENST00000532503::3 ENST00000527971::1 ENST00000531723::3 ENST00000257829::2
NAT10	NAT10_371_0	23	11	34108222	34108244	plus	CACCATGCATCGGAAAAAGG TGG	CACCATGCATCGGAAAAAGG	ENSG00000135372::NAT10	_ENST00000257829_ENST00000527971_ENST00000531723_ENST00000532503_ENST00000529523	ENST00000532503::3 ENST00000529523::2 ENST00000257829::2 ENST00000531723::3 ENST00000527971::1
NAT10	NAT10_374_0	23	11	34108249	34108271	minus	TCTCAATGAGAATCCGGATT CGG	TCTCAATGAGAATCCGGATT	ENSG00000135372::NAT10	_ENST00000257829_ENST00000527971_ENST00000531723_ENST00000532503_ENST00000529523	ENST00000532503::3 ENST00000529523::2 ENST00000257829::2 ENST00000531723::3 ENST00000527971::1
NCBP2	NCBP2_759_0	23	3	196942422	196942444	plus	TCACCCGGAAGTGCTGGTCC CGG	TCACCCGGAAGTGCTGGTCC	ENSG00000114503::NCBP2_ENSG00000225578::NCBP2-AS1	_ENST00000452404_ENST00000482976_ENST00000428425_ENST00000463783_ENST00000447775_ENST00000321256_ENST00000427641_ENST00000468923	ENST00000482976::1 ENST00000452404::1 ENST00000428425::1 ENST00000447775::3 ENST00000463783::1 ENST00000321256::1 ENST00000427641::1 ENST00000468923::1
NCBP2	NCBP2_757_0	23	3	196942419	196942441	minus	GGACCAGCACTTCCGGGTGA GGG	GGACCAGCACTTCCGGGTGA	ENSG00000225578::NCBP2-AS1_ENSG00000114503::NCBP2	_ENST00000452404_ENST00000482976_ENST00000428425_ENST00000463783_ENST00000447775_ENST00000321256_ENST00000427641_ENST00000468923	ENST00000427641::1 ENST00000468923::1 ENST00000463783::1 ENST00000321256::1 ENST00000452404::1 ENST00000447775::3 ENST00000428425::1 ENST00000482976::1
NCBP2	NCBP2_769_0	23	3	196942482	196942504	minus	TATGTCGGGTGGCCTCCTGA AGG	TATGTCGGGTGGCCTCCTGA	ENSG00000114503::NCBP2_ENSG00000225578::NCBP2-AS1	_ENST00000482976_ENST00000428425_ENST00000463783_ENST00000447775_ENST00000321256_ENST00000427641_ENST00000468923	ENST00000427641::1 ENST00000447775::3 ENST00000468923::1 ENST00000428425::1 ENST00000463783::1 ENST00000321256::1 ENST00000482976::1
NCR2	NCR2_152_0	23	6	41335873	41335895	minus	GTAGGGCTCGCCAGGCCATG TGG	GTAGGGCTCGCCAGGCCATG	ENSG00000096264::NCR2	_ENST00000373083_ENST00000373089_ENST00000373086	ENST00000373083::1 ENST00000373086::1 ENST00000373089::1
NCR2	NCR2_153_0	23	6	41335881	41335903	minus	CAGTGGGTGTAGGGCTCGCC AGG	CAGTGGGTGTAGGGCTCGCC	ENSG00000096264::NCR2	_ENST00000373083_ENST00000373089_ENST00000373086	ENST00000373083::1 ENST00000373086::1 ENST00000373089::1
NCR2	NCR2_194_0	23	6	41336083	41336105	minus	TTGGATTGTGCCTGAGAGCC TGG	TTGGATTGTGCCTGAGAGCC	ENSG00000096264::NCR2	_ENST00000373083_ENST00000373089_ENST00000373086	ENST00000373083::2 ENST00000373086::2 ENST00000373089::2
NDC80	NDC80_584_0	23	18	2577848	2577870	plus	GTGTATTCGACAACTCTGTG AGG	GTGTATTCGACAACTCTGTG	ENSG00000080986::NDC80	_ENST00000261597_ENST00000575515_ENST00000576274	ENST00000576274::1 ENST00000575515::5 ENST00000261597::4
NDC80	NDC80_236_0	23	18	2572989	2573011	plus	AAGCGCAGTTCAGTTTCCAG CGG	AAGCGCAGTTCAGTTTCCAG	ENSG00000080986::NDC80	_ENST00000261597_ENST00000575515	ENST00000575515::2 ENST00000261597::2
NDC80	NDC80_239_0	23	18	2573005	2573027	minus	GAGGCGGCCAGCACCACCGC TGG	GAGGCGGCCAGCACCACCGC	ENSG00000080986::NDC80	_ENST00000261597_ENST00000575515	ENST00000261597::2 ENST00000575515::2
NELFB	NELFB_185_0	23	9	137255499	137255521	plus	GGGCCTCGGCCATGTTCGCG GGG	GGGCCTCGGCCATGTTCGCG	ENSG00000188986::NELFB	_ENST00000343053	ENST00000343053::1
NELFB	NELFB_188_0	23	9	137255508	137255530	minus	GTCCTGCAGCCCCGCGAACA TGG	GTCCTGCAGCCCCGCGAACA	ENSG00000188986::NELFB	_ENST00000343053	ENST00000343053::1
NELFB	NELFB_193_0	23	9	137255530	137255552	minus	CCTCGCCGTTGGCCACGCCC AGG	CCTCGCCGTTGGCCACGCCC	ENSG00000188986::NELFB	_ENST00000343053	ENST00000343053::1
NEUROD6	NEUROD6_36_1899	23	7	31339248	31339270	plus	ATCAAACGGTAGTGTTAACA TGG	ATCAAACGGTAGTGTTAACA	ENSG00000164600::NEUROD6	_ENST00000297142_ENST00000611245	ENST00000611245::2 ENST00000297142::2
NEUROD6	NEUROD6_2_1266	23	7	31338281	31338303	plus	CATCTTGCATTGTGAGAGAT TGG	CATCTTGCATTGTGAGAGAT	ENSG00000164600::NEUROD6	_ENST00000611245_ENST00000297142	ENST00000611245::3 ENST00000297142::2
NEUROD6	NEUROD6_71_1266	23	7	31338697	31338719	minus	AACGCCAGGAGTTTCCTGAT GGG	AACGCCAGGAGTTTCCTGAT	ENSG00000164600::NEUROD6	_ENST00000297142_ENST00000611245	ENST00000297142::2 ENST00000611245::2
NEUROG1	NEUROG1_65_888	23	5	135534988	135535010	plus	GAATGAAACAGGGCGTTGTG TGG	GAATGAAACAGGGCGTTGTG	ENSG00000181965::NEUROG1	_ENST00000314744	ENST00000314744::1
NEUROG1	NEUROG1_61_888	23	5	135534966	135534988	plus	CTACAAAGGGCCTAGTGGTA AGG	CTACAAAGGGCCTAGTGGTA	ENSG00000181965::NEUROG1	_ENST00000314744	ENST00000314744::1
NEUROG1	NEUROG1_62_888	23	5	135534976	135534998	minus	CTGTTTCATTCCTTACCACT AGG	CTGTTTCATTCCTTACCACT	ENSG00000181965::NEUROG1	_ENST00000314744	ENST00000314744::1
NIP7	NIP7_61_0	23	16	69339417	69339439	plus	CATCGGGCCGCTCGCGCCAC TGG	CATCGGGCCGCTCGCGCCAC	ENSG00000213380::COG8_ENSG00000132603::NIP7_ENSG00000260371::RP11-343C2.9_ENSG00000259900::RP11-343C2.7	_ENST00000562595_ENST00000615447_ENST00000562081_ENST00000306875_ENST00000254940	ENST00000306875::1 ENST00000254940::1 ENST00000562595::1 ENST00000562081::1 ENST00000615447::1
NIP7	NIP7_62_0	23	16	69339418	69339440	plus	ATCGGGCCGCTCGCGCCACT GGG	ATCGGGCCGCTCGCGCCACT	ENSG00000213380::COG8_ENSG00000132603::NIP7_ENSG00000260371::RP11-343C2.9_ENSG00000259900::RP11-343C2.7	_ENST00000562595_ENST00000615447_ENST00000562081_ENST00000306875_ENST00000254940	ENST00000562081::1 ENST00000562595::1 ENST00000306875::1 ENST00000254940::1 ENST00000615447::1
NIP7	NIP7_60_0	23	16	69339414	69339436	minus	GTGGCGCGAGCGGCCCGATG TGG	GTGGCGCGAGCGGCCCGATG	ENSG00000213380::COG8_ENSG00000259900::RP11-343C2.7_ENSG00000260371::RP11-343C2.9_ENSG00000132603::NIP7	_ENST00000562595_ENST00000615447_ENST00000562081_ENST00000306875_ENST00000254940	ENST00000615447::1 ENST00000562595::1 ENST00000254940::1 ENST00000306875::1 ENST00000562081::1
NKX2-1	NKX2-1_24_3288	23	14	36519297	36519319	minus	GTCTGACATCTTGAGTCCCC TGG	GTCTGACATCTTGAGTCCCC	ENSG00000136352::NKX2-1_ENSG00000253563::NKX2-1-AS1_ENSG00000257520::RP11-896J10.3	_ENST00000498187_ENST00000354822_ENST00000518149_ENST00000522719_ENST00000521292	ENST00000522719::3 ENST00000498187::1 ENST00000518149::2 ENST00000354822::2 ENST00000521292::1
NKX2-1	NKX2-1_139_2466	23	14	36518970	36518992	plus	GGCGGCCTCACTTACTGGCG GGG	GGCGGCCTCACTTACTGGCG	ENSG00000136352::NKX2-1_ENSG00000257520::RP11-896J10.3	_ENST00000498187_ENST00000354822_ENST00000518149_ENST00000522719	ENST00000522719::3 ENST00000498187::1 ENST00000518149::2 ENST00000354822::2
NKX2-1	NKX2-1_156_2466	23	14	36519041	36519063	plus	TTCCTCATGGTGTCCTGGTA CGG	TTCCTCATGGTGTCCTGGTA	ENSG00000136352::NKX2-1_ENSG00000257520::RP11-896J10.3	_ENST00000498187_ENST00000354822_ENST00000518149_ENST00000522719	ENST00000498187::1 ENST00000522719::3 ENST00000518149::2 ENST00000354822::2
NKX2-2	NKX2-2_52_2865	23	20	21513649	21513671	plus	CTTTGTGTTGGTCAGCGACA TGG	CTTTGTGTTGGTCAGCGACA	ENSG00000125820::NKX2-2	_ENST00000377142	ENST00000377142::1
NKX2-2	NKX2-2_44_2865	23	20	21513597	21513619	minus	CCTGCCGGACACCAACGATG AGG	CCTGCCGGACACCAACGATG	ENSG00000125820::NKX2-2	_ENST00000377142	ENST00000377142::1
NKX2-2	NKX2-2_35_2865	23	20	21513558	21513580	minus	AGGTCCGGAGGAAGAGAACG AGG	AGGTCCGGAGGAAGAGAACG	ENSG00000125820::NKX2-2	_ENST00000377142	ENST00000377142::1
NLRP4	NLRP4_2275_0	23	19	55858696	55858718	plus	ACCAAGATACTTCTGAAGTA CGG	ACCAAGATACTTCTGAAGTA	ENSG00000160505::NLRP4	_ENST00000587891_ENST00000301295_ENST00000589437	ENST00000589437::1 ENST00000301295::3 ENST00000587891::1
NLRP4	NLRP4_2296_0	23	19	55858956	55858978	minus	GCTTTATCTCTTGGGACAGT TGG	GCTTTATCTCTTGGGACAGT	ENSG00000160505::NLRP4	_ENST00000587891_ENST00000301295_ENST00000589437	ENST00000301295::3 ENST00000587891::1 ENST00000589437::1
NLRP4	NLRP4_2306_0	23	19	55859013	55859035	plus	GCGTGGCAATCCTCAGGGAC AGG	GCGTGGCAATCCTCAGGGAC	ENSG00000160505::NLRP4	_ENST00000587891_ENST00000301295_ENST00000589437	ENST00000589437::1 ENST00000587891::1 ENST00000301295::3
NOC4L	NOC4L_198_0	23	12	132144953	132144975	plus	TCTGAGGAGATGGTCATGAC AGG	TCTGAGGAGATGGTCATGAC	ENSG00000184967::NOC4L	_ENST00000541954_ENST00000330579	ENST00000541954::1 ENST00000330579::2
NOC4L	NOC4L_196_0	23	12	132144950	132144972	minus	GTCATGACCATCTCCTCAGA GGG	GTCATGACCATCTCCTCAGA	ENSG00000184967::NOC4L	_ENST00000541954_ENST00000330579	ENST00000541954::1 ENST00000330579::2
NOC4L	NOC4L_197_0	23	12	132144951	132144973	minus	TGTCATGACCATCTCCTCAG AGG	TGTCATGACCATCTCCTCAG	ENSG00000184967::NOC4L	_ENST00000541954_ENST00000330579	ENST00000330579::2 ENST00000541954::1
NOL11	NOL11_111_0	23	17	67718067	67718089	plus	CAGGACAGTCATCCTCTATA AGG	CAGGACAGTCATCCTCTATA	ENSG00000130935::NOL11	_ENST00000253247_ENST00000581106_ENST00000581966_ENST00000581375	ENST00000581106::1 ENST00000581375::1 ENST00000581966::1 ENST00000253247::1
NOL11	NOL11_105_0	23	17	67718001	67718023	plus	GCCTGAAGGACTCCTAGGCG TGG	GCCTGAAGGACTCCTAGGCG	ENSG00000130935::NOL11	_ENST00000253247_ENST00000581106_ENST00000581966_ENST00000581375	ENST00000581966::1 ENST00000253247::1 ENST00000581375::1 ENST00000581106::1
NOL11	NOL11_309_0	23	17	67719766	67719788	plus	TGTTGTTGTACACGATAATA AGG	TGTTGTTGTACACGATAATA	ENSG00000130935::NOL11	_ENST00000253247_ENST00000584942_ENST00000581106_ENST00000581966_ENST00000581375	ENST00000253247::2 ENST00000581966::2 ENST00000584942::1 ENST00000581375::2 ENST00000581106::3
NOL6	NOL6_2124_0	23	9	33473823	33473845	minus	GTGATGGGGCCGGCGCCAGC TGG	GTGATGGGGCCGGCGCCAGC	ENSG00000165271::NOL6	_ENST00000297990_ENST00000353159_ENST00000379471_ENST00000464829	ENST00000297990::1 ENST00000353159::1 ENST00000379471::1 ENST00000464829::1
NOL6	NOL6_2123_0	23	9	33473814	33473836	plus	AGCTGCTCTCCAGCTGGCGC CGG	AGCTGCTCTCCAGCTGGCGC	ENSG00000165271::NOL6	_ENST00000297990_ENST00000353159_ENST00000379471_ENST00000464829	ENST00000297990::1 ENST00000353159::1 ENST00000379471::1 ENST00000464829::1
NOL6	NOL6_2120_0	23	9	33473788	33473810	minus	CGGAGCGACTGGAGAGCCAG AGG	CGGAGCGACTGGAGAGCCAG	ENSG00000165271::NOL6	_ENST00000297990_ENST00000353159_ENST00000379471_ENST00000464829	ENST00000297990::1 ENST00000379471::1 ENST00000353159::1 ENST00000464829::1
NOL9	NOL9_4000_0	23	1	6554356	6554378	minus	GGTGCGGTCGGCGGCGCCTA CGG	GGTGCGGTCGGCGGCGCCTA	ENSG00000162408::NOL9	_ENST00000377705_ENST00000464665	ENST00000377705::1 ENST00000464665::1
NOL9	NOL9_3947_0	23	1	6554102	6554124	minus	CTGCTGCCGGTCGAGCAGGT AGG	CTGCTGCCGGTCGAGCAGGT	ENSG00000162408::NOL9	_ENST00000377705_ENST00000464665	ENST00000464665::1 ENST00000377705::1
NOL9	NOL9_4025_0	23	1	6554471	6554493	minus	TCGGGACTGCTGCTAAAGCG GGG	TCGGGACTGCTGCTAAAGCG	ENSG00000162408::NOL9	_ENST00000377705_ENST00000464665	ENST00000377705::1 ENST00000464665::1
NOP16	NOP16_114_4310	23	5	176388426	176388448	minus	CGCCGCGGATCGAATGGTGA GGG	CGCCGCGGATCGAATGGTGA	ENSG00000048162::NOP16_ENSG00000175414::ARL10	_ENST00000503849_ENST00000504821_ENST00000502577_ENST00000503175_ENST00000619979_ENST00000621444_ENST00000614830_ENST00000613081_ENST00000616685_ENST00000618911_ENST00000502663_ENST00000509257_ENST00000510608	ENST00000616685::1 ENST00000502577::1 ENST00000502663::1 ENST00000509257::1 ENST00000503175::2 ENST00000504821::1 ENST00000503849::1 ENST00000621444::1 ENST00000618911::1 ENST00000614830::1 ENST00000619979::1 ENST00000510608::1 ENST00000613081::1
NOP16	NOP16_113_4310	23	5	176388425	176388447	minus	GCCGCGGATCGAATGGTGAG GGG	GCCGCGGATCGAATGGTGAG	ENSG00000175414::ARL10_ENSG00000048162::NOP16	_ENST00000503849_ENST00000504821_ENST00000502577_ENST00000503175_ENST00000619979_ENST00000621444_ENST00000614830_ENST00000613081_ENST00000616685_ENST00000618911_ENST00000502663_ENST00000509257_ENST00000510608	ENST00000621444::1 ENST00000503849::1 ENST00000614830::1 ENST00000618911::1 ENST00000619979::1 ENST00000510608::1 ENST00000613081::1 ENST00000502577::1 ENST00000616685::1 ENST00000502663::1 ENST00000509257::1 ENST00000503175::2 ENST00000504821::1
NOP16	NOP16_117_4310	23	5	176388441	176388463	minus	CTCGACGGAAGGCAGCGCCG CGG	CTCGACGGAAGGCAGCGCCG	ENSG00000175414::ARL10_ENSG00000048162::NOP16	_ENST00000503849_ENST00000504821_ENST00000502577_ENST00000503175_ENST00000619979_ENST00000621444_ENST00000614830_ENST00000613081_ENST00000616685_ENST00000618911_ENST00000502663_ENST00000509257_ENST00000510608	ENST00000614830::1 ENST00000618911::1 ENST00000621444::1 ENST00000503849::1 ENST00000510608::1 ENST00000613081::1 ENST00000619979::1 ENST00000502663::1 ENST00000616685::1 ENST00000502577::1 ENST00000504821::1 ENST00000509257::1 ENST00000503175::2
NOX3	NOX3_5489_0	23	6	155455741	155455763	plus	AATGATACTTACTACTAATA TGG	AATGATACTTACTACTAATA	ENSG00000074771::NOX3	_ENST00000159060	ENST00000159060::1
NOX3	NOX3_5468_0	23	6	155455079	155455101	minus	TGTTTATTGACACGTTCTAC TGG	TGTTTATTGACACGTTCTAC	ENSG00000074771::NOX3	_ENST00000159060	ENST00000159060::2
NOX3	NOX3_5465_0	23	6	155455036	155455058	minus	CCATTACACACGAGTTATTT TGG	CCATTACACACGAGTTATTT	ENSG00000074771::NOX3	_ENST00000159060	ENST00000159060::2
NPHS2	NPHS2_2355_0	23	1	179575577	179575599	plus	TGCTGAATCCGTACCTTCCT CGG	TGCTGAATCCGTACCTTCCT	ENSG00000116218::NPHS2	_ENST00000367615_ENST00000367616	ENST00000367616::1 ENST00000367615::1
NPHS2	NPHS2_2368_0	23	1	179575636	179575658	minus	GGTCCGAGGCTCCGGCGAGG AGG	GGTCCGAGGCTCCGGCGAGG	ENSG00000116218::NPHS2	_ENST00000367615_ENST00000367616	ENST00000367615::1 ENST00000367616::1
NPHS2	NPHS2_2369_0	23	1	179575639	179575661	minus	TGAGGTCCGAGGCTCCGGCG AGG	TGAGGTCCGAGGCTCCGGCG	ENSG00000116218::NPHS2	_ENST00000367615_ENST00000367616	ENST00000367616::1 ENST00000367615::1
NPVF	NPVF_14_2808	23	7	25227007	25227029	minus	TAGCCTAGAGGATACCCAAA AGG	TAGCCTAGAGGATACCCAAA	ENSG00000105954::NPVF	_ENST00000222674	ENST00000222674::2
NPVF	NPVF_3_2808	23	7	25226887	25226909	minus	GCCAACTTGCCATTGAGATT TGG	GCCAACTTGCCATTGAGATT	ENSG00000105954::NPVF	_ENST00000222674	ENST00000222674::2
NPVF	NPVF_40_2106	23	7	25226655	25226677	plus	TTCTTGGTGCTGGCAGGTCA TGG	TTCTTGGTGCTGGCAGGTCA	ENSG00000105954::NPVF	_ENST00000222674	ENST00000222674::2
NR2E1	NR2E1_1031_0	23	6	108171514	108171536	plus	TACGGGGTCTACGCCTGCGA CGG	TACGGGGTCTACGCCTGCGA	ENSG00000112333::NR2E1	_ENST00000368986_ENST00000368983_ENST00000426403	ENST00000368983::2 ENST00000368986::2 ENST00000426403::2
NR2E1	NR2E1_1023_0	23	6	108171476	108171498	minus	GCGGTCGCCACACACTTTGC AGG	GCGGTCGCCACACACTTTGC	ENSG00000112333::NR2E1	_ENST00000368986_ENST00000368983_ENST00000426403	ENST00000368983::2 ENST00000368986::2 ENST00000426403::2
NR2E1	NR2E1_1033_0	23	6	108171527	108171549	minus	AAAACCTGAGCAGCCGTCGC AGG	AAAACCTGAGCAGCCGTCGC	ENSG00000112333::NR2E1	_ENST00000368986_ENST00000368983_ENST00000426403	ENST00000426403::2 ENST00000368986::2 ENST00000368983::2
NSA2	NSA2_258_0	23	5	74769202	74769224	minus	GCATCTTGATACTACCAAGA AGG	GCATCTTGATACTACCAAGA	ENSG00000164346::NSA2	_ENST00000296802_ENST00000514918_ENST00000610426_ENST00000513356	ENST00000513356::3 ENST00000610426::3 ENST00000514918::3 ENST00000296802::3
NSA2	NSA2_245_0	23	5	74768919	74768941	minus	TCATTCTGTGGCTATAATGA TGG	TCATTCTGTGGCTATAATGA	ENSG00000164346::NSA2	_ENST00000296802_ENST00000610426_ENST00000514918_ENST00000513356	ENST00000514918::2 ENST00000610426::2 ENST00000296802::2 ENST00000513356::2
NSA2	NSA2_688_0	23	5	74774005	74774027	plus	TGAAGTAAATGTGAGCGAAT TGG	TGAAGTAAATGTGAGCGAAT	ENSG00000164346::NSA2	_ENST00000610426	ENST00000610426::5
NSF	NSF_10662_0	23	CHR_HSCHR17_2_CTG5	46555520	46555542	plus	GATGACATTGAGAGATTGCT TGG	GATGACATTGAGAGATTGCT	ENSG00000276262::NSF	_ENST00000620290_ENST00000632125_ENST00000632862_ENST00000633902	ENST00000633902::3 ENST00000632862::1 ENST00000620290::16 ENST00000632125::15
NSF	NSF_10661_0	23	CHR_HSCHR17_2_CTG5	46555498	46555520	minus	CCACAACCACACAACTGAGC TGG	CCACAACCACACAACTGAGC	ENSG00000276262::NSF	_ENST00000620290_ENST00000632125_ENST00000632862_ENST00000633902	ENST00000632862::1 ENST00000620290::16 ENST00000632125::15 ENST00000633902::3
NSF	NSF_10825_0	23	CHR_HSCHR17_2_CTG5	46557797	46557819	minus	ATACAAGATTTGAAAATCGA GGG	ATACAAGATTTGAAAATCGA	ENSG00000276262::NSF	_ENST00000620290_ENST00000632125_ENST00000632862_ENST00000633902	ENST00000620290::17 ENST00000633902::4 ENST00000632125::16 ENST00000632862::2
NUDCD3	NUDCD3_5945_0	23	7	44427606	44427628	minus	CTATACTGACCTGGAGGTCA GGG	CTATACTGACCTGGAGGTCA	ENSG00000015676::NUDCD3	_ENST00000355451_ENST00000478769_ENST00000472246_ENST00000460110_ENST00000464812	ENST00000478769::1 ENST00000464812::4 ENST00000472246::2 ENST00000355451::3 ENST00000460110::2
NUDCD3	NUDCD3_5949_0	23	7	44427619	44427641	plus	GTCAGTATAGTCCTGTGACC AGG	GTCAGTATAGTCCTGTGACC	ENSG00000015676::NUDCD3	_ENST00000355451_ENST00000478769_ENST00000472246_ENST00000460110_ENST00000464812	ENST00000478769::1 ENST00000472246::2 ENST00000355451::3 ENST00000464812::4 ENST00000460110::2
NUDCD3	NUDCD3_5938_0	23	7	44427574	44427596	plus	CTTTCCCTTCACCACGTGCT TGG	CTTTCCCTTCACCACGTGCT	ENSG00000015676::NUDCD3	_ENST00000355451_ENST00000478769_ENST00000472246_ENST00000460110_ENST00000464812	ENST00000478769::1 ENST00000464812::4 ENST00000355451::3 ENST00000472246::2 ENST00000460110::2
NUP133	NUP133_6030_0	23	1	229508209	229508231	minus	TCTCCGCGGACCCCGGGTAC CGG	TCTCCGCGGACCCCGGGTAC	ENSG00000069248::NUP133	_ENST00000261396_ENST00000366678	ENST00000261396::1 ENST00000366678::1
NUP133	NUP133_5997_0	23	1	229508093	229508115	plus	CGACCGGCGAGAAGAGCACT GGG	CGACCGGCGAGAAGAGCACT	ENSG00000069248::NUP133	_ENST00000261396_ENST00000366678	ENST00000366678::1 ENST00000261396::1
NUP133	NUP133_6026_0	23	1	229508198	229508220	minus	CCCGGGTACCGGGTCCCGAA GGG	CCCGGGTACCGGGTCCCGAA	ENSG00000069248::NUP133	_ENST00000261396_ENST00000366678	ENST00000366678::1 ENST00000261396::1
NUP160	NUP160_6636_0	23	11	47848282	47848304	minus	AGCCCTGGAACGGAGCTTCG TGG	AGCCCTGGAACGGAGCTTCG	ENSG00000030066::NUP160	_ENST00000530326_ENST00000378460_ENST00000528501_ENST00000528071_ENST00000526870_ENST00000529863	ENST00000528071::1 ENST00000378460::1 ENST00000530326::1 ENST00000528501::1 ENST00000526870::1 ENST00000529863::1
NUP160	NUP160_6624_0	23	11	47848202	47848224	minus	GCATTGGTACGGAAATGGCC AGG	GCATTGGTACGGAAATGGCC	ENSG00000030066::NUP160	_ENST00000530326_ENST00000378460_ENST00000528501_ENST00000528071_ENST00000526870_ENST00000529863	ENST00000528501::1 ENST00000378460::1 ENST00000528071::1 ENST00000530326::1 ENST00000529863::1 ENST00000526870::1
NUP160	NUP160_6625_0	23	11	47848207	47848229	minus	CTGCAGCATTGGTACGGAAA TGG	CTGCAGCATTGGTACGGAAA	ENSG00000030066::NUP160	_ENST00000530326_ENST00000378460_ENST00000528501_ENST00000528071_ENST00000526870_ENST00000529863	ENST00000528501::1 ENST00000378460::1 ENST00000528071::1 ENST00000530326::1 ENST00000529863::1 ENST00000526870::1
NUP85	NUP85_96_0	23	17	75205756	75205778	plus	GGCGCTATGGAGGAGCTCGA TGG	GGCGCTATGGAGGAGCTCGA	ENSG00000125450::NUP85	_ENST00000583569_ENST00000583948_ENST00000245544_ENST00000582833_ENST00000579324_ENST00000449421_ENST00000577208_ENST00000583548_ENST00000579298_ENST00000581104	ENST00000583948::1 ENST00000583569::1 ENST00000579298::1 ENST00000449421::1 ENST00000245544::1 ENST00000577208::1 ENST00000583548::1 ENST00000582833::1 ENST00000579324::1 ENST00000581104::1
NUP85	NUP85_95_0	23	17	75205746	75205768	minus	CCTCCATAGCGCCGAACCCC AGG	CCTCCATAGCGCCGAACCCC	ENSG00000125450::NUP85	_ENST00000583569_ENST00000583948_ENST00000245544_ENST00000582833_ENST00000579324_ENST00000449421_ENST00000577208_ENST00000583548_ENST00000579298_ENST00000581104	ENST00000579298::1 ENST00000583948::1 ENST00000583569::1 ENST00000583548::1 ENST00000579324::1 ENST00000582833::1 ENST00000581104::1 ENST00000577208::1 ENST00000449421::1 ENST00000245544::1
NUP85	NUP85_3465_0	23	17	75234755	75234777	plus	GACAGACGCCTTGCCCCTTT TGG	GACAGACGCCTTGCCCCTTT	ENSG00000125450::NUP85	_ENST00000245544_ENST00000579298_ENST00000579324_ENST00000581104_ENST00000583070_ENST00000579900_ENST00000540768_ENST00000578294_ENST00000578987_ENST00000579838_ENST00000584155	ENST00000579900::2 ENST00000245544::17 ENST00000581104::16 ENST00000578294::2 ENST00000579298::16 ENST00000540768::7 ENST00000583070::8 ENST00000584155::1 ENST00000579324::16 ENST00000578987::1 ENST00000579838::1
NUS1	NUS1_177_0	23	6	117675901	117675923	minus	TCCGGTGGTGTGCGGCTGCC AGG	TCCGGTGGTGTGCGGCTGCC	ENSG00000153989::NUS1	_ENST00000368494	ENST00000368494::1
NUS1	NUS1_163_0	23	6	117675840	117675862	plus	GCAAGCCCCCGGCAGTCGGC AGG	GCAAGCCCCCGGCAGTCGGC	ENSG00000153989::NUS1	_ENST00000368494	ENST00000368494::1
NUS1	NUS1_171_0	23	6	117675869	117675891	plus	CGTCACCACCGGCACCCGCG CGG	CGTCACCACCGGCACCCGCG	ENSG00000153989::NUS1	_ENST00000368494	ENST00000368494::1
NVL	NVL_9695_0	23	1	224330107	224330129	minus	CGATGAAGCCCAGACCTGCA GGG	CGATGAAGCCCAGACCTGCA	ENSG00000143748::NVL	_ENST00000467882_ENST00000482491_ENST00000281701_ENST00000391875_ENST00000469075_ENST00000340871_ENST00000492281_ENST00000488718_ENST00000436927_ENST00000470989_ENST00000461466_ENST00000470903_ENST00000461546_ENST00000487758_ENST00000468673_ENST00000468088	ENST00000488718::1 ENST00000391875::1 ENST00000487758::1 ENST00000470989::1 ENST00000436927::1 ENST00000492281::1 ENST00000461546::1 ENST00000470903::1 ENST00000467882::1 ENST00000281701::1 ENST00000469075::1 ENST00000340871::1 ENST00000482491::1 ENST00000461466::1 ENST00000468088::1 ENST00000468673::1
NVL	NVL_9696_0	23	1	224330108	224330130	minus	GCGATGAAGCCCAGACCTGC AGG	GCGATGAAGCCCAGACCTGC	ENSG00000143748::NVL	_ENST00000467882_ENST00000482491_ENST00000281701_ENST00000391875_ENST00000469075_ENST00000340871_ENST00000492281_ENST00000488718_ENST00000436927_ENST00000470989_ENST00000461466_ENST00000470903_ENST00000461546_ENST00000487758_ENST00000468673_ENST00000468088	ENST00000340871::1 ENST00000469075::1 ENST00000281701::1 ENST00000468673::1 ENST00000468088::1 ENST00000482491::1 ENST00000461466::1 ENST00000470989::1 ENST00000436927::1 ENST00000391875::1 ENST00000487758::1 ENST00000488718::1 ENST00000470903::1 ENST00000467882::1 ENST00000492281::1 ENST00000461546::1
NVL	NVL_9694_0	23	1	224330100	224330122	minus	GCCCAGACCTGCAGGGTTCG TGG	GCCCAGACCTGCAGGGTTCG	ENSG00000143748::NVL	_ENST00000469968_ENST00000467882_ENST00000482491_ENST00000281701_ENST00000391875_ENST00000469075_ENST00000340871_ENST00000492281_ENST00000488718_ENST00000436927_ENST00000470989_ENST00000461466_ENST00000470903_ENST00000461546_ENST00000487758_ENST00000468673_ENST00000468088	ENST00000487758::1 ENST00000391875::1 ENST00000469968::1 ENST00000488718::1 ENST00000436927::1 ENST00000470989::1 ENST00000467882::1 ENST00000470903::1 ENST00000461546::1 ENST00000492281::1 ENST00000469075::1 ENST00000281701::1 ENST00000340871::1 ENST00000468088::1 ENST00000461466::1 ENST00000482491::1 ENST00000468673::1
OC90	OC90_3461_0	23	8	132054990	132055012	plus	GGATCATCAGCACACTGGTG AGG	GGATCATCAGCACACTGGTG	ENSG00000253117::OC90_ENSG00000258417::RP11-240B13.2	_ENST00000254627_ENST00000262283	ENST00000254627::2 ENST00000262283::5
OC90	OC90_3458_0	23	8	132054969	132054991	plus	ATCATTACTCACCGGCATGG GGG	ATCATTACTCACCGGCATGG	ENSG00000253117::OC90_ENSG00000258417::RP11-240B13.2	_ENST00000254627_ENST00000262283	ENST00000262283::5 ENST00000254627::2
OC90	OC90_3457_0	23	8	132054968	132054990	plus	TATCATTACTCACCGGCATG GGG	TATCATTACTCACCGGCATG	ENSG00000253117::OC90_ENSG00000258417::RP11-240B13.2	_ENST00000254627_ENST00000262283	ENST00000254627::2 ENST00000262283::5
OLIG3	OLIG3_60_1305	23	6	137493341	137493363	minus	TTGCTCAAGTGAGCAGCGGG CGG	TTGCTCAAGTGAGCAGCGGG	ENSG00000177468::OLIG3	_ENST00000367734	ENST00000367734::1
OLIG3	OLIG3_68_1305	23	6	137493378	137493400	minus	AGCCAACATGGCCCGGCTGT CGG	AGCCAACATGGCCCGGCTGT	ENSG00000177468::OLIG3	_ENST00000367734	ENST00000367734::1
OLIG3	OLIG3_64_1305	23	6	137493355	137493377	plus	CTTGAGCAAGTCCTTGGACT CGG	CTTGAGCAAGTCCTTGGACT	ENSG00000177468::OLIG3	_ENST00000367734	ENST00000367734::1
ORAOV1	ORAOV1_3390_0	23	11	69675189	69675211	minus	CCATCGTGATGGCGGATGAG AGG	CCATCGTGATGGCGGATGAG	ENSG00000149716::ORAOV1	_ENST00000538554_ENST00000543023_ENST00000535542_ENST00000536870_ENST00000279147_ENST00000535657_ENST00000539414_ENST00000543562_ENST00000441922_ENST00000542341_ENST00000355486	ENST00000543023::1 ENST00000355486::1 ENST00000536870::1 ENST00000542341::1 ENST00000539414::1 ENST00000535657::1 ENST00000279147::1 ENST00000538554::1 ENST00000535542::1 ENST00000543562::1 ENST00000441922::1
ORAOV1	ORAOV1_3391_0	23	11	69675197	69675219	minus	ATTCGATGCCATCGTGATGG CGG	ATTCGATGCCATCGTGATGG	ENSG00000149716::ORAOV1	_ENST00000538554_ENST00000543023_ENST00000535542_ENST00000536870_ENST00000279147_ENST00000535657_ENST00000539414_ENST00000543562_ENST00000441922_ENST00000542341_ENST00000355486	ENST00000538554::1 ENST00000441922::1 ENST00000543562::1 ENST00000535542::1 ENST00000536870::1 ENST00000355486::1 ENST00000543023::1 ENST00000279147::1 ENST00000535657::1 ENST00000542341::1 ENST00000539414::1
ORAOV1	ORAOV1_3392_0	23	11	69675200	69675222	minus	CATATTCGATGCCATCGTGA TGG	CATATTCGATGCCATCGTGA	ENSG00000149716::ORAOV1	_ENST00000538554_ENST00000543023_ENST00000535542_ENST00000536870_ENST00000279147_ENST00000535657_ENST00000539414_ENST00000543562_ENST00000441922_ENST00000542341_ENST00000355486	ENST00000535657::1 ENST00000542341::1 ENST00000539414::1 ENST00000279147::1 ENST00000543023::1 ENST00000536870::1 ENST00000355486::1 ENST00000543562::1 ENST00000535542::1 ENST00000441922::1 ENST00000538554::1
OSGEP	OSGEP_949_0	23	14	20454663	20454685	plus	AAAACCCAGCACCGCCGGCA TGG	AAAACCCAGCACCGCCGGCA	ENSG00000092094::OSGEP	_ENST00000206542_ENST00000553640_ENST00000554699_ENST00000556439_ENST00000556252	ENST00000556439::1 ENST00000206542::1 ENST00000556252::1 ENST00000553640::1 ENST00000554699::1
OSGEP	OSGEP_930_0	23	14	20454559	20454581	plus	ACTCACCAACCTGTGCCAGG AGG	ACTCACCAACCTGTGCCAGG	ENSG00000092094::OSGEP	_ENST00000206542_ENST00000553640_ENST00000554699_ENST00000556439_ENST00000556252	ENST00000206542::1 ENST00000556252::1 ENST00000554699::1 ENST00000553640::1 ENST00000556439::1
OSGEP	OSGEP_941_0	23	14	20454623	20454645	minus	GATTGGCGTGGGCGTGGTGC GGG	GATTGGCGTGGGCGTGGTGC	ENSG00000092094::OSGEP	_ENST00000206542_ENST00000553640_ENST00000554699_ENST00000556439_ENST00000556252	ENST00000206542::1 ENST00000556252::1 ENST00000554699::1 ENST00000553640::1 ENST00000556439::1
OTOP1	OTOP1_4332_0	23	4	4226795	4226817	minus	CGCCTCGGTCGCAGGGTCGT CGG	CGCCTCGGTCGCAGGGTCGT	ENSG00000163982::OTOP1	_ENST00000296358	ENST00000296358::1
OTOP1	OTOP1_4330_0	23	4	4226793	4226815	minus	CCTCGGTCGCAGGGTCGTCG GGG	CCTCGGTCGCAGGGTCGTCG	ENSG00000163982::OTOP1	_ENST00000296358	ENST00000296358::1
OTOP1	OTOP1_4333_0	23	4	4226802	4226824	minus	CTGCAAGCGCCTCGGTCGCA GGG	CTGCAAGCGCCTCGGTCGCA	ENSG00000163982::OTOP1	_ENST00000296358	ENST00000296358::1
OTOP3	OTOP3_119_0	23	17	74935801	74935823	plus	GATGGGCCGCGGAGCCCGAG CGG	GATGGGCCGCGGAGCCCGAG	ENSG00000281273::AC087651.1_ENSG00000182938::OTOP3	_ENST00000580749_ENST00000328801	ENST00000328801::1 ENST00000580749::1
OTOP3	OTOP3_118_0	23	17	74935790	74935812	plus	ACAGAAAAATCGATGGGCCG CGG	ACAGAAAAATCGATGGGCCG	ENSG00000182938::OTOP3_ENSG00000281273::AC087651.1	_ENST00000580749_ENST00000328801	ENST00000580749::1 ENST00000328801::1
OTOP3	OTOP3_124_0	23	17	74935822	74935844	plus	GGCGGCTGCGCAGTCCCGCT GGG	GGCGGCTGCGCAGTCCCGCT	ENSG00000182938::OTOP3_ENSG00000281273::AC087651.1	_ENST00000580749_ENST00000328801	ENST00000580749::1 ENST00000328801::1
OTP	OTP_991_0	23	5	77636813	77636835	minus	GAGTCCCGAGTGCAGGTACG AGG	GAGTCCCGAGTGCAGGTACG	ENSG00000171540::OTP	_ENST00000306422_ENST00000515716	ENST00000306422::2 ENST00000515716::1
OTP	OTP_1005_0	23	5	77636911	77636933	plus	CAACTCGTTGAGCTGTGCGG GGG	CAACTCGTTGAGCTGTGCGG	ENSG00000171540::OTP	_ENST00000306422_ENST00000515716	ENST00000306422::2 ENST00000515716::1
OTP	OTP_994_0	23	5	77636842	77636864	minus	AGGAGCTGGCACTGCGTATC GGG	AGGAGCTGGCACTGCGTATC	ENSG00000171540::OTP	_ENST00000306422_ENST00000515716	ENST00000515716::1 ENST00000306422::2
OTUD6A	OTUD6A_8_448	23	X	70062559	70062581	plus	TGCGCCGCCACCAACGCGAG AGG	TGCGCCGCCACCAACGCGAG	ENSG00000189401::OTUD6A	_ENST00000338352	ENST00000338352::1
OTUD6A	OTUD6A_6_448	23	X	70062513	70062535	minus	GGATCATCCATGATGTTGAA TGG	GGATCATCCATGATGTTGAA	ENSG00000189401::OTUD6A	_ENST00000338352	ENST00000338352::1
OTUD6A	OTUD6A_26_896	23	X	70063048	70063070	minus	GACGTGCTTCTTCATGTAGC TGG	GACGTGCTTCTTCATGTAGC	ENSG00000189401::OTUD6A	_ENST00000338352	ENST00000338352::1
OTX2	OTX2_633_0	23	14	56805382	56805404	plus	CAGCAAGTCCATACCCGAAG TGG	CAGCAAGTCCATACCCGAAG	ENSG00000165588::OTX2	_ENST00000339475_ENST00000555006_ENST00000408990_ENST00000554845_ENST00000554788_ENST00000554559_ENST00000555804	ENST00000554559::3 ENST00000555006::2 ENST00000555804::4 ENST00000408990::1 ENST00000554845::1 ENST00000339475::3 ENST00000554788::1
OTX2	OTX2_635_0	23	14	56805395	56805417	minus	GGGCTGAGTCTGACCACTTC GGG	GGGCTGAGTCTGACCACTTC	ENSG00000165588::OTX2	_ENST00000339475_ENST00000555006_ENST00000408990_ENST00000554845_ENST00000554788_ENST00000554559_ENST00000555804	ENST00000554788::1 ENST00000339475::3 ENST00000554845::1 ENST00000554559::3 ENST00000555006::2 ENST00000555804::4 ENST00000408990::1
OTX2	OTX2_639_0	23	14	56805415	56805437	minus	AACCGCCTTACGCAGTCAAT GGG	AACCGCCTTACGCAGTCAAT	ENSG00000165588::OTX2	_ENST00000339475_ENST00000555006_ENST00000408990_ENST00000554845_ENST00000554788_ENST00000554559_ENST00000555804	ENST00000554845::1 ENST00000554559::3 ENST00000555006::2 ENST00000555804::4 ENST00000408990::1 ENST00000554788::1 ENST00000339475::3
PAFAH1B1	PAFAH1B1_8176_0	23	17	2680189	2680211	plus	GAGTTCTGTTCCATTCTGGG GGG	GAGTTCTGTTCCATTCTGGG	ENSG00000007168::PAFAH1B1	_ENST00000397195_ENST00000610190_ENST00000574468_ENST00000574816_ENST00000397193_ENST00000571495	ENST00000397195::10 ENST00000397193::6 ENST00000571495::3 ENST00000610190::1 ENST00000574816::3 ENST00000574468::4
PAFAH1B1	PAFAH1B1_8177_0	23	17	2680199	2680221	minus	AAATAAACTTCCCCCCAGAA TGG	AAATAAACTTCCCCCCAGAA	ENSG00000007168::PAFAH1B1	_ENST00000397195_ENST00000610190_ENST00000574468_ENST00000574816_ENST00000397193_ENST00000571495	ENST00000574816::3 ENST00000574468::4 ENST00000610190::1 ENST00000571495::3 ENST00000397193::6 ENST00000397195::10
PAFAH1B1	PAFAH1B1_8172_0	23	17	2680185	2680207	plus	CGTGGAGTTCTGTTCCATTC TGG	CGTGGAGTTCTGTTCCATTC	ENSG00000007168::PAFAH1B1	_ENST00000397195_ENST00000610190_ENST00000574468_ENST00000574816_ENST00000397193_ENST00000571495	ENST00000397193::6 ENST00000397195::10 ENST00000571495::3 ENST00000574816::3 ENST00000574468::4 ENST00000610190::1
PAK1IP1	PAK1IP1_114_0	23	6	10695004	10695026	plus	TGCTACGAGCAGGTCCTCTT TGG	TGCTACGAGCAGGTCCTCTT	ENSG00000111845::PAK1IP1	_ENST00000379568	ENST00000379568::1
PAK1IP1	PAK1IP1_111_0	23	6	10694973	10694995	plus	CGTGCGCTGCTGAATGGAGC TGG	CGTGCGCTGCTGAATGGAGC	ENSG00000111845::PAK1IP1	_ENST00000379568	ENST00000379568::1
PAK1IP1	PAK1IP1_115_0	23	6	10695005	10695027	plus	GCTACGAGCAGGTCCTCTTT GGG	GCTACGAGCAGGTCCTCTTT	ENSG00000111845::PAK1IP1	_ENST00000379568	ENST00000379568::1
PASD1	PASD1_4266_0	23	X	151611652	151611674	plus	TCTCGTCATTAGTTATTAGA TGG	TCTCGTCATTAGTTATTAGA	ENSG00000239429::RP11-45D17.1_ENSG00000166049::PASD1	_ENST00000370357_ENST00000464219_ENST00000413236	ENST00000464219::4 ENST00000370357::4 ENST00000413236::1
PASD1	PASD1_4268_0	23	X	151611696	151611718	plus	AGATGGAGTGATCATTTGTG TGG	AGATGGAGTGATCATTTGTG	ENSG00000166049::PASD1_ENSG00000239429::RP11-45D17.1	_ENST00000370357_ENST00000464219_ENST00000413236	ENST00000370357::4 ENST00000464219::4 ENST00000413236::1
PASD1	PASD1_4975_0	23	X	151620922	151620944	minus	GCCCACAATCTCAGCCTGGC AGG	GCCCACAATCTCAGCCTGGC	ENSG00000166049::PASD1_ENSG00000239429::RP11-45D17.1	_ENST00000370357_ENST00000464219_ENST00000413236	ENST00000413236::2 ENST00000370357::5 ENST00000464219::5
PBOV1	PBOV1_0_2500	23	6	138217994	138218016	plus	GATCTGTGGATGTATAGTTT TGG	GATCTGTGGATGTATAGTTT	ENSG00000254440::PBOV1_ENSG00000112379::ARFGEF3	_ENST00000527246	ENST00000527246::1
PBOV1	PBOV1_14_2500	23	6	138218235	138218257	plus	CGAAATACCTTGTAGCAGAA TGG	CGAAATACCTTGTAGCAGAA	ENSG00000254440::PBOV1_ENSG00000112379::ARFGEF3	_ENST00000527246	ENST00000527246::1
PBOV1	PBOV1_19_2500	23	6	138218278	138218300	plus	CTAGAATGCCTGGTAGCCTT GGG	CTAGAATGCCTGGTAGCCTT	ENSG00000112379::ARFGEF3_ENSG00000254440::PBOV1	_ENST00000527246	ENST00000527246::1
PCNA	PCNA_459_0	23	20	5119588	5119610	plus	TCACGCCCATGGCCAGGTTG CGG	TCACGCCCATGGCCAGGTTG	ENSG00000132646::PCNA	_ENST00000379143_ENST00000379160	ENST00000379143::1 ENST00000379160::2
PCNA	PCNA_469_0	23	20	5119640	5119662	minus	CTTTGGTGCAGCTCACCCTG CGG	CTTTGGTGCAGCTCACCCTG	ENSG00000132646::PCNA	_ENST00000379143_ENST00000379160	ENST00000379143::1 ENST00000379160::2
PCNA	PCNA_457_0	23	20	5119577	5119599	minus	CCATGGGCGTGAACCTCACC AGG	CCATGGGCGTGAACCTCACC	ENSG00000132646::PCNA	_ENST00000379143_ENST00000379160	ENST00000379160::2 ENST00000379143::1
PDX1	PDX1_88_0	23	13	27920137	27920159	minus	GTACTGCTCCTCGCCGTTCA TGG	GTACTGCTCCTCGCCGTTCA	ENSG00000247381::PDX1-AS1_ENSG00000139515::PDX1	_ENST00000381033	ENST00000381033::1
PDX1	PDX1_87_0	23	13	27920131	27920153	minus	CTCCTCGCCGTTCATGGCTG CGG	CTCCTCGCCGTTCATGGCTG	ENSG00000247381::PDX1-AS1_ENSG00000139515::PDX1	_ENST00000381033	ENST00000381033::1
PDX1	PDX1_90_0	23	13	27920162	27920184	plus	CGCGGCCACGCAGCTTTACA AGG	CGCGGCCACGCAGCTTTACA	ENSG00000139515::PDX1_ENSG00000247381::PDX1-AS1	_ENST00000381033	ENST00000381033::1
PFDN2	PFDN2_1905_0	23	1	161117989	161118011	minus	GGTCGCGCCGGCAAGAGCAG CGG	GGTCGCGCCGGCAAGAGCAG	ENSG00000143256::PFDN2	_ENST00000468311_ENST00000368010	ENST00000468311::1 ENST00000368010::1
PFDN2	PFDN2_1902_0	23	1	161117946	161117968	minus	CGGTGTCCGCAGAGCAGGTG AGG	CGGTGTCCGCAGAGCAGGTG	ENSG00000143256::PFDN2	_ENST00000468311_ENST00000368010	ENST00000468311::1 ENST00000368010::1
PFDN2	PFDN2_1906_0	23	1	161118001	161118023	minus	GCGGAGAACAGCGGTCGCGC CGG	GCGGAGAACAGCGGTCGCGC	ENSG00000143256::PFDN2	_ENST00000468311_ENST00000368010	ENST00000368010::1 ENST00000468311::1
PGAM1	PGAM1_108_0	23	10	97426425	97426447	plus	CGCGGCGGGCAGGCGCTACG AGG	CGCGGCGGGCAGGCGCTACG	ENSG00000171314::PGAM1	_ENST00000334828_ENST00000473929	ENST00000473929::1 ENST00000334828::1
PGAM1	PGAM1_653_0	23	10	97430941	97430963	plus	TCTTTATTGCTTAGGATCGC AGG	TCTTTATTGCTTAGGATCGC	ENSG00000171314::PGAM1	_ENST00000334828_ENST00000467867	ENST00000467867::3 ENST00000334828::3
PGAM1	PGAM1_589_0	23	10	97430363	97430385	plus	AACTTCTGATTTCCAGATGC TGG	AACTTCTGATTTCCAGATGC	ENSG00000171314::PGAM1	_ENST00000334828_ENST00000467867	ENST00000334828::2 ENST00000467867::2
PGLYRP2	PGLYRP2_1602_0	23	19	15479335	15479357	plus	GCAATCCGAGTAGGATCCAG AGG	GCAATCCGAGTAGGATCCAG	ENSG00000161031::PGLYRP2	_ENST00000292609_ENST00000340880_ENST00000601792_ENST00000594637	ENST00000594637::2 ENST00000340880::1 ENST00000601792::3 ENST00000292609::1
PGLYRP2	PGLYRP2_1600_0	23	19	15479326	15479348	plus	ACCACAGTAGCAATCCGAGT AGG	ACCACAGTAGCAATCCGAGT	ENSG00000161031::PGLYRP2	_ENST00000292609_ENST00000340880_ENST00000601792_ENST00000594637	ENST00000601792::3 ENST00000594637::2 ENST00000340880::1 ENST00000292609::1
PGLYRP2	PGLYRP2_1599_0	23	19	15479316	15479338	minus	TTGCTACTGTGGTCAGACCC AGG	TTGCTACTGTGGTCAGACCC	ENSG00000161031::PGLYRP2	_ENST00000292609_ENST00000340880_ENST00000601792_ENST00000594637	ENST00000292609::1 ENST00000601792::3 ENST00000340880::1 ENST00000594637::2
PHB2	PHB2_12_5568	23	12	6970462	6970484	minus	CACGGCCCTGAAGCTGTTGC TGG	CACGGCCCTGAAGCTGTTGC	ENSG00000215021::PHB2	_ENST00000543465_ENST00000546217_ENST00000546111_ENST00000535923_ENST00000399433_ENST00000542912_ENST00000440277_ENST00000545167_ENST00000544888_ENST00000536316_ENST00000544134_ENST00000542294	ENST00000542294::1 ENST00000440277::1 ENST00000545167::1 ENST00000536316::1 ENST00000546217::1 ENST00000399433::1 ENST00000542912::1 ENST00000535923::1 ENST00000546111::1 ENST00000544888::1 ENST00000544134::1 ENST00000543465::1
PHB2	PHB2_2_5568	23	12	6970424	6970446	plus	CACAGATTCGCGCACACCGT AGG	CACAGATTCGCGCACACCGT	ENSG00000215021::PHB2	_ENST00000543465_ENST00000546217_ENST00000546111_ENST00000535923_ENST00000399433_ENST00000542912_ENST00000440277_ENST00000545167_ENST00000544888_ENST00000536316_ENST00000544134_ENST00000542294	ENST00000542912::1 ENST00000536316::1 ENST00000546217::1 ENST00000399433::1 ENST00000545167::1 ENST00000440277::1 ENST00000542294::1 ENST00000543465::1 ENST00000544888::1 ENST00000544134::1 ENST00000535923::1 ENST00000546111::1
PHB2	PHB2_3_5568	23	12	6970430	6970452	plus	TTCGCGCACACCGTAGGCCA CGG	TTCGCGCACACCGTAGGCCA	ENSG00000215021::PHB2	_ENST00000543465_ENST00000546217_ENST00000546111_ENST00000535923_ENST00000399433_ENST00000542912_ENST00000440277_ENST00000545167_ENST00000544888_ENST00000536316_ENST00000544134_ENST00000542294	ENST00000542912::1 ENST00000399433::1 ENST00000546217::1 ENST00000536316::1 ENST00000545167::1 ENST00000542294::1 ENST00000440277::1 ENST00000543465::1 ENST00000544134::1 ENST00000544888::1 ENST00000546111::1 ENST00000535923::1
PHB	PHB_1213_0	23	17	49413166	49413188	minus	CCTTATATAATGGTGAGGCA TGG	CCTTATATAATGGTGAGGCA	ENSG00000262039::RP11-81K2.1_ENSG00000167085::PHB	_ENST00000614445_ENST00000513412_ENST00000511832_ENST00000617874_ENST00000300408_ENST00000419140_ENST00000504124_ENST00000446735_ENST00000512041_ENST00000508009_ENST00000393345_ENST00000434917	ENST00000504124::2 ENST00000446735::2 ENST00000512041::2 ENST00000393345::2 ENST00000434917::2 ENST00000508009::1 ENST00000419140::3 ENST00000614445::3 ENST00000300408::2 ENST00000617874::2 ENST00000513412::2 ENST00000511832::2
PHB	PHB_1050_0	23	17	49411677	49411699	minus	CCAGTCATCACTGGTAGCAA AGG	CCAGTCATCACTGGTAGCAA	ENSG00000262039::RP11-81K2.1_ENSG00000167085::PHB	_ENST00000614445_ENST00000511832_ENST00000617874_ENST00000300408_ENST00000419140_ENST00000504124_ENST00000512041_ENST00000506273_ENST00000446735_ENST00000393345_ENST00000434917_ENST00000507748	ENST00000511832::3 ENST00000419140::4 ENST00000617874::3 ENST00000434917::3 ENST00000504124::3 ENST00000614445::4 ENST00000507748::1 ENST00000393345::3 ENST00000512041::3 ENST00000446735::3 ENST00000300408::3 ENST00000506273::2
PHB	PHB_1049_0	23	17	49411661	49411683	minus	GCAAAGGTGAGTCTTGCCTA TGG	GCAAAGGTGAGTCTTGCCTA	ENSG00000167085::PHB_ENSG00000262039::RP11-81K2.1	_ENST00000614445_ENST00000511832_ENST00000617874_ENST00000300408_ENST00000419140_ENST00000504124_ENST00000512041_ENST00000506273_ENST00000446735_ENST00000393345_ENST00000434917_ENST00000507748	ENST00000507748::1 ENST00000393345::3 ENST00000512041::3 ENST00000446735::3 ENST00000300408::3 ENST00000506273::2 ENST00000511832::3 ENST00000419140::4 ENST00000617874::3 ENST00000434917::3 ENST00000504124::3 ENST00000614445::4
PHF5A	PHF5A_891_0	23	22	41467442	41467464	plus	ACTTACGTCCTTCTCCTGGA TGG	ACTTACGTCCTTCTCCTGGA	ENSG00000100410::PHF5A	_ENST00000216252_ENST00000459687_ENST00000491254	ENST00000459687::3 ENST00000216252::3 ENST00000491254::3
PHF5A	PHF5A_1064_0	23	22	41468601	41468623	minus	TGCCGCAAGCAGGCTGGTGT TGG	TGCCGCAAGCAGGCTGGTGT	ENSG00000100410::PHF5A	_ENST00000216252_ENST00000459687	ENST00000216252::1 ENST00000459687::1
PHF5A	PHF5A_1063_0	23	22	41468599	41468621	plus	CACCAACACCAGCCTGCTTG CGG	CACCAACACCAGCCTGCTTG	ENSG00000100410::PHF5A	_ENST00000216252_ENST00000459687	ENST00000216252::1 ENST00000459687::1
PIWIL1	PIWIL1_894_0	23	CHR_HSCHR12_5_CTG2_1	130342617	130342639	minus	CTGACCGCGGGCCCTTCCTC TGG	CTGACCGCGGGCCCTTCCTC	ENSG00000275051::PIWIL1	_ENST00000613226_ENST00000633042_ENST00000634077_ENST00000632888_ENST00000633252_ENST00000633272_ENST00000634115	ENST00000633272::2 ENST00000634077::2 ENST00000633252::2 ENST00000634115::2 ENST00000633042::1 ENST00000613226::2 ENST00000632888::2
PIWIL1	PIWIL1_895_0	23	CHR_HSCHR12_5_CTG2_1	130342618	130342640	plus	CAGAGGAAGGGCCCGCGGTC AGG	CAGAGGAAGGGCCCGCGGTC	ENSG00000275051::PIWIL1	_ENST00000613226_ENST00000633042_ENST00000634077_ENST00000632888_ENST00000633252_ENST00000633272_ENST00000634115	ENST00000633252::2 ENST00000633272::2 ENST00000634077::2 ENST00000634115::2 ENST00000633042::1 ENST00000632888::2 ENST00000613226::2
PIWIL1	PIWIL1_897_0	23	CHR_HSCHR12_5_CTG2_1	130342630	130342652	minus	GCTGCGCTGTCTCCTGACCG CGG	GCTGCGCTGTCTCCTGACCG	ENSG00000275051::PIWIL1	_ENST00000613226_ENST00000633042_ENST00000634077_ENST00000632888_ENST00000633252_ENST00000633272_ENST00000634115	ENST00000634115::2 ENST00000633252::2 ENST00000633272::2 ENST00000634077::2 ENST00000632888::2 ENST00000613226::2 ENST00000633042::1
PIWIL3	PIWIL3_4040_0	23	22	24762399	24762421	plus	GTAGCTGATCCAGGTGCTCT GGG	GTAGCTGATCCAGGTGCTCT	ENSG00000184571::PIWIL3	_ENST00000533313_ENST00000332271_ENST00000616349_ENST00000527701_ENST00000532537	ENST00000527701::2 ENST00000616349::1 ENST00000532537::2 ENST00000332271::2 ENST00000533313::3
PIWIL3	PIWIL3_4038_0	23	22	24762390	24762412	plus	GGGCTCACTGTAGCTGATCC AGG	GGGCTCACTGTAGCTGATCC	ENSG00000184571::PIWIL3	_ENST00000533313_ENST00000332271_ENST00000616349_ENST00000527701_ENST00000532537	ENST00000532537::2 ENST00000527701::2 ENST00000616349::1 ENST00000533313::3 ENST00000332271::2
PIWIL3	PIWIL3_4047_0	23	22	24762433	24762455	minus	CAGGGAGAGCTACCAACAAG AGG	CAGGGAGAGCTACCAACAAG	ENSG00000184571::PIWIL3	_ENST00000533313_ENST00000332271_ENST00000616349_ENST00000527701_ENST00000532537	ENST00000527701::2 ENST00000616349::1 ENST00000532537::2 ENST00000332271::2 ENST00000533313::3
PKMYT1	PKMYT1_2491_0	23	16	2979636	2979658	minus	CATGCTAGAACGTAAGTCGT AGG	CATGCTAGAACGTAAGTCGT	ENSG00000127564::PKMYT1	_ENST00000431515_ENST00000570649_ENST00000572658_ENST00000574415_ENST00000262300_ENST00000440027_ENST00000574730_ENST00000572059_ENST00000575632_ENST00000572619	ENST00000572619::2 ENST00000431515::2 ENST00000262300::2 ENST00000570649::2 ENST00000574730::2 ENST00000572658::2 ENST00000574415::2 ENST00000572059::2 ENST00000575632::2 ENST00000440027::2
PKMYT1	PKMYT1_2488_0	23	16	2979630	2979652	minus	AGAACGTAAGTCGTAGGGCA GGG	AGAACGTAAGTCGTAGGGCA	ENSG00000127564::PKMYT1	_ENST00000431515_ENST00000570649_ENST00000572658_ENST00000574415_ENST00000262300_ENST00000440027_ENST00000574730_ENST00000572059_ENST00000575632_ENST00000572619	ENST00000440027::2 ENST00000575632::2 ENST00000574415::2 ENST00000572059::2 ENST00000262300::2 ENST00000574730::2 ENST00000570649::2 ENST00000572658::2 ENST00000572619::2 ENST00000431515::2
PKMYT1	PKMYT1_2490_0	23	16	2979635	2979657	minus	ATGCTAGAACGTAAGTCGTA GGG	ATGCTAGAACGTAAGTCGTA	ENSG00000127564::PKMYT1	_ENST00000431515_ENST00000570649_ENST00000572658_ENST00000574415_ENST00000262300_ENST00000440027_ENST00000574730_ENST00000572059_ENST00000575632_ENST00000572619	ENST00000575632::2 ENST00000440027::2 ENST00000572658::2 ENST00000262300::2 ENST00000570649::2 ENST00000574730::2 ENST00000572619::2 ENST00000431515::2 ENST00000572059::2 ENST00000574415::2
PLA2G2F	PLA2G2F_107_0	23	1	20139416	20139438	plus	AGAACCCGCAACATGGCAGA TGG	AGAACCCGCAACATGGCAGA	ENSG00000158786::PLA2G2F	_ENST00000375102_ENST00000465062	ENST00000375102::1 ENST00000465062::1
PLA2G2F	PLA2G2F_108_0	23	1	20139417	20139439	plus	GAACCCGCAACATGGCAGAT GGG	GAACCCGCAACATGGCAGAT	ENSG00000158786::PLA2G2F	_ENST00000375102_ENST00000465062	ENST00000375102::1 ENST00000465062::1
PLA2G2F	PLA2G2F_109_0	23	1	20139418	20139440	plus	AACCCGCAACATGGCAGATG GGG	AACCCGCAACATGGCAGATG	ENSG00000158786::PLA2G2F	_ENST00000375102_ENST00000465062	ENST00000375102::1 ENST00000465062::1
PLK1	PLK1_280_0	23	16	23679151	23679173	plus	GGACACCAAGGAGGTGTTCG CGG	GGACACCAAGGAGGTGTTCG	ENSG00000166851::PLK1	_ENST00000300093_ENST00000562272_ENST00000570220_ENST00000564202	ENST00000300093::1 ENST00000562272::1 ENST00000564202::1 ENST00000570220::1
PLK1	PLK1_279_0	23	16	23679142	23679164	plus	CTCGGACGCGGACACCAAGG AGG	CTCGGACGCGGACACCAAGG	ENSG00000166851::PLK1	_ENST00000300093_ENST00000562272_ENST00000570220_ENST00000564202	ENST00000570220::1 ENST00000564202::1 ENST00000300093::1 ENST00000562272::1
PLK1	PLK1_268_0	23	16	23679063	23679085	plus	TAGTGGACCCACGCAGCCGG CGG	TAGTGGACCCACGCAGCCGG	ENSG00000166851::PLK1	_ENST00000300093_ENST00000562272_ENST00000570220_ENST00000564202	ENST00000570220::1 ENST00000564202::1 ENST00000562272::1 ENST00000300093::1
PMPCB	PMPCB_71_0	23	7	103297477	103297499	plus	TCGAGTGGTGTTGTCATCCG CGG	TCGAGTGGTGTTGTCATCCG	ENSG00000105819::PMPCB	_ENST00000249269_ENST00000428154_ENST00000456433_ENST00000443722_ENST00000498530_ENST00000444457_ENST00000453466	ENST00000443722::1 ENST00000456433::1 ENST00000428154::1 ENST00000498530::1 ENST00000453466::1 ENST00000444457::1 ENST00000249269::1
PMPCB	PMPCB_74_0	23	7	103297488	103297510	plus	TGTCATCCGCGGCGCGGCGG CGG	TGTCATCCGCGGCGCGGCGG	ENSG00000105819::PMPCB	_ENST00000249269_ENST00000428154_ENST00000456433_ENST00000443722_ENST00000498530_ENST00000444457_ENST00000453466	ENST00000444457::1 ENST00000249269::1 ENST00000453466::1 ENST00000443722::1 ENST00000428154::1 ENST00000456433::1 ENST00000498530::1
PMPCB	PMPCB_69_0	23	7	103297453	103297475	plus	AGCAGAAATGGCGGCTGCGG CGG	AGCAGAAATGGCGGCTGCGG	ENSG00000105819::PMPCB	_ENST00000249269_ENST00000428154_ENST00000456433_ENST00000443722_ENST00000498530_ENST00000444457_ENST00000453466	ENST00000453466::1 ENST00000249269::1 ENST00000444457::1 ENST00000456433::1 ENST00000428154::1 ENST00000498530::1 ENST00000443722::1
PNLIPRP1	PNLIPRP1_126_0	23	10	116591159	116591181	minus	TACCTTTGGCTGCTCCCAGC AGG	TACCTTTGGCTGCTCCCAGC	ENSG00000187021::PNLIPRP1	_ENST00000484402_ENST00000527980_ENST00000480870_ENST00000525157_ENST00000471549_ENST00000530626_ENST00000526223_ENST00000531984_ENST00000470678_ENST00000529584_ENST00000482159_ENST00000531825_ENST00000497792_ENST00000358834_ENST00000525820_ENST00000528052_ENST00000530319_ENST00000534537	ENST00000529584::2 ENST00000470678::2 ENST00000480870::1 ENST00000482159::2 ENST00000534537::1 ENST00000471549::1 ENST00000358834::2 ENST00000484402::2 ENST00000525820::2 ENST00000526223::2 ENST00000528052::2 ENST00000530626::2 ENST00000497792::2 ENST00000531984::2 ENST00000530319::2 ENST00000525157::2 ENST00000531825::2 ENST00000527980::1
PNLIPRP1	PNLIPRP1_243_0	23	10	116591866	116591888	minus	AAGCGGGTGCCGATCTTCTC AGG	AAGCGGGTGCCGATCTTCTC	ENSG00000187021::PNLIPRP1	_ENST00000525157_ENST00000531825_ENST00000531984_ENST00000484402_ENST00000530626_ENST00000470678_ENST00000482159_ENST00000529584_ENST00000525820_ENST00000526223_ENST00000358834_ENST00000528052_ENST00000497792_ENST00000530319_ENST00000527980_ENST00000471549_ENST00000480870_ENST00000534537	ENST00000530319::3 ENST00000497792::3 ENST00000480870::2 ENST00000528052::3 ENST00000471549::2 ENST00000531825::3 ENST00000525157::3 ENST00000525820::3 ENST00000530626::3 ENST00000526223::3 ENST00000482159::3 ENST00000534537::2 ENST00000358834::3 ENST00000527980::2 ENST00000531984::3 ENST00000484402::3 ENST00000470678::3 ENST00000529584::3
PNLIPRP1	PNLIPRP1_233_0	23	10	116591818	116591840	minus	CTGATTGCTGTCCCGCCCCA GGG	CTGATTGCTGTCCCGCCCCA	ENSG00000187021::PNLIPRP1	_ENST00000525157_ENST00000531825_ENST00000531984_ENST00000484402_ENST00000530626_ENST00000470678_ENST00000482159_ENST00000529584_ENST00000525820_ENST00000526223_ENST00000358834_ENST00000528052_ENST00000497792_ENST00000530319_ENST00000527980_ENST00000471549_ENST00000480870_ENST00000534537	ENST00000530626::3 ENST00000531825::3 ENST00000525157::3 ENST00000525820::3 ENST00000480870::2 ENST00000471549::2 ENST00000528052::3 ENST00000530319::3 ENST00000497792::3 ENST00000484402::3 ENST00000470678::3 ENST00000529584::3 ENST00000534537::2 ENST00000358834::3 ENST00000531984::3 ENST00000527980::2 ENST00000526223::3 ENST00000482159::3
POLA2	POLA2_164_0	23	11	65262277	65262299	minus	CGGACATGGTCGCCCAAGCC AGG	CGGACATGGTCGCCCAAGCC	ENSG00000014138::POLA2	_ENST00000265465_ENST00000527850_ENST00000532469	ENST00000532469::1 ENST00000265465::1 ENST00000527850::1
POLA2	POLA2_162_0	23	11	65262275	65262297	minus	GACATGGTCGCCCAAGCCAG GGG	GACATGGTCGCCCAAGCCAG	ENSG00000014138::POLA2	_ENST00000265465_ENST00000527850_ENST00000532469	ENST00000532469::1 ENST00000265465::1 ENST00000527850::1
POLA2	POLA2_163_0	23	11	65262276	65262298	minus	GGACATGGTCGCCCAAGCCA GGG	GGACATGGTCGCCCAAGCCA	ENSG00000014138::POLA2	_ENST00000265465_ENST00000527850_ENST00000532469	ENST00000527850::1 ENST00000265465::1 ENST00000532469::1
POLR1A	POLR1A_10386_0	23	2	86105724	86105746	minus	CGGCTGCAGGGCATTTCCTT CGG	CGGCTGCAGGGCATTTCCTT	ENSG00000068654::POLR1A	_ENST00000409681_ENST00000263857_ENST00000486964_ENST00000424089_ENST00000409024	ENST00000486964::1 ENST00000409681::1 ENST00000263857::1 ENST00000424089::1 ENST00000409024::1
POLR1A	POLR1A_10383_0	23	2	86105708	86105730	plus	TTCAGCCGAATACATCCCGA AGG	TTCAGCCGAATACATCCCGA	ENSG00000068654::POLR1A	_ENST00000409681_ENST00000263857_ENST00000486964_ENST00000424089_ENST00000409024	ENST00000409024::1 ENST00000424089::1 ENST00000263857::1 ENST00000409681::1 ENST00000486964::1
POLR1A	POLR1A_10393_0	23	2	86105750	86105772	minus	TGATCTCCAAGAACATGCCC TGG	TGATCTCCAAGAACATGCCC	ENSG00000068654::POLR1A	_ENST00000409681_ENST00000263857_ENST00000486964_ENST00000424089_ENST00000409024	ENST00000409024::1 ENST00000424089::1 ENST00000263857::1 ENST00000486964::1 ENST00000409681::1
POLR2A	POLR2A_146_0	23	17	7484784	7484806	minus	CGGGCATGCGCTGTCCCCCG AGG	CGGGCATGCGCTGTCCCCCG	ENSG00000181222::POLR2A	_ENST00000617998_ENST00000621442_ENST00000572844	ENST00000617998::1 ENST00000572844::1 ENST00000621442::1
POLR2A	POLR2A_145_0	23	17	7484783	7484805	minus	GGGCATGCGCTGTCCCCCGA GGG	GGGCATGCGCTGTCCCCCGA	ENSG00000181222::POLR2A	_ENST00000617998_ENST00000621442_ENST00000572844	ENST00000621442::1 ENST00000572844::1 ENST00000617998::1
POLR2A	POLR2A_141_0	23	17	7484779	7484801	minus	ATGCGCTGTCCCCCGAGGGG GGG	ATGCGCTGTCCCCCGAGGGG	ENSG00000181222::POLR2A	_ENST00000617998_ENST00000621442_ENST00000572844	ENST00000617998::1 ENST00000621442::1 ENST00000572844::1
POLR2C	POLR2C_78_0	23	16	57462714	57462736	minus	GGCGTACGGCATCTCGCCCA GGG	GGCGTACGGCATCTCGCCCA	ENSG00000260345::AC009052.12_ENSG00000102978::POLR2C	_ENST00000563115_ENST00000219252_ENST00000567090_ENST00000562599_ENST00000562953_ENST00000564651_ENST00000567982	ENST00000562953::1 ENST00000562599::1 ENST00000567982::1 ENST00000563115::1 ENST00000219252::1 ENST00000564651::1 ENST00000567090::2
POLR2C	POLR2C_79_0	23	16	57462715	57462737	minus	TGGCGTACGGCATCTCGCCC AGG	TGGCGTACGGCATCTCGCCC	ENSG00000102978::POLR2C_ENSG00000260345::AC009052.12	_ENST00000563115_ENST00000219252_ENST00000567090_ENST00000562599_ENST00000562953_ENST00000564651_ENST00000567982	ENST00000562599::1 ENST00000562953::1 ENST00000567982::1 ENST00000563115::1 ENST00000219252::1 ENST00000567090::2 ENST00000564651::1
POLR2C	POLR2C_77_0	23	16	57462713	57462735	minus	GCGTACGGCATCTCGCCCAG GGG	GCGTACGGCATCTCGCCCAG	ENSG00000260345::AC009052.12_ENSG00000102978::POLR2C	_ENST00000563115_ENST00000219252_ENST00000567090_ENST00000562599_ENST00000562953_ENST00000564651_ENST00000567982	ENST00000564651::1 ENST00000567090::2 ENST00000219252::1 ENST00000567982::1 ENST00000563115::1 ENST00000562953::1 ENST00000562599::1
POLR2D	POLR2D_1613_0	23	2	127858055	127858077	minus	GCGGGCTGGCGACGTAGAGG AGG	GCGGGCTGGCGACGTAGAGG	ENSG00000144231::POLR2D	_ENST00000272645_ENST00000409955_ENST00000487079	ENST00000487079::1 ENST00000272645::1 ENST00000409955::1
POLR2D	POLR2D_1618_0	23	2	127858074	127858096	minus	CGGCGGGTGGCAGCGATCCG CGG	CGGCGGGTGGCAGCGATCCG	ENSG00000144231::POLR2D	_ENST00000272645_ENST00000409955_ENST00000487079	ENST00000409955::1 ENST00000272645::1 ENST00000487079::1
POLR2D	POLR2D_1615_0	23	2	127858058	127858080	minus	TCCGCGGGCTGGCGACGTAG AGG	TCCGCGGGCTGGCGACGTAG	ENSG00000144231::POLR2D	_ENST00000272645_ENST00000409955_ENST00000487079	ENST00000409955::1 ENST00000272645::1 ENST00000487079::1
POLR2H	POLR2H_39_3375	23	3	184365027	184365049	plus	TCAAATTTACCCTGTAGACT TGG	TCAAATTTACCCTGTAGACT	ENSG00000145191::EIF2B5_ENSG00000163882::POLR2H	_ENST00000488213_ENST00000489043_ENST00000456318_ENST00000430783_ENST00000455712_ENST00000438240_ENST00000443489_ENST00000429568_ENST00000452961_ENST00000490958	ENST00000490958::1 ENST00000443489::2 ENST00000429568::2 ENST00000430783::2 ENST00000438240::2 ENST00000455712::3 ENST00000452961::2 ENST00000456318::3 ENST00000488213::1 ENST00000489043::1
POLR2H	POLR2H_2_2250	23	3	184363478	184363500	plus	CGTGGCCCCCTCGCGATGGC GGG	CGTGGCCCCCTCGCGATGGC	ENSG00000145191::EIF2B5_ENSG00000163882::POLR2H	_ENST00000456318_ENST00000443489_ENST00000412877_ENST00000430783_ENST00000455712_ENST00000452961_ENST00000429568	ENST00000412877::2 ENST00000455712::2 ENST00000443489::1 ENST00000429568::1 ENST00000430783::1 ENST00000452961::1 ENST00000456318::2
POLR2H	POLR2H_4_2250	23	3	184363484	184363506	minus	AGGATGCCCGCCATCGCGAG GGG	AGGATGCCCGCCATCGCGAG	ENSG00000145191::EIF2B5_ENSG00000163882::POLR2H	_ENST00000456318_ENST00000443489_ENST00000412877_ENST00000430783_ENST00000455712_ENST00000452961_ENST00000429568	ENST00000412877::2 ENST00000455712::2 ENST00000429568::1 ENST00000443489::1 ENST00000430783::1 ENST00000456318::2 ENST00000452961::1
POLR3A	POLR3A_5505_0	23	10	78019201	78019223	minus	AACGGCCCTGAGGTTCACCC AGG	AACGGCCCTGAGGTTCACCC	ENSG00000148606::POLR3A	_ENST00000473588_ENST00000372371_ENST00000484760	ENST00000372371::9 ENST00000484760::1 ENST00000473588::1
POLR3A	POLR3A_5504_0	23	10	78019196	78019218	plus	TTGCTCCTGGGTGAACCTCA GGG	TTGCTCCTGGGTGAACCTCA	ENSG00000148606::POLR3A	_ENST00000473588_ENST00000372371_ENST00000484760	ENST00000372371::9 ENST00000484760::1 ENST00000473588::1
POLR3A	POLR3A_5500_0	23	10	78019161	78019183	minus	AGAGACATACGCAGATGAAA AGG	AGAGACATACGCAGATGAAA	ENSG00000148606::POLR3A	_ENST00000473588_ENST00000372371_ENST00000484760	ENST00000372371::9 ENST00000484760::1 ENST00000473588::1
POLR3C	POLR3C_262_0	23	1	145825769	145825791	minus	TTCTGCTTGAGTCATTGTAC TGG	TTCTGCTTGAGTCATTGTAC	ENSG00000186141::POLR3C	_ENST00000369294_ENST00000471254_ENST00000334163_ENST00000466003	ENST00000369294::2 ENST00000334163::2 ENST00000471254::2 ENST00000466003::2
POLR3C	POLR3C_267_0	23	1	145825875	145825897	minus	GGGCAATTACTCTTAGTGGC TGG	GGGCAATTACTCTTAGTGGC	ENSG00000186141::POLR3C	_ENST00000369294_ENST00000471254_ENST00000334163_ENST00000466003	ENST00000369294::2 ENST00000471254::2 ENST00000334163::2 ENST00000466003::2
POLR3C	POLR3C_272_0	23	1	145825902	145825924	plus	CACAGGAACATCACTGGATC AGG	CACAGGAACATCACTGGATC	ENSG00000186141::POLR3C	_ENST00000369294_ENST00000471254_ENST00000334163_ENST00000466003	ENST00000471254::2 ENST00000334163::2 ENST00000369294::2 ENST00000466003::2
POLR3H	POLR3H_3070_0	23	22	41544080	41544102	minus	GATGTTCGTCCTGGTGGAAA TGG	GATGTTCGTCCTGGTGGAAA	ENSG00000100413::POLR3H	_ENST00000432789_ENST00000396504_ENST00000355209_ENST00000337566_ENST00000431534_ENST00000407461_ENST00000442616_ENST00000420561_ENST00000483837	ENST00000337566::1 ENST00000442616::2 ENST00000407461::2 ENST00000432789::1 ENST00000431534::1 ENST00000355209::1 ENST00000420561::1 ENST00000396504::2 ENST00000483837::2
POLR3H	POLR3H_3065_0	23	22	41544051	41544073	plus	CTGCCAAGGGGGGATCCGGA CGG	CTGCCAAGGGGGGATCCGGA	ENSG00000100413::POLR3H	_ENST00000432789_ENST00000396504_ENST00000355209_ENST00000337566_ENST00000431534_ENST00000407461_ENST00000442616_ENST00000420561_ENST00000483837	ENST00000483837::2 ENST00000396504::2 ENST00000420561::1 ENST00000355209::1 ENST00000431534::1 ENST00000432789::1 ENST00000407461::2 ENST00000337566::1 ENST00000442616::2
POLR3H	POLR3H_3057_0	23	22	41544017	41544039	minus	GCTCAACGACTCCATTGCCG AGG	GCTCAACGACTCCATTGCCG	ENSG00000100413::POLR3H	_ENST00000432789_ENST00000396504_ENST00000355209_ENST00000337566_ENST00000431534_ENST00000407461_ENST00000442616_ENST00000420561_ENST00000483837	ENST00000355209::1 ENST00000431534::1 ENST00000407461::2 ENST00000432789::1 ENST00000337566::1 ENST00000442616::2 ENST00000483837::2 ENST00000396504::2 ENST00000420561::1
POU3F4	POU3F4_80_0	23	X	83508346	83508368	minus	GTGGAACTGAGAATGCTGTA GGG	GTGGAACTGAGAATGCTGTA	ENSG00000279437::RP3-326L13.2_ENSG00000196767::POU3F4	_ENST00000625081_ENST00000373200	ENST00000625081::1 ENST00000373200::1
POU3F4	POU3F4_77_0	23	X	83508323	83508345	minus	ATTCGAGGCAGCTGTGGCCA TGG	ATTCGAGGCAGCTGTGGCCA	ENSG00000279437::RP3-326L13.2_ENSG00000196767::POU3F4	_ENST00000625081_ENST00000373200	ENST00000373200::1 ENST00000625081::1
POU3F4	POU3F4_79_0	23	X	83508338	83508360	minus	GAGAATGCTGTAGGGATTCG AGG	GAGAATGCTGTAGGGATTCG	ENSG00000279437::RP3-326L13.2_ENSG00000196767::POU3F4	_ENST00000625081_ENST00000373200	ENST00000625081::1 ENST00000373200::1
POU4F2	POU4F2_49_654	23	4	146639282	146639304	plus	AGCAGCTCGAGCAACGCTGG TGG	AGCAGCTCGAGCAACGCTGG	ENSG00000264323::AC093887.1_ENSG00000151615::POU4F2	_ENST00000281321_ENST00000584185	ENST00000281321::1 ENST00000584185::1
POU4F2	POU4F2_51_654	23	4	146639288	146639310	plus	TCGAGCAACGCTGGTGGTGG CGG	TCGAGCAACGCTGGTGGTGG	ENSG00000151615::POU4F2_ENSG00000264323::AC093887.1	_ENST00000281321_ENST00000584185	ENST00000281321::1 ENST00000584185::1
POU4F2	POU4F2_45_654	23	4	146639277	146639299	minus	AGCGTTGCTCGAGCTGCTGG GGG	AGCGTTGCTCGAGCTGCTGG	ENSG00000151615::POU4F2_ENSG00000264323::AC093887.1	_ENST00000281321_ENST00000584185	ENST00000281321::1 ENST00000584185::1
POU5F2	POU5F2_65_5590	23	5	93740570	93740592	plus	CTCAGCCCTAAAATCTGAGG AGG	CTCAGCCCTAAAATCTGAGG	ENSG00000248483::POU5F2_ENSG00000113391::FAM172A	_ENST00000606183_ENST00000510627	ENST00000510627::1 ENST00000606183::1
POU5F2	POU5F2_109_5590	23	5	93740738	93740760	minus	AACCAATGATGCTTCCCCAC GGG	AACCAATGATGCTTCCCCAC	ENSG00000113391::FAM172A_ENSG00000248483::POU5F2	_ENST00000606183_ENST00000510627	ENST00000606183::1 ENST00000510627::1
POU5F2	POU5F2_110_5590	23	5	93740739	93740761	minus	CAACCAATGATGCTTCCCCA CGG	CAACCAATGATGCTTCCCCA	ENSG00000248483::POU5F2_ENSG00000113391::FAM172A	_ENST00000606183_ENST00000510627	ENST00000606183::1 ENST00000510627::1
PPA1	PPA1_2590_0	23	10	70233289	70233311	plus	GAAGGGCGCGGCGCGCTCCT CGG	GAAGGGCGCGGCGCGCTCCT	ENSG00000180817::PPA1	_ENST00000373230_ENST00000373232_ENST00000625364	ENST00000625364::1 ENST00000373232::1 ENST00000373230::1
PPA1	PPA1_2583_0	23	10	70233250	70233272	minus	TCTTCCTCAGTGAGTGTCTG CGG	TCTTCCTCAGTGAGTGTCTG	ENSG00000180817::PPA1	_ENST00000373230_ENST00000373232_ENST00000625364	ENST00000373232::1 ENST00000373230::1 ENST00000625364::1
PPA1	PPA1_2201_0	23	10	70230336	70230358	plus	CTTACCTTATCTGCATAAAT TGG	CTTACCTTATCTGCATAAAT	ENSG00000180817::PPA1	_ENST00000373232_ENST00000625364_ENST00000373230_ENST00000460755_ENST00000495346	ENST00000625364::2 ENST00000373230::2 ENST00000495346::2 ENST00000460755::1 ENST00000373232::2
PPAN	PPAN_115_0	23	19	10106377	10106399	plus	CGTGGAGGACACAGCAGCAT GGG	CGTGGAGGACACAGCAGCAT	ENSG00000243207::PPAN-P2RY11_ENSG00000130810::PPAN	_ENST00000428358_ENST00000253107_ENST00000393796	ENST00000428358::1 ENST00000393796::1 ENST00000253107::1
PPAN	PPAN_117_0	23	19	10106387	10106409	plus	ACAGCAGCATGGGACAGTCA GGG	ACAGCAGCATGGGACAGTCA	ENSG00000243207::PPAN-P2RY11_ENSG00000130810::PPAN	_ENST00000428358_ENST00000253107_ENST00000393796	ENST00000393796::1 ENST00000253107::1 ENST00000428358::1
PPAN	PPAN_116_0	23	19	10106386	10106408	plus	CACAGCAGCATGGGACAGTC AGG	CACAGCAGCATGGGACAGTC	ENSG00000243207::PPAN-P2RY11_ENSG00000130810::PPAN	_ENST00000428358_ENST00000253107_ENST00000393796	ENST00000253107::1 ENST00000393796::1 ENST00000428358::1
PPAT	PPAT_3320_0	23	4	56435337	56435359	minus	TGCAGCACCGGTGAGCAACA GGG	TGCAGCACCGGTGAGCAACA	ENSG00000128059::PPAT	_ENST00000264220_ENST00000510643_ENST00000507724	ENST00000264220::1 ENST00000510643::1 ENST00000507724::1
PPAT	PPAT_3319_0	23	4	56435334	56435356	minus	AGCACCGGTGAGCAACAGGG TGG	AGCACCGGTGAGCAACAGGG	ENSG00000128059::PPAT	_ENST00000264220_ENST00000510643_ENST00000507724	ENST00000507724::1 ENST00000510643::1 ENST00000264220::1
PPAT	PPAT_3336_0	23	4	56435431	56435453	minus	CGAGAGGAATGTGGCGTGTT CGG	CGAGAGGAATGTGGCGTGTT	ENSG00000128059::PPAT	_ENST00000264220_ENST00000510643_ENST00000507724	ENST00000264220::1 ENST00000507724::1 ENST00000510643::1
PPIL2	PPIL2_2329_0	23	22	21666090	21666112	minus	GTCGCTTCCCCATGGCGGAG CGG	GTCGCTTCCCCATGGCGGAG	ENSG00000100023::PPIL2	_ENST00000496819_ENST00000335025_ENST00000398831_ENST00000626352_ENST00000458567_ENST00000417788_ENST00000484439_ENST00000406385_ENST00000498109	ENST00000626352::1 ENST00000417788::1 ENST00000484439::1 ENST00000458567::1 ENST00000496819::1 ENST00000398831::1 ENST00000335025::1 ENST00000406385::1 ENST00000498109::1
PPIL2	PPIL2_2330_0	23	22	21666095	21666117	minus	GTGCTGTCGCTTCCCCATGG CGG	GTGCTGTCGCTTCCCCATGG	ENSG00000100023::PPIL2	_ENST00000496819_ENST00000335025_ENST00000398831_ENST00000626352_ENST00000458567_ENST00000417788_ENST00000484439_ENST00000406385_ENST00000498109	ENST00000406385::1 ENST00000398831::1 ENST00000335025::1 ENST00000498109::1 ENST00000626352::1 ENST00000458567::1 ENST00000496819::1 ENST00000484439::1 ENST00000417788::1
PPIL2	PPIL2_2328_0	23	22	21666087	21666109	minus	GCTTCCCCATGGCGGAGCGG CGG	GCTTCCCCATGGCGGAGCGG	ENSG00000100023::PPIL2	_ENST00000496819_ENST00000335025_ENST00000398831_ENST00000626352_ENST00000458567_ENST00000417788_ENST00000484439_ENST00000406385_ENST00000498109	ENST00000335025::1 ENST00000398831::1 ENST00000406385::1 ENST00000498109::1 ENST00000626352::1 ENST00000484439::1 ENST00000417788::1 ENST00000458567::1 ENST00000496819::1
PPP2CA	PPP2CA_2699_0	23	5	134225744	134225766	minus	CGAGAAGGTGAGCTGTAGTA CGG	CGAGAAGGTGAGCTGTAGTA	ENSG00000113575::PPP2CA_ENSG00000273345::CTD-2410N18.4_ENSG00000272772::CTD-2410N18.5_ENSG00000266751::MIR3661	_ENST00000519718_ENST00000577394_ENST00000481195_ENST00000231504	ENST00000519718::1 ENST00000577394::1 ENST00000481195::1 ENST00000231504::1
PPP2CA	PPP2CA_2705_0	23	5	134225780	134225802	minus	CAAGCAGCTGTCCGAGTCCC AGG	CAAGCAGCTGTCCGAGTCCC	ENSG00000272772::CTD-2410N18.5_ENSG00000266751::MIR3661_ENSG00000113575::PPP2CA_ENSG00000273345::CTD-2410N18.4	_ENST00000519718_ENST00000577394_ENST00000481195_ENST00000231504	ENST00000481195::1 ENST00000577394::1 ENST00000231504::1 ENST00000519718::1
PPP2CA	PPP2CA_2700_0	23	5	134225750	134225772	plus	TACAGCTCACCTTCTCGCAG AGG	TACAGCTCACCTTCTCGCAG	ENSG00000266751::MIR3661_ENSG00000272772::CTD-2410N18.5_ENSG00000273345::CTD-2410N18.4_ENSG00000113575::PPP2CA	_ENST00000519718_ENST00000577394_ENST00000481195_ENST00000231504	ENST00000231504::1 ENST00000577394::1 ENST00000481195::1 ENST00000519718::1
PPP3R2	PPP3R2_12_3130	23	9	101594414	101594436	plus	CGATGAGGACCAGCTTCTTG TGG	CGATGAGGACCAGCTTCTTG	ENSG00000188386::PPP3R2_ENSG00000198785::GRIN3A	_ENST00000374806	ENST00000374806::1
PPP3R2	PPP3R2_6_3756	23	9	101594909	101594931	minus	GATGTCCACAATGGGAAACG AGG	GATGTCCACAATGGGAAACG	ENSG00000188386::PPP3R2_ENSG00000198785::GRIN3A	_ENST00000374806	ENST00000374806::1
PPP3R2	PPP3R2_22_3130	23	9	101594493	101594515	plus	ATCCTTGTCCAGGATGATGA TGG	ATCCTTGTCCAGGATGATGA	ENSG00000188386::PPP3R2_ENSG00000198785::GRIN3A	_ENST00000374806	ENST00000374806::1
PPP4C	PPP4C_177_0	23	16	30076376	30076398	minus	CAGGTCGCTGATCTCCGCCA TGG	CAGGTCGCTGATCTCCGCCA	ENSG00000149923::PPP4C	_ENST00000563732_ENST00000567828_ENST00000561610_ENST00000563597_ENST00000567040_ENST00000279387_ENST00000568810_ENST00000563200_ENST00000564966_ENST00000562664_ENST00000566749_ENST00000567642_ENST00000627746_ENST00000562222	ENST00000562664::2 ENST00000564966::2 ENST00000567642::2 ENST00000567040::2 ENST00000627746::2 ENST00000562222::2 ENST00000563597::2 ENST00000568810::2 ENST00000563200::2 ENST00000561610::1 ENST00000279387::2 ENST00000566749::2 ENST00000567828::1 ENST00000563732::2
PPP4C	PPP4C_181_0	23	16	30076401	30076423	minus	GACGCAGCTGCTCGATCTGC CGG	GACGCAGCTGCTCGATCTGC	ENSG00000149923::PPP4C	_ENST00000563732_ENST00000567828_ENST00000561610_ENST00000563597_ENST00000567040_ENST00000279387_ENST00000568810_ENST00000563200_ENST00000564966_ENST00000562664_ENST00000566749_ENST00000567642_ENST00000627746_ENST00000562222	ENST00000564966::2 ENST00000562664::2 ENST00000567642::2 ENST00000567040::2 ENST00000627746::2 ENST00000562222::2 ENST00000561610::1 ENST00000568810::2 ENST00000563597::2 ENST00000563200::2 ENST00000566749::2 ENST00000567828::1 ENST00000563732::2 ENST00000279387::2
PPP4C	PPP4C_174_0	23	16	30076360	30076382	minus	GCCATGGCCCACCCCCGGCG CGG	GCCATGGCCCACCCCCGGCG	ENSG00000149923::PPP4C	_ENST00000563732_ENST00000567828_ENST00000561610_ENST00000563597_ENST00000567040_ENST00000279387_ENST00000568810_ENST00000563200_ENST00000564966_ENST00000562664_ENST00000566749_ENST00000567642_ENST00000627746_ENST00000562222	ENST00000567642::2 ENST00000627746::2 ENST00000567040::2 ENST00000564966::2 ENST00000562664::2 ENST00000562222::2 ENST00000561610::1 ENST00000563200::2 ENST00000568810::2 ENST00000563597::2 ENST00000563732::2 ENST00000567828::1 ENST00000566749::2 ENST00000279387::2
PRAMEF2	PRAMEF2_90_1664	23	CHR_HG1342_HG2282_PATCH	12859002	12859024	minus	GGCCTGGATGCTCATCCTGA TGG	GGCCTGGATGCTCATCCTGA	ENSG00000282175::HNRNPCL1_ENSG00000282817::PRAMEF2	_ENST00000632257	ENST00000632257::2
PRAMEF2	PRAMEF2_7_3328	23	CHR_HG1342_HG2282_PATCH	12860014	12860036	plus	CATTAATAGTATTGGGGAGC TGG	CATTAATAGTATTGGGGAGC	ENSG00000282817::PRAMEF2_ENSG00000282175::HNRNPCL1	_ENST00000632257	ENST00000632257::3
PRAMEF2	PRAMEF2_15_3328	23	CHR_HG1342_HG2282_PATCH	12860140	12860162	plus	CACGTCAGATAATGAACTCG AGG	CACGTCAGATAATGAACTCG	ENSG00000282817::PRAMEF2_ENSG00000282175::HNRNPCL1	_ENST00000632257	ENST00000632257::3
PRDM14	PRDM14_2032_0	23	8	70069740	70069762	plus	TTCTGTAGTGTCCATAGGAC GGG	TTCTGTAGTGTCCATAGGAC	ENSG00000147596::PRDM14	_ENST00000276594_ENST00000426346	ENST00000426346::2 ENST00000276594::2
PRDM14	PRDM14_2050_0	23	8	70069836	70069858	minus	GGCTCTACCCCGGCCAAGTG AGG	GGCTCTACCCCGGCCAAGTG	ENSG00000147596::PRDM14	_ENST00000276594_ENST00000426346	ENST00000276594::2 ENST00000426346::2
PRDM14	PRDM14_1990_0	23	8	70069562	70069584	plus	GGTGGCAGCTTGCTGTACCA GGG	GGTGGCAGCTTGCTGTACCA	ENSG00000147596::PRDM14	_ENST00000276594_ENST00000426346	ENST00000426346::2 ENST00000276594::2
PRDM7	PRDM7_2086_0	23	16	90075825	90075847	minus	CCCATGGTGAGAAGTCGGGG AGG	CCCATGGTGAGAAGTCGGGG	ENSG00000126856::PRDM7	_ENST00000568473_ENST00000449207_ENST00000564210	ENST00000449207::1 ENST00000568473::1 ENST00000564210::1
PRDM7	PRDM7_2085_0	23	16	90075824	90075846	plus	GCCTCCCCGACTTCTCACCA TGG	GCCTCCCCGACTTCTCACCA	ENSG00000126856::PRDM7	_ENST00000568473_ENST00000449207_ENST00000564210	ENST00000564210::1 ENST00000568473::1 ENST00000449207::1
PRDM7	PRDM7_2088_0	23	16	90075829	90075851	minus	GAAGCCCATGGTGAGAAGTC GGG	GAAGCCCATGGTGAGAAGTC	ENSG00000126856::PRDM7	_ENST00000568473_ENST00000449207_ENST00000564210	ENST00000568473::1 ENST00000449207::1 ENST00000564210::1
PRDM9	PRDM9_486_0	23	5	23509546	23509568	plus	CTCGCTATAGGAATGTGAAA AGG	CTCGCTATAGGAATGTGAAA	ENSG00000164256::PRDM9	_ENST00000502755_ENST00000296682	ENST00000296682::3 ENST00000502755::3
PRDM9	PRDM9_1268_0	23	5	23517889	23517911	minus	TCCACTCTTAAGGCCATCCA AGG	TCCACTCTTAAGGCCATCCA	ENSG00000164256::PRDM9	_ENST00000296682	ENST00000296682::5
PRDM9	PRDM9_1269_0	23	5	23517899	23517921	minus	TTTACGCTGTTCCACTCTTA AGG	TTTACGCTGTTCCACTCTTA	ENSG00000164256::PRDM9	_ENST00000296682	ENST00000296682::5
PRIM1	PRIM1_2017_0	23	12	56752195	56752217	minus	CGCTGGCTCAACTACGGTGG AGG	CGCTGGCTCAACTACGGTGG	ENSG00000198056::PRIM1_ENSG00000025423::HSD17B6	_ENST00000555159_ENST00000555805_ENST00000550770_ENST00000552590_ENST00000546761_ENST00000338193_ENST00000550224_ENST00000548173	ENST00000548173::1 ENST00000552590::1 ENST00000550224::1 ENST00000550770::1 ENST00000546761::1 ENST00000555159::1 ENST00000338193::1 ENST00000555805::1
PRIM1	PRIM1_2020_0	23	12	56752212	56752234	minus	CCTACTCTCAGTACTATCGC TGG	CCTACTCTCAGTACTATCGC	ENSG00000025423::HSD17B6_ENSG00000198056::PRIM1	_ENST00000555159_ENST00000555805_ENST00000550770_ENST00000552590_ENST00000546761_ENST00000338193_ENST00000550224_ENST00000548173	ENST00000550770::1 ENST00000546761::1 ENST00000555159::1 ENST00000338193::1 ENST00000555805::1 ENST00000548173::1 ENST00000552590::1 ENST00000550224::1
PRIM1	PRIM1_2023_0	23	12	56752242	56752264	minus	TGCTTAAACTTTATTACCGG AGG	TGCTTAAACTTTATTACCGG	ENSG00000198056::PRIM1_ENSG00000025423::HSD17B6	_ENST00000555159_ENST00000555805_ENST00000550770_ENST00000552590_ENST00000546761_ENST00000338193_ENST00000550224_ENST00000548173	ENST00000550224::1 ENST00000552590::1 ENST00000548173::1 ENST00000546761::1 ENST00000550770::1 ENST00000555159::1 ENST00000555805::1 ENST00000338193::1
PRMT1	PRMT1_316_0	23	19	49677297	49677319	minus	CACCTCCATGATGCAGTTCG CGG	CACCTCCATGATGCAGTTCG	ENSG00000126457::PRMT1	_ENST00000391851_ENST00000610806_ENST00000534280_ENST00000534676_ENST00000525915_ENST00000454376_ENST00000525616_ENST00000524771	ENST00000454376::1 ENST00000391851::1 ENST00000534676::1 ENST00000610806::1 ENST00000525915::1 ENST00000525616::1 ENST00000524771::1 ENST00000534280::1
PRMT1	PRMT1_1007_0	23	19	49680520	49680542	minus	GATGTCATGTCCTCAGCGTT GGG	GATGTCATGTCCTCAGCGTT	ENSG00000126457::PRMT1	_ENST00000529284_ENST00000610806_ENST00000527382_ENST00000532489_ENST00000528623_ENST00000391851_ENST00000534465_ENST00000454376_ENST00000534280_ENST00000534676_ENST00000525616_ENST00000524771_ENST00000529836_ENST00000527412_ENST00000526224	ENST00000534465::2 ENST00000527412::2 ENST00000391851::2 ENST00000525616::2 ENST00000529836::4 ENST00000529284::2 ENST00000532489::3 ENST00000534676::2 ENST00000527382::2 ENST00000534280::4 ENST00000526224::2 ENST00000528623::4 ENST00000524771::3 ENST00000454376::3 ENST00000610806::2
PRMT1	PRMT1_1012_0	23	19	49680567	49680589	plus	CGCACACTTTGGCATCCACG AGG	CGCACACTTTGGCATCCACG	ENSG00000126457::PRMT1	_ENST00000529284_ENST00000610806_ENST00000527382_ENST00000532489_ENST00000528623_ENST00000391851_ENST00000534465_ENST00000454376_ENST00000534280_ENST00000534676_ENST00000525616_ENST00000524771_ENST00000529836_ENST00000527412_ENST00000526224	ENST00000391851::2 ENST00000534465::2 ENST00000527412::2 ENST00000529836::4 ENST00000525616::2 ENST00000532489::3 ENST00000529284::2 ENST00000534676::2 ENST00000527382::2 ENST00000534280::4 ENST00000526224::2 ENST00000524771::3 ENST00000528623::4 ENST00000610806::2 ENST00000454376::3
PRMT5	PRMT5_1146_0	23	14	22929253	22929275	minus	ACTAGGGGCTGTGGCCAAGC AGG	ACTAGGGGCTGTGGCCAAGC	ENSG00000100462::PRMT5	_ENST00000324366_ENST00000397441_ENST00000216350_ENST00000397440_ENST00000554716_ENST00000553915_ENST00000556426_ENST00000553641_ENST00000554867_ENST00000553550_ENST00000553897_ENST00000553787_ENST00000556616_ENST00000557415_ENST00000627278_ENST00000421938_ENST00000557015	ENST00000553787::1 ENST00000557415::1 ENST00000553915::1 ENST00000556426::1 ENST00000397440::1 ENST00000421938::1 ENST00000554867::1 ENST00000553641::1 ENST00000557015::1 ENST00000553550::1 ENST00000324366::1 ENST00000216350::1 ENST00000554716::1 ENST00000553897::1 ENST00000556616::1 ENST00000627278::1 ENST00000397441::1
PRMT5	PRMT5_1140_0	23	14	22929239	22929261	plus	GTCCGGCCCTCACCCCTGCT TGG	GTCCGGCCCTCACCCCTGCT	ENSG00000100462::PRMT5	_ENST00000324366_ENST00000397441_ENST00000216350_ENST00000397440_ENST00000554716_ENST00000553915_ENST00000556426_ENST00000553641_ENST00000554867_ENST00000553550_ENST00000553897_ENST00000553787_ENST00000556616_ENST00000557415_ENST00000627278_ENST00000421938_ENST00000557015	ENST00000397441::1 ENST00000627278::1 ENST00000556616::1 ENST00000554716::1 ENST00000553897::1 ENST00000216350::1 ENST00000553550::1 ENST00000324366::1 ENST00000557015::1 ENST00000553641::1 ENST00000554867::1 ENST00000397440::1 ENST00000421938::1 ENST00000556426::1 ENST00000553915::1 ENST00000557415::1 ENST00000553787::1
PRMT5	PRMT5_1152_0	23	14	22929283	22929305	plus	CTATTTCGGGGACGCAATTC AGG	CTATTTCGGGGACGCAATTC	ENSG00000100462::PRMT5	_ENST00000324366_ENST00000397441_ENST00000216350_ENST00000397440_ENST00000554716_ENST00000553915_ENST00000556426_ENST00000553641_ENST00000554867_ENST00000553550_ENST00000553897_ENST00000553787_ENST00000556616_ENST00000557415_ENST00000627278_ENST00000421938_ENST00000557015	ENST00000556616::1 ENST00000627278::1 ENST00000397441::1 ENST00000554716::1 ENST00000553897::1 ENST00000216350::1 ENST00000553641::1 ENST00000557015::1 ENST00000554867::1 ENST00000324366::1 ENST00000553550::1 ENST00000421938::1 ENST00000556426::1 ENST00000397440::1 ENST00000557415::1 ENST00000553915::1 ENST00000553787::1
PROP1	PROP1_130_3480	23	CHR_HSCHR5_3_CTG5	177996124	177996146	plus	CGGTCACTCACCCACCGTGG TGG	CGGTCACTCACCCACCGTGG	ENSG00000274382::PROP1	_ENST00000614006	ENST00000614006::1
PROP1	PROP1_134_3480	23	CHR_HSCHR5_3_CTG5	177996134	177996156	minus	GGGACCCCGACCACCACGGT GGG	GGGACCCCGACCACCACGGT	ENSG00000274382::PROP1	_ENST00000614006	ENST00000614006::1
PROP1	PROP1_144_3480	23	CHR_HSCHR5_3_CTG5	177996191	177996213	minus	AAGCCAAAGAAGGGGCGAGT CGG	AAGCCAAAGAAGGGGCGAGT	ENSG00000274382::PROP1	_ENST00000614006	ENST00000614006::1
PRPF19	PRPF19_1961_0	23	11	60906362	60906384	plus	ACTGGAGCAGATTAGGGACA TGG	ACTGGAGCAGATTAGGGACA	ENSG00000110107::PRPF19	_ENST00000227524_ENST00000541371_ENST00000546152	ENST00000546152::1 ENST00000541371::1 ENST00000227524::1
PRPF19	PRPF19_1958_0	23	11	60906353	60906375	minus	TAATCTGCTCCAGTGAGTGT TGG	TAATCTGCTCCAGTGAGTGT	ENSG00000110107::PRPF19	_ENST00000227524_ENST00000541371_ENST00000546152	ENST00000227524::1 ENST00000546152::1 ENST00000541371::1
PRPF19	PRPF19_1959_0	23	11	60906355	60906377	plus	AACACTCACTGGAGCAGATT AGG	AACACTCACTGGAGCAGATT	ENSG00000110107::PRPF19	_ENST00000227524_ENST00000541371_ENST00000546152	ENST00000546152::1 ENST00000541371::1 ENST00000227524::1
PRPF38B	PRPF38B_126_0	23	1	108692608	108692630	minus	CTGCGAGTTGCCTGTCAGCG CGG	CTGCGAGTTGCCTGTCAGCG	ENSG00000134186::PRPF38B	_ENST00000370025_ENST00000370022_ENST00000467302_ENST00000370021	ENST00000370021::1 ENST00000370025::1 ENST00000467302::1 ENST00000370022::1
PRPF38B	PRPF38B_119_0	23	1	108692574	108692596	minus	GCCATGTTGCGGCGGAAGGA AGG	GCCATGTTGCGGCGGAAGGA	ENSG00000134186::PRPF38B	_ENST00000370025_ENST00000370022_ENST00000467302_ENST00000370021	ENST00000370021::1 ENST00000370025::1 ENST00000370022::1 ENST00000467302::1
PRPF38B	PRPF38B_121_0	23	1	108692582	108692604	minus	TGTTGTTAGCCATGTTGCGG CGG	TGTTGTTAGCCATGTTGCGG	ENSG00000134186::PRPF38B	_ENST00000370025_ENST00000370022_ENST00000467302_ENST00000370021	ENST00000370021::1 ENST00000370025::1 ENST00000467302::1 ENST00000370022::1
PRPF4	PRPF4_165_0	23	9	113275751	113275773	minus	TACCGTGGAAGAGGCTCGCG AGG	TACCGTGGAAGAGGCTCGCG	ENSG00000136875::PRPF4	_ENST00000374199_ENST00000374198	ENST00000374199::1 ENST00000374198::1
PRPF4	PRPF4_164_0	23	9	113275749	113275771	plus	TTCCTCGCGAGCCTCTTCCA CGG	TTCCTCGCGAGCCTCTTCCA	ENSG00000136875::PRPF4	_ENST00000374199_ENST00000374198	ENST00000374198::1 ENST00000374199::1
PRPF4	PRPF4_281_0	23	9	113276649	113276671	plus	CAAAGGAGAGTCTGGGATTT TGG	CAAAGGAGAGTCTGGGATTT	ENSG00000136875::PRPF4	_ENST00000374199_ENST00000374198	ENST00000374198::2 ENST00000374199::2
PRPF8	PRPF8_4334_0	23	CHR_HSCHR17_1_CTG2	1684490	1684512	minus	GCTACCGGACTACATGTCGG AGG	GCTACCGGACTACATGTCGG	ENSG00000274442::PRPF8	_ENST00000614672_ENST00000634039_ENST00000631647_ENST00000632683	ENST00000631647::1 ENST00000632683::2 ENST00000614672::2 ENST00000634039::1
PRPF8	PRPF8_4351_0	23	CHR_HSCHR17_1_CTG2	1684546	1684568	minus	GCCGGAGTGTTTCCTTATCG AGG	GCCGGAGTGTTTCCTTATCG	ENSG00000274442::PRPF8	_ENST00000614672_ENST00000634039_ENST00000631647_ENST00000632683	ENST00000634039::1 ENST00000614672::2 ENST00000631647::1 ENST00000632683::2
PRPF8	PRPF8_4341_0	23	CHR_HSCHR17_1_CTG2	1684507	1684529	plus	GGTAGCGGGGCTAGAGGGCC AGG	GGTAGCGGGGCTAGAGGGCC	ENSG00000274442::PRPF8	_ENST00000614672_ENST00000634039_ENST00000631647_ENST00000632683	ENST00000631647::1 ENST00000632683::2 ENST00000614672::2 ENST00000634039::1
PRSS37	PRSS37_84_4430	23	7	141841001	141841023	plus	GTCTTGAGTACATACCAGCG AGG	GTCTTGAGTACATACCAGCG	ENSG00000165076::PRSS37	_ENST00000350549_ENST00000419085_ENST00000438520_ENST00000452758	ENST00000419085::2 ENST00000350549::1 ENST00000438520::2 ENST00000452758::1
PRSS37	PRSS37_85_4430	23	7	141841015	141841037	minus	TTCTATTTGGGTGTCCTCGC TGG	TTCTATTTGGGTGTCCTCGC	ENSG00000165076::PRSS37	_ENST00000350549_ENST00000419085_ENST00000438520_ENST00000452758	ENST00000419085::2 ENST00000438520::2 ENST00000350549::1 ENST00000452758::1
PRSS37	PRSS37_0_3544	23	7	141839335	141839357	plus	AACGGTAAATAGCAGTGAGC TGG	AACGGTAAATAGCAGTGAGC	ENSG00000165076::PRSS37	_ENST00000350549_ENST00000419085_ENST00000438520_ENST00000452758	ENST00000350549::2 ENST00000438520::3 ENST00000419085::3 ENST00000452758::2
PRSS58	PRSS58_60_0	23	CHR_HSCHR7_2_CTG6	142252289	142252311	plus	TTTGGCATAGATGCCAACAT CGG	TTTGGCATAGATGCCAACAT	ENSG00000276785::PRSS58	_ENST00000622880_ENST00000621886	ENST00000621886::6 ENST00000622880::5
PRSS58	PRSS58_10_5928	23	CHR_HSCHR7_2_CTG6	142257694	142257716	plus	GATTCAAGAGAGCCCAGAGG AGG	GATTCAAGAGAGCCCAGAGG	ENSG00000276785::PRSS58	_ENST00000621886_ENST00000622880	ENST00000622880::1 ENST00000621886::2
PRSS58	PRSS58_73_2964	23	CHR_HSCHR7_2_CTG6	142255574	142255596	plus	CTGTGATCACCCAAAGCGGG TGG	CTGTGATCACCCAAAGCGGG	ENSG00000276785::PRSS58	_ENST00000621886_ENST00000622880	ENST00000622880::2 ENST00000621886::3
PSMA1	PSMA1_1277_0	23	11	14520279	14520301	plus	GATCGGGATTCAACGTACCA TGG	GATCGGGATTCAACGTACCA	ENSG00000256206::PSMA1_ENSG00000129084::PSMA1	_ENST00000396394_ENST00000530457_ENST00000532256_ENST00000531156_ENST00000555531_ENST00000533331_ENST00000528307_ENST00000533068	ENST00000532256::1 ENST00000533068::1 ENST00000528307::1 ENST00000533331::1 ENST00000530457::1 ENST00000396394::1 ENST00000531156::1 ENST00000555531::1
PSMA1	PSMA1_1131_0	23	11	14519006	14519028	minus	ATGACAATGATGTCACTGTT TGG	ATGACAATGATGTCACTGTT	ENSG00000129084::PSMA1_ENSG00000256206::PSMA1	_ENST00000555531_ENST00000528307_ENST00000396394_ENST00000530457_ENST00000531156_ENST00000418988_ENST00000533331_ENST00000533068_ENST00000526443_ENST00000532256	ENST00000530457::2 ENST00000526443::2 ENST00000533331::2 ENST00000396394::2 ENST00000555531::2 ENST00000531156::2 ENST00000532256::2 ENST00000528307::2 ENST00000533068::3 ENST00000418988::3
PSMA1	PSMA1_742_0	23	11	14513861	14513883	plus	CATATCGTTGTGTTGGTATC TGG	CATATCGTTGTGTTGGTATC	ENSG00000129084::PSMA1_ENSG00000256206::PSMA1	_ENST00000527632_ENST00000396394_ENST00000418988_ENST00000530457_ENST00000528307_ENST00000531023_ENST00000529524	ENST00000528307::5 ENST00000527632::1 ENST00000529524::2 ENST00000418988::7 ENST00000530457::6 ENST00000531023::1 ENST00000396394::6
PSMA2	PSMA2_1255_0	23	7	42932112	42932134	minus	TCGCTGACTACATTCAGGTA TGG	TCGCTGACTACATTCAGGTA	ENSG00000256646::PSMA2_ENSG00000106588::PSMA2	_ENST00000442788_ENST00000433579_ENST00000223321_ENST00000436986_ENST00000445517_ENST00000411875	ENST00000411875::1 ENST00000442788::1 ENST00000433579::1 ENST00000436986::1 ENST00000445517::1 ENST00000223321::1
PSMA2	PSMA2_779_0	23	7	42927375	42927397	plus	TTCATTACCTTTAATTCCCA CGG	TTCATTACCTTTAATTCCCA	ENSG00000256646::PSMA2_ENSG00000106588::PSMA2	_ENST00000442788_ENST00000433579_ENST00000223321_ENST00000457444_ENST00000436986	ENST00000457444::1 ENST00000433579::2 ENST00000442788::2 ENST00000436986::3 ENST00000223321::2
PSMA2	PSMA2_783_0	23	7	42927382	42927404	minus	GCCCCGTCCGTGGGAATTAA AGG	GCCCCGTCCGTGGGAATTAA	ENSG00000106588::PSMA2_ENSG00000256646::PSMA2	_ENST00000442788_ENST00000433579_ENST00000223321_ENST00000457444_ENST00000436986	ENST00000442788::2 ENST00000433579::2 ENST00000457444::1 ENST00000223321::2 ENST00000436986::3
PSMA3	PSMA3_76_0	23	14	58244918	58244940	plus	ACGATGAGCTCAATCGGCAC TGG	ACGATGAGCTCAATCGGCAC	ENSG00000139971::C14orf37_ENSG00000100567::PSMA3	_ENST00000216455_ENST00000554812_ENST00000553665_ENST00000557087_ENST00000555931_ENST00000554456_ENST00000412908_ENST00000555743_ENST00000557508	ENST00000216455::1 ENST00000553665::1 ENST00000554456::1 ENST00000555931::1 ENST00000557508::1 ENST00000412908::1 ENST00000554812::1 ENST00000557087::1 ENST00000555743::1
PSMA3	PSMA3_78_0	23	14	58244920	58244942	plus	GATGAGCTCAATCGGCACTG GGG	GATGAGCTCAATCGGCACTG	ENSG00000139971::C14orf37_ENSG00000100567::PSMA3	_ENST00000216455_ENST00000554812_ENST00000553665_ENST00000557087_ENST00000555931_ENST00000554456_ENST00000412908_ENST00000555743_ENST00000557508	ENST00000554812::1 ENST00000412908::1 ENST00000557087::1 ENST00000555743::1 ENST00000555931::1 ENST00000557508::1 ENST00000216455::1 ENST00000554456::1 ENST00000553665::1
PSMA3	PSMA3_75_0	23	14	58244912	58244934	plus	TTTAGCACGATGAGCTCAAT CGG	TTTAGCACGATGAGCTCAAT	ENSG00000100567::PSMA3_ENSG00000139971::C14orf37	_ENST00000216455_ENST00000554812_ENST00000553665_ENST00000557087_ENST00000555931_ENST00000554456_ENST00000412908_ENST00000555743_ENST00000557508	ENST00000557508::1 ENST00000555931::1 ENST00000555743::1 ENST00000557087::1 ENST00000412908::1 ENST00000554812::1 ENST00000553665::1 ENST00000554456::1 ENST00000216455::1
PSMA6	PSMA6_1570_0	23	14	35292496	35292518	minus	GGTAATGTGGCGGTCAAAAC CGG	GGTAATGTGGCGGTCAAAAC	ENSG00000258790::RP11-561B11.2_ENSG00000100902::PSMA6	_ENST00000622405_ENST00000627895_ENST00000628955_ENST00000554541_ENST00000261479_ENST00000554843_ENST00000554620_ENST00000554961_ENST00000556167_ENST00000553809_ENST00000553688_ENST00000555764_ENST00000556506	ENST00000622405::1 ENST00000554961::1 ENST00000261479::1 ENST00000628955::1 ENST00000556506::1 ENST00000554541::1 ENST00000553688::1 ENST00000554620::1 ENST00000627895::1 ENST00000555764::1 ENST00000554843::1 ENST00000553809::1 ENST00000556167::1
PSMA6	PSMA6_1573_0	23	14	35292531	35292553	plus	GAGGGTCGGCTCTACCAAGT AGG	GAGGGTCGGCTCTACCAAGT	ENSG00000258790::RP11-561B11.2_ENSG00000100902::PSMA6	_ENST00000622405_ENST00000627895_ENST00000628955_ENST00000554541_ENST00000261479_ENST00000554843_ENST00000554620_ENST00000554961_ENST00000556167_ENST00000553809_ENST00000553688_ENST00000555764_ENST00000556506	ENST00000556506::1 ENST00000628955::1 ENST00000554541::1 ENST00000553688::1 ENST00000622405::1 ENST00000554961::1 ENST00000261479::1 ENST00000555764::1 ENST00000556167::1 ENST00000553809::1 ENST00000554843::1 ENST00000627895::1 ENST00000554620::1
PSMA6	PSMA6_3052_0	23	14	35308974	35308996	plus	TGTGTGATGACCGGAATGAC AGG	TGTGTGATGACCGGAATGAC	ENSG00000258790::RP11-561B11.2_ENSG00000100902::PSMA6	_ENST00000540871_ENST00000555050_ENST00000557565_ENST00000622405_ENST00000627895_ENST00000554961_ENST00000554541_ENST00000261479_ENST00000554620_ENST00000554843_ENST00000553688_ENST00000553809_ENST00000556506_ENST00000555764	ENST00000627895::3 ENST00000554541::2 ENST00000556506::3 ENST00000555764::3 ENST00000540871::3 ENST00000554843::3 ENST00000554620::3 ENST00000261479::3 ENST00000553688::4 ENST00000554961::3 ENST00000622405::2 ENST00000557565::11 ENST00000555050::1 ENST00000553809::3
PSMB2	PSMB2_3954_0	23	1	35641412	35641434	plus	GATACCGATGAGGTACTCCA TGG	GATACCGATGAGGTACTCCA	ENSG00000126067::PSMB2	_ENST00000373237	ENST00000373237::1
PSMB2	PSMB2_3947_0	23	1	35641376	35641398	minus	ATGTTCTTGTCGCCTCCGAC CGG	ATGTTCTTGTCGCCTCCGAC	ENSG00000126067::PSMB2	_ENST00000373237	ENST00000373237::1
PSMB2	PSMB2_3946_0	23	1	35641375	35641397	minus	TGTTCTTGTCGCCTCCGACC GGG	TGTTCTTGTCGCCTCCGACC	ENSG00000126067::PSMB2	_ENST00000373237	ENST00000373237::1
PSMB3	PSMB3_86_0	23	CHR_HSCHR17_7_CTG4	38553597	38553619	minus	CACCATGATTGCGGTGTACT AGG	CACCATGATTGCGGTGTACT	ENSG00000275903::PSMB3	_ENST00000619951_ENST00000631787_ENST00000631987	ENST00000631987::1 ENST00000631787::1 ENST00000619951::1
PSMB3	PSMB3_168_0	23	CHR_HSCHR17_7_CTG4	38553938	38553960	plus	CTATTATGTCCTATAACGGA GGG	CTATTATGTCCTATAACGGA	ENSG00000275903::PSMB3	_ENST00000619951_ENST00000631787_ENST00000632832_ENST00000631987	ENST00000631987::2 ENST00000631787::2 ENST00000632832::2 ENST00000619951::2
PSMB3	PSMB3_165_0	23	CHR_HSCHR17_7_CTG4	38553932	38553954	minus	GTTATAGGACATAATAGACT AGG	GTTATAGGACATAATAGACT	ENSG00000275903::PSMB3	_ENST00000619951_ENST00000631787_ENST00000632832_ENST00000631987	ENST00000619951::2 ENST00000632832::2 ENST00000631987::2 ENST00000631787::2
PSMB7	PSMB7_6185_0	23	9	124415346	124415368	minus	CGCAGGTGCCGCCTTGCTTG GGG	CGCAGGTGCCGCCTTGCTTG	ENSG00000136930::PSMB7	_ENST00000259457_ENST00000441097	ENST00000441097::1 ENST00000259457::1
PSMB7	PSMB7_6191_0	23	9	124415388	124415410	minus	GTGTATGCTCCACCAGTTGG AGG	GTGTATGCTCCACCAGTTGG	ENSG00000136930::PSMB7	_ENST00000259457_ENST00000441097	ENST00000259457::1 ENST00000441097::1
PSMB7	PSMB7_6186_0	23	9	124415347	124415369	minus	CCGCAGGTGCCGCCTTGCTT GGG	CCGCAGGTGCCGCCTTGCTT	ENSG00000136930::PSMB7	_ENST00000259457_ENST00000441097	ENST00000259457::1 ENST00000441097::1
PSMC2	PSMC2_106_0	23	7	103344553	103344575	plus	ACTTACCAGAGGTCAGAGCG TGG	ACTTACCAGAGGTCAGAGCG	ENSG00000161057::PSMC2_ENSG00000105821::DNAJC2	_ENST00000249270_ENST00000426036_ENST00000379263_ENST00000464253_ENST00000454277_ENST00000379257_ENST00000412522	ENST00000426036::1 ENST00000379263::1 ENST00000249270::1 ENST00000379257::1 ENST00000412522::1 ENST00000464253::1 ENST00000454277::1
PSMC2	PSMC2_108_0	23	7	103344558	103344580	minus	ATCACCCACGCTCTGACCTC TGG	ATCACCCACGCTCTGACCTC	ENSG00000161057::PSMC2_ENSG00000105821::DNAJC2	_ENST00000249270_ENST00000426036_ENST00000379263_ENST00000464253_ENST00000454277_ENST00000379257_ENST00000412522	ENST00000249270::1 ENST00000379257::1 ENST00000412522::1 ENST00000464253::1 ENST00000454277::1 ENST00000426036::1 ENST00000379263::1
PSMC2	PSMC2_110_0	23	7	103344563	103344585	plus	GGTCAGAGCGTGGGTGATGG CGG	GGTCAGAGCGTGGGTGATGG	ENSG00000105821::DNAJC2_ENSG00000161057::PSMC2	_ENST00000249270_ENST00000426036_ENST00000379263_ENST00000464253_ENST00000454277_ENST00000379257_ENST00000412522	ENST00000412522::1 ENST00000379257::1 ENST00000249270::1 ENST00000454277::1 ENST00000464253::1 ENST00000426036::1 ENST00000379263::1
PSMC3	PSMC3_1333_0	23	11	47426187	47426209	plus	AGCTCGCCCGGTGCCCACCT CGG	AGCTCGCCCGGTGCCCACCT	ENSG00000165916::PSMC3	_ENST00000298852_ENST00000526993_ENST00000530651_ENST00000602866_ENST00000531051_ENST00000530912_ENST00000619920_ENST00000524447_ENST00000531653_ENST00000527906_ENST00000528362_ENST00000529500	ENST00000528362::1 ENST00000298852::1 ENST00000619920::1 ENST00000530651::1 ENST00000531051::1 ENST00000530912::1 ENST00000602866::1 ENST00000527906::1 ENST00000524447::1 ENST00000531653::1 ENST00000529500::1 ENST00000526993::1
PSMC3	PSMC3_1339_0	23	11	47426204	47426226	minus	GACCGTGTGGGATGAGGCCG AGG	GACCGTGTGGGATGAGGCCG	ENSG00000165916::PSMC3	_ENST00000298852_ENST00000526993_ENST00000602866_ENST00000531051_ENST00000530912_ENST00000619920_ENST00000524447_ENST00000531653_ENST00000527906_ENST00000528362_ENST00000529500	ENST00000298852::1 ENST00000528362::1 ENST00000619920::1 ENST00000602866::1 ENST00000524447::1 ENST00000527906::1 ENST00000530912::1 ENST00000531051::1 ENST00000531653::1 ENST00000529500::1 ENST00000526993::1
PSMC3	PSMC3_1342_0	23	11	47426217	47426239	minus	AGGAGAAGATGGCGACCGTG TGG	AGGAGAAGATGGCGACCGTG	ENSG00000165916::PSMC3	_ENST00000298852_ENST00000526993_ENST00000602866_ENST00000531051_ENST00000530912_ENST00000619920_ENST00000531653_ENST00000527906_ENST00000528362_ENST00000529500	ENST00000619920::1 ENST00000528362::1 ENST00000298852::1 ENST00000531653::1 ENST00000602866::1 ENST00000530912::1 ENST00000527906::1 ENST00000531051::1 ENST00000526993::1 ENST00000529500::1
PSMD12	PSMD12_2448_0	23	17	67366406	67366428	minus	GTGCGAAGCTAGCCAAGGTG AGG	GTGCGAAGCTAGCCAAGGTG	ENSG00000197170::PSMD12	_ENST00000357146_ENST00000356126_ENST00000584289_ENST00000584008_ENST00000579365_ENST00000581618_ENST00000578015	ENST00000579365::1 ENST00000584289::1 ENST00000581618::1 ENST00000578015::1 ENST00000584008::1 ENST00000357146::1 ENST00000356126::1
PSMD12	PSMD12_2458_0	23	17	67366471	67366493	minus	TGACGGGCGCATCGTCAAGA TGG	TGACGGGCGCATCGTCAAGA	ENSG00000197170::PSMD12	_ENST00000357146_ENST00000356126_ENST00000584289_ENST00000584008_ENST00000579365_ENST00000581618_ENST00000578015	ENST00000584008::1 ENST00000357146::1 ENST00000356126::1 ENST00000579365::1 ENST00000578015::1 ENST00000584289::1 ENST00000581618::1
PSMD12	PSMD12_2461_0	23	17	67366495	67366517	minus	GGCGGACGGCGGCTCGGAGC GGG	GGCGGACGGCGGCTCGGAGC	ENSG00000197170::PSMD12	_ENST00000357146_ENST00000356126_ENST00000584289_ENST00000584008_ENST00000579365_ENST00000581618_ENST00000578015	ENST00000584008::1 ENST00000356126::1 ENST00000357146::1 ENST00000579365::1 ENST00000584289::1 ENST00000581618::1 ENST00000578015::1
PSMD13	PSMD13_186_0	23	11	237043	237065	plus	TGCTGTCATGAAGGACGTAC CGG	TGCTGTCATGAAGGACGTAC	ENSG00000185627::PSMD13	_ENST00000532097_ENST00000529372_ENST00000534590_ENST00000431206_ENST00000528906_ENST00000621534_ENST00000525665_ENST00000527047_ENST00000352303_ENST00000382671	ENST00000528906::1 ENST00000534590::1 ENST00000382671::1 ENST00000621534::1 ENST00000352303::1 ENST00000529372::1 ENST00000527047::1 ENST00000532097::1 ENST00000525665::1 ENST00000431206::1
PSMD13	PSMD13_191_0	23	11	237072	237094	plus	TACAGCAGAGCCAGAACTCC GGG	TACAGCAGAGCCAGAACTCC	ENSG00000185627::PSMD13	_ENST00000532097_ENST00000529372_ENST00000534590_ENST00000431206_ENST00000528906_ENST00000621534_ENST00000525665_ENST00000527047_ENST00000352303_ENST00000382671	ENST00000382671::1 ENST00000528906::1 ENST00000534590::1 ENST00000621534::1 ENST00000529372::1 ENST00000352303::1 ENST00000527047::1 ENST00000532097::1 ENST00000525665::1 ENST00000431206::1
PSMD13	PSMD13_185_0	23	11	237041	237063	minus	GGTACGTCCTTCATGACAGC AGG	GGTACGTCCTTCATGACAGC	ENSG00000185627::PSMD13	_ENST00000532097_ENST00000529372_ENST00000534590_ENST00000431206_ENST00000528906_ENST00000621534_ENST00000525665_ENST00000527047_ENST00000352303_ENST00000382671	ENST00000532097::1 ENST00000525665::1 ENST00000431206::1 ENST00000382671::1 ENST00000528906::1 ENST00000534590::1 ENST00000621534::1 ENST00000352303::1 ENST00000527047::1 ENST00000529372::1
PSMD14	PSMD14_822_0	23	2	161318846	161318868	plus	TGGAGGAGGTATGCCTGGAC TGG	TGGAGGAGGTATGCCTGGAC	ENSG00000115233::PSMD14	_ENST00000409682_ENST00000478123_ENST00000437630	ENST00000478123::3 ENST00000409682::3 ENST00000437630::3
PSMD14	PSMD14_819_0	23	2	161318829	161318851	plus	GACAGACTTCTTAGACTTGG AGG	GACAGACTTCTTAGACTTGG	ENSG00000115233::PSMD14	_ENST00000409682_ENST00000478123_ENST00000437630	ENST00000437630::3 ENST00000409682::3 ENST00000478123::3
PSMD14	PSMD14_818_0	23	2	161318826	161318848	plus	ATGGACAGACTTCTTAGACT TGG	ATGGACAGACTTCTTAGACT	ENSG00000115233::PSMD14	_ENST00000409682_ENST00000478123_ENST00000437630	ENST00000409682::3 ENST00000437630::3 ENST00000478123::3
PSMD1	PSMD1_97_0	23	2	231057016	231057038	plus	GGGCGCAGCCATGATCACCT CGG	GGGCGCAGCCATGATCACCT	ENSG00000173692::PSMD1	_ENST00000308696_ENST00000373635_ENST00000431051_ENST00000440838_ENST00000409643	ENST00000409643::1 ENST00000431051::1 ENST00000308696::1 ENST00000373635::1 ENST00000440838::1
PSMD1	PSMD1_971_0	23	2	231066919	231066941	plus	TCACTACACCAAACAATGTG TGG	TCACTACACCAAACAATGTG	ENSG00000173692::PSMD1	_ENST00000444007_ENST00000308696_ENST00000373635_ENST00000431051_ENST00000440838_ENST00000409643_ENST00000619128	ENST00000444007::1 ENST00000431051::4 ENST00000373635::5 ENST00000619128::5 ENST00000440838::5 ENST00000409643::5 ENST00000308696::5
PSMD1	PSMD1_983_0	23	2	231067084	231067106	plus	CGTCTTTGAAAAGACCATAC TGG	CGTCTTTGAAAAGACCATAC	ENSG00000173692::PSMD1	_ENST00000444007_ENST00000308696_ENST00000373635_ENST00000431051_ENST00000440838_ENST00000409643_ENST00000619128	ENST00000444007::1 ENST00000619128::5 ENST00000373635::5 ENST00000431051::4 ENST00000440838::5 ENST00000409643::5 ENST00000308696::5
PSMD4	PSMD4_898_0	23	1	151262143	151262165	plus	TCAACCCTAATCTGACAGTG TGG	TCAACCCTAATCTGACAGTG	ENSG00000159352::PSMD4	_ENST00000368884_ENST00000461434_ENST00000368881_ENST00000476855_ENST00000462970_ENST00000437736	ENST00000368884::2 ENST00000462970::2 ENST00000437736::2 ENST00000368881::2 ENST00000476855::2 ENST00000461434::2
PSMD4	PSMD4_899_0	23	1	151262147	151262169	minus	TTGTCCACACTGTCAGATTA GGG	TTGTCCACACTGTCAGATTA	ENSG00000159352::PSMD4	_ENST00000368884_ENST00000461434_ENST00000368881_ENST00000476855_ENST00000462970_ENST00000437736	ENST00000476855::2 ENST00000461434::2 ENST00000368884::2 ENST00000437736::2 ENST00000368881::2 ENST00000462970::2
PSMD4	PSMD4_900_0	23	1	151262148	151262170	minus	GTTGTCCACACTGTCAGATT AGG	GTTGTCCACACTGTCAGATT	ENSG00000159352::PSMD4	_ENST00000368884_ENST00000461434_ENST00000368881_ENST00000476855_ENST00000462970_ENST00000437736	ENST00000368884::2 ENST00000368881::2 ENST00000437736::2 ENST00000462970::2 ENST00000476855::2 ENST00000461434::2
PUF60	PUF60_1807_0	23	CHR_HSCHR8_3_CTG7	143811303	143811325	plus	ATGCTTAAGGTCAGTACCTG TGG	ATGCTTAAGGTCAGTACCTG	ENSG00000274081::PUF60	_ENST00000632872_ENST00000633206_ENST00000631439_ENST00000632444_ENST00000632477_ENST00000632085_ENST00000632840_ENST00000633177_ENST00000633617_ENST00000631813_ENST00000632399_ENST00000632152_ENST00000631628_ENST00000632414_ENST00000633663_ENST00000620341_ENST00000612237	ENST00000633177::2 ENST00000631439::1 ENST00000631813::2 ENST00000632477::1 ENST00000632414::1 ENST00000612237::2 ENST00000633206::1 ENST00000632840::1 ENST00000632085::1 ENST00000632444::1 ENST00000620341::2 ENST00000632399::2 ENST00000631628::1 ENST00000633663::1 ENST00000632152::2 ENST00000632872::1 ENST00000633617::2
PUF60	PUF60_1824_0	23	CHR_HSCHR8_3_CTG7	143811382	143811404	minus	GGTCAATGGCCAGCAAGGAG GGG	GGTCAATGGCCAGCAAGGAG	ENSG00000274081::PUF60	_ENST00000632872_ENST00000633206_ENST00000631439_ENST00000632444_ENST00000632477_ENST00000632085_ENST00000632840_ENST00000633177_ENST00000633617_ENST00000631813_ENST00000632399_ENST00000632152_ENST00000631628_ENST00000632414_ENST00000633663_ENST00000620341_ENST00000612237	ENST00000632840::1 ENST00000633206::1 ENST00000612237::2 ENST00000620341::2 ENST00000632444::1 ENST00000632085::1 ENST00000631439::1 ENST00000633177::2 ENST00000632414::1 ENST00000632477::1 ENST00000631813::2 ENST00000632152::2 ENST00000633663::1 ENST00000633617::2 ENST00000632872::1 ENST00000632399::2 ENST00000631628::1
PUF60	PUF60_1825_0	23	CHR_HSCHR8_3_CTG7	143811383	143811405	minus	AGGTCAATGGCCAGCAAGGA GGG	AGGTCAATGGCCAGCAAGGA	ENSG00000274081::PUF60	_ENST00000632872_ENST00000633206_ENST00000631439_ENST00000632444_ENST00000632477_ENST00000632085_ENST00000632840_ENST00000633177_ENST00000633617_ENST00000631813_ENST00000632399_ENST00000632152_ENST00000631628_ENST00000632414_ENST00000633663_ENST00000620341_ENST00000612237	ENST00000631813::2 ENST00000632414::1 ENST00000632477::1 ENST00000631439::1 ENST00000633177::2 ENST00000632085::1 ENST00000632444::1 ENST00000620341::2 ENST00000612237::2 ENST00000632840::1 ENST00000633206::1 ENST00000631628::1 ENST00000632399::2 ENST00000632872::1 ENST00000633617::2 ENST00000632152::2 ENST00000633663::1
QARS	QARS_1432_0	23	3	49104628	49104650	minus	TCTGAGCGCGCAGCTGCGCG AGG	TCTGAGCGCGCAGCTGCGCG	ENSG00000172053::QARS	_ENST00000306125_ENST00000430182_ENST00000414533_ENST00000470619_ENST00000452739_ENST00000482261_ENST00000418549_ENST00000482438_ENST00000417025	ENST00000482438::1 ENST00000417025::1 ENST00000482261::1 ENST00000418549::1 ENST00000452739::1 ENST00000414533::1 ENST00000430182::1 ENST00000470619::2 ENST00000306125::1
QARS	QARS_1435_0	23	3	49104670	49104692	plus	CGCGGGCCTTCTGCTCGCTC AGG	CGCGGGCCTTCTGCTCGCTC	ENSG00000172053::QARS	_ENST00000306125_ENST00000430182_ENST00000414533_ENST00000470619_ENST00000452739_ENST00000482261_ENST00000418549_ENST00000482438_ENST00000417025	ENST00000470619::2 ENST00000306125::1 ENST00000430182::1 ENST00000414533::1 ENST00000452739::1 ENST00000418549::1 ENST00000482261::1 ENST00000482438::1 ENST00000417025::1
QARS	QARS_1430_0	23	3	49104605	49104627	plus	AGGGGCTCGCACCTGAGTAG CGG	AGGGGCTCGCACCTGAGTAG	ENSG00000172053::QARS	_ENST00000306125_ENST00000430182_ENST00000414533_ENST00000470619_ENST00000452739_ENST00000482261_ENST00000418549_ENST00000482438_ENST00000417025	ENST00000418549::1 ENST00000482261::1 ENST00000482438::1 ENST00000417025::1 ENST00000470619::2 ENST00000306125::1 ENST00000430182::1 ENST00000414533::1 ENST00000452739::1
RACGAP1	RACGAP1_4270_0	23	12	50016643	50016665	plus	CTTCACTGAGAATCTCCACC CGG	CTTCACTGAGAATCTCCACC	ENSG00000161800::RACGAP1	_ENST00000427314_ENST00000312377_ENST00000454520_ENST00000551016_ENST00000547905_ENST00000548598_ENST00000552310_ENST00000550149_ENST00000546786_ENST00000548824_ENST00000548644_ENST00000546723_ENST00000552921_ENST00000548247_ENST00000551260_ENST00000546764_ENST00000551876_ENST00000549777_ENST00000550651_ENST00000552004	ENST00000312377::2 ENST00000549777::3 ENST00000551016::1 ENST00000548598::2 ENST00000546764::3 ENST00000550149::2 ENST00000552921::2 ENST00000546786::2 ENST00000548824::2 ENST00000552310::2 ENST00000551260::2 ENST00000454520::2 ENST00000546723::2 ENST00000548644::3 ENST00000548247::3 ENST00000550651::3 ENST00000427314::4 ENST00000552004::3 ENST00000547905::4 ENST00000551876::2
RACGAP1	RACGAP1_4269_0	23	12	50016642	50016664	minus	CGGGTGGAGATTCTCAGTGA AGG	CGGGTGGAGATTCTCAGTGA	ENSG00000161800::RACGAP1	_ENST00000427314_ENST00000312377_ENST00000454520_ENST00000551016_ENST00000547905_ENST00000548598_ENST00000552310_ENST00000550149_ENST00000546786_ENST00000548824_ENST00000548644_ENST00000546723_ENST00000552921_ENST00000548247_ENST00000551260_ENST00000546764_ENST00000551876_ENST00000549777_ENST00000550651_ENST00000552004	ENST00000548247::3 ENST00000550651::3 ENST00000427314::4 ENST00000552004::3 ENST00000547905::4 ENST00000551876::2 ENST00000312377::2 ENST00000551016::1 ENST00000549777::3 ENST00000548598::2 ENST00000546764::3 ENST00000550149::2 ENST00000546786::2 ENST00000552921::2 ENST00000548824::2 ENST00000552310::2 ENST00000454520::2 ENST00000551260::2 ENST00000546723::2 ENST00000548644::3
RACGAP1	RACGAP1_3144_0	23	12	50005343	50005365	minus	ATGCTCATGTGTGACACATC TGG	ATGCTCATGTGTGACACATC	ENSG00000161800::RACGAP1	_ENST00000427314_ENST00000312377_ENST00000454520_ENST00000551016_ENST00000547905_ENST00000552310_ENST00000550149_ENST00000546786_ENST00000546595_ENST00000546723_ENST00000551145_ENST00000548824_ENST00000548644_ENST00000551260_ENST00000546764_ENST00000552157_ENST00000552921_ENST00000548247_ENST00000549777_ENST00000551876_ENST00000550651_ENST00000552004	ENST00000548824::4 ENST00000549777::5 ENST00000547905::6 ENST00000427314::6 ENST00000550651::5 ENST00000546786::3 ENST00000312377::4 ENST00000548247::4 ENST00000550149::3 ENST00000551876::4 ENST00000454520::4 ENST00000552004::5 ENST00000546764::5 ENST00000548644::5 ENST00000552310::4 ENST00000551016::3 ENST00000552157::3 ENST00000546723::4 ENST00000546595::3 ENST00000551145::3 ENST00000551260::4 …
RAD21	RAD21_1296_0	23	8	116866625	116866647	plus	ACACTCGAACACATGGGCTT TGG	ACACTCGAACACATGGGCTT	ENSG00000164754::RAD21	_ENST00000297338_ENST00000517485_ENST00000520992_ENST00000523547_ENST00000519837_ENST00000522699_ENST00000519469	ENST00000523547::2 ENST00000519469::1 ENST00000517485::2 ENST00000522699::2 ENST00000520992::2 ENST00000297338::2 ENST00000519837::2
RAD21	RAD21_1295_0	23	8	116866619	116866641	plus	TAAATTACACTCGAACACAT GGG	TAAATTACACTCGAACACAT	ENSG00000164754::RAD21	_ENST00000297338_ENST00000517485_ENST00000520992_ENST00000523547_ENST00000519837_ENST00000522699_ENST00000519469	ENST00000523547::2 ENST00000519469::1 ENST00000522699::2 ENST00000519837::2 ENST00000297338::2 ENST00000517485::2 ENST00000520992::2
RAD21	RAD21_217_0	23	8	116849011	116849033	minus	TCAGGATGAAGATGCATCAG GGG	TCAGGATGAAGATGCATCAG	ENSG00000147679::UTP23_ENSG00000164754::RAD21	_ENST00000520733_ENST00000517820_ENST00000521703_ENST00000524128_ENST00000297338_ENST00000523986_ENST00000517749_ENST00000518055	ENST00000297338::13 ENST00000518055::3 ENST00000523986::2 ENST00000517749::1 ENST00000521703::3 ENST00000524128::4 ENST00000517820::2 ENST00000520733::2
RAE1	RAE1_401_0	23	20	57354044	57354066	minus	AACCTGAGGTTGTTCCAAAC AGG	AACCTGAGGTTGTTCCAAAC	ENSG00000101146::RAE1	_ENST00000395841_ENST00000411894_ENST00000527947_ENST00000371242_ENST00000492498_ENST00000395840_ENST00000429339_ENST00000452119	ENST00000429339::2 ENST00000395841::2 ENST00000452119::2 ENST00000492498::2 ENST00000411894::3 ENST00000527947::2 ENST00000371242::2 ENST00000395840::2
RAE1	RAE1_400_0	23	20	57354042	57354064	plus	AGCCTGTTTGGAACAACCTC AGG	AGCCTGTTTGGAACAACCTC	ENSG00000101146::RAE1	_ENST00000395841_ENST00000411894_ENST00000527947_ENST00000371242_ENST00000492498_ENST00000395840_ENST00000429339_ENST00000452119	ENST00000429339::2 ENST00000395841::2 ENST00000452119::2 ENST00000527947::2 ENST00000492498::2 ENST00000411894::3 ENST00000395840::2 ENST00000371242::2
RAE1	RAE1_406_0	23	20	57354073	57354095	minus	GCCAAACATGCTGGTCCCAC TGG	GCCAAACATGCTGGTCCCAC	ENSG00000101146::RAE1	_ENST00000395841_ENST00000411894_ENST00000527947_ENST00000371242_ENST00000492498_ENST00000395840_ENST00000429339_ENST00000452119	ENST00000429339::2 ENST00000395841::2 ENST00000452119::2 ENST00000492498::2 ENST00000411894::3 ENST00000527947::2 ENST00000371242::2 ENST00000395840::2
RBM46	RBM46_1283_0	23	4	154796845	154796867	plus	GACTGGTTACAACATGGTTC AGG	GACTGGTTACAACATGGTTC	ENSG00000151962::RBM46	_ENST00000514866_ENST00000510397_ENST00000281722_ENST00000512640	ENST00000281722::2 ENST00000510397::2 ENST00000512640::2 ENST00000514866::2
RBM46	RBM46_1288_0	23	4	154796882	154796904	plus	AAATTTGGCGGTCCTCCTCC AGG	AAATTTGGCGGTCCTCCTCC	ENSG00000151962::RBM46	_ENST00000514866_ENST00000510397_ENST00000281722_ENST00000512640	ENST00000514866::2 ENST00000281722::2 ENST00000512640::2 ENST00000510397::2
RBM46	RBM46_1285_0	23	4	154796859	154796881	plus	TGGTTCAGGAAAATGGACAA AGG	TGGTTCAGGAAAATGGACAA	ENSG00000151962::RBM46	_ENST00000514866_ENST00000510397_ENST00000281722_ENST00000512640	ENST00000512640::2 ENST00000510397::2 ENST00000281722::2 ENST00000514866::2
RBM8A	RBM8A_1215_0	23	1	145927008	145927030	minus	GGCTTTGGCTCCGGTGAGTG TGG	GGCTTTGGCTCCGGTGAGTG	ENSG00000234222::RP11-315I20.1_ENSG00000265241::RBM8A	_ENST00000498663_ENST00000634161_ENST00000484825_ENST00000583313_ENST00000632555_ENST00000369307	ENST00000369307::2 ENST00000583313::2 ENST00000634161::3 ENST00000498663::2 ENST00000632555::2 ENST00000484825::2
RBM8A	RBM8A_1213_0	23	1	145927006	145927028	minus	CTTTGGCTCCGGTGAGTGTG GGG	CTTTGGCTCCGGTGAGTGTG	ENSG00000234222::RP11-315I20.1_ENSG00000265241::RBM8A	_ENST00000498663_ENST00000634161_ENST00000484825_ENST00000583313_ENST00000632555_ENST00000369307	ENST00000634161::3 ENST00000369307::2 ENST00000583313::2 ENST00000498663::2 ENST00000632555::2 ENST00000484825::2
RBM8A	RBM8A_1178_0	23	1	145926802	145926824	plus	TACTCACAGCGTTGTGGTCC GGG	TACTCACAGCGTTGTGGTCC	ENSG00000265241::RBM8A_ENSG00000234222::RP11-315I20.1	_ENST00000498663_ENST00000447686_ENST00000583313_ENST00000632555_ENST00000369307_ENST00000634161_ENST00000484825	ENST00000583313::3 ENST00000447686::1 ENST00000369307::3 ENST00000634161::3 ENST00000498663::2 ENST00000484825::2 ENST00000632555::3
RBMX	RBMX_3123_0	23	X	136879318	136879340	minus	AAATATGGACGAATAGTGGA AGG	AAATATGGACGAATAGTGGA	ENSG00000147274::RBMX	_ENST00000431446_ENST00000565907_ENST00000419968_ENST00000568578_ENST00000320676_ENST00000464781_ENST00000562646_ENST00000567262_ENST00000563370	ENST00000563370::2 ENST00000568578::2 ENST00000464781::2 ENST00000419968::1 ENST00000320676::2 ENST00000431446::2 ENST00000562646::2 ENST00000565907::2 ENST00000567262::2
RBMX	RBMX_2704_0	23	X	136875470	136875492	minus	ATGGGTATTCTACTAAAGAC AGG	ATGGGTATTCTACTAAAGAC	ENSG00000147274::RBMX	_ENST00000431446_ENST00000568578_ENST00000419968_ENST00000320676_ENST00000464781_ENST00000562646_ENST00000565438	ENST00000562646::6 ENST00000320676::6 ENST00000419968::5 ENST00000565438::4 ENST00000431446::4 ENST00000568578::5 ENST00000464781::5
RBMX	RBMX_2679_0	23	X	136875074	136875096	minus	TGAGAGTTATGGTAAGATAC TGG	TGAGAGTTATGGTAAGATAC	ENSG00000147274::RBMX	_ENST00000568578_ENST00000431446_ENST00000562646_ENST00000464781_ENST00000419968_ENST00000320676_ENST00000565438	ENST00000562646::8 ENST00000419968::7 ENST00000568578::7 ENST00000320676::8 ENST00000464781::7 ENST00000431446::6 ENST00000565438::6
RBPJL	RBPJL_105_0	23	20	45306910	45306932	minus	CGGGGTCCATGGTGGCTCCA CGG	CGGGGTCCATGGTGGCTCCA	ENSG00000124159::MATN4_ENSG00000124232::RBPJL	_ENST00000372743_ENST00000372741_ENST00000343694	ENST00000372743::1 ENST00000343694::1 ENST00000372741::1
RBPJL	RBPJL_103_0	23	20	45306908	45306930	minus	GGGTCCATGGTGGCTCCACG GGG	GGGTCCATGGTGGCTCCACG	ENSG00000124159::MATN4_ENSG00000124232::RBPJL	_ENST00000372743_ENST00000372741_ENST00000343694	ENST00000372743::1 ENST00000372741::1 ENST00000343694::1
RBPJL	RBPJL_110_0	23	20	45306921	45306943	minus	TGCTGCCCCTGCGGGGTCCA TGG	TGCTGCCCCTGCGGGGTCCA	ENSG00000124232::RBPJL_ENSG00000124159::MATN4	_ENST00000372743_ENST00000372741_ENST00000343694	ENST00000372741::1 ENST00000343694::1 ENST00000372743::1
RBX1	RBX1_122_0	23	22	40951394	40951416	minus	ATCCATCGCTGCCGCCATTT TGG	ATCCATCGCTGCCGCCATTT	ENSG00000100387::RBX1	_ENST00000476110_ENST00000216225	ENST00000216225::1 ENST00000476110::1
RBX1	RBX1_124_0	23	22	40951411	40951433	plus	ATGGATGTGGATACCCCGAG CGG	ATGGATGTGGATACCCCGAG	ENSG00000100387::RBX1	_ENST00000476110_ENST00000216225	ENST00000476110::1 ENST00000216225::1
RBX1	RBX1_123_0	23	22	40951398	40951420	plus	AATGGCGGCAGCGATGGATG TGG	AATGGCGGCAGCGATGGATG	ENSG00000100387::RBX1	_ENST00000476110_ENST00000216225	ENST00000476110::1 ENST00000216225::1
RCC1	RCC1_3372_0	23	1	28531921	28531943	plus	CATTCCGGAGGATGTTGTGC AGG	CATTCCGGAGGATGTTGTGC	ENSG00000180198::RCC1	_ENST00000398958_ENST00000427469_ENST00000434290_ENST00000373833_ENST00000419074_ENST00000373832_ENST00000373831_ENST00000411533_ENST00000430407_ENST00000429051	ENST00000419074::4 ENST00000411533::4 ENST00000429051::1 ENST00000427469::5 ENST00000373831::4 ENST00000373833::6 ENST00000430407::3 ENST00000398958::5 ENST00000373832::3 ENST00000434290::6
RCC1	RCC1_3373_0	23	1	28531925	28531947	minus	TCAGCCTGCACAACATCCTC CGG	TCAGCCTGCACAACATCCTC	ENSG00000180198::RCC1	_ENST00000398958_ENST00000427469_ENST00000434290_ENST00000373833_ENST00000419074_ENST00000373832_ENST00000373831_ENST00000411533_ENST00000430407_ENST00000429051	ENST00000373831::4 ENST00000430407::3 ENST00000373833::6 ENST00000434290::6 ENST00000398958::5 ENST00000373832::3 ENST00000411533::4 ENST00000419074::4 ENST00000429051::1 ENST00000427469::5
RCC1	RCC1_3374_0	23	1	28531927	28531949	plus	GGAGGATGTTGTGCAGGCTG AGG	GGAGGATGTTGTGCAGGCTG	ENSG00000180198::RCC1	_ENST00000398958_ENST00000427469_ENST00000434290_ENST00000373833_ENST00000419074_ENST00000373832_ENST00000373831_ENST00000411533_ENST00000430407_ENST00000429051	ENST00000430407::3 ENST00000373833::6 ENST00000434290::6 ENST00000398958::5 ENST00000373832::3 ENST00000373831::4 ENST00000427469::5 ENST00000411533::4 ENST00000419074::4 ENST00000429051::1
REG3A	REG3A_43_1605	23	2	79158372	79158394	minus	TCCTCCCTGGTGAAGAGCAT TGG	TCCTCCCTGGTGAAGAGCAT	ENSG00000172016::REG3A_ENSG00000224879::AC011754.1	_ENST00000409839_ENST00000393878_ENST00000305165_ENST00000415201	ENST00000305165::4 ENST00000409839::4 ENST00000415201::1 ENST00000393878::3
REG3A	REG3A_55_1605	23	2	79158437	79158459	plus	TCCAGAGGGCCGCTTCTGGC AGG	TCCAGAGGGCCGCTTCTGGC	ENSG00000172016::REG3A_ENSG00000224879::AC011754.1	_ENST00000409839_ENST00000393878_ENST00000305165_ENST00000415201	ENST00000305165::4 ENST00000409839::4 ENST00000415201::1 ENST00000393878::3
REG3A	REG3A_21_535	23	2	79157217	79157239	minus	AGTTCACTGACTAGTGCAGG AGG	AGTTCACTGACTAGTGCAGG	ENSG00000172016::REG3A	_ENST00000393878_ENST00000409839_ENST00000305165	ENST00000305165::6 ENST00000409839::6 ENST00000393878::5
RESP18	RESP18_8_3868	23	2	219330818	219330840	plus	GGGGTGGCAAATCCTTGGAG GGG	GGGGTGGCAAATCCTTGGAG	ENSG00000182698::RESP18	_ENST00000470719_ENST00000333527_ENST00000392083	ENST00000333527::3 ENST00000470719::1 ENST00000392083::2
RESP18	RESP18_11_3868	23	2	219330843	219330865	plus	AAAGCTGCCCCACTCCTACT TGG	AAAGCTGCCCCACTCCTACT	ENSG00000182698::RESP18	_ENST00000470719_ENST00000333527_ENST00000392083	ENST00000392083::2 ENST00000333527::3 ENST00000470719::1
[truncated: 634 more rows]
