# Supplementary material for: Pooled library screening with multiplexed Cpf1 library
Source: Nat Commun. 2019 Jul 17;10:3144. doi: 10.1038/s41467-019-10963-x (PMC6637147; doi:10.1038/s41467-019-10963-x)
Supplement: Supplementary file 6 — Supplementary Dataset 4 [file 41467_2019_10963_MOESM6_ESM.xlsx]

## Sheet: synthesis - polyorder
Gene	Chromosome	Array Sequence	Gene Name	Transcripts	Transcript:: Exon
AARS	16	TAATTTCTACTCTTGTAGATAGGTCACCGTAGATGGTTCCTAATTTCTACTCTTGTAGATCAGTGAAGAATGCTCAGGTCTAATTTCTACTCTTGTAGATTGGTCAGCTTCCCCAAGCAC	ENSG00000090861::AARS	_ENST00000261772_ENST00000565361_ENST00000564359_ENST00000569790_ENST00000567490	ENST00000567490::1 ENST00000569790::3 ENST00000564359::3 ENST00000565361::2 ENST00000261772::13
ACCSL	11	TAATTTCTACTCTTGTAGATTCAGTCGAGCTTCCAGGACTTAATTTCTACTCTTGTAGATCTCCAGCGACAGGCCCTGTCTAATTTCTACTCTTGTAGATTCAACCGCGACCTATCCATC	ENSG00000205126::ACCSL	_ENST00000378832_ENST00000527145	ENST00000378832::1 ENST00000527145::1
ACTL6A	3	TAATTTCTACTCTTGTAGATACATTGGATCCTATACTGTGTAATTTCTACTCTTGTAGATAGATGAAGTTGGAGCCCTTGTAATTTCTACTCTTGTAGATTACCACCATACCAATAGCTG	ENSG00000136518::ACTL6A	_ENST00000392662_ENST00000487978_ENST00000429709_ENST00000450518_ENST00000468767_ENST00000491202_ENST00000490364_ENST00000494843	ENST00000450518::2 ENST00000490364::2 ENST00000491202::2 ENST00000487978::1 ENST00000494843::2 ENST00000468767::2 ENST00000392662::2 ENST00000429709::2
ACTL7A	9	TAATTTCTACTCTTGTAGATAGCATATTTCTCTCTGTTGGTAATTTCTACTCTTGTAGATTGTTGTTGAGTTCCTGCCCCTAATTTCTACTCTTGTAGATAGGCAGCACGTTTACCTGCG	ENSG00000187003::ACTL7A	_ENST00000333999	ENST00000333999::1
ACTL7B	9	TAATTTCTACTCTTGTAGATAGGAGCGGGGCAGCGTGGCCTAATTTCTACTCTTGTAGATCCCACGGTGGAGGAGATGAATAATTTCTACTCTTGTAGATCCGTCCGGGAGCTCGTAGTC	ENSG00000148156::ACTL7B	_ENST00000374667	ENST00000374667::1
ACTL9	19	TAATTTCTACTCTTGTAGATCGGTACACGATATAGGGACCTAATTTCTACTCTTGTAGATTTGGGCTGGCAGCCCAGGATTAATTTCTACTCTTGTAGATGTGGCAGCCTGTCGGCCACC	ENSG00000181786::ACTL9	_ENST00000324436_ENST00000612068	ENST00000324436::1 ENST00000612068::1
ACTRT1	X	TAATTTCTACTCTTGTAGATAACCACAGATGTCCCATACTTAATTTCTACTCTTGTAGATAAAGCACCTTCTTTGAACCATAATTTCTACTCTTGTAGATAGAGTCCTGGGCTGTGGATG	ENSG00000123165::ACTRT1	_ENST00000371124	ENST00000371124::1
ADAD1	4	TAATTTCTACTCTTGTAGATAGAGTTCGCAGGTCCCCAGCTAATTTCTACTCTTGTAGATAGCATCTGGGCAAAGCTGGGTAATTTCTACTCTTGTAGATCCCAGATGCTGAAAAAGAAC	ENSG00000164113::ADAD1	_ENST00000446706_ENST00000464160_ENST00000296513_ENST00000439307_ENST00000388724_ENST00000388725	ENST00000439307::2 ENST00000388725::2 ENST00000446706::2 ENST00000296513::3 ENST00000388724::2 ENST00000464160::2
ADAM18	CHR_HSCHR8_9_CTG1	TAATTTCTACTCTTGTAGATAGATGATTTACATCATTACATAATTTCTACTCTTGTAGATTTGCATACGGTGCCAGGAAATAATTTCTACTCTTGTAGATTGCATGTCACAGTTCCACGG	ENSG00000278548::ADAM18	_ENST00000633693_ENST00000613609_ENST00000633768_ENST00000633688_ENST00000614391_ENST00000632669	ENST00000633688::3 ENST00000614391::3 ENST00000633693::4 ENST00000613609::3 ENST00000633768::3 ENST00000632669::2
ADAM2	CHR_HSCHR8_9_CTG1	TAATTTCTACTCTTGTAGATTGCTTACTACTGTCCATCCGTAATTTCTACTCTTGTAGATTGCTCAGCGGGCTCGGCGGGTAATTTCTACTCTTGTAGATCCTGTGCAAATTACAGTTCC	ENSG00000276286::ADAM2	_ENST00000613160_ENST00000619491_ENST00000620181_ENST00000633755_ENST00000611998_ENST00000631753	ENST00000631753::1 ENST00000620181::1 ENST00000611998::1 ENST00000619491::1 ENST00000613160::1 ENST00000633755::1
ADAM30	1	TAATTTCTACTCTTGTAGATTTGACACTCTTTGCTTTGGGTAATTTCTACTCTTGTAGATCTTTGGGTCGTTTACTTTCATAATTTCTACTCTTGTAGATGACCTGATGCCATGGAGGCT	ENSG00000134249::ADAM30	_ENST00000369400	ENST00000369400::1
ADSL	22	TAATTTCTACTCTTGTAGATGCGACAGGTATAAATTCCGGTAATTTCTACTCTTGTAGATTACCTGTCGCTAAACACGAATAATTTCTACTCTTGTAGATCTGGATCCTTCTTCTTTCAC	ENSG00000239900::ADSL	_ENST00000623632_ENST00000623063_ENST00000342312_ENST00000466863_ENST00000624503_ENST00000216194_ENST00000477111_ENST00000623287_ENST00000624474	ENST00000624474::1 ENST00000216194::1 ENST00000623632::1 ENST00000466863::1 ENST00000342312::1 ENST00000623287::1 ENST00000477111::1 ENST00000623063::1 ENST00000624503::1
ADSS	1	TAATTTCTACTCTTGTAGATAAGAGGTTACAAAAGGGTAATAATTTCTACTCTTGTAGATTAACCTCTTCAAATTGTACTTAATTTCTACTCTTGTAGATATCAAGCAGCTGATGGTATC	ENSG00000035687::ADSS	_ENST00000366535_ENST00000468215_ENST00000462358	ENST00000366535::9 ENST00000462358::5 ENST00000468215::1
AICDA	12	TAATTTCTACTCTTGTAGATGTTATCTTCGCAATAAGGTATAATTTCTACTCTTGTAGATACTGGACTTTGGTTATCTTCTAATTTCTACTCTTGTAGATAATTGGTAAAGAAACTTCCT	ENSG00000111732::AICDA	_ENST00000229335_ENST00000543081_ENST00000544516_ENST00000537228_ENST00000545576_ENST00000545512	ENST00000545512::1 ENST00000537228::2 ENST00000543081::1 ENST00000545576::2 ENST00000544516::1 ENST00000229335::2
AIPL1	17	TAATTTCTACTCTTGTAGATGGAGCTCGCCCGTGCCCCCGTAATTTCTACTCTTGTAGATTTGACCCCTTCCACGTTCAGTAATTTCTACTCTTGTAGATCGATGATGATGTGCATGGGC	ENSG00000129221::AIPL1	_ENST00000381128_ENST00000570584_ENST00000381129_ENST00000250087_ENST00000574506_ENST00000575265_ENST00000621374_ENST00000570466_ENST00000576776_ENST00000576307_ENST00000571740_ENST00000574913	ENST00000250087::1 ENST00000381129::1 ENST00000576307::1 ENST00000574913::1 ENST00000574506::1 ENST00000621374::1 ENST00000381128::1 ENST00000575265::1 ENST00000570466::1 ENST00000576776::1 ENST00000570584::1 ENST00000571740::1
ALG2	9	TAATTTCTACTCTTGTAGATGCCGAGAGCCGCGAGCTACCTAATTTCTACTCTTGTAGATCTGGCGCTCTACGTGCTGTTTAATTTCTACTCTTGTAGATCAGAACAGCTCTACCGATAT	ENSG00000119523::ALG2	_ENST00000238477_ENST00000476832	ENST00000238477::1 ENST00000476832::1
ALPI	2	TAATTTCTACTCTTGTAGATTGCTCCTTCAGGGTTGGGGGTAATTTCTACTCTTGTAGATGGATCCTGGTGGCTGTCACCTAATTTCTACTCTTGTAGATCCAGCCATTCCTGCACCAGG	ENSG00000163295::ALPI	_ENST00000295463_ENST00000457560	ENST00000295463::3 ENST00000457560::2
AMELX	X	TAATTTCTACTCTTGTAGATTTTGCCTGCCTCCTGGGAGCTAATTTCTACTCTTGTAGATGCTGGTGGTGTTGGATTGGATAATTTCTACTCTTGTAGATTCTTAAGGTGCTTACCCCTT	ENSG00000047648::ARHGAP6_ENSG00000125363::AMELX	_ENST00000380714_ENST00000348912_ENST00000380712	ENST00000380712::2 ENST00000380714::2 ENST00000348912::2
ANAPC4	4	TAATTTCTACTCTTGTAGATCGACCTGTTTCCCATCCTTCTAATTTCTACTCTTGTAGATCCATCCTTCCGGGTGGTGGGTAATTTCTACTCTTGTAGATGCCAACACAGCTGGCGAGGT	ENSG00000053900::ANAPC4	_ENST00000315368_ENST00000505991_ENST00000507809_ENST00000510092_ENST00000505080	ENST00000505991::1 ENST00000505080::2 ENST00000510092::2 ENST00000315368::2 ENST00000507809::1
APOBEC1	12	TAATTTCTACTCTTGTAGATCCTTTCTCAGAAGTCATGGTTAATTTCTACTCTTGTAGATGTAGAGCAGACAGGCCTCTTTAATTTCTACTCTTGTAGATACGTCTTCTATGACCCCAGA	ENSG00000111701::APOBEC1	_ENST00000229304_ENST00000467171	ENST00000467171::1 ENST00000229304::1
APOF	12	TAATTTCTACTCTTGTAGATTATCTCAAGACTCCCAGCCCTAATTTCTACTCTTGTAGATCGTCTTTCTGATCTTGGTAATAATTTCTACTCTTGTAGATCTACCTCCTGCTGCACCCTG	ENSG00000175336::APOF	_ENST00000398189	ENST00000398189::2
AQP8	16	TAATTTCTACTCTTGTAGATTGCCATCTGATCCTGATGTCTAATTTCTACTCTTGTAGATGCAATGACAAGGCCAGGGAGTAATTTCTACTCTTGTAGATTGCAGCCATGTCTGGTCGAA	ENSG00000103375::AQP8	_ENST00000219660	ENST00000219660::1
AQR	15	TAATTTCTACTCTTGTAGATTATCAAAAGGTGATTTCTTCTAATTTCTACTCTTGTAGATGGACACCGTAGGGGCCACGATAATTTCTACTCTTGTAGATTTAACAAGGCCCTACTCGGC	ENSG00000021776::AQR	_ENST00000156471_ENST00000560117_ENST00000543879_ENST00000558202	ENST00000560117::1 ENST00000543879::2 ENST00000156471::2 ENST00000558202::1
ARCN1	11	TAATTTCTACTCTTGTAGATCACAAACTGTCGAGAAACAATAATTTCTACTCTTGTAGATTCGACAGTTTGTGGAAATGATAATTTCTACTCTTGTAGATTGGAAATGACCCGAACTCGG	ENSG00000095139::ARCN1	_ENST00000359415_ENST00000614498_ENST00000534182_ENST00000264028	ENST00000534182::2 ENST00000264028::2 ENST00000614498::2 ENST00000359415::3
ARL2	11	TAATTTCTACTCTTGTAGATTGCTTCATCTTCTTCAGAATTAATTTCTACTCTTGTAGATCAGCATTGTCCAGGCCACTGTAATTTCTACTCTTGTAGATAGAGCACCGATGGCCTCATC	ENSG00000273003::ARL2-SNX15_ENSG00000213465::ARL2	_ENST00000246747_ENST00000524585_ENST00000301886_ENST00000529384_ENST00000533729	ENST00000524585::1 ENST00000301886::1 ENST00000246747::1 ENST00000529384::1 ENST00000533729::1
ASB17	1	TAATTTCTACTCTTGTAGATTCAAGGAGATTGCAGAATATTAATTTCTACTCTTGTAGATTGGCAAAAACCCAGTACAGATAATTTCTACTCTTGTAGATCCAGTGATCTGTAAATCCTT	ENSG00000154007::ASB17	_ENST00000284142	ENST00000284142::1
ATOH1	4	TAATTTCTACTCTTGTAGATCAGTGCAATGTCCCGCCTGCTAATTTCTACTCTTGTAGATCAGGCGAGAGAGCATCCCGTTAATTTCTACTCTTGTAGATCGCCATCATCGCTGTCAGGG	ENSG00000172238::ATOH1	_ENST00000306011	ENST00000306011::1
ATP6V0B	1	TAATTTCTACTCTTGTAGATGGCTTCCGCTTTGATGTGGCTAATTTCTACTCTTGTAGATTCCTTCCACCAGGGGCATCTTAATTTCTACTCTTGTAGATATTTGGGCTTCCGCTTTGAT	ENSG00000117410::ATP6V0B	_ENST00000468183_ENST00000473485_ENST00000461670_ENST00000532642_ENST00000472174_ENST00000496131_ENST00000498208_ENST00000532072	ENST00000532072::1 ENST00000496131::2 ENST00000461670::2 ENST00000472174::2 ENST00000473485::1 ENST00000468183::1 ENST00000532642::2 ENST00000498208::2
ATP6V1A	3	TAATTTCTACTCTTGTAGATCAAGCTACCCAAAATACTCGTAATTTCTACTCTTGTAGATTTTATCTTCATCGAGTATTTTAATTTCTACTCTTGTAGATGTTATGTGCATGGGGTCTCA	ENSG00000114573::ATP6V1A	_ENST00000273398_ENST00000470455_ENST00000462855_ENST00000475322_ENST00000496747	ENST00000273398::2 ENST00000462855::2 ENST00000470455::2 ENST00000475322::2 ENST00000496747::2
ATP6V1D	14	TAATTTCTACTCTTGTAGATCTTACATTCGCGAGGGAAAGTAATTTCTACTCTTGTAGATCCTCGCGAATGTAAGTAAAGTAATTTCTACTCTTGTAGATAATTCGGTCTTTGCCCGACA	ENSG00000100554::ATP6V1D	_ENST00000554087_ENST00000555474_ENST00000216442_ENST00000556058_ENST00000554236_ENST00000555431_ENST00000555335_ENST00000555012_ENST00000553687_ENST00000557244	ENST00000555335::1 ENST00000554087::1 ENST00000555474::1 ENST00000555431::1 ENST00000216442::1 ENST00000556058::1 ENST00000557244::1 ENST00000554236::1 ENST00000553687::1 ENST00000555012::2
ATP6V1G3	CHR_HSCHR1_3_CTG31	TAATTTCTACTCTTGTAGATTACCATTGCTTCCTCCTTGGTAATTTCTACTCTTGTAGATTTACTCACCTTAGATTGTTTTAATTTCTACTCTTGTAGATTCTCTCTGCATTCTGTACTG	ENSG00000263014::ATP6V1G3	_ENST00000573121_ENST00000571439_ENST00000575971_ENST00000367381	ENST00000575971::3 ENST00000367381::3 ENST00000571439::4 ENST00000573121::2
ATR	3	TAATTTCTACTCTTGTAGATATGAGGTAATCACCTATACTTAATTTCTACTCTTGTAGATCTTAAATTTGTGCCAGCTGGTAATTTCTACTCTTGTAGATAAGCACAAACTTCACGTTAC	ENSG00000175054::ATR	_ENST00000504521_ENST00000350721_ENST00000513291_ENST00000511016	ENST00000513291::8 ENST00000504521::1 ENST00000350721::45 ENST00000511016::1
AURKB	17	TAATTTCTACTCTTGTAGATCGGAGGACTCGCTGGGGCAGTAATTTCTACTCTTGTAGATCCCAGAGGACGCCCAATCTCTAATTTCTACTCTTGTAGATAGATTGGGCGTCCTCTGGGC	ENSG00000178999::AURKB	_ENST00000534871_ENST00000316199_ENST00000577833_ENST00000578549_ENST00000585124_ENST00000580998_ENST00000580390_ENST00000581511_ENST00000582368_ENST00000584561_ENST00000583915	ENST00000582368::3 ENST00000534871::2 ENST00000584561::3 ENST00000585124::3 ENST00000316199::3 ENST00000583915::2 ENST00000578549::2 ENST00000580998::2 ENST00000581511::3 ENST00000577833::2 ENST00000580390::1
AWAT1	X	TAATTTCTACTCTTGTAGATAGCTACCTTGCCATCTGTGATAATTTCTACTCTTGTAGATCCTGGTTGTTCCTGGACTGGTAATTTCTACTCTTGTAGATCTTTGCCTGGTTGTTCCTGG	ENSG00000204195::AWAT1	_ENST00000480702_ENST00000374521	ENST00000480702::1 ENST00000374521::1
AWAT2	X	TAATTTCTACTCTTGTAGATCTGGCATCACCCCTTACATATAATTTCTACTCTTGTAGATCAGTGGTCCTTCAGTGCCTTTAATTTCTACTCTTGTAGATTGCTGACTCATAAAGGCACA	ENSG00000147160::AWAT2	_ENST00000276101_ENST00000440401_ENST00000443056	ENST00000443056::2 ENST00000276101::4 ENST00000440401::1
B3GNT6	11	TAATTTCTACTCTTGTAGATCCTGCCGCAGGTCCCTGACTTAATTTCTACTCTTGTAGATTTAGCACTGCAGCAGTGGTTTAATTTCTACTCTTGTAGATGGACGCACCGGCCAAGTGCG	ENSG00000198488::B3GNT6	_ENST00000622824_ENST00000528622	ENST00000622824::2 ENST00000528622::3
BANF1	11	TAATTTCTACTCTTGTAGATCAGGCCTATGTTGTCCTTGGTAATTTCTACTCTTGTAGATAGCCATTCCCGGAAGAGGTCTAATTTCTACTCTTGTAGATGCACCAGAAACTGGCCAAGG	ENSG00000175334::BANF1	_ENST00000524663_ENST00000312175_ENST00000445560_ENST00000527348_ENST00000533166_ENST00000524628_ENST00000528648	ENST00000527348::3 ENST00000312175::3 ENST00000533166::3 ENST00000524663::2 ENST00000524628::2 ENST00000445560::3 ENST00000528648::2
BANF2	20	TAATTTCTACTCTTGTAGATTCCAATGGGTTCGGAGAGGATAATTTCTACTCTTGTAGATGTCACCAAAGGTATCAATAATAATTTCTACTCTTGTAGATGTGACCAAATTGATCGCGAG	ENSG00000125888::BANF2	_ENST00000545418_ENST00000377805_ENST00000427254_ENST00000246090	ENST00000545418::2 ENST00000427254::3 ENST00000246090::3 ENST00000377805::2
BARHL1	9	TAATTTCTACTCTTGTAGATGGATCGACTCCATTCTCTCCTAATTTCTACTCTTGTAGATTCCAGCTTGTCTCTAAAGTCTAATTTCTACTCTTGTAGATGAGACAAGCTGGACAAAAGT	ENSG00000125492::BARHL1	_ENST00000263610_ENST00000542090	ENST00000542090::2 ENST00000263610::1
BEND2	X	TAATTTCTACTCTTGTAGATCCCTGTTCCTGGGTCCTCTCTAATTTCTACTCTTGTAGATAGAAACTTCCACCATCTCAATAATTTCTACTCTTGTAGATTTATTATAACTGTCGACGAC	ENSG00000177324::BEND2	_ENST00000380033_ENST00000380030	ENST00000380033::1 ENST00000380030::1
BIRC5	17	TAATTTCTACTCTTGTAGATTCAAGGACCACCGCATCTCTTAATTTCTACTCTTGTAGATTTCTGCTTCAAGGAGCTGGATAATTTCTACTCTTGTAGATTGTCAAGAAGCAGTTTGAAG	ENSG00000089685::BIRC5	_ENST00000301633_ENST00000350051_ENST00000590925_ENST00000374948_ENST00000590449_ENST00000592734_ENST00000592115	ENST00000374948::1 ENST00000301633::1 ENST00000590925::1 ENST00000592734::1 ENST00000592115::1 ENST00000590449::1 ENST00000350051::1
BMP15	X	TAATTTCTACTCTTGTAGATAAGATGGTCCTCCTCAGTATTAATTTCTACTCTTGTAGATCCCCTGATTGAGGAGCTGCTTAATTTCTACTCTTGTAGATATGGAACACAGGGCCCAAAT	ENSG00000130385::BMP15	_ENST00000252677	ENST00000252677::1
BPIFA3	20	TAATTTCTACTCTTGTAGATTGAGGCCCTGAGCAATAACTTAATTTCTACTCTTGTAGATCAGTTATTGCTCAGGGCCTCTAATTTCTACTCTTGTAGATTGCGTTGTGCTTTATGAGGC	ENSG00000131059::BPIFA3	_ENST00000490499_ENST00000375454_ENST00000471233_ENST00000375452	ENST00000375452::2 ENST00000375454::2 ENST00000471233::2 ENST00000490499::3
BPIFB6	20	TAATTTCTACTCTTGTAGATTTGCCTGCCTCGGCTGCCATTAATTTCTACTCTTGTAGATATCCCTGGCTGTTTCTTGCCTAATTTCTACTCTTGTAGATTACCTGGAGTGGGCATCTTC	ENSG00000167104::BPIFB6	_ENST00000542375_ENST00000349552	ENST00000349552::2 ENST00000542375::2
BPIFC	22	TAATTTCTACTCTTGTAGATCTCCTGTGGAATCTCTATGTTAATTTCTACTCTTGTAGATCCCTGGAATCAAGGCAAGGATAATTTCTACTCTTGTAGATGCATTTGCTCAATCATCTTC	ENSG00000184459::BPIFC	_ENST00000397452_ENST00000300399_ENST00000397450_ENST00000534972	ENST00000300399::1 ENST00000397450::3 ENST00000534972::1 ENST00000397452::2
BUD31	7	TAATTTCTACTCTTGTAGATATCTAATTCATCCAGTGTTGTAATTTCTACTCTTGTAGATAGCTGGGGAGAAACAAAGAGTAATTTCTACTCTTGTAGATCCTCATGCGGTTCTGTTTCA	ENSG00000106245::BUD31	_ENST00000403633_ENST00000456893_ENST00000473447_ENST00000496696_ENST00000427499_ENST00000222969_ENST00000471813	ENST00000496696::3 ENST00000403633::3 ENST00000471813::2 ENST00000473447::3 ENST00000222969::3 ENST00000427499::3 ENST00000456893::1
BYSL	6	TAATTTCTACTCTTGTAGATGAGAAAAATGCCCAAATTCATAATTTCTACTCTTGTAGATCTGACCCCCCACCCCACGGGTAATTTCTACTCTTGTAGATCAGCAAGCACGGCAGCAACA	ENSG00000112578::BYSL	_ENST00000230340_ENST00000494032_ENST00000489290_ENST00000475702	ENST00000230340::1 ENST00000494032::1 ENST00000489290::1 ENST00000475702::1
C10orf113	10	TAATTTCTACTCTTGTAGATCATAGAGTAGATTCTTCTTTTAATTTCTACTCTTGTAGATTGAAGATATTGGCTGTCCTCTAATTTCTACTCTTGTAGATAGCCACACAAGAAAAAAATG	ENSG00000204683::C10orf113_ENSG00000078114::NEBL	_ENST00000534331_ENST00000529198	ENST00000529198::1 ENST00000534331::1
C10orf2	10	TAATTTCTACTCTTGTAGATGCTAGGAATGTGGGTCCTCCTAATTTCTACTCTTGTAGATGGGGCAGGCCCCTCCGACCCTAATTTCTACTCTTGTAGATTCTGCATGACCAGCCTAGCA	ENSG00000107815::C10orf2	_ENST00000311916_ENST00000370228	ENST00000311916::1 ENST00000370228::1
C12orf40	12	TAATTTCTACTCTTGTAGATGGAAGATGAATTGGGTCGGGTAATTTCTACTCTTGTAGATCTGCTTGATCAGAACCCTGGTAATTTCTACTCTTGTAGATAGGTCCAGGGTTCTGATCAA	ENSG00000180116::C12orf40	_ENST00000405531_ENST00000324616_ENST00000468200	ENST00000324616::1 ENST00000468200::1 ENST00000405531::1
C16orf78	16	TAATTTCTACTCTTGTAGATTGGGCATTAAATCCTTCAGGTAATTTCTACTCTTGTAGATATGCCCACAAAGAGGAAATATAATTTCTACTCTTGTAGATCTCTTTGTGGGCATTAAATC	ENSG00000166152::C16orf78	_ENST00000299191	ENST00000299191::1
C19orf45	19	TAATTTCTACTCTTGTAGATCACCCCACGACGCGCGCCCGTAATTTCTACTCTTGTAGATACCATGAACCAGAAGATGCTTAATTTCTACTCTTGTAGATCCAATGGACCCGCGCTGGGA	ENSG00000198723::C19orf45	_ENST00000596132_ENST00000361664_ENST00000601176_ENST00000596524	ENST00000601176::2 ENST00000596132::2 ENST00000361664::2 ENST00000596524::1
C1orf146	1	TAATTTCTACTCTTGTAGATCACTTTCAGCCATCTGTCTGTAATTTCTACTCTTGTAGATTTAATGGATACTAAGGAATGTAATTTCTACTCTTGTAGATGCTAGAAATATTTCTTCAGT	ENSG00000203910::C1orf146	_ENST00000370375_ENST00000370373	ENST00000370375::2 ENST00000370373::2
C2orf57	2	TAATTTCTACTCTTGTAGATGATGCTCAGCTTTCTCCTCATAATTTCTACTCTTGTAGATCCCCCATTGCCACTGGGGACTAATTTCTACTCTTGTAGATTGACATCTTGTCTTTACCCA	ENSG00000177673::C2orf57	_ENST00000313965	ENST00000313965::1
C2orf83	2	TAATTTCTACTCTTGTAGATGAATTAATCCCTTCATTGCCTAATTTCTACTCTTGTAGATGCGAGGGCTTTGCTTTGTGCTAATTTCTACTCTTGTAGATTCAGATGGACTTAATACTGA	ENSG00000042304::C2orf83_ENSG00000250599::AC064853.3	_ENST00000264387_ENST00000409066_ENST00000509872	ENST00000264387::1 ENST00000509872::4 ENST00000409066::1
C8A	1	TAATTTCTACTCTTGTAGATATGACTTGTCAGCCTGGGGTTAATTTCTACTCTTGTAGATTTCATCTTGTCTTTGATGACTAATTTCTACTCTTGTAGATTCCTGGCACGGAAAGCAATC	ENSG00000157131::C8A	_ENST00000361249	ENST00000361249::1
C8B	1	TAATTTCTACTCTTGTAGATCCTGGCTCCAGGTAAGTGACTAATTTCTACTCTTGTAGATGGTCAAATGCAGTCAACAAGTAATTTCTACTCTTGTAGATCTAAGAGCAGACAGATGCGG	ENSG00000236341::RP5-1103B4.3_ENSG00000021852::C8B	_ENST00000371237_ENST00000543257_ENST00000535057_ENST00000468990_ENST00000494324	ENST00000468990::1 ENST00000371237::1 ENST00000543257::1 ENST00000494324::1 ENST00000535057::1
C8orf86	8	TAATTTCTACTCTTGTAGATGTCTCTTGCTCCCAAGCTCCTAATTTCTACTCTTGTAGATTCTCTCTGTTCGCTGCTCAATAATTTCTACTCTTGTAGATGAACTGCCTGTTCTTTGTCT	ENSG00000196166::C8orf86	_ENST00000358138_ENST00000437935	ENST00000437935::1 ENST00000358138::1
C9orf114	9	TAATTTCTACTCTTGTAGATGCCACTCAATCCTTTGGCCGTAATTTCTACTCTTGTAGATATGAGGAGGGCCAGGATGCCTAATTTCTACTCTTGTAGATATGCCACAGTTGACAAAGGA	ENSG00000198917::C9orf114	_ENST00000361256_ENST00000622809_ENST00000466556	ENST00000466556::2 ENST00000622809::2 ENST00000361256::2
CABP2	11	TAATTTCTACTCTTGTAGATCCTTCAATCTCCTCGGGCCGTAATTTCTACTCTTGTAGATACCGAGACCGGGACGGCTACTAATTTCTACTCTTGTAGATTTGTGAGATCTCGATGAGCT	ENSG00000167791::CABP2	_ENST00000353903_ENST00000294288_ENST00000545205	ENST00000353903::2 ENST00000294288::3 ENST00000545205::3
CABP5	19	TAATTTCTACTCTTGTAGATCTCAAGAAGATGCAGGCGGGTAATTTCTACTCTTGTAGATCTGGCCGAGCTCAATCAGTTTAATTTCTACTCTTGTAGATTTGAGTTCGATAAGGACCGA	ENSG00000105507::CABP5	_ENST00000293255	ENST00000293255::1
CACNG2	22	TAATTTCTACTCTTGTAGATCTGGTTTCATTCTCACTGACTAATTTCTACTCTTGTAGATACCACCGTTGGTGCTTTCGCTAATTTCTACTCTTGTAGATCAAGACCAAAAGTGTCAGTG	ENSG00000166862::CACNG2	_ENST00000300105	ENST00000300105::1
CACNG3	16	TAATTTCTACTCTTGTAGATATGACCATTGCAGTGGGCACTAATTTCTACTCTTGTAGATATTATCACTTGTAGATTTAGTAATTTCTACTCTTGTAGATGTTTAATGACCATTGCAGTG	ENSG00000006116::CACNG3	_ENST00000005284	ENST00000005284::1
CCDC84	CHR_HG2217_PATCH	TAATTTCTACTCTTGTAGATGAGAGGCTCCTGCCCCAGGTTAATTTCTACTCTTGTAGATCAGCCGCAAGCACCAGCGGCTAATTTCTACTCTTGTAGATCATGGCTCAGGTGTTCCCGC	ENSG00000280975::CCDC84	_ENST00000625528_ENST00000628008_ENST00000626384_ENST00000626123_ENST00000627452	ENST00000626123::1 ENST00000626384::1 ENST00000625528::1 ENST00000628008::1 ENST00000627452::1
CCNH	5	TAATTTCTACTCTTGTAGATCATCTGAATTTGCGGTTGGCTAATTTCTACTCTTGTAGATCGGTTGGCGTCAGCCCGCAGTAATTTCTACTCTTGTAGATAGCCAGCAATGCCAAGATCT	ENSG00000134480::CCNH	_ENST00000256897_ENST00000504878_ENST00000513499_ENST00000510020_ENST00000505230	ENST00000256897::1 ENST00000513499::1 ENST00000505230::1 ENST00000504878::1 ENST00000510020::1
CCT2	12	TAATTTCTACTCTTGTAGATAGGCGTCCCTTTCCCTTGCATAATTTCTACTCTTGTAGATTTGGTGCCATCGCCATTGGATAATTTCTACTCTTGTAGATCCAAGTCTCCAATGGCGATG	ENSG00000166226::CCT2	_ENST00000299300_ENST00000550638_ENST00000549933_ENST00000546859_ENST00000550455_ENST00000551899_ENST00000551620_ENST00000544368_ENST00000550010_ENST00000543146	ENST00000551620::2 ENST00000550455::2 ENST00000550638::2 ENST00000550010::2 ENST00000544368::2 ENST00000551899::3 ENST00000546859::2 ENST00000549933::2 ENST00000543146::2 ENST00000299300::2
CCT3	1	TAATTTCTACTCTTGTAGATTGTTAGGATGACTAGTGTGCTAATTTCTACTCTTGTAGATTGACCTTGGCAGCATTGATGTAATTTCTACTCTTGTAGATTTCCGGATTCACGCTTTGTG	ENSG00000163468::CCT3_ENSG00000163467::TSACC	_ENST00000368255_ENST00000368253_ENST00000368254_ENST00000470342_ENST00000481479_ENST00000466306_ENST00000368252_ENST00000368251	ENST00000368252::2 ENST00000470342::2 ENST00000368254::2 ENST00000368253::2 ENST00000368251::2 ENST00000466306::2 ENST00000481479::2 ENST00000368255::2
CCT4	2	TAATTTCTACTCTTGTAGATCGCCGCCAAAGGTATCACTCTAATTTCTACTCTTGTAGATGCGGCGGAAATGTTGCTGAATAATTTCTACTCTTGTAGATCCGCGGCCGCCGGCAGCCCC	ENSG00000115484::CCT4	_ENST00000544079_ENST00000394440_ENST00000461370	ENST00000394440::1 ENST00000461370::1 ENST00000544079::1
CCT5	5	TAATTTCTACTCTTGTAGATATTAGTCTCATATAATGGCATAATTTCTACTCTTGTAGATCTGCCATTATATGAGACTAATAATTTCTACTCTTGTAGATCTCAGGGTCAACAGTTGTCA	ENSG00000150753::CCT5	_ENST00000280326_ENST00000503026_ENST00000510326_ENST00000515390_ENST00000508451_ENST00000503454_ENST00000515676_ENST00000506600	ENST00000506600::2 ENST00000515390::2 ENST00000508451::2 ENST00000510326::2 ENST00000503026::2 ENST00000280326::2 ENST00000503454::2 ENST00000515676::2
CCT8	21	TAATTTCTACTCTTGTAGATCCCAGATGCTCAAGGAGGGATAATTTCTACTCTTGTAGATCTTCAGCCCTTACTTTCGCTTAATTTCTACTCTTGTAGATGAAATTACCATTTGGTCCAT	ENSG00000156261::CCT8	_ENST00000540844_ENST00000470450_ENST00000286788_ENST00000431234_ENST00000484403	ENST00000286788::1 ENST00000484403::1 ENST00000540844::1 ENST00000470450::1 ENST00000431234::1
CDC123	10	TAATTTCTACTCTTGTAGATGTGTCATTCTTCCACTTCCTTAATTTCTACTCTTGTAGATCTCGATGATGGAACTCTGGTTAATTTCTACTCTTGTAGATTTCTTCTTCCAAAGGTTTAT	ENSG00000151465::CDC123	_ENST00000429258_ENST00000467016_ENST00000281141_ENST00000455773_ENST00000378900_ENST00000442050	ENST00000455773::2 ENST00000281141::2 ENST00000378900::2 ENST00000467016::2 ENST00000442050::2 ENST00000429258::3
CDC16	13	TAATTTCTACTCTTGTAGATGGCAGATAAAGTAGCTTCACTAATTTCTACTCTTGTAGATATACTGTTGCTGCATACCAATAATTTCTACTCTTGTAGATTCTGCCCAAAATAGAGCACT	ENSG00000130177::CDC16	_ENST00000360383_ENST00000628084_ENST00000356221_ENST00000494766_ENST00000375310_ENST00000252457_ENST00000375308_ENST00000252458	ENST00000356221::2 ENST00000628084::2 ENST00000375308::2 ENST00000360383::2 ENST00000494766::2 ENST00000252458::2 ENST00000252457::2 ENST00000375310::2
CDC5L	6	TAATTTCTACTCTTGTAGATCCATATTTCATTACCGCTGCTAATTTCTACTCTTGTAGATGGATGAAATTCTGAAAGCAGTAATTTCTACTCTTGTAGATTATGCAGCAATGAGGCAATC	ENSG00000096401::CDC5L	_ENST00000371477	ENST00000371477::2
CDC73	1	TAATTTCTACTCTTGTAGATTTTCTACTTAATAACGTGCATAATTTCTACTCTTGTAGATAGGACTGGAAAGGAAGGCCATAATTTCTACTCTTGTAGATTGTCCGACGTGCAGCTGTAA	ENSG00000134371::CDC73	_ENST00000367435_ENST00000482484	ENST00000482484::2 ENST00000367435::2
CDK1	10	TAATTTCTACTCTTGTAGATGTATAATCTTCCATAGTTAGTAATTTCTACTCTTGTAGATCTTTGTTTCAGGTACCTATGTAATTTCTACTCTTGTAGATAGGTACCTATGGAGTTGTGT	ENSG00000170312::CDK1	_ENST00000519078_ENST00000519760_ENST00000395284_ENST00000475504_ENST00000316629_ENST00000614696_ENST00000448257_ENST00000373809	ENST00000373809::1 ENST00000519760::2 ENST00000316629::2 ENST00000519078::2 ENST00000448257::2 ENST00000614696::2 ENST00000475504::2 ENST00000395284::2
CDK9	9	TAATTTCTACTCTTGTAGATCCATGGCCGCCTCCAACGCGTAATTTCTACTCTTGTAGATTGATGAAGTTTCCAAATACGTAATTTCTACTCTTGTAGATCAAATACGAGAAGCTCGCCA	ENSG00000136807::CDK9	_ENST00000421939_ENST00000373264_ENST00000480353	ENST00000373264::1 ENST00000480353::1 ENST00000421939::1
CDX4	X	TAATTTCTACTCTTGTAGATGAGAAAGAAGCAGGCATGTATAATTTCTACTCTTGTAGATTCCAAAAGACAGCTTCCGTATAATTTCTACTCTTGTAGATGCTGCGGCACCGGCTTTCTC	ENSG00000131264::CDX4	_ENST00000373514	ENST00000373514::1
CELA2A	1	TAATTTCTACTCTTGTAGATACGCTGCTGCCCCACCAGGCTAATTTCTACTCTTGTAGATGTTGGAGTTCCAGTCCTTGTTAATTTCTACTCTTGTAGATGAGATTTGGTTGGAGTTCCA	ENSG00000215704::CELA2B_ENSG00000142615::CELA2A	_ENST00000359621_ENST00000494280	ENST00000494280::1 ENST00000359621::6
CELA3A	1	TAATTTCTACTCTTGTAGATTCATACTGCAGGGAAACCTGTAATTTCTACTCTTGTAGATTTTCTGCCTTTGGCTGCAACTAATTTCTACTCTTGTAGATCAGACCATAGCAAGCCACTA	ENSG00000142789::CELA3A	_ENST00000290122_ENST00000374663	ENST00000374663::3 ENST00000290122::3
CELA3B	1	TAATTTCTACTCTTGTAGATGCTGCAACACCCGCAGGAAGTAATTTCTACTCTTGTAGATTGCCTTTGGCTGCAACACCCTAATTTCTACTCTTGTAGATTCGCTGCAGCCAACGGGCCA	ENSG00000219073::CELA3B	_ENST00000337107_ENST00000400277_ENST00000473526	ENST00000400277::4 ENST00000337107::7 ENST00000473526::2
CENPA	2	TAATTTCTACTCTTGTAGATCCGAGAGCGTGTTGATGGAGTAATTTCTACTCTTGTAGATGGATCTCCTTTAGCCAACCTTAATTTCTACTCTTGTAGATGCCAACCTTGTCTCCGCCGA	ENSG00000115163::CENPA_ENSG00000213699::SLC35F6	_ENST00000429494_ENST00000344420_ENST00000475662_ENST00000482746_ENST00000414029	ENST00000482746::1 ENST00000414029::1 ENST00000344420::1 ENST00000475662::1 ENST00000429494::1
CER1	9	TAATTTCTACTCTTGTAGATTCTCTCAGGCTTCTTCCAGATAATTTCTACTCTTGTAGATCCCCGTACTCCTGCCAAGGATAATTTCTACTCTTGTAGATTCGCAGTGCCACACCTTGTA	ENSG00000147869::CER1	_ENST00000380911	ENST00000380911::1
CETN1	18	TAATTTCTACTCTTGTAGATGCCGGTGGAGGCAGCGCTGGTAATTTCTACTCTTGTAGATGTGTCCTTCTCGGACATCTTTAATTTCTACTCTTGTAGATACCTCTTCGACGTGGACGGA	ENSG00000177143::CETN1	_ENST00000327228	ENST00000327228::1
CFHR2	1	TAATTTCTACTCTTGTAGATGAAAATCACAGAACATTGCTTAATTTCTACTCTTGTAGATGACTCGCATAACGTGCGCAGTAATTTCTACTCTTGTAGATGGACTGTGTTTCTTTCCTTT	ENSG00000080910::CFHR2_ENSG00000276911::CFHR2	_ENST00000367421_ENST00000489703_ENST00000476712_ENST00000367415	ENST00000367415::2 ENST00000367421::2 ENST00000476712::2 ENST00000489703::2
CFHR5	1	TAATTTCTACTCTTGTAGATCAAAAATACACCATGGATTTTAATTTCTACTCTTGTAGATCCAGGAACACTTTGTGATTTTAATTTCTACTCTTGTAGATTGTATGATGAAGAAGATTAT	ENSG00000134389::CFHR5	_ENST00000256785	ENST00000256785::2
CHAF1A	19	TAATTTCTACTCTTGTAGATTGGGGCACATTCTCGGGCCATAATTTCTACTCTTGTAGATAACAGGATGCCCCCAGCTTCTAATTTCTACTCTTGTAGATCGGTGGTCTCACAGCCAAGA	ENSG00000167670::CHAF1A	_ENST00000301280_ENST00000587739	ENST00000301280::3 ENST00000587739::1
CHEK1	11	TAATTTCTACTCTTGTAGATCACCAAGTCCCAGTCTTCCATAATTTCTACTCTTGTAGATTGGAAGACTGGGACTTGGTGTAATTTCTACTCTTGTAGATCAGCCGAGGTGCTCGGTGGA	ENSG00000149554::CHEK1	_ENST00000532449_ENST00000524737_ENST00000532669_ENST00000427383_ENST00000525396_ENST00000438015_ENST00000428830_ENST00000544373_ENST00000533778_ENST00000526937_ENST00000527013_ENST00000534685_ENST00000531607_ENST00000534070_ENST00000278916	ENST00000427383::2 ENST00000278916::1 ENST00000544373::2 ENST00000438015::2 ENST00000534685::3 ENST00000524737::1 ENST00000534070::2 ENST00000526937::2 ENST00000532669::2 ENST00000532449::2 ENST00000428830::2 ENST00000525396::2 ENST00000533778::2 ENST00000527013::2 ENST00000531607::1
CHMP2A	19	TAATTTCTACTCTTGTAGATTTCTCCTGGGTCTCTAGTTTTAATTTCTACTCTTGTAGATTGTCGCTCGCGGTCCAGCTCTAATTTCTACTCTTGTAGATGAGCACTCACTCGACAGCTC	ENSG00000130724::CHMP2A	_ENST00000312547_ENST00000600118_ENST00000600804_ENST00000601220_ENST00000596708_ENST00000597209_ENST00000597848	ENST00000600118::1 ENST00000597848::2 ENST00000312547::2 ENST00000600804::2 ENST00000596708::2 ENST00000597209::2 ENST00000601220::2
CHRNA6	8	TAATTTCTACTCTTGTAGATAAGAAAGGTGTGAACACACATAATTTCTACTCTTGTAGATTGGAAGAGCCTCTCCTCAGTTAATTTCTACTCTTGTAGATAAGTGGCCATCACCCAGCTG	ENSG00000147434::CHRNA6	_ENST00000276410_ENST00000534622_ENST00000530869_ENST00000529467	ENST00000276410::1 ENST00000534622::1 ENST00000529467::1 ENST00000530869::1
CINP	14	TAATTTCTACTCTTGTAGATTTGTAAGTACATATTGGTTTTAATTTCTACTCTTGTAGATTGGGCGTTACAGTTCCAAGATAATTTCTACTCTTGTAGATTTGCACTGACAGATAAGACA	ENSG00000100865::CINP	_ENST00000559514_ENST00000559504_ENST00000216756_ENST00000536961_ENST00000541568_ENST00000558764_ENST00000561468_ENST00000558523	ENST00000216756::2 ENST00000536961::2 ENST00000558523::2 ENST00000561468::2 ENST00000559504::1 ENST00000541568::2 ENST00000559514::2 ENST00000558764::2
CIRH1A	CHR_HSCHR16_2_CTG3_1	TAATTTCTACTCTTGTAGATAGGCAGCGCTGTTCATAAGATAATTTCTACTCTTGTAGATATTCCTCAGCAAGAAGACAGTAATTTCTACTCTTGTAGATAGCTGGTCCCTGTGACATCT	ENSG00000262788::CIRH1A	_ENST00000632079_ENST00000575702_ENST00000633692_ENST00000634106_ENST00000632786_ENST00000631549_ENST00000631541_ENST00000631675_ENST00000633173	ENST00000633173::1 ENST00000632786::2 ENST00000631675::1 ENST00000633692::1 ENST00000631549::1 ENST00000631541::1 ENST00000632079::1 ENST00000634106::1 ENST00000575702::1
CKAP5	11	TAATTTCTACTCTTGTAGATTGATCAACTGGCAGTTTCAATAATTTCTACTCTTGTAGATAACCACTCACTGTCATCTCCTAATTTCTACTCTTGTAGATGAAGACATGTCCTCAGCTGG	ENSG00000175216::CKAP5	_ENST00000529230_ENST00000525248_ENST00000312055_ENST00000354558_ENST00000526496	ENST00000525248::2 ENST00000529230::2 ENST00000354558::1 ENST00000312055::2 ENST00000526496::2
CLDN17	21	TAATTTCTACTCTTGTAGATCAAGGGATAAAATGCCATTGTAATTTCTACTCTTGTAGATTCCCTTGCAAATTGCTGGGCTAATTTCTACTCTTGTAGATTGTTGCAGCAGCAAAATCCA	ENSG00000156282::CLDN17	_ENST00000286808	ENST00000286808::1
CLEC2A	12	TAATTTCTACTCTTGTAGATCATTATTATGATAGGTGAGTTAATTTCTACTCTTGTAGATTTACCATGTCTTCTTGTGTATAATTTCTACTCTTGTAGATCTGGCTGTCCAATTTCTGGT	ENSG00000188393::CLEC2A	_ENST00000339766_ENST00000455827	ENST00000339766::2 ENST00000455827::2
CLEC6A	12	TAATTTCTACTCTTGTAGATAGGTTGCTGCTCTTGCATCATAATTTCTACTCTTGTAGATTCTGTCCAATCAGGAAGACATAATTTCTACTCTTGTAGATCCAGTTTCACCATATGTAAA	ENSG00000205846::CLEC6A	_ENST00000382073	ENST00000382073::1
CLP1	11	TAATTTCTACTCTTGTAGATGTGGTTGGCTTCTTGTCATCTAATTTCTACTCTTGTAGATAACTAGAGCGAGAAACAGAATAATTTCTACTCTTGTAGATAGGTGGAGGCATCTCAGTCA	ENSG00000172409::CLP1	_ENST00000533905_ENST00000529430_ENST00000529773_ENST00000533682_ENST00000525602_ENST00000302731	ENST00000529773::2 ENST00000529430::2 ENST00000533682::2 ENST00000302731::2 ENST00000533905::2 ENST00000525602::2
CLTC	17	TAATTTCTACTCTTGTAGATCTAGCTGGATTCATGATGGCTAATTTCTACTCTTGTAGATAGCAGACAGCGCCATCATGATAATTTCTACTCTTGTAGATTCTAATGCAGATGAATTTGT	ENSG00000141367::CLTC	_ENST00000621829_ENST00000269122_ENST00000393043_ENST00000580081_ENST00000579456_ENST00000584313	ENST00000579456::2 ENST00000580081::2 ENST00000621829::2 ENST00000393043::2 ENST00000269122::2 ENST00000584313::2
CNGB3	8	TAATTTCTACTCTTGTAGATCTGAGACTGATTACTTGGGTTAATTTCTACTCTTGTAGATTCAGCGATTTAAACATCTTCTAATTTCTACTCTTGTAGATAAGGTTGTACCTGGCTTTCT	ENSG00000170289::CNGB3_ENSG00000254115::RP11-386D6.1	_ENST00000320005_ENST00000519777	ENST00000320005::1 ENST00000519777::1
CNTNAP5	2	TAATTTCTACTCTTGTAGATACTTTGCTGTTCTCTGGCTTTAATTTCTACTCTTGTAGATGGATTAACAGCGACAAACTGTAATTTCTACTCTTGTAGATTCGCTGTTAATCCTAAATGC	ENSG00000155052::CNTNAP5	_ENST00000423939_ENST00000431078	ENST00000431078::1 ENST00000423939::1
COA5	2	TAATTTCTACTCTTGTAGATACCACTTACCACTGATCTTTTAATTTCTACTCTTGTAGATAGTGTAAAAGATCAGTGGTATAATTTCTACTCTTGTAGATCACTCAAAAAATGCGTACTT	ENSG00000183513::COA5	_ENST00000328709_ENST00000480666_ENST00000483527_ENST00000466848_ENST00000409997	ENST00000328709::2 ENST00000483527::2 ENST00000409997::2 ENST00000466848::2 ENST00000480666::1
COPA	1	TAATTTCTACTCTTGTAGATACCCGCGCGCTCTTGGTCTCTAATTTCTACTCTTGTAGATATGAACATGATGGTGAGATATAATTTCTACTCTTGTAGATCATAATGGGGTCATCCAGTT	ENSG00000122218::COPA	_ENST00000368069_ENST00000241704_ENST00000541366	ENST00000241704::1 ENST00000541366::1 ENST00000368069::1
COPB1	11	TAATTTCTACTCTTGTAGATAGATGGTGGTTCTGAATCCATAATTTCTACTCTTGTAGATAGCTAATTTCAGATGGTGGTTAATTTCTACTCTTGTAGATTTCAAAGCTTCAGTCTTTGA	ENSG00000129083::COPB1_ENSG00000256206::PSMA1	_ENST00000534234_ENST00000249923_ENST00000439561_ENST00000534771_ENST00000529866_ENST00000533096_ENST00000529210_ENST00000533533_ENST00000555531	ENST00000439561::2 ENST00000534234::2 ENST00000249923::2 ENST00000555531::10 ENST00000529866::2 ENST00000534771::2 ENST00000529210::2 ENST00000533533::2 ENST00000533096::2
COPB2	3	TAATTTCTACTCTTGTAGATATGATTCCAAACACACACACTAATTTCTACTCTTGTAGATGAATCATGAAACACAGGTAGTAATTTCTACTCTTGTAGATATATCAAGTCGCAGAGGCTA	ENSG00000184432::COPB2	_ENST00000333188_ENST00000504295_ENST00000513274_ENST00000515006_ENST00000507777_ENST00000510181_ENST00000512153_ENST00000512242_ENST00000510491_ENST00000514508	ENST00000510491::3 ENST00000512242::3 ENST00000512153::2 ENST00000515006::2 ENST00000507777::2 ENST00000333188::2 ENST00000504295::2 ENST00000510181::2 ENST00000513274::3 ENST00000514508::3
COX15	10	TAATTTCTACTCTTGTAGATCGCCGTTGAGGGCCTTGAAGTAATTTCTACTCTTGTAGATAGGGAAGGGACACTGTACCCTAATTTCTACTCTTGTAGATAGGCCAGGGCAATACAGCAC	ENSG00000119929::CUTC_ENSG00000014919::COX15	_ENST00000370483_ENST00000016171	ENST00000016171::1 ENST00000370483::1
COX5B	2	TAATTTCTACTCTTGTAGATCAGCCAGCATGATCTCCCTCTAATTTCTACTCTTGTAGATGGTGGTGTTCCCACTGATGATAATTTCTACTCTTGTAGATGGGCCAGTACATTGTATGGG	ENSG00000135940::COX5B	_ENST00000258424_ENST00000494306_ENST00000464949_ENST00000491989	ENST00000494306::1 ENST00000258424::2 ENST00000491989::3 ENST00000464949::3
COX7B2	4	TAATTTCTACTCTTGTAGATTGGCCAAGGGAAACATCATGTAATTTCTACTCTTGTAGATCCTTGGCCAGAAATGCACTATAATTTCTACTCTTGTAGATCAGAATGCTTTGAATCTTGA	ENSG00000170516::COX7B2	_ENST00000355591_ENST00000396533_ENST00000543208_ENST00000505102	ENST00000543208::3 ENST00000355591::3 ENST00000396533::4 ENST00000505102::4
CPSF1	8	TAATTTCTACTCTTGTAGATGCTGCTGCGCTACCAGGAGGTAATTTCTACTCTTGTAGATCTCCTGGTAGCGCAGCAGCGTAATTTCTACTCTTGTAGATGGGGGCATGCGCCTGCTGCG	ENSG00000071894::CPSF1	_ENST00000531727_ENST00000526271_ENST00000620219_ENST00000532935_ENST00000616140	ENST00000616140::32 ENST00000532935::2 ENST00000526271::2 ENST00000531727::1 ENST00000620219::31
CPSF2	14	TAATTTCTACTCTTGTAGATTGGGGTCCAAGAAGAATCTGTAATTTCTACTCTTGTAGATTGGACCAAAAAAAATGACGTTAATTTCTACTCTTGTAGATCGACTGCCTTCACCTTTCAT	ENSG00000165934::CPSF2	_ENST00000298875_ENST00000554290_ENST00000553427	ENST00000298875::3 ENST00000554290::3 ENST00000553427::3
CPXCR1	X	TAATTTCTACTCTTGTAGATTGAGCATTTCCAGCTGTATCTAATTTCTACTCTTGTAGATATTCCCAGAAGAGCTGCATGTAATTTCTACTCTTGTAGATGTAGGATAACTCATCCTGGG	ENSG00000147183::CPXCR1	_ENST00000276127_ENST00000614120_ENST00000373111	ENST00000373111::3 ENST00000614120::2 ENST00000276127::3
CRYGB	2	TAATTTCTACTCTTGTAGATTCCCCTCAATTCATCTCTGTTAATTTCTACTCTTGTAGATAGTGAGGTGGAAGCGGTCCTTAATTTCTACTCTTGTAGATTTGATTGGGGGGCTCCAAAT	ENSG00000182187::CRYGB	_ENST00000260988	ENST00000260988::3
CSE1L	20	TAATTTCTACTCTTGTAGATCAGATTTGCATCGCTGAGTTTAATTTCTACTCTTGTAGATTTTAAATATTCTGTTAGTGTTAATTTCTACTCTTGTAGATGATCCTATAGCAATGGAACT	ENSG00000124207::CSE1L	_ENST00000396192_ENST00000262982	ENST00000262982::2 ENST00000396192::2
CSH1	17	TAATTTCTACTCTTGTAGATACACAAACTCGCACAACCATTAATTTCTACTCTTGTAGATTCTCCCCCAGCCCTCGAAGCTAATTTCTACTCTTGTAGATGACGGCACCAGCCTCTTGAA	ENSG00000136488::CSH1	_ENST00000329882_ENST00000453363_ENST00000316193_ENST00000558284_ENST00000610991	ENST00000558284::2 ENST00000453363::3 ENST00000329882::4 ENST00000316193::5 ENST00000610991::4
CSHL1	17	TAATTTCTACTCTTGTAGATAAGAGGCTATGCTCCAAGCCTAATTTCTACTCTTGTAGATAAAAGCCTGGATAAGGGAACTAATTTCTACTCTTGTAGATACACCTACCAGGAGTTTGTA	ENSG00000204414::CSHL1	_ENST00000560999_ENST00000558609_ENST00000558099_ENST00000309894_ENST00000392824_ENST00000611417	ENST00000558609::2 ENST00000560999::1 ENST00000611417::1 ENST00000309894::2 ENST00000558099::1 ENST00000392824::2
CSN2	4	TAATTTCTACTCTTGTAGATTTGTGCACATACCTCCCTTGTAATTTCTACTCTTGTAGATAAGCAGTGAGGTAAGTTAACTAATTTCTACTCTTGTAGATACCTTCTCAACTTTCTGCTA	ENSG00000135222::CSN2	_ENST00000353151	ENST00000353151::1
CST11	20	TAATTTCTACTCTTGTAGATTACTGCCATCACTTCATGGATAATTTCTACTCTTGTAGATTAAGCGTCCATGAAGTGATGTAATTTCTACTCTTGTAGATCTTGTTATACTGGTCGGTGA	ENSG00000125831::CST11	_ENST00000377009_ENST00000377007	ENST00000377007::1 ENST00000377009::1
CST8	20	TAATTTCTACTCTTGTAGATCTGGCCACCAGGGCCAGGGGTAATTTCTACTCTTGTAGATTTGTATTCTTGCATGGCAAATAATTTCTACTCTTGTAGATCTCAGCACCCCTGTCTCATT	ENSG00000125815::CST8_ENSG00000260202::RP3-333B15.4	_ENST00000449810_ENST00000246012	ENST00000246012::2 ENST00000449810::2
CTCFL	20	TAATTTCTACTCTTGTAGATTCTCTGCACACTCCGTCTTTTAATTTCTACTCTTGTAGATTGAGCAATTCACCAAGATCATAATTTCTACTCTTGTAGATCGGCATCAACTCGAGTTCTT	ENSG00000124092::CTCFL	_ENST00000423479_ENST00000608263_ENST00000609232_ENST00000429804_ENST00000243914_ENST00000371196_ENST00000608440_ENST00000426658_ENST00000422109_ENST00000432255_ENST00000422869_ENST00000608425_ENST00000608720_ENST00000608158_ENST00000607923_ENST00000481655	ENST00000607923::1 ENST00000608425::2 ENST00000432255::1 ENST00000426658::1 ENST00000608158::1 ENST00000608440::1 ENST00000481655::2 ENST00000429804::2 ENST00000422869::2 ENST00000423479::2 ENST00000608720::1 ENST00000609232::3 ENST00000422109::1 ENST00000243914::2 ENST00000608263::1 ENST00000371196::2
CTPS1	1	TAATTTCTACTCTTGTAGATCAATTCCTGATATAACACCATAATTTCTACTCTTGTAGATATTGAAGTTACATGTAAACCTAATTTCTACTCTTGTAGATCATGTAACTTCAATCAAAAT	ENSG00000171793::CTPS1	_ENST00000372621_ENST00000372616_ENST00000475060_ENST00000470271_ENST00000479480	ENST00000470271::2 ENST00000372621::2 ENST00000479480::2 ENST00000372616::1 ENST00000475060::2
CTRB1	16	TAATTTCTACTCTTGTAGATGGGCCTCAGCCCTTATTCACTAATTTCTACTCTTGTAGATGCAGACCAGGGGGCCGCCAGTAATTTCTACTCTTGTAGATTCCTGTGAGCAAGATGGGGA	ENSG00000168925::CTRB1	_ENST00000495583	ENST00000495583::1
CYLC2	9	TAATTTCTACTCTTGTAGATGGCCATATGATAATTACATTTAATTTCTACTCTTGTAGATCTCTTTGGCTATTAAAACAATAATTTCTACTCTTGTAGATATAGCCAAAGAGTAAACTTT	ENSG00000155833::CYLC2	_ENST00000374798_ENST00000612124_ENST00000487798	ENST00000374798::2 ENST00000612124::2 ENST00000487798::2
CYP7A1	8	TAATTTCTACTCTTGTAGATATTTGGGGGATTGCTATAGCTAATTTCTACTCTTGTAGATGGGGATTGCTATAGCAGCATTAATTTCTACTCTTGTAGATCAGGTAAAAACATGACCATG	ENSG00000167910::CYP7A1	_ENST00000301645	ENST00000301645::1
DAD1	14	TAATTTCTACTCTTGTAGATGCGGTTCTTAGAAGAGTACTTAATTTCTACTCTTGTAGATATCCTAGCGGGTAATGGTTCTAATTTCTACTCTTGTAGATTCTCGGGCTTCATCTCTTGT	ENSG00000129562::DAD1	_ENST00000535847_ENST00000250498_ENST00000538631_ENST00000543337	ENST00000543337::1 ENST00000535847::1 ENST00000538631::1 ENST00000250498::1
DAZL	3	TAATTTCTACTCTTGTAGATCCTTCTGGTAAAATATAGCCTAATTTCTACTCTTGTAGATCCAGAAGGCAAAATCATGCCTAATTTCTACTCTTGTAGATCTAGATATGGTTCAGTGAAA	ENSG00000092345::DAZL	_ENST00000250863_ENST00000454457_ENST00000399444	ENST00000250863::2 ENST00000454457::3 ENST00000399444::2
DBR1	3	TAATTTCTACTCTTGTAGATCATGTGACGATACTTGGGCGTAATTTCTACTCTTGTAGATAGGCTTCATGGTTTCCCCCATAATTTCTACTCTTGTAGATGTGCCACCCAGCCACCATAG	ENSG00000138231::DBR1	_ENST00000260803_ENST00000477557_ENST00000463982	ENST00000463982::1 ENST00000477557::1 ENST00000260803::1
DCAF4L2	8	TAATTTCTACTCTTGTAGATTCCTACGGTTAATTCTTCAGTAATTTCTACTCTTGTAGATTTGTTTCTCCTACGGTTAATTAATTTCTACTCTTGTAGATCACAGCGCAGATCAATGCCA	ENSG00000176566::DCAF4L2	_ENST00000319675	ENST00000319675::1
DCAF8L1	X	TAATTTCTACTCTTGTAGATCTAACTGTGGTGATTCCACTTAATTTCTACTCTTGTAGATTTTGGTTACCCGTTAGTGGGTAATTTCTACTCTTGTAGATAAGTTCGACGTCTTCACTTG	ENSG00000226372::DCAF8L1	_ENST00000441525	ENST00000441525::1
DCTN5	16	TAATTTCTACTCTTGTAGATGGCATCTGGGAACAAAGTCATAATTTCTACTCTTGTAGATTTCCCAGATGCCTAAAAGAATAATTTCTACTCTTGTAGATCCAGATCCCCTCGGATAATA	ENSG00000166847::DCTN5	_ENST00000563188_ENST00000300087_ENST00000566298_ENST00000566053_ENST00000563998_ENST00000568589_ENST00000568272	ENST00000568589::2 ENST00000568272::2 ENST00000566053::2 ENST00000300087::2 ENST00000563998::2 ENST00000563188::2 ENST00000566298::1
DDB1	11	TAATTTCTACTCTTGTAGATAGGCCCAAGGTAAGTGTTGCTAATTTCTACTCTTGTAGATAGAGCCTCCACACCATGGTGTAATTTCTACTCTTGTAGATACGGGCCGAAGCCCCTCGGC	ENSG00000167986::DDB1	_ENST00000301764_ENST00000539426_ENST00000543658_ENST00000540166_ENST00000537120_ENST00000543162_ENST00000535283_ENST00000542337_ENST00000543627	ENST00000535283::1 ENST00000537120::2 ENST00000543658::2 ENST00000540166::4 ENST00000539426::2 ENST00000543627::3 ENST00000301764::2 ENST00000543162::2 ENST00000542337::3
DDI1	11	TAATTTCTACTCTTGTAGATAGCTCCGAAACTTCAAGGTCTAATTTCTACTCTTGTAGATAGGCCGTAGGAGCCCAGGGATAATTTCTACTCTTGTAGATGGAGCTCAAAGTCGGGGCTG	ENSG00000170967::DDI1_ENSG00000170962::PDGFD	_ENST00000529268_ENST00000302259	ENST00000529268::1 ENST00000302259::1
DDX10	11	TAATTTCTACTCTTGTAGATATAGTTCTGCATGAGGCGGCTAATTTCTACTCTTGTAGATTTCTGCCTATGGCTGTGTTTTAATTTCTACTCTTGTAGATCCTTGTCCAAAAAAACATTG	ENSG00000178105::DDX10	_ENST00000322536_ENST00000534774_ENST00000526794	ENST00000322536::1 ENST00000534774::1 ENST00000526794::1
DDX18	2	TAATTTCTACTCTTGTAGATTTAGAATACCCCAGGATTTATAATTTCTACTCTTGTAGATAGCACGTAGACAGACTATGCTAATTTCTACTCTTGTAGATATCGGCAGGTGTGACATTCT	ENSG00000088205::DDX18	_ENST00000263239_ENST00000489933_ENST00000474694_ENST00000415038	ENST00000474694::8 ENST00000489933::2 ENST00000415038::1 ENST00000263239::7
DDX21	10	TAATTTCTACTCTTGTAGATGATTTAGGAGAATTCATGTCTAATTTCTACTCTTGTAGATGGAGAATTCATGTCAACTTCTAATTTCTACTCTTGTAGATGAATCAGACACCGCAATGAA	ENSG00000165732::DDX21	_ENST00000354185_ENST00000620315	ENST00000620315::2 ENST00000354185::2
DDX41	5	TAATTTCTACTCTTGTAGATAGGTGCTGGTGCTGATCCAGTAATTTCTACTCTTGTAGATCTTGAAGCTCTTGATGGGTGTAATTTCTACTCTTGTAGATCTGCAGGTAGTCAGGGGCTG	ENSG00000183258::DDX41	_ENST00000330503_ENST00000505081_ENST00000507955_ENST00000512431_ENST00000503078_ENST00000504781_ENST00000629036_ENST00000509576_ENST00000506965_ENST00000515562_ENST00000510171	ENST00000503078::2 ENST00000512431::3 ENST00000507955::3 ENST00000509576::3 ENST00000504781::1 ENST00000330503::2 ENST00000505081::3 ENST00000506965::3 ENST00000629036::3 ENST00000510171::3 ENST00000515562::2
DDX4	5	TAATTTCTACTCTTGTAGATTGCTTCCCAATCTTCATCTCTAATTTCTACTCTTGTAGATACAGGACTCCAGCTTCATCATAATTTCTACTCTTGTAGATTCCAGAATACCTATCCTGTG	ENSG00000177058::SLC38A9_ENSG00000152670::DDX4	_ENST00000514278_ENST00000508580_ENST00000505374_ENST00000353507_ENST00000506511_ENST00000506848_ENST00000515709_ENST00000354991_ENST00000514679	ENST00000353507::2 ENST00000514679::2 ENST00000506848::2 ENST00000505374::2 ENST00000506511::2 ENST00000508580::2 ENST00000515709::2 ENST00000354991::1 ENST00000514278::2
DDX56	7	TAATTTCTACTCTTGTAGATCCCACCTCTGAGAGACTGAGTAATTTCTACTCTTGTAGATGCTTTGAAGAAGAGCTCAAGTAATTTCTACTCTTGTAGATAAGAAGAGCTCAAGAGTCTC	ENSG00000136271::DDX56	_ENST00000258772_ENST00000446987_ENST00000467318_ENST00000421223_ENST00000485367_ENST00000433257_ENST00000431640_ENST00000479440	ENST00000433257::2 ENST00000467318::2 ENST00000431640::3 ENST00000485367::2 ENST00000258772::3 ENST00000479440::2 ENST00000446987::3 ENST00000421223::3
DEFA6	8	TAATTTCTACTCTTGTAGATGGTAAGAGACACCAGCATTGTAATTTCTACTCTTGTAGATCAGAGGATGCAAGCTCAAGTTAATTTCTACTCTTGTAGATCCCCACGCTGCTCCTGGGCA	ENSG00000164822::DEFA6	_ENST00000297436	ENST00000297436::1
DEFB103B	CHR_HSCHR8_3_CTG1	TAATTTCTACTCTTGTAGATCCAGCCCATCTTACCTGGAATAATTTCTACTCTTGTAGATGTGCCTGTTCCAGGTAAGATTAATTTCTACTCTTGTAGATTTTCTTTCTTCGGCAGCATT	ENSG00000273641::DEFB103B	_ENST00000613448	ENST00000613448::1
DEFB104A	8	TAATTTCTACTCTTGTAGATAGAAAATGGGATGAGAGCTTTAATTTCTACTCTTGTAGATTCAAACAGCATGCATAGGTGTAATTTCTACTCTTGTAGATTACGATTCAGTAAGCTCTCA	ENSG00000176782::DEFB104A	_ENST00000314265	ENST00000314265::2
DEFB106A	8	TAATTTCTACTCTTGTAGATCCGTGCTCTTCTTTCTGACCTAATTTCTACTCTTGTAGATAGTTTGTTGCATTTCTCATCTAATTTCTACTCTTGTAGATATGAGAAATGCAACAAACTT	ENSG00000186579::DEFB106A	_ENST00000335186	ENST00000335186::1
DEFB118	20	TAATTTCTACTCTTGTAGATATGGTCCTTGGGAAGCAGGATAATTTCTACTCTTGTAGATTTGCTGCTTACTTCAAAGTATAATTTCTACTCTTGTAGATTTATTCAGCCTATAGTGGTG	ENSG00000131068::DEFB118	_ENST00000253381	ENST00000253381::1
DEFB123	20	TAATTTCTACTCTTGTAGATACTGTGCTGCTGCTCTTATCTAATTTCTACTCTTGTAGATGGCTGCCTTAGCCATGAAGCTAATTTCTACTCTTGTAGATTGTCAGGTGGCACCCAAAGA	ENSG00000180424::DEFB123	_ENST00000376309	ENST00000376309::1
DEFB129	20	TAATTTCTACTCTTGTAGATCCAGCCTCATGCTACAGTACTAATTTCTACTCTTGTAGATCTATCTTTGCCAGCCTCATGTAATTTCTACTCTTGTAGATGGGAGATGCAGGGATCACTG	ENSG00000125903::DEFB129	_ENST00000246105	ENST00000246105::1
DGAT2L6	X	TAATTTCTACTCTTGTAGATTTCTCCCGACTGAATCTCCATAATTTCTACTCTTGTAGATGAGGCCCTCCTGGAGATTCATAATTTCTACTCTTGTAGATCAATGGATCCCAGTCTATAT	ENSG00000184210::DGAT2L6	_ENST00000333026	ENST00000333026::1
DGCR8	22	TAATTTCTACTCTTGTAGATATATGGAGACAGATGAGAGCTAATTTCTACTCTTGTAGATCATCCTTAAGCAACTTAAGGTAATTTCTACTCTTGTAGATGAGAGAAGAGAAGCTCCGTA	ENSG00000128191::DGCR8	_ENST00000351989_ENST00000457069_ENST00000383024_ENST00000495826_ENST00000407755	ENST00000351989::2 ENST00000407755::1 ENST00000495826::1 ENST00000383024::2 ENST00000457069::2
DHX15	4	TAATTTCTACTCTTGTAGATTTGAAGCTCGCAACTCCTTCTAATTTCTACTCTTGTAGATGACCGATCTTCACGATCCCGTAATTTCTACTCTTGTAGATAAAGCTTCCCATTCAGCTCA	ENSG00000109606::DHX15	_ENST00000336812_ENST00000511553_ENST00000513092	ENST00000513092::3 ENST00000336812::2 ENST00000511553::3
DHX8	17	TAATTTCTACTCTTGTAGATGTGTCAAAGGTTTGCACTGATAATTTCTACTCTTGTAGATCACTGAGCTGGACAATCACTTAATTTCTACTCTTGTAGATGCAAGTTCTTCCGCGGGGCC	ENSG00000067596::DHX8	_ENST00000592258_ENST00000540306_ENST00000262415_ENST00000605777	ENST00000262415::1 ENST00000605777::1 ENST00000592258::1 ENST00000540306::1
DHX9	1	TAATTTCTACTCTTGTAGATACGTCACCCATGATTCAAGTTAATTTCTACTCTTGTAGATATTTATTCGAACCAAATAGTTAATTTCTACTCTTGTAGATCCATGCCAGTGTAATTATAA	ENSG00000135829::DHX9	_ENST00000367549_ENST00000483416	ENST00000367549::2 ENST00000483416::2
DIEXF	1	TAATTTCTACTCTTGTAGATCGGGTGGTGCAGCTCTTCATTAATTTCTACTCTTGTAGATAGGGAGAATATGGATCAGATTAATTTCTACTCTTGTAGATTTCTTGCTGTCACCCTCGAG	ENSG00000117597::DIEXF	_ENST00000457820_ENST00000491415	ENST00000457820::1 ENST00000491415::7
DIMT1	5	TAATTTCTACTCTTGTAGATAAAATGTGCTGCCCAATCCCTAATTTCTACTCTTGTAGATTAACAACTTTACAGTCATGTTAATTTCTACTCTTGTAGATCAGTCATGTTGCCAGTTCCA	ENSG00000086189::DIMT1_ENSG00000068796::KIF2A	_ENST00000199320_ENST00000506390_ENST00000514911_ENST00000509182	ENST00000514911::2 ENST00000509182::2 ENST00000199320::2 ENST00000506390::2
DIS3	13	TAATTTCTACTCTTGTAGATAGAACGTCTTGGACTTGAGCTAATTTCTACTCTTGTAGATTCACTTCTTGAAGAACTGTTTAATTTCTACTCTTGTAGATTATACTTTCACTAATGAGCA	ENSG00000083520::DIS3	_ENST00000377767_ENST00000377780_ENST00000490646_ENST00000545453_ENST00000475871	ENST00000377767::1 ENST00000377780::1 ENST00000545453::1 ENST00000490646::1 ENST00000475871::1
DKC1	X	TAATTTCTACTCTTGTAGATTTCTTATGTTTCTTTGGCAATAATTTCTACTCTTGTAGATCCAAAGAAACATAAGAAGAATAATTTCTACTCTTGTAGATTGTCCTGTCGAAGGAAATAC	ENSG00000130826::DKC1	_ENST00000620277_ENST00000413910_ENST00000369550_ENST00000475423_ENST00000473552_ENST00000452771	ENST00000475423::2 ENST00000620277::2 ENST00000452771::1 ENST00000369550::2 ENST00000413910::2 ENST00000473552::2
DLST	14	TAATTTCTACTCTTGTAGATTTTCTTGCAGGGGTCTCCTTTAATTTCTACTCTTGTAGATTTGCAGGGGTCTCCTTATGCTAATTTCTACTCTTGTAGATTAGCATTAACAACAGTGTCT	ENSG00000119689::DLST	_ENST00000555492_ENST00000556460_ENST00000334220_ENST00000557012_ENST00000554612_ENST00000555071_ENST00000238671_ENST00000556582_ENST00000555459_ENST00000556190_ENST00000555988	ENST00000556460::3 ENST00000238671::3 ENST00000555988::1 ENST00000334220::3 ENST00000555492::2 ENST00000555071::3 ENST00000555459::2 ENST00000556582::2 ENST00000556190::3 ENST00000557012::3 ENST00000554612::2
DMP1	4	TAATTTCTACTCTTGTAGATGGGATTATCCTGTGCTCTCCTAATTTCTACTCTTGTAGATATACCTGGTTACCTAGAAAATAATTTCTACTCTTGTAGATCAGGGTCATTTGGCTCAGGC	ENSG00000152592::DMP1_ENSG00000249001::RP11-742B18.1	_ENST00000339673_ENST00000282479	ENST00000282479::2 ENST00000339673::2
DMRT1	9	TAATTTCTACTCTTGTAGATCCAAAGCCCCCGGCTCTGCCTAATTTCTACTCTTGTAGATGCAAAGCGTCTGGGGCGCTATAATTTCTACTCTTGTAGATACAAGCAGCTCGGCCGCACT	ENSG00000137090::DMRT1	_ENST00000382276_ENST00000564322	ENST00000564322::1 ENST00000382276::1
DMRTB1	1	TAATTTCTACTCTTGTAGATTCGGCCATTGGCAGGGTCAGTAATTTCTACTCTTGTAGATCCCGCGTGTCCCTTGACGGGTAATTTCTACTCTTGTAGATGGGCGGAGGCCGCAGGCAGT	ENSG00000143006::DMRTB1	_ENST00000371445	ENST00000371445::1
DNAJA3	CHR_HSCHR16_3_CTG1	TAATTTCTACTCTTGTAGATCGTCTTCCCTGACCTCTTGCTAATTTCTACTCTTGTAGATTACTGCCTCCTTCCACACGATAATTTCTACTCTTGTAGATGCCAAAGGGGCACTCGTGTG	ENSG00000276726::DNAJA3	_ENST00000612103_ENST00000614397_ENST00000631547_ENST00000633082_ENST00000615114_ENST00000632858_ENST00000633931	ENST00000615114::1 ENST00000633931::1 ENST00000632858::1 ENST00000614397::1 ENST00000631547::1 ENST00000612103::1 ENST00000633082::1
DNM2	19	TAATTTCTACTCTTGTAGATTTGACCAGCGGGATCAGCTCTAATTTCTACTCTTGTAGATCACTGCAAGTCCAAAAAGTTTAATTTCTACTCTTGTAGATTTGGTCCCCGTGACCCTGTC	ENSG00000079805::DNM2	_ENST00000359692_ENST00000585892_ENST00000389253_ENST00000355667_ENST00000408974	ENST00000355667::1 ENST00000389253::1 ENST00000359692::1 ENST00000585892::1 ENST00000408974::1
DNMT1	19	TAATTTCTACTCTTGTAGATTGTTAAGCTGTCTCTTTCCATAATTTCTACTCTTGTAGATGAAAGAGACAGCTTAACAGATAATTTCTACTCTTGTAGATCGTAATTTGGTTTCCAAGTC	ENSG00000130816::DNMT1	_ENST00000592705_ENST00000588952_ENST00000359526_ENST00000340748_ENST00000586988_ENST00000592054_ENST00000588118_ENST00000592342_ENST00000586800_ENST00000586086	ENST00000340748::2 ENST00000588952::3 ENST00000588118::4 ENST00000586086::2 ENST00000586988::2 ENST00000359526::2 ENST00000592342::2 ENST00000592054::2 ENST00000592705::2 ENST00000586800::3
DONSON	21	TAATTTCTACTCTTGTAGATCGTCGGAGCCGCACTACCTCTAATTTCTACTCTTGTAGATGGTGCCCGGCTACTCACCGGTAATTTCTACTCTTGTAGATGGAAGCCCGGTGAGTAGCCG	ENSG00000159147::DONSON_ENSG00000249209::AP000304.12	_ENST00000453626_ENST00000303113_ENST00000303071_ENST00000457359_ENST00000437395_ENST00000417871_ENST00000432378	ENST00000417871::1 ENST00000432378::1 ENST00000303113::1 ENST00000453626::1 ENST00000303071::1 ENST00000457359::1 ENST00000437395::1
DPAGT1	11	TAATTTCTACTCTTGTAGATTGGCCACAGTCACCCTCATCTAATTTCTACTCTTGTAGATTGGCCCTGATAGGTGCCCTCTAATTTCTACTCTTGTAGATCGGATGATGTACTGAATCTG	ENSG00000172269::DPAGT1	_ENST00000481084_ENST00000460183_ENST00000409993_ENST00000354202_ENST00000392834_ENST00000414373_ENST00000445653_ENST00000472016	ENST00000445653::1 ENST00000472016::1 ENST00000481084::1 ENST00000460183::1 ENST00000409993::3 ENST00000354202::1 ENST00000414373::1 ENST00000392834::1
DPRX	19	TAATTTCTACTCTTGTAGATAAGGCAAGGACCAGATGCATTAATTTCTACTCTTGTAGATCTCCTCTTTCAAGGCAAGGATAATTTCTACTCTTGTAGATCGCTCCAAGCTTCCATTCTG	ENSG00000204595::DPRX	_ENST00000376650	ENST00000376650::2
DRD3	3	TAATTTCTACTCTTGTAGATAGCCGCATTTGCTGTGATGTTAATTTCTACTCTTGTAGATTCACCCTGGATGTCATGATGTAATTTCTACTCTTGTAGATCGGAACTCGATATTGAAGGT	ENSG00000151577::DRD3	_ENST00000460779_ENST00000467632_ENST00000295881_ENST00000383673	ENST00000383673::3 ENST00000460779::4 ENST00000467632::4 ENST00000295881::3
DSPP	4	TAATTTCTACTCTTGTAGATCATTTGGGCAGTAGCATGGGTAATTTCTACTCTTGTAGATGGCAGTAGCATGGGCCATTCTAATTTCTACTCTTGTAGATAGGAACCTGCCAAGTAGAAA	ENSG00000152591::DSPP_ENSG00000249001::RP11-742B18.1	_ENST00000399271_ENST00000282478	ENST00000282478::1 ENST00000399271::2
DTL	1	TAATTTCTACTCTTGTAGATCTCCGACCCTGATGCTCTTCTAATTTCTACTCTTGTAGATTGATTCTGTGTTATACAATCTAATTTCTACTCTTGTAGATAGAAAGAAGTGCTTCAAAGG	ENSG00000143476::DTL	_ENST00000542077_ENST00000366991_ENST00000475419	ENST00000366991::1 ENST00000542077::1 ENST00000475419::1
DTYMK	2	TAATTTCTACTCTTGTAGATCCGATTTCAGTTGATCTTTCTAATTTCTACTCTTGTAGATCAGAAAAAAGCAGGTGCACCTAATTTCTACTCTTGTAGATTGCAAATCGCTGGGAACAAG	ENSG00000168393::DTYMK	_ENST00000305784_ENST00000464603_ENST00000445261_ENST00000400770_ENST00000420144_ENST00000432348_ENST00000493095	ENST00000400770::2 ENST00000464603::2 ENST00000493095::2 ENST00000445261::2 ENST00000432348::2 ENST00000420144::1 ENST00000305784::2
DUSP21	X	TAATTTCTACTCTTGTAGATATAACAACACCGTGCGCATGTAATTTCTACTCTTGTAGATATCATCTCAGGGTGTCCAGCTAATTTCTACTCTTGTAGATATGAGGTACGCAAGGCACAG	ENSG00000189037::DUSP21	_ENST00000339042	ENST00000339042::1
DUXA	19	TAATTTCTACTCTTGTAGATTGCGACAGCGCCTATGATTTTAATTTCTACTCTTGTAGATAACTGTTCTTCTGTGAATTTTAATTTCTACTCTTGTAGATACTTACCTGGATTCTGGACT	ENSG00000258873::DUXA	_ENST00000554048	ENST00000554048::2
ECD	10	TAATTTCTACTCTTGTAGATTGATCTGCTTTATTACATAATAATTTCTACTCTTGTAGATGCGTGACAAAGTTTGGGGATTAATTTCTACTCTTGTAGATTGTAATAAAGCAGATCACAA	ENSG00000122882::ECD	_ENST00000372979_ENST00000484976_ENST00000454759_ENST00000430082_ENST00000453402_ENST00000413026_ENST00000610256	ENST00000454759::3 ENST00000430082::3 ENST00000372979::3 ENST00000610256::3 ENST00000453402::2 ENST00000484976::2 ENST00000413026::3
EEF2	19	TAATTTCTACTCTTGTAGATTTGGCCCGCTCGGCAGGCCCTAATTTCTACTCTTGTAGATTCGATGTCCTCGGCCAGGCCTAATTTCTACTCTTGTAGATCCGAGATGTATGTGGCCAAG	ENSG00000167658::EEF2	_ENST00000598182_ENST00000309311_ENST00000598436	ENST00000309311::5 ENST00000598436::1 ENST00000598182::1
EFCAB3	17	TAATTTCTACTCTTGTAGATATTTCTGAAACTGCCATGTGTAATTTCTACTCTTGTAGATTTAGAGGATTCAGCTTAAGTTAATTTCTACTCTTGTAGATTGAAACTGCCATGTGGCCAG	ENSG00000172421::EFCAB3	_ENST00000450662_ENST00000305286_ENST00000520404_ENST00000518576	ENST00000305286::2 ENST00000520404::2 ENST00000450662::4 ENST00000518576::2
EFTUD2	17	TAATTTCTACTCTTGTAGATCCTCATCAAGATCTTTGGTCTAATTTCTACTCTTGTAGATGGAATTATATTGGACCAGAGTAATTTCTACTCTTGTAGATGTCTCTCTACCCAATTCATC	ENSG00000108883::EFTUD2	_ENST00000592408_ENST00000590105_ENST00000426333_ENST00000592576_ENST00000591382_ENST00000588374_ENST00000593072_ENST00000592701_ENST00000589825	ENST00000592576::2 ENST00000426333::2 ENST00000591382::2 ENST00000588374::1 ENST00000589825::2 ENST00000592701::3 ENST00000593072::3 ENST00000592408::2 ENST00000590105::2
EGR4	2	TAATTTCTACTCTTGTAGATCGAACCCGACGCGCTCCTCGTAATTTCTACTCTTGTAGATCCAGAGGTGAGTGCCCGAAGTAATTTCTACTCTTGTAGATGAGAGGCGAGGAGCCGCCGC	ENSG00000135625::EGR4	_ENST00000436467_ENST00000545030	ENST00000436467::1 ENST00000545030::1
EIF2B3	1	TAATTTCTACTCTTGTAGATATTTGGTACCCATTGAACCTTAATTTCTACTCTTGTAGATTTCCCAACTGGAAGCAGAGGTAATTTCTACTCTTGTAGATAAGGTGAGCTATGACAAAGT	ENSG00000070785::EIF2B3	_ENST00000620860_ENST00000372183_ENST00000360403_ENST00000477953_ENST00000480675_ENST00000487532_ENST00000372182_ENST00000497010	ENST00000360403::2 ENST00000372182::2 ENST00000372183::2 ENST00000620860::2 ENST00000487532::2 ENST00000480675::2 ENST00000477953::2 ENST00000497010::2
EIF2S1	14	TAATTTCTACTCTTGTAGATTTGATAGAACGGATACGCCTTAATTTCTACTCTTGTAGATTTTGTCCACCCTAATGACAATAATTTCTACTCTTGTAGATTCCACCCTAATGACAACCAC	ENSG00000134001::EIF2S1	_ENST00000256383_ENST00000466499_ENST00000556724_ENST00000557310_ENST00000555876	ENST00000466499::1 ENST00000555876::1 ENST00000556724::2 ENST00000256383::2 ENST00000557310::2
EIF3A	10	TAATTTCTACTCTTGTAGATCGGCCTCTGAAAATAGGCCGTAATTTCTACTCTTGTAGATAGAGGCCGGAAAATGCCCTCTAATTTCTACTCTTGTAGATCCAAGTGGCTCTTGCGAAGA	ENSG00000107581::EIF3A	_ENST00000369144_ENST00000541549	ENST00000369144::1 ENST00000541549::1
EIF3C	16	TAATTTCTACTCTTGTAGATGCTTCTCCTGTATCAGCACATAATTTCTACTCTTGTAGATACCACCGGTTCGGACAGCGATAATTTCTACTCTTGTAGATCCATAGTTGCCTCCGACAGG	ENSG00000261419::RP11-57A19.4_ENSG00000184110::EIF3C	_ENST00000566501_ENST00000395587_ENST00000331666_ENST00000566866_ENST00000564243_ENST00000565932	ENST00000566501::10 ENST00000395587::10 ENST00000566866::9 ENST00000564243::10 ENST00000331666::10 ENST00000565932::2
EIF3G	19	TAATTTCTACTCTTGTAGATAGTGAGTCGGCGATCGCGGATAATTTCTACTCTTGTAGATTGTTTCCGTTGATGACCTCCTAATTTCTACTCTTGTAGATCGTTGATGACCTCCTTGGGA	ENSG00000130811::EIF3G	_ENST00000589454_ENST00000253108_ENST00000587168_ENST00000593066_ENST00000588709_ENST00000587146_ENST00000589009_ENST00000587590_ENST00000587993_ENST00000593095_ENST00000586151_ENST00000589458_ENST00000592485_ENST00000587681	ENST00000593066::1 ENST00000588709::1 ENST00000253108::1 ENST00000589454::1 ENST00000587146::1 ENST00000586151::1 ENST00000587168::1 ENST00000589458::1 ENST00000587681::1 ENST00000589009::1 ENST00000587993::1 ENST00000593095::1 ENST00000592485::1 ENST00000587590::1
ELAC2	17	TAATTTCTACTCTTGTAGATGGCCGCCGGAGCACCCCGACTAATTTCTACTCTTGTAGATATACTCACTGTGTATGGGGATAATTTCTACTCTTGTAGATCCAGATCCCCATACACAGTG	ENSG00000006744::ELAC2	_ENST00000338034_ENST00000395962_ENST00000426905_ENST00000578071	ENST00000338034::1 ENST00000578071::1 ENST00000395962::1 ENST00000426905::1
ELL	19	TAATTTCTACTCTTGTAGATAAGGAAGCCAAGGGGTAAGTTAATTTCTACTCTTGTAGATACTGAGGCCATCTATCCGATTAATTTCTACTCTTGTAGATAACGGAACCTGCAGCGTTTC	ENSG00000105656::ELL	_ENST00000262809_ENST00000596915_ENST00000594635_ENST00000596124	ENST00000596124::2 ENST00000596915::2 ENST00000262809::2 ENST00000594635::2
ERCC2	19	TAATTTCTACTCTTGTAGATAGCTCCCGCATGTAGGAGAATAATTTCTACTCTTGTAGATGTCACCTCCAGCGGATATGCTAATTTCTACTCTTGTAGATGAAGCTCTTCAATCACCTAC	ENSG00000104884::ERCC2	_ENST00000391945_ENST00000391944_ENST00000391941_ENST00000485403_ENST00000586131_ENST00000591309_ENST00000586856	ENST00000485403::1 ENST00000391945::2 ENST00000391941::1 ENST00000586856::1 ENST00000591309::2 ENST00000586131::2 ENST00000391944::2
ERCC3	2	TAATTTCTACTCTTGTAGATCATAGCTGACAGTACACAACTAATTTCTACTCTTGTAGATGGCGGGAGAGATGCTGGACCTAATTTCTACTCTTGTAGATGTGCCTGACTCATCCACCTG	ENSG00000163161::ERCC3	_ENST00000285398_ENST00000462306_ENST00000426778_ENST00000456257_ENST00000445889_ENST00000494464_ENST00000460485	ENST00000445889::4 ENST00000426778::4 ENST00000456257::1 ENST00000285398::4 ENST00000494464::4 ENST00000462306::4 ENST00000460485::1
EXOSC2	9	TAATTTCTACTCTTGTAGATTTAGTGTCGCGGCCCAGTCTTAATTTCTACTCTTGTAGATAAAGCTTTCACACAGATCAATAATTTCTACTCTTGTAGATACACAGATCAACTTGTTTAC	ENSG00000130713::EXOSC2	_ENST00000372358_ENST00000491115_ENST00000430138_ENST00000546165_ENST00000372352_ENST00000490641_ENST00000372351_ENST00000372350_ENST00000463488_ENST00000495699	ENST00000372358::1 ENST00000495699::1 ENST00000490641::1 ENST00000491115::1 ENST00000430138::1 ENST00000372350::1 ENST00000372352::1 ENST00000546165::1 ENST00000463488::1 ENST00000372351::1
EXOSC7	3	TAATTTCTACTCTTGTAGATCACTTCGACACATCGGTAGTTAATTTCTACTCTTGTAGATAGGAGCTCAAGAGCCGTCTGTAATTTCTACTCTTGTAGATCACCACATTCCAGAAGCTAA	ENSG00000075914::EXOSC7	_ENST00000482004_ENST00000461361_ENST00000265564_ENST00000491476_ENST00000467846_ENST00000477865_ENST00000498168	ENST00000461361::2 ENST00000477865::2 ENST00000498168::2 ENST00000482004::2 ENST00000467846::2 ENST00000265564::2 ENST00000491476::2
EXOSC8	13	TAATTTCTACTCTTGTAGATACACGTGTTTCAGAACCGTGTAATTTCTACTCTTGTAGATAGAACCGTGGAACCTCTGGATAATTTCTACTCTTGTAGATGAAAGAGAACTGCCGTCCTG	ENSG00000120699::EXOSC8	_ENST00000489088_ENST00000464235_ENST00000488779_ENST00000490537_ENST00000389704_ENST00000474661_ENST00000470423_ENST00000488108	ENST00000490537::2 ENST00000488779::1 ENST00000489088::2 ENST00000488108::2 ENST00000389704::2 ENST00000464235::1 ENST00000474661::3 ENST00000470423::1
F13B	1	TAATTTCTACTCTTGTAGATCCTTCTGCATAGAGTTCTCCTAATTTCTACTCTTGTAGATTCATCATATTGATAATCTCATAATTTCTACTCTTGTAGATTCTATGCTCATTGGAAAGTA	ENSG00000143278::F13B	_ENST00000367412	ENST00000367412::1
FABP2	4	TAATTTCTACTCTTGTAGATACAGCACTTGGAAGGTAGACTAATTTCTACTCTTGTAGATACTCCGGTCTACCTTCCAAGTAATTTCTACTCTTGTAGATATTACAATCTAGCAGACGGA	ENSG00000145384::FABP2	_ENST00000274024	ENST00000274024::1
FAM47A	X	TAATTTCTACTCTTGTAGATAGCAGCTGTCGTAGGAGACTTAATTTCTACTCTTGTAGATCCACAAGGGTATTTACCAGGTAATTTCTACTCTTGTAGATGAGACTCCACTGTCCCATCT	ENSG00000185448::FAM47A	_ENST00000346193_ENST00000613251	ENST00000613251::1 ENST00000346193::1
FAM47B	X	TAATTTCTACTCTTGTAGATCTACTACAGGTGCTGAAACTTAATTTCTACTCTTGTAGATGGAATCCTGTCCGCGGCCTTTAATTTCTACTCTTGTAGATTCCGTAAGAATTCGACCTCA	ENSG00000189132::FAM47B	_ENST00000329357	ENST00000329357::1
FARSA	19	TAATTTCTACTCTTGTAGATGAAGCATTCCCCCAGAGGGCTAATTTCTACTCTTGTAGATACGCCCTCTTCCAGCCCCAGTAATTTCTACTCTTGTAGATGTACCAGCATCTCCAAGCAA	ENSG00000179115::FARSA_ENSG00000266975::FARSA-AS1	_ENST00000586280_ENST00000588025_ENST00000423140_ENST00000314606_ENST00000592662_ENST00000586146_ENST00000588965_ENST00000587981	ENST00000423140::2 ENST00000588965::2 ENST00000314606::2 ENST00000592662::2 ENST00000586146::2 ENST00000587981::2 ENST00000588025::3 ENST00000586280::2
FARSB	2	TAATTTCTACTCTTGTAGATATCAAGCTCCAGACCAAATTTAATTTCTACTCTTGTAGATAATTTGGTCTGGAGCTTGATTAATTTCTACTCTTGTAGATGTCTGGAGCTTGATGAAATT	ENSG00000116120::FARSB	_ENST00000281828	ENST00000281828::2
FEZF1	7	TAATTTCTACTCTTGTAGATGTAGTCGCGTTGTGGCAGCTTAATTTCTACTCTTGTAGATGACGTGCTCATCATGTTGCCTAATTTCTACTCTTGTAGATTCCATTGAACGAATCATGGC	ENSG00000230316::FEZF1-AS1_ENSG00000128610::FEZF1	_ENST00000427185_ENST00000442488_ENST00000418046	ENST00000427185::1 ENST00000442488::1 ENST00000418046::2
FEZF2	3	TAATTTCTACTCTTGTAGATCTTCAGTACCTGCTCCAGCGTAATTTCTACTCTTGTAGATGGCTTGCCATCTGCGGAGCCTAATTTCTACTCTTGTAGATCAGAGCTCCGAGTAACTGAG	ENSG00000153266::FEZF2	_ENST00000486811_ENST00000283268_ENST00000475839	ENST00000283268::2 ENST00000475839::1 ENST00000486811::3
FGF6	12	TAATTTCTACTCTTGTAGATGAGTGAGAAGTGCCCTCTTCTAATTTCTACTCTTGTAGATCTGTTCATGGCAACGAAGAGTAATTTCTACTCTTGTAGATACCTCCAGGTGCTCCCCGAC	ENSG00000111241::FGF6	_ENST00000543077_ENST00000228837	ENST00000543077::1 ENST00000228837::2
FIGLA	2	TAATTTCTACTCTTGTAGATAGTGGACGAGTAGCCGCCCGTAATTTCTACTCTTGTAGATCCTTTGAGTCTTTGGCTCCTTAATTTCTACTCTTGTAGATAGGATATCAACTTTGCTGGG	ENSG00000183733::FIGLA	_ENST00000332372	ENST00000332372::1
FLG2	1	TAATTTCTACTCTTGTAGATGTTCACCCTTGCTCAGTGTGTAATTTCTACTCTTGTAGATTAGAAAACATCAATTACGGTTAATTTCTACTCTTGTAGATTACAAATACACCAAGCAAGA	ENSG00000143520::FLG2_ENSG00000237975::FLG-AS1	_ENST00000388718	ENST00000388718::2
FMR1NB	X	TAATTTCTACTCTTGTAGATAAGCTCGTGGTCCCCGATGATAATTTCTACTCTTGTAGATGATCCTGCTGTTCGTGTGCTTAATTTCTACTCTTGTAGATCTCCTATGTGAAGACATGGC	ENSG00000176988::FMR1NB	_ENST00000370467_ENST00000489034	ENST00000370467::3 ENST00000489034::1
FNDC7	1	TAATTTCTACTCTTGTAGATCTGGGCACGGGCAGAAGGAGTAATTTCTACTCTTGTAGATAGGGTCATTGCTGAAGATGATAATTTCTACTCTTGTAGATAGCGACTCTTCAGAGCTGAC	ENSG00000143107::FNDC7	_ENST00000370017_ENST00000445274	ENST00000370017::5 ENST00000445274::1
FNDC9	5	TAATTTCTACTCTTGTAGATGGTGCTGATGGCCATTCTGCTAATTTCTACTCTTGTAGATTTATACAGGAGCCATCATCTTAATTTCTACTCTTGTAGATCACCAGGGGGAGCCCCTGCA	ENSG00000172568::FNDC9_ENSG00000055163::CYFIP2	_ENST00000312349_ENST00000520782	ENST00000520782::2 ENST00000312349::2
FNTB	14	TAATTTCTACTCTTGTAGATCCTGGTAAGGATGCAGGAGATAATTTCTACTCTTGTAGATAGATAATGGAAGTGCTTCTCTAATTTCTACTCTTGTAGATCAGAGGGAGAAGCACTTCCA	ENSG00000257365::FNTB_ENSG00000125954::CHURC1-FNTB	_ENST00000552941_ENST00000549987_ENST00000246166_ENST00000553743_ENST00000551823_ENST00000555372_ENST00000555742	ENST00000555742::2 ENST00000553743::2 ENST00000246166::2 ENST00000551823::4 ENST00000549987::4 ENST00000552941::3 ENST00000555372::2
FOXB1	15	TAATTTCTACTCTTGTAGATGCTGGTGGCTGTTTGCGAGGTAATTTCTACTCTTGTAGATCGAGGACGTGGGGCTGAGCGTAATTTCTACTCTTGTAGATGCCCGCCGCGTGGCACAGCG	ENSG00000171956::FOXB1	_ENST00000396057	ENST00000396057::2
FOXR1	11	TAATTTCTACTCTTGTAGATTGGCCTTCACCACATCTCACTAATTTCTACTCTTGTAGATTGCTCCGCTAAGGGGAGGTGTAATTTCTACTCTTGTAGATCCAGTTGCCAGGTATAAACT	ENSG00000176302::FOXR1	_ENST00000317011_ENST00000531539	ENST00000531539::1 ENST00000317011::1
FRMD7	X	TAATTTCTACTCTTGTAGATCTACTTACATTGTAAGATGTTAATTTCTACTCTTGTAGATACCTGAGTTGCAGCCATCTATAATTTCTACTCTTGTAGATGATTAGAATTCTGCAGCCAT	ENSG00000165694::FRMD7	_ENST00000370879_ENST00000298542_ENST00000464296	ENST00000370879::1 ENST00000298542::5 ENST00000464296::5
FUT9	6	TAATTTCTACTCTTGTAGATATGTAAATGAGAAGACATGCTAATTTCTACTCTTGTAGATACTGTAAATCTTCCACGATTTAATTTCTACTCTTGTAGATGATGAATTTGGAATCACCAA	ENSG00000172461::FUT9	_ENST00000302103	ENST00000302103::3
G6PC	17	TAATTTCTACTCTTGTAGATGGATCCAGTCAACACATTACTAATTTCTACTCTTGTAGATATGCCCACAGCTTCCTGAAGTAATTTCTACTCTTGTAGATGGTAGCTGTGATTGGAGACT	ENSG00000131482::G6PC	_ENST00000253801_ENST00000592383_ENST00000585489_ENST00000588481	ENST00000592383::1 ENST00000253801::1 ENST00000585489::1 ENST00000588481::1
GALNTL5	7	TAATTTCTACTCTTGTAGATTCATTGTAAATCTAGCATTTTAATTTCTACTCTTGTAGATTTCTATGGGTCCTTGACATTTAATTTCTACTCTTGTAGATCAATGAGAAATGCCATAATT	ENSG00000106648::GALNTL5	_ENST00000431418_ENST00000426341_ENST00000416062_ENST00000392800_ENST00000448366_ENST00000616416_ENST00000416269_ENST00000414073	ENST00000416269::3 ENST00000414073::3 ENST00000426341::3 ENST00000448366::3 ENST00000431418::3 ENST00000392800::2 ENST00000616416::3 ENST00000416062::2
GAPDH	12	TAATTTCTACTCTTGTAGATGAGGGATCTCGCCTATGGGGTAATTTCTACTCTTGTAGATCAGACCACAGTCCATGCCATTAATTTCTACTCTTGTAGATACGCTGGGGCTGGCATTGCC	ENSG00000111640::GAPDH	_ENST00000474249_ENST00000466588_ENST00000229239_ENST00000466525_ENST00000492719_ENST00000396856_ENST00000396861_ENST00000396859_ENST00000396858_ENST00000619601	ENST00000396858::4 ENST00000396859::4 ENST00000466588::3 ENST00000396856::5 ENST00000619601::3 ENST00000466525::3 ENST00000474249::4 ENST00000229239::5 ENST00000492719::5 ENST00000396861::5
GART	CHR_HSCHR21_4_CTG1_1	TAATTTCTACTCTTGTAGATATACCACAAGGACAGCGCCATAATTTCTACTCTTGTAGATACTGTGGGGTTGGCGCTGTCTAATTTCTACTCTTGTAGATAATCAGATTCTTGACTTTCA	ENSG00000262473::GART	_ENST00000573055_ENST00000574289_ENST00000571089_ENST00000575273_ENST00000574017	ENST00000575273::1 ENST00000574017::1 ENST00000574289::1 ENST00000571089::1 ENST00000573055::1
GBP7	1	TAATTTCTACTCTTGTAGATCAGATGCAATCAGAAAATTTTAATTTCTACTCTTGTAGATCTGGTGCCACTCACCTTTGTTAATTTCTACTCTTGTAGATGTGTTCTCAGTGAGGCACAC	ENSG00000162645::GBP2_ENSG00000213512::GBP7	_ENST00000464839_ENST00000294671	ENST00000294671::6 ENST00000464839::1
GCM2	6	TAATTTCTACTCTTGTAGATACCAATTCCGAGAGTGGCCTTAATTTCTACTCTTGTAGATAGCCGTGCCTTGTCGCAGATTAATTTCTACTCTTGTAGATGAGTTGATTCCTTGTCGAGG	ENSG00000124827::GCM2_ENSG00000272162::RP11-637O19.3	_ENST00000379491	ENST00000379491::2
GFRA4	20	TAATTTCTACTCTTGTAGATCGCTCCGAGTATGTGGCGCATAATTTCTACTCTTGTAGATAGGTCTCGTGCACCCCAGCGTAATTTCTACTCTTGTAGATCCAGGAACCGCTGCTTGGGT	ENSG00000125861::GFRA4	_ENST00000290417_ENST00000319242_ENST00000477160	ENST00000319242::2 ENST00000477160::2 ENST00000290417::2
GGPS1	1	TAATTTCTACTCTTGTAGATAATCCAATGGAGAAGACTCATAATTTCTACTCTTGTAGATGACTGTTTCTTGAGTCTTCTTAATTTCTACTCTTGTAGATTAGGGTTCTAGAAGAATTCT	ENSG00000152904::GGPS1	_ENST00000488594_ENST00000358966_ENST00000471812_ENST00000282841_ENST00000497327	ENST00000497327::2 ENST00000282841::2 ENST00000488594::2 ENST00000471812::2 ENST00000358966::2
GH2	17	TAATTTCTACTCTTGTAGATACACAAAATCGCACAACGATTAATTTCTACTCTTGTAGATCTCCCTCCCCTCCAGGTTGTTAATTTCTACTCTTGTAGATTCTACAACCTGGAGGGGAGG	ENSG00000136487::GH2_ENSG00000213218::CSH2	_ENST00000622506_ENST00000456543_ENST00000449787_ENST00000423893_ENST00000332800	ENST00000456543::5 ENST00000332800::4 ENST00000449787::5 ENST00000622506::4 ENST00000423893::5
GHSR	3	TAATTTCTACTCTTGTAGATCGGTGCGCTCTGGACTGCTCTAATTTCTACTCTTGTAGATACGGTTTGCTTGTGGTTCTGTAATTTCTACTCTTGTAGATCAGAGGAGGTCGCCGAAGTT	ENSG00000121853::GHSR	_ENST00000427970_ENST00000241256	ENST00000427970::1 ENST00000241256::1
GINS2	16	TAATTTCTACTCTTGTAGATTGTCTTTGTTTCAGGTTAATTAATTTCTACTCTTGTAGATACAGGAGCTTCGTAAGTTCCTAATTTCTACTCTTGTAGATCCCGTGGAAGTGCCCCTGTG	ENSG00000131153::GINS2	_ENST00000253462_ENST00000595355_ENST00000596233	ENST00000253462::2 ENST00000595355::2 ENST00000596233::2
GJA10	6	TAATTTCTACTCTTGTAGATTGAATTGAATTTAACTGAATTAATTTCTACTCTTGTAGATACCATGGGGGACTGGAACTTTAATTTCTACTCTTGTAGATCTTGTTACTCAATATACTGG	ENSG00000135355::GJA10	_ENST00000369352	ENST00000369352::1
GK2	4	TAATTTCTACTCTTGTAGATTCAGTTCTCAGGATGGAACGTAATTTCTACTCTTGTAGATGAGCCTTGAACCCCAGGCTTTAATTTCTACTCTTGTAGATAAATTCCAATGGACCTTCTT	ENSG00000196475::GK2	_ENST00000358842	ENST00000358842::1
GKN2	2	TAATTTCTACTCTTGTAGATTGGTGGTGCTGACCATCTTTTAATTTCTACTCTTGTAGATGGATACAATCTCATGGATACTAATTTCTACTCTTGTAGATTAGTCAAAAATTGTGGTAGA	ENSG00000183607::GKN2	_ENST00000328895_ENST00000481498	ENST00000481498::2 ENST00000328895::2
GLRA1	5	TAATTTCTACTCTTGTAGATGGAGACCATTGTATTCTTCATAATTTCTACTCTTGTAGATGTTCCATTGCTGAGACAACCTAATTTCTACTCTTGTAGATATCAACAGCTTTGGTTCCAT	ENSG00000145888::GLRA1	_ENST00000274576_ENST00000462581_ENST00000455880_ENST00000471351	ENST00000471351::1 ENST00000455880::1 ENST00000462581::1 ENST00000274576::1
GLRA2	X	TAATTTCTACTCTTGTAGATTTAGAGACAAACCACTTCAGTAATTTCTACTCTTGTAGATCAGACCTGGAGTCATGGTCTTAATTTCTACTCTTGTAGATAAATTTGGCCTGATTCTTGC	ENSG00000101958::GLRA2	_ENST00000443437_ENST00000218075_ENST00000355020	ENST00000218075::1 ENST00000443437::2 ENST00000355020::1
GLT6D1	9	TAATTTCTACTCTTGTAGATCCTGAAATAACGCTCAACCATAATTTCTACTCTTGTAGATACTGATGTTGGTTGAGCGTTTAATTTCTACTCTTGTAGATAGGTAAATATAAAGTATTGA	ENSG00000204007::GLT6D1	_ENST00000371763_ENST00000613244	ENST00000371763::2 ENST00000613244::2
GMPPB	3	TAATTTCTACTCTTGTAGATCTTCTCCAGCACCTGCGACATAATTTCTACTCTTGTAGATGGGCCAGCGGCGGCAGCGGCTAATTTCTACTCTTGTAGATGCCGCAGCAGGAGCTTCTCA	ENSG00000173540::GMPPB	_ENST00000480687_ENST00000481959_ENST00000308375_ENST00000308388_ENST00000495627	ENST00000480687::3 ENST00000308375::2 ENST00000308388::2 ENST00000481959::2 ENST00000495627::2
GMPS	3	TAATTTCTACTCTTGTAGATAACAGATGATGAATAAGGTATAATTTCTACTCTTGTAGATTTTGAACAGATGATGAATAATAATTTCTACTCTTGTAGATGAGGTACTGTGCACAAAAAA	ENSG00000163655::GMPS	_ENST00000496455_ENST00000295920_ENST00000476145	ENST00000476145::3 ENST00000295920::2 ENST00000496455::4
GNB2L1	5	TAATTTCTACTCTTGTAGATCACATGATGATGGTCTTATCTAATTTCTACTCTTGTAGATTTAGTGATGTGGTTATCTCCTAATTTCTACTCTTGTAGATCCTGGACAGTGTATTTGCAC	ENSG00000204628::GNB2L1	_ENST00000513060_ENST00000504325_ENST00000510199_ENST00000508682_ENST00000511900_ENST00000503081_ENST00000511473_ENST00000507261_ENST00000511566_ENST00000512805_ENST00000512968_ENST00000503494_ENST00000507000_ENST00000502844_ENST00000514183_ENST00000502548_ENST00000515417_ENST00000513027_ENST00000626067_ENST00000505461_ENST00000508963_ENST00000506312_ENST00000503170	ENST00000515417::2 ENST00000503081::2 ENST00000513027::3 ENST00000511900::2 ENST00000504325::2 ENST00000508963::2 ENST00000511566::2 ENST00000512968::2 ENST00000502548::2 ENST00000512805::2 ENST00000503170::3 ENST00000503494::2 ENST00000511473::2 ENST00000507261::2 ENST00000514183::2 ENST00000508682::2 ENST00000513060::2 ENST00000506312::2 ENST00000507000::2 ENST00000505461::2 ENST00000502844::2 …
GPR101	X	TAATTTCTACTCTTGTAGATCTTGAAGTTAGTTCTAAGGCTAATTTCTACTCTTGTAGATGCCGCCAGCATGAAGGTGAGTAATTTCTACTCTTGTAGATGCAGTCCTGGCCGTGTGGGT	ENSG00000165370::GPR101	_ENST00000298110	ENST00000298110::1
GPR139	16	TAATTTCTACTCTTGTAGATGTGCCCGTGGTCTACTACAGTAATTTCTACTCTTGTAGATCCAGGTGAGGGGCGTGGGGGTAATTTCTACTCTTGTAGATTCATACTGGTACACCAGCAT	ENSG00000180269::GPR139	_ENST00000570682_ENST00000326571	ENST00000326571::1 ENST00000570682::1
GPR31	6	TAATTTCTACTCTTGTAGATAACCCCAGAGACTCCTATTCTAATTTCTACTCTTGTAGATCCTCGGAGGGTGTGGAAGACTAATTTCTACTCTTGTAGATTACTCCAGGGCAGACGGCTC	ENSG00000166984::TCP10L2_ENSG00000120436::GPR31	_ENST00000366834	ENST00000366834::1
GPR52	1	TAATTTCTACTCTTGTAGATCAAGCCATGAATGAATCCAGTAATTTCTACTCTTGTAGATAATTTCCAAGCCATGAATGATAATTTCTACTCTTGTAGATAATGGTGTGCCACGTCTTGG	ENSG00000152061::RABGAP1L_ENSG00000203737::GPR52	_ENST00000367685	ENST00000367685::1
GPS1	17	TAATTTCTACTCTTGTAGATACGTGGACATGTACGAGGAGTAATTTCTACTCTTGTAGATTCTTCACCGACGGGGACGACTAATTTCTACTCTTGTAGATATGGAGTTGCCCTTGTAGTT	ENSG00000169727::GPS1	_ENST00000582327_ENST00000583885_ENST00000578552_ENST00000580716_ENST00000585084_ENST00000583961_ENST00000624957_ENST00000320548_ENST00000581578_ENST00000580141_ENST00000623691_ENST00000583641_ENST00000581418_ENST00000306823_ENST00000580627_ENST00000578392_ENST00000392358_ENST00000580723_ENST00000584460_ENST00000583009_ENST00000623761_ENST00000392357	ENST00000583009::3 ENST00000578392::4 ENST00000583961::4 ENST00000581578::4 ENST00000583641::4 ENST00000578552::3 ENST00000581418::4 ENST00000580627::3 ENST00000580723::3 ENST00000320548::4 ENST00000623761::3 ENST00000306823::3 ENST00000584460::3 ENST00000623691::3 ENST00000392357::2 ENST00000392358::3 ENST00000624957::3 ENST00000585084::3 ENST00000580716::3 ENST00000580141::3 ENST00000582327::3 …
GPX5	6	TAATTTCTACTCTTGTAGATCACAAAGCAGGCTAGGAGAATAATTTCTACTCTTGTAGATTGCAAACAAGTCCCAAGCAGTAATTTCTACTCTTGTAGATTCGTCTTTGTGGCAATCCAT	ENSG00000198704::GPX6_ENSG00000224586::GPX5	_ENST00000412168_ENST00000469384	ENST00000469384::1 ENST00000412168::1
GRM5	11	TAATTTCTACTCTTGTAGATTTCAGAAGAGGAAGAAGGCTTAATTTCTACTCTTGTAGATCAGGGACATTCACAACGACGTAATTTCTACTCTTGTAGATAGTGCCGACTGGAAGGGTTT	ENSG00000168959::GRM5	_ENST00000455756_ENST00000305447_ENST00000305432_ENST00000393294	ENST00000305447::1 ENST00000455756::2 ENST00000393294::2 ENST00000305432::1
GRPEL1	4	TAATTTCTACTCTTGTAGATTTTCGTGGCTGTGCACAACATAATTTCTACTCTTGTAGATGTGGCTGTGCACAACAACCGTAATTTCTACTCTTGTAGATGCGTTGTCTCTCAGGTAAGG	ENSG00000109519::GRPEL1	_ENST00000264954_ENST00000504920_ENST00000509696_ENST00000514056	ENST00000504920::2 ENST00000514056::2 ENST00000509696::1 ENST00000264954::2
GSPT1	16	TAATTTCTACTCTTGTAGATTTACCAATAGGTTCTGAAAGTAATTTCTACTCTTGTAGATAGAACCTATTGGTAAGAAAATAATTTCTACTCTTGTAGATCTCTGGCGGCCTTCCATCTC	ENSG00000103342::GSPT1	_ENST00000434724_ENST00000439887_ENST00000565267_ENST00000563468_ENST00000420576_ENST00000568849_ENST00000562169	ENST00000562169::3 ENST00000568849::3 ENST00000420576::3 ENST00000563468::1 ENST00000434724::3 ENST00000439887::3 ENST00000565267::1
GSX2	4	TAATTTCTACTCTTGTAGATTTCATCCCGCTTGGCATGCCTAATTTCTACTCTTGTAGATCCCGCGGGTGAACCATGCGCTAATTTCTACTCTTGTAGATAATCCTCCGGAGTCGAGACA	ENSG00000180613::GSX2_ENSG00000282278::RP11-231C18.3	_ENST00000326902_ENST00000611459_ENST00000503800	ENST00000611459::1 ENST00000503800::1 ENST00000326902::1
GTF3A	13	TAATTTCTACTCTTGTAGATCTGTAATTGGCGCTGCAGTCTAATTTCTACTCTTGTAGATCTGCTAGAGACCATTTGTTTTAATTTCTACTCTTGTAGATTCCTGTGTGAGTCAGAATGT	ENSG00000122034::GTF3A	_ENST00000381140_ENST00000439403_ENST00000435781_ENST00000419181_ENST00000438571	ENST00000435781::1 ENST00000381140::1 ENST00000439403::2 ENST00000419181::1 ENST00000438571::1
GTF3C1	16	TAATTTCTACTCTTGTAGATGAACCCTGCACGCAGGAGTTTAATTTCTACTCTTGTAGATTCTGGCGGGCCCTCGCCACGTAATTTCTACTCTTGTAGATTGGTGCTTCAGAACCTGATC	ENSG00000077235::GTF3C1	_ENST00000561623_ENST00000356183	ENST00000561623::1 ENST00000356183::1
GTF3C2	2	TAATTTCTACTCTTGTAGATTGTACAACGTGAAGGGCTACTAATTTCTACTCTTGTAGATTTCGGTAGAGGGTGCCATCTTAATTTCTACTCTTGTAGATCTGCTCTGGAGGGAGCCTCC	ENSG00000115207::GTF3C2_ENSG00000234945::GTF3C2-AS1	_ENST00000592265_ENST00000416453_ENST00000608473_ENST00000585326_ENST00000590383_ENST00000590754_ENST00000585645_ENST00000587586_ENST00000589232_ENST00000588707_ENST00000589853_ENST00000625728_ENST00000359541_ENST00000264720_ENST00000622534_ENST00000480989_ENST00000470115_ENST00000626256	ENST00000608473::3 ENST00000589853::1 ENST00000590754::1 ENST00000588707::1 ENST00000622534::6 ENST00000589232::1 ENST00000585645::1 ENST00000587586::1 ENST00000359541::7 ENST00000585326::3 ENST00000592265::2 ENST00000480989::3 ENST00000626256::1 ENST00000264720::7 ENST00000590383::1 ENST00000625728::1 ENST00000470115::1 ENST00000416453::3
GTPBP4	10	TAATTTCTACTCTTGTAGATTTGAAGTTGTAATGTGCCATTAATTTCTACTCTTGTAGATTGAAAGTCTATCATGGTAATTAATTTCTACTCTTGTAGATTTTAATTGCAGGACTTCATA	ENSG00000107937::GTPBP4	_ENST00000360803_ENST00000491635	ENST00000360803::1 ENST00000491635::1
GUCY2F	X	TAATTTCTACTCTTGTAGATTTGGACCTACCAACCCTGGCTAATTTCTACTCTTGTAGATCAGTGGGCTCATGCTGGAGTTAATTTCTACTCTTGTAGATCGCATGCTTTGGCTGTCTTG	ENSG00000101890::GUCY2F	_ENST00000218006	ENST00000218006::2
GUK1	1	TAATTTCTACTCTTGTAGATTAACCAGGGAGGTGATGCAGTAATTTCTACTCTTGTAGATGGAGCAGCGGCTGCGGCAGCTAATTTCTACTCTTGTAGATAGTGTTGCGCTGCCGCAGCC	ENSG00000143774::GUK1	_ENST00000470040_ENST00000481341_ENST00000498115_ENST00000366730_ENST00000485083_ENST00000391865_ENST00000493209_ENST00000366726_ENST00000312726_ENST00000366722_ENST00000366728_ENST00000453943_ENST00000366723_ENST00000493138_ENST00000492871_ENST00000498092_ENST00000412265_ENST00000366718_ENST00000366716_ENST00000462807_ENST00000495999_ENST00000485168_ENST00000486668_ENST00000485838_ENST0000043515…	ENST00000481341::1 ENST00000366718::4 ENST00000460224::4 ENST00000478725::3 ENST00000464858::2 ENST00000366728::4 ENST00000493209::6 ENST00000493138::4 ENST00000366730::4 ENST00000366726::4 ENST00000462807::4 ENST00000498115::1 ENST00000485838::4 ENST00000492871::5 ENST00000485733::4 ENST00000312726::5 ENST00000391865::4 ENST00000453943::4 ENST00000495999::3 ENST00000486668::3 ENST00000472939::4 …
H1FOO	3	TAATTTCTACTCTTGTAGATGCCTTTGCCTTCCTGCTGAGTAATTTCTACTCTTGTAGATCCTTCCTGCTGAGCCCACCATAATTTCTACTCTTGTAGATACCTTGCCCACGTTGGGAGG	ENSG00000178804::H1FOO	_ENST00000324382_ENST00000503977	ENST00000324382::3 ENST00000503977::2
H2BFWT	X	TAATTTCTACTCTTGTAGATGTTCATGACATATTGGACCGTAATTTCTACTCTTGTAGATGGCTCCTGGGTGATCAGCTGTAATTTCTACTCTTGTAGATTCTGTTGCTGTATGGCATAC	ENSG00000123569::H2BFWT	_ENST00000217926_ENST00000611083	ENST00000217926::1 ENST00000611083::1
HAO1	20	TAATTTCTACTCTTGTAGATGAAGTACTGATTTAGCATGTTAATTTCTACTCTTGTAGATCCCCAGACCTGTAATAGTCATAATTTCTACTCTTGTAGATGCTGATAATATTGCAGCATT	ENSG00000101323::HAO1	_ENST00000378789	ENST00000378789::1
HAUS1	18	TAATTTCTACTCTTGTAGATTCTCTCCTCCTGCGGCTCCATAATTTCTACTCTTGTAGATACCACGCAGCAACCTAACCATAATTTCTACTCTTGTAGATATGGTTAGGTTGCTGCGTGG	ENSG00000152240::HAUS1	_ENST00000591098_ENST00000282058_ENST00000592471_ENST00000591715_ENST00000586060_ENST00000592206_ENST00000585518_ENST00000589554_ENST00000593165	ENST00000589554::1 ENST00000593165::1 ENST00000591715::1 ENST00000585518::1 ENST00000592471::1 ENST00000592206::1 ENST00000591098::1 ENST00000586060::1 ENST00000282058::1
HDAC3	5	TAATTTCTACTCTTGTAGATTACGACCCCGACGTGGGCAATAATTTCTACTCTTGTAGATCTCACCGTAGTGGAAGTTGCTAATTTCTACTCTTGTAGATCGTATTTGTGGAAGGACACC	ENSG00000171720::HDAC3	_ENST00000523088_ENST00000305264_ENST00000519474_ENST00000495485_ENST00000492506	ENST00000495485::1 ENST00000519474::1 ENST00000492506::1 ENST00000523088::1 ENST00000305264::1
HDGFL1	6	TAATTTCTACTCTTGTAGATACTTGGCAAACACCAGGTCCTAATTTCTACTCTTGTAGATCCACAGCCCCGCGCTGAAGCTAATTTCTACTCTTGTAGATCCAAGTTAAAGGGCTATGCC	ENSG00000112273::HDGFL1	_ENST00000510882	ENST00000510882::1
HINFP	11	TAATTTCTACTCTTGTAGATGGGGAACTTTCCCAGGAGGCTAATTTCTACTCTTGTAGATCCAGGAGGCGGCATGGCCTTTAATTTCTACTCTTGTAGATTGTGCTCAACCATGGAAAAG	ENSG00000172273::HINFP	_ENST00000350777_ENST00000532312_ENST00000529354_ENST00000527206_ENST00000527410_ENST00000529988_ENST00000530678	ENST00000529988::3 ENST00000527410::2 ENST00000530678::2 ENST00000529354::2 ENST00000532312::1 ENST00000350777::2 ENST00000527206::2
HIST1H2AA	6	TAATTTCTACTCTTGTAGATGGCTTTATGGTGGTGACTCTTAATTTCTACTCTTGTAGATTGGTGGTGACTCTCAGTCTTTAATTTCTACTCTTGTAGATCCTTACGAAGCAGACGATGG	ENSG00000164508::HIST1H2AA	_ENST00000297012	ENST00000297012::1
HMX1	4	TAATTTCTACTCTTGTAGATTGCGGGCGCAGATGCCTGGCTAATTTCTACTCTTGTAGATTCAGCCTGGACCCCCGAGTGTAATTTCTACTCTTGTAGATGGCCGCCGCCCACGCCAACG	ENSG00000215612::HMX1	_ENST00000400677_ENST00000617742	ENST00000617742::13 ENST00000400677::2
HNRNPC	14	TAATTTCTACTCTTGTAGATACATACCTATCATAATAGTCTAATTTCTACTCTTGTAGATCCTGCTTGTTTGCTCTGTTCTAATTTCTACTCTTGTAGATACCTGGTCATCCCCCCGATC	ENSG00000092199::HNRNPC	_ENST00000336053_ENST00000554969_ENST00000556142_ENST00000554455_ENST00000430246_ENST00000449098_ENST00000553753_ENST00000555914_ENST00000555309_ENST00000556628_ENST00000555883_ENST00000556513_ENST00000557201_ENST00000553300_ENST00000556897_ENST00000420743_ENST00000557157_ENST00000554539_ENST00000554383_ENST00000555137_ENST00000555215_ENST00000554417_ENST00000556226_ENST00000554891	ENST00000556513::6 ENST00000449098::3 ENST00000555215::6 ENST00000555914::5 ENST00000557201::4 ENST00000556142::4 ENST00000556897::4 ENST00000554539::5 ENST00000553753::5 ENST00000554969::6 ENST00000557157::3 ENST00000555883::4 ENST00000554455::5 ENST00000555309::5 ENST00000430246::4 ENST00000556226::6 ENST00000554891::7 ENST00000336053::4 ENST00000556628::4 ENST00000420743::7 ENST00000554383::6 …
HNRNPK	9	TAATTTCTACTCTTGTAGATTACCTTGCTCTGAAGCAGAATAATTTCTACTCTTGTAGATCTGCAGAACAGGTCAGTTTATAATTTCTACTCTTGTAGATCCTCTCGAAGTTCTTTGATT	ENSG00000165119::HNRNPK	_ENST00000376281_ENST00000376263_ENST00000351839_ENST00000360384_ENST00000457156_ENST00000472778_ENST00000483135	ENST00000483135::4 ENST00000376281::4 ENST00000376263::4 ENST00000351839::3 ENST00000457156::4 ENST00000472778::4 ENST00000360384::4
HOXD12	2	TAATTTCTACTCTTGTAGATTTGGAGATGTGTGAGCGCAGTAATTTCTACTCTTGTAGATAGAGCAGCCACTGCAGGAGCTAATTTCTACTCTTGTAGATGCTGTTGGGGGCTGCAGGCC	ENSG00000170178::HOXD12	_ENST00000406506_ENST00000404162	ENST00000404162::1 ENST00000406506::1
HSD17B10	X	TAATTTCTACTCTTGTAGATGCCCCAGCCGACGTAAGTGGTAATTTCTACTCTTGTAGATAGTTGTACGTCTTGCTAGCCTAATTTCTACTCTTGTAGATCTAGAGCCAGAGCTGTTTGC	ENSG00000072506::HSD17B10	_ENST00000375304_ENST00000375298_ENST00000168216_ENST00000495986	ENST00000168216::2 ENST00000375298::2 ENST00000495986::2 ENST00000375304::2
HSPA9	5	TAATTTCTACTCTTGTAGATTCCGCCATGATAAGTGCCAGTAATTTCTACTCTTGTAGATGACTTGTTTCAAGGCGGGATTAATTTCTACTCTTGTAGATAAGGCGGGATTATGCGTAAG	ENSG00000113013::HSPA9	_ENST00000297185_ENST00000507115_ENST00000504902_ENST00000507097_ENST00000505110_ENST00000506477	ENST00000297185::1 ENST00000504902::1 ENST00000505110::1 ENST00000507115::1 ENST00000507097::1 ENST00000506477::1
HSPD1	2	TAATTTCTACTCTTGTAGATTCTTCCTACAGGCAGGACAATAATTTCTACTCTTGTAGATAGGGTGGAGAGATTCAACCATAATTTCTACTCTTGTAGATCCTTTGACCACCTCTCCCTG	ENSG00000270757::HSPE1-MOB4_ENSG00000144381::HSPD1_ENSG00000115541::HSPE1	_ENST00000463841_ENST00000233893_ENST00000409468_ENST00000473395_ENST00000495200_ENST00000604458	ENST00000604458::2 ENST00000233893::2 ENST00000463841::1 ENST00000473395::2 ENST00000495200::2 ENST00000409468::2
HTR2C	X	TAATTTCTACTCTTGTAGATCATGCTTACTGCCATGATCATAATTTCTACTCTTGTAGATAAGCGTCCACCATCGGAGGTTAATTTCTACTCTTGTAGATAATCGTCATCATAATAATCA	ENSG00000147246::HTR2C	_ENST00000371951_ENST00000276198_ENST00000371950	ENST00000371951::5 ENST00000276198::4 ENST00000371950::4
HTR3C	3	TAATTTCTACTCTTGTAGATACCAGCATGGGGTTGACCCTTAATTTCTACTCTTGTAGATCCATCAATTGCTCAGGCTTTTAATTTCTACTCTTGTAGATACAGAAAGGCCTTCCGTCCA	ENSG00000178084::HTR3C	_ENST00000318351	ENST00000318351::2
HTR3D	3	TAATTTCTACTCTTGTAGATGCCACAGGAACGATGTCACCTAATTTCTACTCTTGTAGATTCTCCATGCAGAAACACTCTTAATTTCTACTCTTGTAGATTGCATGGAGAGAAAACAGGG	ENSG00000186090::HTR3D	_ENST00000428798_ENST00000453435_ENST00000334128	ENST00000453435::1 ENST00000334128::2 ENST00000428798::2
HTR6	1	TAATTTCTACTCTTGTAGATCGCAGGTGCCCAGGACCCCATAATTTCTACTCTTGTAGATTTCAACATCGACCCCGCGGATAATTTCTACTCTTGTAGATTGGCCAACATAGTCCAGGTA	ENSG00000158748::HTR6	_ENST00000289753	ENST00000289753::2
IFIT1B	10	TAATTTCTACTCTTGTAGATTGAATTAAGTCTTCAGCCTTTAATTTCTACTCTTGTAGATCATATAGCCAATTGAACCAATAATTTCTACTCTTGTAGATGCCAATTTCTCTAAAGCATT	ENSG00000204010::IFIT1B_ENSG00000107798::LIPA	_ENST00000371809	ENST00000371809::2
IFNA8	9	TAATTTCTACTCTTGTAGATTTTACTGGTGGCCCTAGTGGTAATTTCTACTCTTGTAGATCTGGTGGCCCTAGTGGTGCTTAATTTCTACTCTTGTAGATTCATCAAACTCCTCCTGGGG	ENSG00000197919::IFNA1_ENSG00000120242::IFNA8	_ENST00000380205_ENST00000613815	ENST00000613815::1 ENST00000380205::1
IL12B	5	TAATTTCTACTCTTGTAGATTGGCATCTCCCCTCGTGGCCTAATTTCTACTCTTGTAGATTTCAGTTCCCATATGGCCACTAATTTCTACTCTTGTAGATTGACAGGTGTACTGGCCAGC	ENSG00000249738::AC008697.1_ENSG00000113302::IL12B	_ENST00000231228	ENST00000231228::2
IL13	5	TAATTTCTACTCTTGTAGATTTGACCACGGTCATTGCTCTTAATTTCTACTCTTGTAGATCTCCCACAGGCTCCGCTCTGTAATTTCTACTCTTGTAGATTTTAAATGTAAGAGCAGGTC	ENSG00000169194::IL13_ENSG00000223442::TH2LCRR	_ENST00000462480_ENST00000304506_ENST00000617259	ENST00000304506::1 ENST00000462480::1 ENST00000617259::1
IL17A	6	TAATTTCTACTCTTGTAGATGTGGGATTGTGATTCCTGCCTAATTTCTACTCTTGTAGATCCATTCAATTCTAGTCACTGTAATTTCTACTCTTGTAGATGGCATCCTGGATTTCGTGGG	ENSG00000112115::IL17A	_ENST00000340057	ENST00000340057::2
IL21	4	TAATTTCTACTCTTGTAGATTGGACCAGTGTCCCCAAGAATAATTTCTACTCTTGTAGATAGCTGATCAACAATATCTATTAATTTCTACTCTTGTAGATTGCCAGCTCCAGAAGATGTA	ENSG00000227145::IL21-AS1_ENSG00000138684::IL21	_ENST00000611104_ENST00000264497_ENST00000417927	ENST00000264497::1 ENST00000417927::3 ENST00000611104::1
IL22	12	TAATTTCTACTCTTGTAGATCTTATGGGGACCCTGGCCACTAATTTCTACTCTTGTAGATCTGTTTATGTCTCTGAGAAATAATTTCTACTCTTGTAGATTGTCTCTGAGAAATGCCTGC	ENSG00000127318::IL22	_ENST00000538666_ENST00000328087	ENST00000538666::2 ENST00000328087::1
IL31	12	TAATTTCTACTCTTGTAGATCTACGACCAAGTGATGATGTTAATTTCTACTCTTGTAGATTGTACATCATCACTTGGTCGTAATTTCTACTCTTGTAGATAAAGATGTGAGTGTCCTAGA	ENSG00000204671::IL31_ENSG00000158113::LRRC43	_ENST00000377035	ENST00000377035::2
IL36A	2	TAATTTCTACTCTTGTAGATAATGCTGTTGAGAAAGTCAATAATTTCTACTCTTGTAGATTCAAGGGTCTCCACATGTCGTAATTTCTACTCTTGTAGATGCACACATCAGGCAGAGATT	ENSG00000136694::IL36A	_ENST00000259211	ENST00000259211::2
IL36B	2	TAATTTCTACTCTTGTAGATCAATTCACCACTTACGTTGTTAATTTCTACTCTTGTAGATATAGCAGCTCCTCTTAGCCGTAATTTCTACTCTTGTAGATCACTCAGGACCCACACCATC	ENSG00000136696::IL36B	_ENST00000259213_ENST00000327407	ENST00000259213::2 ENST00000327407::2
IL9	5	TAATTTCTACTCTTGTAGATGGCATTCCCTCTGTAAGTATTAATTTCTACTCTTGTAGATACTATACTTACAGAGGGAATTAATTTCTACTCTTGTAGATTGGAAAATTTCCAGAAGACT	ENSG00000145839::IL9	_ENST00000274520	ENST00000274520::3
INSL6	9	TAATTTCTACTCTTGTAGATCCAACTGTTTACTGCTTCTTTAATTTCTACTCTTGTAGATTCCTTATACTCAGGTAGTGATAATTTCTACTCTTGTAGATTATTTCTTTCACCAAGTACC	ENSG00000120210::INSL6	_ENST00000510407_ENST00000381641	ENST00000510407::1 ENST00000381641::2
INSM2	14	TAATTTCTACTCTTGTAGATGTTCGCTTCACCAGGAATCCTAATTTCTACTCTTGTAGATTGGCGGAGGGAAAGGAGAACTAATTTCTACTCTTGTAGATGCTTCTTGATTCCCGCGGCC	ENSG00000168348::INSM2	_ENST00000307169	ENST00000307169::1
INSRR	1	TAATTTCTACTCTTGTAGATTGCACCGAGATCTAGCAGCCTAATTTCTACTCTTGTAGATAGGCCGCCCTCATCTGCCTGTAATTTCTACTCTTGTAGATGCCTGGATACAGTAGAGGGT	ENSG00000198400::NTRK1_ENSG00000027644::INSRR	_ENST00000392302_ENST00000489021_ENST00000530298_ENST00000497019_ENST00000368195	ENST00000530298::3 ENST00000497019::2 ENST00000392302::2 ENST00000489021::2 ENST00000368195::19
INTS1	7	TAATTTCTACTCTTGTAGATGCCCCGGGAAAGCCGTTTCATAATTTCTACTCTTGTAGATATGTAGGGGGCCATCTCGGCTAATTTCTACTCTTGTAGATCCGGGGCCAAACGGTGGAGG	ENSG00000164880::INTS1	_ENST00000404767_ENST00000483196_ENST00000493446	ENST00000404767::44 ENST00000483196::2 ENST00000493446::2
INTS3	CHR_HSCHR1_1_CTG31	TAATTTCTACTCTTGTAGATCACGTACCTCCGCCTCATCGTAATTTCTACTCTTGTAGATCCTTCTGCAACTCCATGGCTTAATTTCTACTCTTGTAGATGTGTCTTCCTCTTCCTGGAA	ENSG00000262826::INTS3_ENSG00000263275::RP11-216N14.9_ENSG00000263130::RP11-216N14.8	_ENST00000576030_ENST00000576422_ENST00000576306_ENST00000575952_ENST00000571768_ENST00000575774_ENST00000577143	ENST00000575952::5 ENST00000575774::1 ENST00000576306::2 ENST00000576030::7 ENST00000571768::8 ENST00000576422::1 ENST00000577143::1
INTS8	8	TAATTTCTACTCTTGTAGATAGTTTCTGCTGGAGGAGTCATAATTTCTACTCTTGTAGATTGCTGGAGGAGTCACTGTTGTAATTTCTACTCTTGTAGATAAATACGATTTCTCTTGTTA	ENSG00000164941::INTS8	_ENST00000519457_ENST00000519053_ENST00000524333_ENST00000523731_ENST00000523321_ENST00000343161_ENST00000523206	ENST00000519053::1 ENST00000523731::1 ENST00000343161::1 ENST00000523206::1 ENST00000523321::1 ENST00000524333::1 ENST00000519457::1
INTS9	8	TAATTTCTACTCTTGTAGATCTTCCTTTGCCACTTGTTCATAATTTCTACTCTTGTAGATAACAAGTGGCAAAGGAAGGATAATTTCTACTCTTGTAGATCCACTTGTTCAAAGGTATGT	ENSG00000104299::INTS9	_ENST00000416984_ENST00000523303_ENST00000521022_ENST00000520983_ENST00000521777_ENST00000523436_ENST00000518510_ENST00000524081_ENST00000520437_ENST00000520184_ENST00000520831	ENST00000521022::2 ENST00000523303::2 ENST00000521777::2 ENST00000416984::2 ENST00000523436::2 ENST00000518510::2 ENST00000524081::1 ENST00000520983::2 ENST00000520437::1 ENST00000520184::3 ENST00000520831::2
IPO13	1	TAATTTCTACTCTTGTAGATTTCCTGTGTGAACGATTGGATAATTTCTACTCTTGTAGATACATCCAATCGTTCACACAGTAATTTCTACTCTTGTAGATCCGATATCCTGTTCGCCCTG	ENSG00000117408::IPO13	_ENST00000372339_ENST00000372343	ENST00000372339::1 ENST00000372343::16
IQCF1	3	TAATTTCTACTCTTGTAGATTCCTTAGGAGCAGAGTCAAATAATTTCTACTCTTGTAGATTGATTTCTCATTGGCATTGTTAATTTCTACTCTTGTAGATTCATTGGCATTGTCCACTGT	ENSG00000173389::IQCF1	_ENST00000310914_ENST00000314534	ENST00000314534::2 ENST00000310914::2
IRGC	19	TAATTTCTACTCTTGTAGATAAGTAGCCATGGTGGCCAGTTAATTTCTACTCTTGTAGATCTCCTCCCCAGGCACCACGGTAATTTCTACTCTTGTAGATAGTCGGGTGACCTCCCCCAG	ENSG00000124449::IRGC	_ENST00000596627_ENST00000244314	ENST00000596627::2 ENST00000244314::2
ISG20L2	1	TAATTTCTACTCTTGTAGATAAGGGGCAGGGGTCAACCAATAATTTCTACTCTTGTAGATCTGGGGGAGTTCCAGAGTGCTAATTTCTACTCTTGTAGATGAAGGGCACTCTGGAACTCC	ENSG00000143319::ISG20L2	_ENST00000368219_ENST00000313146_ENST00000496538_ENST00000469074_ENST00000470713	ENST00000313146::1 ENST00000469074::2 ENST00000470713::2 ENST00000496538::1 ENST00000368219::2
ISX	22	TAATTTCTACTCTTGTAGATTCTCCATACCCCTGCAGAGATAATTTCTACTCTTGTAGATGGATCGCCTCAATGGAGAAGTAATTTCTACTCTTGTAGATCCCACTACCCAGACGTTCAC	ENSG00000175329::ISX	_ENST00000308700_ENST00000404699	ENST00000308700::1 ENST00000404699::2
ITIH6	X	TAATTTCTACTCTTGTAGATCTGACCATTCTTCTTGAACTTAATTTCTACTCTTGTAGATTGCTTGATGAAGCGGGGACATAATTTCTACTCTTGTAGATACTATGTAAGTCTGCTTCCA	ENSG00000102313::ITIH6	_ENST00000218436	ENST00000218436::1
IZUMO2	19	TAATTTCTACTCTTGTAGATTCCCAACACGCACCCACTTTTAATTTCTACTCTTGTAGATTGGGGAAAGTGGGTGCGTGTTAATTTCTACTCTTGTAGATTTCCGGGACTACGCGCTGAA	ENSG00000161652::IZUMO2	_ENST00000293405_ENST00000600293_ENST00000486050_ENST00000594854	ENST00000486050::1 ENST00000594854::1 ENST00000293405::1 ENST00000600293::1
KANSL3	2	TAATTTCTACTCTTGTAGATTGGATCATAGCTATGCCAAGTAATTTCTACTCTTGTAGATTCACTCCCCGGCGGCAGCACTAATTTCTACTCTTGTAGATGTGCTGCCGCCGGGGAGTGA	ENSG00000114982::KANSL3	_ENST00000354204_ENST00000478492_ENST00000444759_ENST00000420155_ENST00000431828_ENST00000487070_ENST00000597150_ENST00000452268_ENST00000425656_ENST00000451819_ENST00000416138_ENST00000475820	ENST00000478492::2 ENST00000354204::2 ENST00000487070::2 ENST00000416138::2 ENST00000420155::2 ENST00000425656::1 ENST00000444759::2 ENST00000431828::2 ENST00000451819::1 ENST00000597150::2 ENST00000452268::2 ENST00000475820::2
KARS	16	TAATTTCTACTCTTGTAGATGGCTCGCTGCCATCCACTTTTAATTTCTACTCTTGTAGATACCTCGGCCGCCTGCACGGCTAATTTCTACTCTTGTAGATGGTCCACGCTCTCTTCCTCA	ENSG00000065427::KARS	_ENST00000319410_ENST00000570215_ENST00000302445_ENST00000564578_ENST00000568378_ENST00000562875_ENST00000568682	ENST00000568682::1 ENST00000570215::1 ENST00000562875::1 ENST00000564578::1 ENST00000319410::1 ENST00000302445::1 ENST00000568378::1
KCNA10	1	TAATTTCTACTCTTGTAGATCTAGACTTCTCTGTGGAACATAATTTCTACTCTTGTAGATATAATTCAGATGAAATCCAATAATTTCTACTCTTGTAGATGGACCACTGGCTCAGGCCCT	ENSG00000143105::KCNA10	_ENST00000369771	ENST00000369771::1
KCNB2	8	TAATTTCTACTCTTGTAGATTCCAGTTCAAAATGGCAGAATAATTTCTACTCTTGTAGATGTTTGGCCAAGAACTTGATTTAATTTCTACTCTTGTAGATGCCAAGAACTTGATTACTGG	ENSG00000182674::KCNB2	_ENST00000523207	ENST00000523207::2
KCNK16	6	TAATTTCTACTCTTGTAGATTGCAGGTGAAGGGGAGCGATTAATTTCTACTCTTGTAGATAGTTGGAGAAGCTGCGCTTCTAATTTCTACTCTTGTAGATGGGTTCACACCTTTCACCCA	ENSG00000095981::KCNK16	_ENST00000373229_ENST00000425054_ENST00000507712_ENST00000373227_ENST00000437525	ENST00000373227::1 ENST00000507712::2 ENST00000437525::1 ENST00000425054::1 ENST00000373229::1
KHDC3L	6	TAATTTCTACTCTTGTAGATGCTGCATCAGTTGCACGAGCTAATTTCTACTCTTGTAGATCGACGCTCGTGCAACTGATGTAATTTCTACTCTTGTAGATCACCAGCCAAACCTCAAGGC	ENSG00000203908::KHDC3L	_ENST00000370367	ENST00000370367::1
KIF11	10	TAATTTCTACTCTTGTAGATTTCTTCGCAGACGAATTTGGTAATTTCTACTCTTGTAGATGCTGCGACGCCATGACGGTCTAATTTCTACTCTTGTAGATGCGGGGACCGTCATGGCGTC	ENSG00000138160::KIF11	_ENST00000260731	ENST00000260731::1
KIF23	15	TAATTTCTACTCTTGTAGATATCTATGACCAGGAGAGCTATAATTTCTACTCTTGTAGATACGGTAGGTTTCCGGGGTGTTAATTTCTACTCTTGTAGATCGGGGTGTCTTAGCTCTCCT	ENSG00000137807::KIF23	_ENST00000559279_ENST00000395392_ENST00000260363_ENST00000561089_ENST00000352331_ENST00000558346_ENST00000560042	ENST00000559279::2 ENST00000558346::2 ENST00000561089::2 ENST00000352331::2 ENST00000560042::2 ENST00000260363::2 ENST00000395392::2
KLK9	19	TAATTTCTACTCTTGTAGATTTCTCCAGGATGCTGATGTTTAATTTCTACTCTTGTAGATTTGGATCCAGTCAAGGTAGTTAATTTCTACTCTTGTAGATCAGAGGTGGTGCTCTCCAAG	ENSG00000269741::KLK9_ENSG00000213022::KLK9_ENSG00000267879::CTB-147C22.9	_ENST00000599166_ENST00000250366_ENST00000594211_ENST00000544410	ENST00000599166::1 ENST00000544410::3 ENST00000594211::4 ENST00000250366::4
KRI1	19	TAATTTCTACTCTTGTAGATCCGCGCGGTACAACCGCTACTAATTTCTACTCTTGTAGATTGATAAATGCGGGGGTCCTTTAATTTCTACTCTTGTAGATTAAAAGTCCCGCTCCTGCTG	ENSG00000129347::KRI1	_ENST00000432197_ENST00000536689_ENST00000612875_ENST00000312962_ENST00000539027_ENST00000478863_ENST00000543682_ENST00000537964_ENST00000546063_ENST00000544397	ENST00000312962::1 ENST00000536689::1 ENST00000546063::1 ENST00000478863::1 ENST00000539027::1 ENST00000612875::1 ENST00000543682::1 ENST00000432197::1 ENST00000544397::1 ENST00000537964::1
KRT26	17	TAATTTCTACTCTTGTAGATTTGTACTCTTGAGGGCATCTTAATTTCTACTCTTGTAGATTTGGCAATGAGCACAGCCTCTAATTTCTACTCTTGTAGATTGGTGGATCCAGGAGGATCT	ENSG00000186393::KRT26	_ENST00000335552	ENST00000335552::1
KRT36	17	TAATTTCTACTCTTGTAGATAGATCCCATACATCTGCCCATAATTTCTACTCTTGTAGATCAGCAGAAGGTGAGGGAGACTAATTTCTACTCTTGTAGATTGGGGAGCGGGGGCTGGTTC	ENSG00000126337::KRT36	_ENST00000328119_ENST00000393986	ENST00000393986::2 ENST00000328119::1
KRT37	CHR_HSCHR17_1_CTG4	TAATTTCTACTCTTGTAGATTCTCTCCTATCGATGTTGGGTAATTTCTACTCTTGTAGATCCGTAGGCCCCACAGATTCCTAATTTCTACTCTTGTAGATGGATCAAGTAAGTCAGGATG	ENSG00000262603::AC003958.2_ENSG00000263022::KRT37	_ENST00000574488_ENST00000574588	ENST00000574588::1 ENST00000574488::4
KRT40	CHR_HSCHR17_4_CTG4	TAATTTCTACTCTTGTAGATCTGGGAGTTGTAATAGTCCCTAATTTCTACTCTTGTAGATTTGGAGATCTTCAATGGTGTTAATTTCTACTCTTGTAGATCACGGAGCAGCTTGAGGCAG	ENSG00000262845::KRT40	_ENST00000576064_ENST00000576967_ENST00000610983	ENST00000576064::3 ENST00000576967::3 ENST00000610983::1
KRT77	12	TAATTTCTACTCTTGTAGATGTTCAATGAGCAGGCGGGTTTAATTTCTACTCTTGTAGATGTTCTCAGTCCGCGTTTAGTTAATTTCTACTCTTGTAGATTAGTACCAGCTCTTCTGCAG	ENSG00000189182::KRT77	_ENST00000341809_ENST00000553168	ENST00000553168::1 ENST00000341809::1
KRTAP13-2	21	TAATTTCTACTCTTGTAGATTACTGACTAATGTGGTGACTTAATTTCTACTCTTGTAGATATCTCCCAGCACCTGCCAGCTAATTTCTACTCTTGTAGATCACCTAGAAGGTGGTTCCAT	ENSG00000240432::KRTAP13-3_ENSG00000182816::KRTAP13-2	_ENST00000390690	ENST00000390690::1
KRTAP19-3	21	TAATTTCTACTCTTGTAGATAGCAATTCATTTAATAAAAGTAATTTCTACTCTTGTAGATATAAAAGCCAGAGAATCCGTTAATTTCTACTCTTGTAGATTTAAATGAATTGCTGAAATT	ENSG00000244025::KRTAP19-3_ENSG00000184351::KRTAP19-1	_ENST00000390689_ENST00000620117	ENST00000620117::2 ENST00000390689::1
KRTAP26-1	21	TAATTTCTACTCTTGTAGATACAGTCCAGAGCAAGATGGATAATTTCTACTCTTGTAGATGGGCTGGCAACTCTTGGACATAATTTCTACTCTTGTAGATAGGACGATAGGCCAAGCAAC	ENSG00000197683::KRTAP26-1	_ENST00000360542	ENST00000360542::1
LALBA	12	TAATTTCTACTCTTGTAGATAGCAGCTGGGACAGCTCACATAATTTCTACTCTTGTAGATTGAATTGCTTGGCCAGGATGTAATTTCTACTCTTGTAGATACACCAGTGGTTATGACACA	ENSG00000167531::LALBA	_ENST00000301046_ENST00000549817	ENST00000549817::1 ENST00000301046::1
LAS1L	X	TAATTTCTACTCTTGTAGATACGCACTTTCCGTACCACGCTAATTTCTACTCTTGTAGATCCTTTAACGCACTTTCCGTATAATTTCTACTCTTGTAGATTCTGTTCTGTGACGACCATA	ENSG00000001497::LAS1L	_ENST00000374811_ENST00000374807_ENST00000374804_ENST00000484069	ENST00000374804::1 ENST00000484069::1 ENST00000374807::1 ENST00000374811::1
LBX1	10	TAATTTCTACTCTTGTAGATTTGGCGGACTCTACGTCGGCTAATTTCTACTCTTGTAGATGGCAGCGGCAGACCCCTAAGTAATTTCTACTCTTGTAGATGCCGCTTCTTAGGGGTCTGC	ENSG00000138136::LBX1	_ENST00000370193	ENST00000370193::2
LCT	2	TAATTTCTACTCTTGTAGATTATCCCTGGAATACACAAGATAATTTCTACTCTTGTAGATATGATTCCTTAAGAGTAGACTAATTTCTACTCTTGTAGATCTCTTGTGTATTCCAGGGAT	ENSG00000115850::LCT	_ENST00000264162_ENST00000452974	ENST00000264162::7 ENST00000452974::1
LGALS13	19	TAATTTCTACTCTTGTAGATAGCTGTGCATCTACGTACATTAATTTCTACTCTTGTAGATGCAATCATGTGGTCATGAACTAATTTCTACTCTTGTAGATCGAGTGCACTTTGGCAATCA	ENSG00000105198::LGALS13	_ENST00000621475_ENST00000600546_ENST00000221797_ENST00000600141	ENST00000621475::3 ENST00000600141::2 ENST00000600546::1 ENST00000221797::3
LHFPL5	6	TAATTTCTACTCTTGTAGATACCATGGTGAGGGCAGCAGGTAATTTCTACTCTTGTAGATTCCTACTGCGTGGGTAACGTTAATTTCTACTCTTGTAGATTGGCCTTGGGCATGTTCCTC	ENSG00000197753::LHFPL5	_ENST00000360215	ENST00000360215::1
LHX3	9	TAATTTCTACTCTTGTAGATGGGGCTCACTTGAAAAAGTCTAATTTCTACTCTTGTAGATAAGTGAGCCCCGAAACCTCATAATTTCTACTCTTGTAGATCCTGCGTCGTGTGCAAGCGG	ENSG00000107187::LHX3	_ENST00000371746_ENST00000371748_ENST00000619587	ENST00000371748::2 ENST00000619587::2 ENST00000371746::2
LIN28A	1	TAATTTCTACTCTTGTAGATCCTTCACCAGAGTAAGCTGCTAATTTCTACTCTTGTAGATATCTGCGCTTCTGCATGCTCTAATTTCTACTCTTGTAGATTTCTTCTTCCTCTCGAAAGT	ENSG00000131914::LIN28A	_ENST00000326279_ENST00000254231	ENST00000326279::3 ENST00000254231::3
LOR	1	TAATTTCTACTCTTGTAGATTGATAAGACATCTTGTCTGATAATTTCTACTCTTGTAGATGACGGCCAGGTAGGCGCCTGTAATTTCTACTCTTGTAGATTCCAGCGGTGGGGGCGGCTC	ENSG00000203782::LOR	_ENST00000368742	ENST00000368742::2
LRIT1	10	TAATTTCTACTCTTGTAGATCTCCCGGCCACCACCCCAGGTAATTTCTACTCTTGTAGATACTCCAAAGGCCTGAAAGTCTAATTTCTACTCTTGTAGATGAGTCAAAGGGGGCAGGAGA	ENSG00000148602::LRIT1	_ENST00000372105	ENST00000372105::2
LRR1	14	TAATTTCTACTCTTGTAGATACCGAACAGTGGCTTTCCCCTAATTTCTACTCTTGTAGATTAGATGAGGGGAAAGCCACTTAATTTCTACTCTTGTAGATTGCAGCTAAGGGAGAACATT	ENSG00000165501::LRR1	_ENST00000298288_ENST00000554869_ENST00000318317_ENST00000540712	ENST00000554869::2 ENST00000318317::2 ENST00000540712::3 ENST00000298288::2
LYZL1	10	TAATTTCTACTCTTGTAGATCTGGCACAGATAATTGCATCTAATTTCTACTCTTGTAGATCACTCGGACAGGTCTCTGCCTAATTTCTACTCTTGTAGATCAGCCTTGATCACTGATGAC	ENSG00000120563::LYZL1	_ENST00000375500_ENST00000494304	ENST00000375500::4 ENST00000494304::3
LYZL6	CHR_HSCHR17_7_CTG4	TAATTTCTACTCTTGTAGATAGGGTTACTCCCTGAGTGACTAATTTCTACTCTTGTAGATACTATGGCCTCTTCCAGATCTAATTTCTACTCTTGTAGATCCACGTAGACTGTCAAGGTC	ENSG00000277042::LYZL6	_ENST00000612374_ENST00000632590_ENST00000633033	ENST00000633033::1 ENST00000612374::2 ENST00000632590::2
MAGEA10	X	TAATTTCTACTCTTGTAGATGGATTGAAGATCTTCTTCAGTAATTTCTACTCTTGTAGATTGCTGATGATGAGACACCAATAATTTCTACTCTTGTAGATTGATCGGCTCCTTCATTTGA	ENSG00000266560::RP11-1007I13.4_ENSG00000124260::MAGEA10	_ENST00000577437_ENST00000370323_ENST00000244096_ENST00000427322_ENST00000444834_ENST00000583480_ENST00000579960	ENST00000577437::5 ENST00000244096::5 ENST00000370323::4 ENST00000579960::4 ENST00000583480::5 ENST00000427322::5 ENST00000444834::5
MAGEA11	X	TAATTTCTACTCTTGTAGATGAGAACAGGCCAACCTGGAGTAATTTCTACTCTTGTAGATGTTCATTTATTGCTCCGCAATAATTTCTACTCTTGTAGATTTGCTCCGCAAGTATCGAGT	ENSG00000185247::MAGEA11	_ENST00000412632_ENST00000333104_ENST00000518694_ENST00000355220	ENST00000355220::4 ENST00000518694::6 ENST00000333104::3 ENST00000412632::4
MAGEB1	X	TAATTTCTACTCTTGTAGATCAGATCTCTTCCTCGGTGGCTAATTTCTACTCTTGTAGATCCAGGAATGGGCTTCTGATGTAATTTCTACTCTTGTAGATGGGGATACTCCCACAAGCTC	ENSG00000214107::MAGEB1	_ENST00000397550_ENST00000378981_ENST00000397548	ENST00000378981::4 ENST00000397548::2 ENST00000397550::3
MAGEB3	X	TAATTTCTACTCTTGTAGATTCACGTGCATGGAGCGTACTTAATTTCTACTCTTGTAGATGGCCAAGGTCAATAAAACTGTAATTTCTACTCTTGTAGATCTGTTGGCTCCCTTGTATGA	ENSG00000198798::MAGEB3	_ENST00000620842_ENST00000361644	ENST00000361644::5 ENST00000620842::1
MAGEB4	X	TAATTTCTACTCTTGTAGATTGAAGAGGCTTTGAGAGATGTAATTTCTACTCTTGTAGATTCTGCTGCAGTAGGCTGACCTAATTTCTACTCTTGTAGATCTGATGATCTTCAGCATTTC	ENSG00000120289::MAGEB4	_ENST00000378982	ENST00000378982::1
MAGEC3	X	TAATTTCTACTCTTGTAGATTGGACCCGATTGGATGAGGATAATTTCTACTCTTGTAGATTGGCAAGGCATGCCAAGTAGTAATTTCTACTCTTGTAGATATCCAGGGCATACCTGGGCA	ENSG00000165509::MAGEC3	_ENST00000483584_ENST00000544766_ENST00000409007_ENST00000298296_ENST00000443323	ENST00000483584::5 ENST00000443323::3 ENST00000298296::7 ENST00000544766::5 ENST00000409007::2
MAK16	8	TAATTTCTACTCTTGTAGATCTAGTGTATCCCAGATAACCTAATTTCTACTCTTGTAGATTCCCATTCTAGAACCAAGACTAATTTCTACTCTTGTAGATCCAGGGGACAGGATGACCGA	ENSG00000129696::TTI2_ENSG00000198042::MAK16	_ENST00000360128_ENST00000517567_ENST00000518389_ENST00000520763_ENST00000519089	ENST00000520763::2 ENST00000360128::2 ENST00000519089::2 ENST00000518389::2 ENST00000517567::2
MARS2	2	TAATTTCTACTCTTGTAGATTTGCCTCGATTCTATGGACATAATTTCTACTCTTGTAGATGCAAAGTGGCCACTGCGCTCTAATTTCTACTCTTGTAGATCCAAAGCAGGTAGCAGACCA	ENSG00000247626::MARS2_ENSG00000222017::AC011997.1	_ENST00000282276	ENST00000282276::1
MARS	12	TAATTTCTACTCTTGTAGATCATTCTTGCATCAGATTGTGTAATTTCTACTCTTGTAGATTGTAGAAGCAGCGTCCAGAGTAATTTCTACTCTTGTAGATCCTGAGGTTGCAGGACATCA	ENSG00000166986::MARS	_ENST00000553123_ENST00000537638_ENST00000262027_ENST00000551842_ENST00000545888_ENST00000550449_ENST00000548674_ENST00000546481_ENST00000547062_ENST00000548714_ENST00000551431_ENST00000547501_ENST00000553162_ENST00000628866_ENST00000549074_ENST00000552007_ENST00000630571_ENST00000548146	ENST00000552007::2 ENST00000548146::2 ENST00000548714::2 ENST00000549074::2 ENST00000548674::2 ENST00000628866::2 ENST00000553123::1 ENST00000550449::2 ENST00000546481::2 ENST00000551842::2 ENST00000547501::2 ENST00000630571::2 ENST00000545888::2 ENST00000537638::3 ENST00000551431::2 ENST00000553162::2 ENST00000262027::2 ENST00000547062::2
MC3R	20	TAATTTCTACTCTTGTAGATCAGCAGACTGACGATGCCCATAATTTCTACTCTTGTAGATCGGAGCCTGGAATTGCGCAATAATTTCTACTCTTGTAGATCTGTCTCTGGGCATCGTCAG	ENSG00000124089::MC3R	_ENST00000243911	ENST00000243911::1
MC5R	18	TAATTTCTACTCTTGTAGATACCTGCATTTCTTGGATCTCTAATTTCTACTCTTGTAGATTTGGATCTCAACCTGAATGCTAATTTCTACTCTTGTAGATTCCAGCAATGAATTCCTCAT	ENSG00000176136::MC5R	_ENST00000324750_ENST00000589410	ENST00000589410::2 ENST00000324750::1
MCM3	6	TAATTTCTACTCTTGTAGATGTGGAGGTAGTTCTTTGGCATAATTTCTACTCTTGTAGATGCAGCGGGCATGGCGGGTACTAATTTCTACTCTTGTAGATGCGCCGGGGTGGAGTCATCC	ENSG00000112118::MCM3	_ENST00000596288_ENST00000229854_ENST00000616552_ENST00000419835_ENST00000596983	ENST00000596983::1 ENST00000229854::1 ENST00000616552::1 ENST00000419835::1 ENST00000596288::1
MCM3AP	21	TAATTTCTACTCTTGTAGATGACAAAACAGTACCTTATCTTAATTTCTACTCTTGTAGATGGCGTCTTCTAGTAATGTAGTAATTTCTACTCTTGTAGATGGTGAACCCTAATGTTTGCA	ENSG00000160294::MCM3AP	_ENST00000291688_ENST00000397708_ENST00000426537	ENST00000291688::1 ENST00000397708::2 ENST00000426537::2
MCM4	8	TAATTTCTACTCTTGTAGATGGGAGGGCTGGAAAACAGCATAATTTCTACTCTTGTAGATCAGCCCTCCCCAAATGCATTTAATTTCTACTCTTGTAGATTGTGACACAAGCTCGGAGTG	ENSG00000104738::MCM4	_ENST00000518221_ENST00000519170_ENST00000262105_ENST00000523944_ENST00000520934_ENST00000524086	ENST00000262105::2 ENST00000519170::1 ENST00000523944::3 ENST00000520934::3 ENST00000518221::3 ENST00000524086::3
MCM7	7	TAATTTCTACTCTTGTAGATTAGATGAGCGGGTCCCCCTTTAATTTCTACTCTTGTAGATCCAATTCTTCATTCTGTCCTTAATTTCTACTCTTGTAGATTGAGAATGCCAGGCGCTACG	ENSG00000221838::AP4M1_ENSG00000166508::MCM7	_ENST00000343023_ENST00000621318_ENST00000303887_ENST00000394061_ENST00000438383_ENST00000445208_ENST00000429084_ENST00000359593_ENST00000439416_ENST00000478501_ENST00000446007_ENST00000421755	ENST00000394061::1 ENST00000445208::1 ENST00000621318::1 ENST00000478501::1 ENST00000438383::1 ENST00000303887::1 ENST00000429084::1 ENST00000446007::1 ENST00000439416::1 ENST00000421755::1 ENST00000359593::1 ENST00000343023::1
MDN1	6	TAATTTCTACTCTTGTAGATAGTTGGTGACAGCCTCTGACTAATTTCTACTCTTGTAGATTGTTCTATGGGTGGTCAGAGTAATTTCTACTCTTGTAGATCAGCAAATCCAAAAGGAGAG	ENSG00000112159::MDN1	_ENST00000369393_ENST00000629399_ENST00000487831	ENST00000369393::102 ENST00000487831::1 ENST00000629399::102
MED11	17	TAATTTCTACTCTTGTAGATCCGTTCAATGTCTTCCAGAGTAATTTCTACTCTTGTAGATCTTGGACAATTCTAGGATCATAATTTCTACTCTTGTAGATACCCAGAGCTGGGGTTCGCT	ENSG00000161920::MED11	_ENST00000575284_ENST00000573708_ENST00000293777	ENST00000573708::1 ENST00000293777::1 ENST00000575284::1
MEPCE	7	TAATTTCTACTCTTGTAGATGCGGGCAGAATGGATGAGCCTAATTTCTACTCTTGTAGATCAATAATTCCCATACTGGAATAATTTCTACTCTTGTAGATAAGCCTGCTGCAGGCAGTGG	ENSG00000146834::MEPCE	_ENST00000310512_ENST00000497759_ENST00000414441_ENST00000479201	ENST00000497759::2 ENST00000479201::2 ENST00000310512::1 ENST00000414441::2
MEPE	4	TAATTTCTACTCTTGTAGATAGTGTGACCTGGGCAGCACCTAATTTCTACTCTTGTAGATCAGAGATTCTCAAAGATGCGTAATTTCTACTCTTGTAGATAACCACAGACTGAGAAAACT	ENSG00000152595::MEPE	_ENST00000424957_ENST00000508016_ENST00000497649_ENST00000395102_ENST00000515821_ENST00000540395_ENST00000560249_ENST00000361056_ENST00000511670	ENST00000361056::2 ENST00000511670::2 ENST00000497649::2 ENST00000560249::2 ENST00000395102::2 ENST00000508016::2 ENST00000424957::2 ENST00000540395::2 ENST00000515821::2
METTL16	17	TAATTTCTACTCTTGTAGATTCAGAATCCTGGTGACCGATTAATTTCTACTCTTGTAGATAAGACCCCGAAGCAGTCAGATAATTTCTACTCTTGTAGATTATTGATATTCCATTGGAGA	ENSG00000127804::METTL16	_ENST00000263092_ENST00000571669_ENST00000577148_ENST00000574752_ENST00000576556_ENST00000571298_ENST00000576976	ENST00000577148::2 ENST00000571669::2 ENST00000576976::3 ENST00000576556::3 ENST00000574752::3 ENST00000571298::1 ENST00000263092::3
MMP26	11	TAATTTCTACTCTTGTAGATCACAACATCCTTGGATAACCTAATTTCTACTCTTGTAGATATCACGACCGATGGGGTCAGTAATTTCTACTCTTGTAGATCAACAACAGCCACAGCATAC	ENSG00000279270::OR52R1_ENSG00000167346::MMP26_ENSG00000176937::OR52R1	_ENST00000356069_ENST00000624978_ENST00000624198	ENST00000624978::1 ENST00000356069::1 ENST00000624198::1
MMS22L	6	TAATTTCTACTCTTGTAGATTTGTGCTGTTGACAACAGAGTAATTTCTACTCTTGTAGATTGGAGAATCCTACCTCTGCATAATTTCTACTCTTGTAGATCACCATTCCGTCCCCAGCTC	ENSG00000146263::MMS22L	_ENST00000275053_ENST00000509383_ENST00000369251_ENST00000508976_ENST00000496119_ENST00000508820	ENST00000496119::2 ENST00000508976::1 ENST00000509383::2 ENST00000508820::2 ENST00000275053::2 ENST00000369251::1
MOGAT3	7	TAATTTCTACTCTTGTAGATGAAGTGGTTGGGGGCTGCAGTAATTTCTACTCTTGTAGATCTCTTCATGGGTGAGAGCTGTAATTTCTACTCTTGTAGATCTTGGTGTGGCTCTATGTGG	ENSG00000106384::MOGAT3	_ENST00000440203_ENST00000223114_ENST00000379423	ENST00000440203::1 ENST00000379423::1 ENST00000223114::1
MORC1	3	TAATTTCTACTCTTGTAGATATCCACGCCAACTCGTGAGTTAATTTCTACTCTTGTAGATCAGATAAACCTTACCTTGCATAATTTCTACTCTTGTAGATGAGCACTGGCTGAATTGCTG	ENSG00000114487::MORC1	_ENST00000232603_ENST00000483760	ENST00000483760::1 ENST00000232603::1
MRGPRX1	11	TAATTTCTACTCTTGTAGATGAGATGGTATGGGGGATACTTAATTTCTACTCTTGTAGATCTACTTTGCAGGCCTGAGCTTAATTTCTACTCTTGTAGATCTACAAGCAGACCTTGAGCC	ENSG00000170255::MRGPRX1	_ENST00000302797_ENST00000526914	ENST00000526914::2 ENST00000302797::1
MRGPRX2	11	TAATTTCTACTCTTGTAGATGTGATGGTGACTCTGGTTGGTAATTTCTACTCTTGTAGATATTGCCCTGGTCGGGCTGGTTAATTTCTACTCTTGTAGATCATTCACTGTTGTACTTTCT	ENSG00000183695::MRGPRX2	_ENST00000329773	ENST00000329773::2
MRPL45	CHR_HSCHR17_7_CTG4	TAATTTCTACTCTTGTAGATAAAGGAGGGACTGATAGAGATAATTTCTACTCTTGTAGATTAGCTCAGACCATGACCGACTAATTTCTACTCTTGTAGATTCCTTGCAGACTCTGGCCAT	ENSG00000277936::MRPL45	_ENST00000621878_ENST00000613510	ENST00000613510::3 ENST00000621878::3
MRPL46	15	TAATTTCTACTCTTGTAGATGAGACCAGGATGTTTGGATATAATTTCTACTCTTGTAGATGATACTGCCCCAGGCAGAGTTAATTTCTACTCTTGTAGATTGCTCCCACATATCTTCCAA	ENSG00000173867::RP11-97O12.7_ENSG00000259494::MRPL46	_ENST00000312475_ENST00000558660_ENST00000560703_ENST00000559538_ENST00000561140	ENST00000312475::3 ENST00000561140::3 ENST00000559538::1 ENST00000560703::2 ENST00000558660::2
MRPL4	19	TAATTTCTACTCTTGTAGATGCCCAACCCTTGCAGGGCCTTAATTTCTACTCTTGTAGATCGCAGCACGGGCTCCGGGAGTAATTTCTACTCTTGTAGATTGCGGCCAAGGCTTCCGGCC	ENSG00000266978::CTD-2369P2.5_ENSG00000105364::MRPL4	_ENST00000592514_ENST00000588502_ENST00000592893_ENST00000590150_ENST00000307422_ENST00000591054_ENST00000590669_ENST00000253099_ENST00000393733_ENST00000592071_ENST00000588963	ENST00000590669::2 ENST00000588502::1 ENST00000592071::2 ENST00000307422::3 ENST00000253099::2 ENST00000591054::3 ENST00000592893::3 ENST00000393733::2 ENST00000590150::2 ENST00000592514::3 ENST00000588963::2
MRPS14	1	TAATTTCTACTCTTGTAGATCCATGTCGCTCGCTGGATCCTAATTTCTACTCTTGTAGATTGGGATCCAGCGAGCGACATTAATTTCTACTCTTGTAGATTGATTCTAACAGGACAGCTA	ENSG00000120333::MRPS14	_ENST00000498253_ENST00000476371_ENST00000367677	ENST00000367677::3 ENST00000476371::3 ENST00000498253::1
MRPS24	7	TAATTTCTACTCTTGTAGATCGGTGGGCGATGTAGTGCGGTAATTTCTACTCTTGTAGATAAACCAGCTGGTCAGCCAGGTAATTTCTACTCTTGTAGATAAGCGCCGGGGTAACCAGTT	ENSG00000270617::URGCP-MRPS24_ENSG00000062582::MRPS24	_ENST00000603700_ENST00000414932_ENST00000317534_ENST00000483330_ENST00000418740_ENST00000467084	ENST00000467084::3 ENST00000603700::6 ENST00000418740::2 ENST00000483330::1 ENST00000414932::2 ENST00000317534::3
MS4A10	11	TAATTTCTACTCTTGTAGATGGGGCTACCTGGCCTCTATATAATTTCTACTCTTGTAGATGAAAAGGTCTTCATTGTTATTAATTTCTACTCTTGTAGATAGGGATCTTGGCGATAACAA	ENSG00000172689::MS4A10	_ENST00000308287	ENST00000308287::3
MS4A13	11	TAATTTCTACTCTTGTAGATATTTGTCCCATATACAAAACTAATTTCTACTCTTGTAGATTAAGTTACAGGTTCATACGTTAATTTCTACTCTTGTAGATTATATGGGACAAATTAAAGG	ENSG00000204979::MS4A13	_ENST00000378186_ENST00000437058_ENST00000378185_ENST00000527948	ENST00000527948::2 ENST00000378186::3 ENST00000437058::3 ENST00000378185::3
MS4A5	11	TAATTTCTACTCTTGTAGATCAAGGGGCTTTGAGTTGAAATAATTTCTACTCTTGTAGATAGTTGAAAAGGTCGTGGCTGTAATTTCTACTCTTGTAGATTGGAGGAAATACCAGAAACA	ENSG00000166930::MS4A5	_ENST00000300190_ENST00000534071_ENST00000533885_ENST00000531403_ENST00000528905_ENST00000528093	ENST00000533885::1 ENST00000531403::1 ENST00000528093::1 ENST00000300190::1 ENST00000534071::1 ENST00000528905::1
MSGN1	2	TAATTTCTACTCTTGTAGATCTCAGCCTCGAGGATGGCTTTAATTTCTACTCTTGTAGATCCCGGCTCCATCGCTGGAATTAATTTCTACTCTTGTAGATCGCCTCCGCTGGACAGACAT	ENSG00000151379::MSGN1	_ENST00000281047	ENST00000281047::1
MUC17	7	TAATTTCTACTCTTGTAGATAGACCTCAGTGTGAACAGGGTAATTTCTACTCTTGTAGATTCTCTTTCAGACCTCAGTGTTAATTTCTACTCTTGTAGATGAGATGGGTGCCAGAATACG	ENSG00000169876::MUC17	_ENST00000306151_ENST00000379439	ENST00000379439::2 ENST00000306151::2
MVK	12	TAATTTCTACTCTTGTAGATCAGAGCCGCGGCCCTCAGGGTAATTTCTACTCTTGTAGATGGATTCCCAGGAGCCATGTTTAATTTCTACTCTTGTAGATCCCGGAGCAGACACCAGTAG	ENSG00000139428::MMAB_ENSG00000110921::MVK	_ENST00000546277_ENST00000539335_ENST00000535044_ENST00000545712_ENST00000540016_ENST00000537496_ENST00000544051_ENST00000420167_ENST00000541763_ENST00000542390_ENST00000503497_ENST00000536760_ENST00000537236	ENST00000539335::1 ENST00000540016::1 ENST00000545712::1 ENST00000536760::1 ENST00000503497::1 ENST00000544051::1 ENST00000535044::1 ENST00000542390::1 ENST00000420167::1 ENST00000546277::1 ENST00000541763::1 ENST00000537496::1 ENST00000537236::1
MYBBP1A	17	TAATTTCTACTCTTGTAGATGCCCTGGCACAGGTGAGGTGTAATTTCTACTCTTGTAGATTTGTATCTGCTGCAGGATGCTAATTTCTACTCTTGTAGATTTCCGCTTCTTACTGATGGG	ENSG00000132382::MYBBP1A	_ENST00000381556_ENST00000573116_ENST00000254718_ENST00000570986	ENST00000573116::1 ENST00000381556::2 ENST00000254718::2 ENST00000570986::2
MYBPC3	11	TAATTTCTACTCTTGTAGATGCAAGAAGCCACGGTCAGTGTAATTTCTACTCTTGTAGATGGACTTGGGGCACTTTCTCCTAATTTCTACTCTTGTAGATCCCTTGAACCACTTGACCAC	ENSG00000134571::MYBPC3	_ENST00000545968_ENST00000256993_ENST00000399249_ENST00000544791	ENST00000545968::2 ENST00000544791::2 ENST00000256993::2 ENST00000399249::2
MYC	8	TAATTTCTACTCTTGTAGATGGGTAGTGGAAAACCAGGTATAATTTCTACTCTTGTAGATTACTGCGACGAGGAGGAGAATAATTTCTACTCTTGTAGATCGCGCAGCCTGGTAGGAGGC	ENSG00000136997::MYC	_ENST00000259523_ENST00000517291_ENST00000621592_ENST00000377970_ENST00000613283_ENST00000524013_ENST00000520751	ENST00000259523::1 ENST00000377970::1 ENST00000520751::1 ENST00000613283::1 ENST00000517291::2 ENST00000621592::1 ENST00000524013::1
MYF5	12	TAATTTCTACTCTTGTAGATTGCGCTCCGAAGGCAGCCACTAATTTCTACTCTTGTAGATGAAACCCTCAAGAGGTGTACTAATTTCTACTCTTGTAGATGGGACGAGTTTGTGCCGCGA	ENSG00000111049::MYF5	_ENST00000228644	ENST00000228644::1
NAMPT	7	TAATTTCTACTCTTGTAGATCCTTGTAGGAGTCGGTGGCCTAATTTCTACTCTTGTAGATATGAAAAGGGATGGAACTACTAATTTCTACTCTTGTAGATCCTCAATCCAATTTGTAAGC	ENSG00000105835::NAMPT	_ENST00000354289_ENST00000222553_ENST00000441045_ENST00000491027_ENST00000393618_ENST00000489358_ENST00000486949_ENST00000424768_ENST00000417537_ENST00000489732	ENST00000489358::1 ENST00000486949::1 ENST00000489732::1 ENST00000491027::1 ENST00000441045::1 ENST00000222553::1 ENST00000354289::1 ENST00000417537::2 ENST00000424768::2 ENST00000393618::1
NANOGNB	12	TAATTTCTACTCTTGTAGATAAACTCCTCAATGCACCGGGTAATTTCTACTCTTGTAGATACATGACACATAAACAGGTATAATTTCTACTCTTGTAGATTACAGAAACAATCAGCTATG	ENSG00000205857::NANOGNB	_ENST00000382119	ENST00000382119::1
NAPA	19	TAATTTCTACTCTTGTAGATCGCTCCGCCTCGGCCAACAGTAATTTCTACTCTTGTAGATATGCGAGCAATCGAGATCTATAATTTCTACTCTTGTAGATTTGAATGCGTTGCCAGCGTC	ENSG00000105402::NAPA	_ENST00000263354_ENST00000595227_ENST00000594001_ENST00000593761_ENST00000601208_ENST00000594740_ENST00000602174_ENST00000602082_ENST00000595826_ENST00000597274_ENST00000593785_ENST00000597160	ENST00000602082::1 ENST00000593785::1 ENST00000594740::1 ENST00000595826::1 ENST00000601208::1 ENST00000593761::1 ENST00000597274::1 ENST00000595227::1 ENST00000594001::1 ENST00000263354::1 ENST00000602174::1 ENST00000597160::1
NARFL	16	TAATTTCTACTCTTGTAGATACAGGCTTGATGCACTCCTATAATTTCTACTCTTGTAGATGAAGTAGCTCCCGTCATCTTTAATTTCTACTCTTGTAGATGCGAGACCTTGGCCTTCTCC	ENSG00000103245::NARFL_ENSG00000102854::MSLN	_ENST00000251588_ENST00000570289_ENST00000567172_ENST00000540986_ENST00000565425_ENST00000566614_ENST00000562752_ENST00000565341_ENST00000565065_ENST00000570066_ENST00000567455_ENST00000565693	ENST00000251588::2 ENST00000565425::2 ENST00000570289::2 ENST00000565341::2 ENST00000562752::2 ENST00000567172::2 ENST00000540986::1 ENST00000567455::2 ENST00000570066::2 ENST00000566614::2 ENST00000565065::3 ENST00000565693::2
NARS	18	TAATTTCTACTCTTGTAGATCCGGGATTCACTCTTCATTTTAATTTCTACTCTTGTAGATTCCTTGGTTCCATCTCCCGTTAATTTCTACTCTTGTAGATAAACAGGTCTAAAGGTAGAG	ENSG00000134440::NARS	_ENST00000411676_ENST00000256854_ENST00000587366_ENST00000586807_ENST00000540592_ENST00000591599_ENST00000588661_ENST00000587675_ENST00000587194_ENST00000590123	ENST00000587194::3 ENST00000590123::3 ENST00000540592::3 ENST00000588661::2 ENST00000411676::2 ENST00000591599::3 ENST00000587675::2 ENST00000587366::3 ENST00000586807::3 ENST00000256854::3
NAT10	11	TAATTTCTACTCTTGTAGATACCATGCATCGGAAAAAGGTTAATTTCTACTCTTGTAGATCTCGATCCCCAACTACAACATAATTTCTACTCTTGTAGATTTGTAGTTGGGGATCGAGGA	ENSG00000135372::NAT10	_ENST00000257829_ENST00000527971_ENST00000531723_ENST00000532503_ENST00000529523	ENST00000532503::3 ENST00000527971::1 ENST00000257829::2 ENST00000531723::3 ENST00000529523::2
NCBP2	3	TAATTTCTACTCTTGTAGATTTGTTCTTCATTGTCACCCTTAATTTCTACTCTTGTAGATCAACATATAACGTACAGCTTTAATTTCTACTCTTGTAGATTGGAGTATCCTTCCCATGGA	ENSG00000114503::NCBP2	_ENST00000447325_ENST00000463783_ENST00000482976_ENST00000422610_ENST00000428425_ENST00000321256_ENST00000452404_ENST00000468923_ENST00000411704_ENST00000479647_ENST00000455953_ENST00000427641	ENST00000468923::2 ENST00000422610::2 ENST00000411704::3 ENST00000482976::2 ENST00000455953::2 ENST00000427641::2 ENST00000321256::2 ENST00000479647::2 ENST00000447325::2 ENST00000428425::2 ENST00000463783::2 ENST00000452404::2
NCR2	6	TAATTTCTACTCTTGTAGATAAGTACCTGAGCCTTGGATTTAATTTCTACTCTTGTAGATTTCTCGTAGAGACTGCCCGTTAATTTCTACTCTTGTAGATGGTATCCAGGCTCCTGAGCT	ENSG00000096264::NCR2	_ENST00000373083_ENST00000373089_ENST00000373086	ENST00000373086::2 ENST00000373089::2 ENST00000373083::2
NDC80	18	TAATTTCTACTCTTGTAGATAAGAAGAGGTTCCAAGAATCTAATTTCTACTCTTGTAGATCAGCGGTGGTGCTGGCCGCCTAATTTCTACTCTTGTAGATAAGATTCTTGGAACCTCTTC	ENSG00000080986::NDC80	_ENST00000261597_ENST00000576274_ENST00000574567	ENST00000261597::5 ENST00000574567::1 ENST00000576274::2
NELFB	9	TAATTTCTACTCTTGTAGATCTCAGCCTTCCCCTCCGAAGTAATTTCTACTCTTGTAGATTCTTGGCTTCCTCAGACAGATAATTTCTACTCTTGTAGATTCTGGTGAAGATGCCGTCCC	ENSG00000188986::NELFB	_ENST00000343053	ENST00000343053::2
NEUROD6	7	TAATTTCTACTCTTGTAGATATTCATCTTGCATTGTGAGATAATTTCTACTCTTGTAGATATGAGTCTGTTGTAATGCCATAATTTCTACTCTTGTAGATCCAGCCAACTACAAACTTGG	ENSG00000164600::NEUROD6	_ENST00000611245_ENST00000297142	ENST00000297142::2 ENST00000611245::3
NEUROG1	5	TAATTTCTACTCTTGTAGATATTCCTTACCACTAGGCCCTTAATTTCTACTCTTGTAGATGGCAGGCTTGGGAAGGAGAATAATTTCTACTCTTGTAGATTCCTTCCCAAGCCTGCCCAA	ENSG00000181965::NEUROG1	_ENST00000314744	ENST00000314744::1
NIP7	16	TAATTTCTACTCTTGTAGATGCTATCTTCTCAAACATGACTAATTTCTACTCTTGTAGATGGTTGCACGTCACAGCTCTGTAATTTCTACTCTTGTAGATAGAAGATAGCGAAATAGTAG	ENSG00000259900::RP11-343C2.7_ENSG00000260371::RP11-343C2.9_ENSG00000132603::NIP7	_ENST00000254940_ENST00000569637_ENST00000254941_ENST00000565034	ENST00000569637::1 ENST00000565034::1 ENST00000254941::1 ENST00000254940::1
NKX2-1	14	TAATTTCTACTCTTGTAGATCTCCAGGGGACTCAAGATGTTAATTTCTACTCTTGTAGATGACTCATCGACATGATTCGGTAATTTCTACTCTTGTAGATACCTGAGCCTGCCGGGGCTG	ENSG00000257520::RP11-896J10.3_ENSG00000136352::NKX2-1_ENSG00000253563::NKX2-1-AS1	_ENST00000498187_ENST00000354822_ENST00000518149_ENST00000522719_ENST00000521292	ENST00000354822::2 ENST00000521292::1 ENST00000498187::1 ENST00000518149::2 ENST00000522719::3
NKX2-2	20	TAATTTCTACTCTTGTAGATTGTTGGTCAGCGACATGGTTTAATTTCTACTCTTGTAGATGGTCAAGGACATCTTAGACCTAATTTCTACTCTTGTAGATCTACTTACGGGAGTACTGAA	ENSG00000125820::NKX2-2	_ENST00000377142	ENST00000377142::1
NLRP4	19	TAATTTCTACTCTTGTAGATCTGCTTTATCTCTTGGGACATAATTTCTACTCTTGTAGATTCTCTTGGGACAGTTGGAAGTAATTTCTACTCTTGTAGATTTTAAAAGGCCAGTTAGAAA	ENSG00000160505::NLRP4	_ENST00000587891_ENST00000301295_ENST00000589437	ENST00000589437::1 ENST00000587891::1 ENST00000301295::3
NOC4L	12	TAATTTCTACTCTTGTAGATGGGGCCTTGCTGGAGCGGGGTAATTTCTACTCTTGTAGATGAACAATGCCTTCACGCTGCTAATTTCTACTCTTGTAGATCCTGCAGAGCTGTGGGACAC	ENSG00000184967::NOC4L	_ENST00000541954_ENST00000330579	ENST00000330579::2 ENST00000541954::1
NOL11	17	TAATTTCTACTCTTGTAGATTCGCTCTGCTCCACGCCTAGTAATTTCTACTCTTGTAGATTGATCAGAAACCTAATGAAATAATTTCTACTCTTGTAGATGAGGCCTTGCTTGCAGACCC	ENSG00000130935::NOL11	_ENST00000253247_ENST00000581106_ENST00000581966_ENST00000581375	ENST00000253247::1 ENST00000581375::1 ENST00000581966::1 ENST00000581106::1
NOL6	9	TAATTTCTACTCTTGTAGATCCTGTGCCTTCCAGGGCTGGTAATTTCTACTCTTGTAGATCAGGTACTGTTGAGTGTCTGTAATTTCTACTCTTGTAGATCGCTTCCTGCCCCCAGCCCA	ENSG00000165271::NOL6	_ENST00000353159_ENST00000379471_ENST00000297990_ENST00000464829_ENST00000496319	ENST00000353159::2 ENST00000464829::2 ENST00000297990::2 ENST00000379471::2 ENST00000496319::2
NOL9	1	TAATTTCTACTCTTGTAGATGCAGCAGTCCCGAGTCCGCCTAATTTCTACTCTTGTAGATTCAGGCTGTGAGTAGTGAAGTAATTTCTACTCTTGTAGATAGCAAATTCCGGGCTTCCCT	ENSG00000162408::NOL9	_ENST00000377705_ENST00000464665	ENST00000464665::1 ENST00000377705::1
NOP16	5	TAATTTCTACTCTTGTAGATCCCTTGGCCTTGGGCATCGCTAATTTCTACTCTTGTAGATGGTTGACACTGTAACCAAACTAATTTCTACTCTTGTAGATGTTACAGTGTCAACCGAAAG	ENSG00000175414::ARL10_ENSG00000048162::NOP16	_ENST00000503849_ENST00000504821_ENST00000502577_ENST00000503175_ENST00000619979_ENST00000621444_ENST00000614830_ENST00000613081_ENST00000616685_ENST00000618911_ENST00000502663_ENST00000509257_ENST00000510608	ENST00000616685::1 ENST00000613081::1 ENST00000503175::2 ENST00000510608::1 ENST00000502663::1 ENST00000619979::1 ENST00000504821::1 ENST00000503849::1 ENST00000618911::1 ENST00000509257::1 ENST00000614830::1 ENST00000502577::1 ENST00000621444::1
NOX3	6	TAATTTCTACTCTTGTAGATAATGAGGGTCTCTCCACCATTAATTTCTACTCTTGTAGATTTGACACGTTCTACTGGTATTAATTTCTACTCTTGTAGATTCTGTTTATTGACACGTTCT	ENSG00000074771::NOX3	_ENST00000159060	ENST00000159060::1
NPHS2	1	TAATTTCTACTCTTGTAGATATTCCCCAAATACAGGTCACTAATTTCTACTCTTGTAGATGTGGCTCAACAGGTTTGGAATAATTTCTACTCTTGTAGATGGATTTAGTGGCTCAACAGG	ENSG00000162779::AXDND1_ENSG00000116218::NPHS2	_ENST00000367618_ENST00000367615_ENST00000367616_ENST00000511157_ENST00000457238_ENST00000617277_ENST00000434088_ENST00000484455_ENST00000484883_ENST00000489080	ENST00000367616::5 ENST00000367615::6 ENST00000484883::9 ENST00000367618::26 ENST00000617277::25 ENST00000484455::2 ENST00000489080::2 ENST00000457238::27 ENST00000511157::26 ENST00000434088::22
NPVF	7	TAATTTCTACTCTTGTAGATTTGACTTTAGCCACTTCAAGTAATTTCTACTCTTGTAGATAAAAACTTACCTCAGAATATTAATTTCTACTCTTGTAGATTGCAGATGAATTAGTGATGT	ENSG00000105954::NPVF	_ENST00000222674	ENST00000222674::1
NR2E1	6	TAATTTCTACTCTTGTAGATGATATCCCCTGCAAAGTGTGTAATTTCTACTCTTGTAGATCAGGGGATATCTAAAATGCGTAATTTCTACTCTTGTAGATCTGCGATTTCAGGCCGCATT	ENSG00000112333::NR2E1	_ENST00000368986_ENST00000368983_ENST00000426403	ENST00000368986::2 ENST00000368983::2 ENST00000426403::2
NSA2	5	TAATTTCTACTCTTGTAGATGGGAAAATGGGAAGTCCCTCTAATTTCTACTCTTGTAGATCTTCTTGGTAGTATCAAGATTAATTTCTACTCTTGTAGATATGCATCTTGATACTACCAA	ENSG00000164346::NSA2	_ENST00000296802_ENST00000513356_ENST00000610426_ENST00000515524	ENST00000296802::4 ENST00000515524::2 ENST00000513356::4 ENST00000610426::4
NSF	CHR_HSCHR17_2_CTG5	TAATTTCTACTCTTGTAGATTACGCATCATCAAAGATCTGTAATTTCTACTCTTGTAGATAGATCTTTGATGATGCGTACTAATTTCTACTCTTGTAGATATGATGCGTACAAATCCCAG	ENSG00000276262::NSF	_ENST00000620290_ENST00000632125_ENST00000632862_ENST00000633902	ENST00000620290::16 ENST00000632862::1 ENST00000633902::3 ENST00000632125::15
NUDCD3	7	TAATTTCTACTCTTGTAGATCCTTCACCACGTGCTTGGGTTAATTTCTACTCTTGTAGATCTGGACTGGAACTGGGACTGTAATTTCTACTCTTGTAGATCTTCACAGGGCCTGGAGGCT	ENSG00000015676::NUDCD3	_ENST00000355451_ENST00000478769_ENST00000472246_ENST00000460110_ENST00000464812	ENST00000478769::1 ENST00000464812::4 ENST00000472246::2 ENST00000355451::3 ENST00000460110::2
NUP133	1	TAATTTCTACTCTTGTAGATGATCTTCTCTTCCTGTTAAATAATTTCTACTCTTGTAGATGAAGATTGCTCTGTCACCTATAATTTCTACTCTTGTAGATCACACCAGACAAGCCCATCC	ENSG00000069248::NUP133	_ENST00000261396_ENST00000366678	ENST00000261396::2 ENST00000366678::2
NUP160	11	TAATTTCTACTCTTGTAGATCGTACCAATGCTGCAGACTGTAATTTCTACTCTTGTAGATGGGAATTCACAGTCTGCAGCTAATTTCTACTCTTGTAGATGCGCTCAGCTCCGCTTAGCT	ENSG00000030066::NUP160	_ENST00000530326_ENST00000378460_ENST00000528501_ENST00000528071_ENST00000526870_ENST00000529863	ENST00000530326::1 ENST00000528501::1 ENST00000526870::1 ENST00000529863::1 ENST00000378460::1 ENST00000528071::1
NUP85	17	TAATTTCTACTCTTGTAGATTGGATGACTCTGCTGACAGATAATTTCTACTCTTGTAGATTGTTCCAAAAGGGGCAAGGCTAATTTCTACTCTTGTAGATACTGGGGTCCAGGGGAGATG	ENSG00000125450::NUP85	_ENST00000245544_ENST00000579298_ENST00000579324_ENST00000581104_ENST00000583070_ENST00000579900_ENST00000540768_ENST00000578294_ENST00000578987_ENST00000579838_ENST00000584155	ENST00000578987::1 ENST00000540768::7 ENST00000581104::16 ENST00000579298::16 ENST00000579900::2 ENST00000583070::8 ENST00000578294::2 ENST00000579838::1 ENST00000245544::17 ENST00000584155::1 ENST00000579324::16
NUS1	6	TAATTTCTACTCTTGTAGATCAAGGTTCAAATGGTTGTCCTAATTTCTACTCTTGTAGATTTTCCAAGGTTCAAATGGTTTAATTTCTACTCTTGTAGATGATGTAGATACGTTAGCCAG	ENSG00000153989::NUS1	_ENST00000368494	ENST00000368494::4
NVL	1	TAATTTCTACTCTTGTAGATTTATCCACGAACCCTGCAGGTAATTTCTACTCTTGTAGATTACCTGAATCCTAAAAGCATTAATTTCTACTCTTGTAGATTTCGACCATAGTCTATACTG	ENSG00000143748::NVL	_ENST00000469968_ENST00000467882_ENST00000482491_ENST00000281701_ENST00000391875_ENST00000469075_ENST00000340871_ENST00000492281_ENST00000488718_ENST00000436927_ENST00000470989_ENST00000461466_ENST00000470903_ENST00000461546_ENST00000487758_ENST00000468673_ENST00000468088	ENST00000468673::1 ENST00000470989::1 ENST00000281701::1 ENST00000492281::1 ENST00000340871::1 ENST00000469075::1 ENST00000461546::1 ENST00000467882::1 ENST00000488718::1 ENST00000470903::1 ENST00000487758::1 ENST00000469968::1 ENST00000436927::1 ENST00000468088::1 ENST00000482491::1 ENST00000461466::1 ENST00000391875::1
OC90	8	TAATTTCTACTCTTGTAGATTCCTCACCAGTGTGCTGATGTAATTTCTACTCTTGTAGATTTCTCCTGCTATGATTGCGTTAATTTCTACTCTTGTAGATGGAGTCCTGGAGGCAGCTCC	ENSG00000258417::RP11-240B13.2_ENSG00000253117::OC90	_ENST00000254627_ENST00000262283	ENST00000254627::2 ENST00000262283::5
OLIG3	6	TAATTTCTACTCTTGTAGATCCCGGGCATCTTCTGCATCATAATTTCTACTCTTGTAGATTACTTGCTGCTCTCTCCCGCTAATTTCTACTCTTGTAGATTGGCGAGCAGGAGTGTGGCG	ENSG00000177468::OLIG3	_ENST00000367734	ENST00000367734::1
ORAOV1	11	TAATTTCTACTCTTGTAGATGGTGTGATGGAGGGAAGGCATAATTTCTACTCTTGTAGATGCTCCATGCAGCGTGCCATGTAATTTCTACTCTTGTAGATTGGATCATTCCAATCAATGA	ENSG00000149716::ORAOV1	_ENST00000538554_ENST00000544096_ENST00000355486_ENST00000539414_ENST00000569105_ENST00000279147_ENST00000535657_ENST00000535542_ENST00000542341_ENST00000441922_ENST00000543023	ENST00000543023::2 ENST00000539414::2 ENST00000441922::2 ENST00000538554::2 ENST00000355486::2 ENST00000535542::3 ENST00000542341::2 ENST00000279147::2 ENST00000535657::2 ENST00000544096::1 ENST00000569105::1
OSGEP	14	TAATTTCTACTCTTGTAGATAAGGCAGCGCCAATAAGATTTAATTTCTACTCTTGTAGATGGGAAACCATCGATATTGCATAATTTCTACTCTTGTAGATCCCAAAGATACGGTAACGAT	ENSG00000092094::OSGEP	_ENST00000206542_ENST00000553640_ENST00000554699_ENST00000556439_ENST00000556252	ENST00000556439::1 ENST00000556252::1 ENST00000554699::1 ENST00000206542::1 ENST00000553640::1
OTOP1	4	TAATTTCTACTCTTGTAGATTGTGGGACGCTGGCGCGCACTAATTTCTACTCTTGTAGATCATGCCCCCAAAGAAAATATTAATTTCTACTCTTGTAGATTTTGGGGGCATGCAAAGGAT	ENSG00000163982::OTOP1	_ENST00000296358	ENST00000296358::1
OTOP3	17	TAATTTCTACTCTTGTAGATTGTTGACTTTGGAAATCTCATAATTTCTACTCTTGTAGATGAAATCTCATTAATCCCTCGTAATTTCTACTCTTGTAGATCGTGGACCCGGGGAGCACAG	ENSG00000182938::OTOP3_ENSG00000281273::AC087651.1	_ENST00000580749	ENST00000580749::1
OTP	5	TAATTTCTACTCTTGTAGATTGCGTGAGGAGCTGGCACTGTAATTTCTACTCTTGTAGATGCGCTCACCGCCAGCGAGGCTAATTTCTACTCTTGTAGATCGCTTCTTCCACTTGGCGCG	ENSG00000171540::OTP	_ENST00000306422_ENST00000515716	ENST00000515716::1 ENST00000306422::2
OTUD6A	X	TAATTTCTACTCTTGTAGATAGCTCCGGATCTGGGCCTGCTAATTTCTACTCTTGTAGATCAGATTCATCTTGGCCAGGTTAATTTCTACTCTTGTAGATTGTGGGCTTTGGAGGAGCGG	ENSG00000189401::OTUD6A	_ENST00000338352	ENST00000338352::1
OTX2	14	TAATTTCTACTCTTGTAGATAGAATCGAAGAGCTAAGTGCTAATTTCTACTCTTGTAGATAGTGCCACCTCCTCTCGCATTAATTTCTACTCTTGTAGATGGGGCATGGACTGTGGATCA	ENSG00000165588::OTX2	_ENST00000339475_ENST00000408990_ENST00000555006_ENST00000554559_ENST00000554845_ENST00000554788_ENST00000555804	ENST00000555006::4 ENST00000408990::3 ENST00000554559::4 ENST00000554788::2 ENST00000554845::3 ENST00000555804::6 ENST00000339475::5
PAFAH1B1	17	TAATTTCTACTCTTGTAGATAGGTGGGTCATGATAACTGGTAATTTCTACTCTTGTAGATAGATTTCCACAAGACGGCACTAATTTCTACTCTTGTAGATAGAAATCGAGCTATAGCAGA	ENSG00000007168::PAFAH1B1	_ENST00000397195_ENST00000610190_ENST00000574468_ENST00000574816_ENST00000397193_ENST00000571495	ENST00000610190::1 ENST00000397193::6 ENST00000574816::3 ENST00000571495::3 ENST00000397195::10 ENST00000574468::4
PAK1IP1	6	TAATTTCTACTCTTGTAGATGGTTCGCTGTACACCCGGAGTAATTTCTACTCTTGTAGATTGGTCACTGGGAGCAAAGATTAATTTCTACTCTTGTAGATATCTTTGCTCCCAGTGACCA	ENSG00000111845::PAK1IP1	_ENST00000379568	ENST00000379568::1
PASD1	X	TAATTTCTACTCTTGTAGATAGCCACACAAATGATCACTCTAATTTCTACTCTTGTAGATTGATTACACTGAGCACAGATTAATTTCTACTCTTGTAGATGTAAGCAGAACTATCACCAT	ENSG00000166049::PASD1_ENSG00000239429::RP11-45D17.1	_ENST00000370357_ENST00000464219_ENST00000413236	ENST00000464219::4 ENST00000413236::1 ENST00000370357::4
PBOV1	6	TAATTTCTACTCTTGTAGATGATAAGTAGAGAAGACAGCATAATTTCTACTCTTGTAGATTATGATCTGTGGATGTATAGTAATTTCTACTCTTGTAGATTGGAGCTAGAATGCCTGGTA	ENSG00000254440::PBOV1_ENSG00000112379::ARFGEF3	_ENST00000527246	ENST00000527246::1
PCNA	20	TAATTTCTACTCTTGTAGATGTGCAGCTCACCCTGCGGTCTAATTTCTACTCTTGTAGATCACCGCTGGAGCTAATATCCTAATTTCTACTCTTGTAGATAAGCACCAAGTAAGTCGTAC	ENSG00000132646::PCNA	_ENST00000379143_ENST00000379160	ENST00000379160::2 ENST00000379143::1
PDX1	13	TAATTTCTACTCTTGTAGATGTAGACTTCATCCATGGGAATAATTTCTACTCTTGTAGATCAAGGACCCATGCGCGTTCCTAATTTCTACTCTTGTAGATCCATGGATGAAGTCTACCAA	ENSG00000247381::PDX1-AS1_ENSG00000139515::PDX1	_ENST00000381033	ENST00000381033::1
PFDN2	1	TAATTTCTACTCTTGTAGATTCACCTGTGCTCATTCAACTTAATTTCTACTCTTGTAGATCCGGAATTCATTTAGTTCTTTAATTTCTACTCTTGTAGATGATGCCAGGCCTCGCTGTTC	ENSG00000143256::PFDN2	_ENST00000368010	ENST00000368010::2
PGAM1	10	TAATTTCTACTCTTGTAGATCAGATGCTGGCTATGAGTTTTAATTTCTACTCTTGTAGATTTGCTTAGGATCGCAGGTATTAATTTCTACTCTTGTAGATAGGTCTCTCTGAAGAGGCTA	ENSG00000171314::PGAM1	_ENST00000334828_ENST00000467867	ENST00000334828::2 ENST00000467867::2
PGLYRP2	19	TAATTTCTACTCTTGTAGATTGGTTGGCCTCGGCAGAGAATAATTTCTACTCTTGTAGATTGCTCCAGCTCAGCCAGGGCTAATTTCTACTCTTGTAGATGAGCTGACATCAGCCACGCA	ENSG00000161031::PGLYRP2	_ENST00000292609_ENST00000340880_ENST00000601792_ENST00000594637	ENST00000340880::1 ENST00000601792::3 ENST00000292609::1 ENST00000594637::2
PHB2	12	TAATTTCTACTCTTGTAGATGCCGAGAGTACACAGCTGCTTAATTTCTACTCTTGTAGATGCTTCTACAGCAGCTGTGTATAATTTCTACTCTTGTAGATGAGGTCTGGCCCGAATGTCA	ENSG00000215021::PHB2	_ENST00000543465_ENST00000535923_ENST00000544888_ENST00000399433_ENST00000542912_ENST00000545555_ENST00000440277_ENST00000545167_ENST00000536316	ENST00000440277::5 ENST00000399433::5 ENST00000544888::5 ENST00000545167::6 ENST00000543465::5 ENST00000545555::1 ENST00000536316::4 ENST00000535923::5 ENST00000542912::5
PHB	17	TAATTTCTACTCTTGTAGATTGGTGGAAAAGGTGAGCCTTTAATTTCTACTCTTGTAGATAGGTTGAGGAGGGTGAGGGGTAATTTCTACTCTTGTAGATCCAGAGAATCTAGAAACACG	ENSG00000167085::PHB_ENSG00000262039::RP11-81K2.1	_ENST00000614445_ENST00000504124_ENST00000617874_ENST00000300408_ENST00000419140_ENST00000511933_ENST00000508009_ENST00000512041_ENST00000446735	ENST00000419140::7 ENST00000511933::1 ENST00000614445::7 ENST00000508009::4 ENST00000512041::6 ENST00000617874::6 ENST00000300408::6 ENST00000504124::6 ENST00000446735::6
PHF5A	22	TAATTTCTACTCTTGTAGATTGACTCCTATGTGCGTCCCTTAATTTCTACTCTTGTAGATCCGCAAGCAGGCTGGTGTTGTAATTTCTACTCTTGTAGATCGTTCATAGAAGAGGTCTGT	ENSG00000100410::PHF5A	_ENST00000216252_ENST00000459687_ENST00000491254	ENST00000491254::3 ENST00000459687::3 ENST00000216252::3
PIWIL1	CHR_HSCHR12_5_CTG2_1	TAATTTCTACTCTTGTAGATCATGTAACTACAGAGTCAGCTAATTTCTACTCTTGTAGATGCCGTGGACGGCAGAGAGGATAATTTCTACTCTTGTAGATACATGGTCTAGGTTCTGCCT	ENSG00000275051::PIWIL1	_ENST00000613226_ENST00000632888_ENST00000634077_ENST00000633272_ENST00000633252_ENST00000634115_ENST00000633042	ENST00000633252::3 ENST00000613226::3 ENST00000634077::3 ENST00000633272::3 ENST00000633042::2 ENST00000634115::3 ENST00000632888::3
PIWIL3	22	TAATTTCTACTCTTGTAGATAGTCTTTAACATGCTTCATATAATTTCTACTCTTGTAGATACCTTGAGACTGTGCTCCTCTAATTTCTACTCTTGTAGATAAGACCTGGTGGTGAACACC	ENSG00000184571::PIWIL3	_ENST00000332271_ENST00000616349_ENST00000533313_ENST00000527701_ENST00000532537	ENST00000616349::3 ENST00000533313::5 ENST00000532537::4 ENST00000332271::4 ENST00000527701::5
PKMYT1	16	TAATTTCTACTCTTGTAGATCCGCATAGAGCCGGCCGTCCTAATTTCTACTCTTGTAGATTGTGCCACCAAGGGGGCAGCTAATTTCTACTCTTGTAGATCCAGTCCCCCAAGCAGCGCC	ENSG00000127564::PKMYT1	_ENST00000431515_ENST00000574730_ENST00000262300_ENST00000440027_ENST00000574385_ENST00000382240_ENST00000573944_ENST00000574415_ENST00000576268_ENST00000575632_ENST00000572059	ENST00000572059::4 ENST00000576268::4 ENST00000431515::4 ENST00000574730::4 ENST00000573944::4 ENST00000574385::4 ENST00000262300::4 ENST00000440027::4 ENST00000574415::5 ENST00000575632::4 ENST00000382240::3
PLA2G2F	1	TAATTTCTACTCTTGTAGATCCCCATCTGCCATGTTGCGGTAATTTCTACTCTTGTAGATGGGTTGGCCTTTGCCCCATCTAATTTCTACTCTTGTAGATAACCCTTTGGGGTTGGCCTT	ENSG00000158786::PLA2G2F	_ENST00000375102_ENST00000465062	ENST00000465062::1 ENST00000375102::1
PLK1	16	TAATTTCTACTCTTGTAGATGCCGGTGGAGCCGCCGCCGGTAATTTCTACTCTTGTAGATCATGGACATCTTCTCCCTCTTAATTTCTACTCTTGTAGATCTGAATGAAGATCTGGAGGT	ENSG00000166851::PLK1	_ENST00000300093_ENST00000562272_ENST00000570220_ENST00000564202	ENST00000564202::1 ENST00000300093::1 ENST00000570220::1 ENST00000562272::1
PMPCB	7	TAATTTCTACTCTTGTAGATAGCGAGAGTCTTCTAATCCGTAATTTCTACTCTTGTAGATAGGAACATTCAGAACAACTTTAATTTCTACTCTTGTAGATGAGAGAACAGATTAAGAAGT	ENSG00000105819::PMPCB	_ENST00000249269_ENST00000428154_ENST00000456433_ENST00000443722_ENST00000498530_ENST00000444457_ENST00000453466	ENST00000249269::1 ENST00000498530::1 ENST00000428154::1 ENST00000456433::1 ENST00000453466::1 ENST00000444457::1 ENST00000443722::1
PNLIPRP1	10	TAATTTCTACTCTTGTAGATGCTGCTCCCAGCAGGAAAAGTAATTTCTACTCTTGTAGATCTGCTGGGAGCAGCCAAAGGTAATTTCTACTCTTGTAGATTTGTAGATGCTGATCTTCTG	ENSG00000187021::PNLIPRP1	_ENST00000484402_ENST00000527980_ENST00000480870_ENST00000525157_ENST00000471549_ENST00000530626_ENST00000526223_ENST00000531984_ENST00000470678_ENST00000529584_ENST00000482159_ENST00000531825_ENST00000497792_ENST00000358834_ENST00000525820_ENST00000528052_ENST00000530319_ENST00000534537	ENST00000534537::1 ENST00000531825::2 ENST00000480870::1 ENST00000527980::1 ENST00000484402::2 ENST00000482159::2 ENST00000531984::2 ENST00000358834::2 ENST00000497792::2 ENST00000528052::2 ENST00000530319::2 ENST00000470678::2 ENST00000525157::2 ENST00000525820::2 ENST00000530626::2 ENST00000526223::2 ENST00000471549::1 ENST00000529584::2
POLA2	11	TAATTTCTACTCTTGTAGATTCAATTAGAGCCTCCTCGCATAATTTCTACTCTTGTAGATTGTGTGCTGGTGCAGAAGGCTAATTTCTACTCTTGTAGATAGTTTCTGAGCAAAAGATTA	ENSG00000014138::POLA2	_ENST00000265465_ENST00000527850_ENST00000532469	ENST00000532469::1 ENST00000527850::1 ENST00000265465::1
POLR1A	2	TAATTTCTACTCTTGTAGATCTTCGGGATGTATTCGGCTGTAATTTCTACTCTTGTAGATAGAGGCAGAGGGATCGGGATTAATTTCTACTCTTGTAGATTGGAAGAAAATCCCGATCCC	ENSG00000068654::POLR1A	_ENST00000409681_ENST00000263857_ENST00000486964_ENST00000424089_ENST00000409024	ENST00000263857::1 ENST00000409024::1 ENST00000409681::1 ENST00000486964::1 ENST00000424089::1
POLR2A	17	TAATTTCTACTCTTGTAGATTTTGCAGAAGCGAATGTCTGTAATTTCTACTCTTGTAGATCAGAAGCGAATGTCTGTGACTAATTTCTACTCTTGTAGATGCAGCGGCCAGTCCGCTCAA	ENSG00000181222::POLR2A	_ENST00000617998_ENST00000621442_ENST00000572844	ENST00000572844::2 ENST00000617998::2 ENST00000621442::2
POLR2C	16	TAATTTCTACTCTTGTAGATAGGGTGGCCAATTCGATTCGTAATTTCTACTCTTGTAGATATCTTTCAGGGTGGCCAATTTAATTTCTACTCTTGTAGATGCCATTGACTGGGTTCAGAT	ENSG00000102978::POLR2C	_ENST00000563115_ENST00000219252_ENST00000564651_ENST00000562599_ENST00000562953_ENST00000567982_ENST00000564626	ENST00000562599::2 ENST00000567982::2 ENST00000219252::2 ENST00000562953::2 ENST00000564651::2 ENST00000564626::2 ENST00000563115::2
POLR2D	2	TAATTTCTACTCTTGTAGATGGAAAGATGAGCTGTGAGGCTAATTTCTACTCTTGTAGATCTAAAGGTTGGGCTCGGGGCTAATTTCTACTCTTGTAGATAAACGACTGAAACGGGCTGT	ENSG00000144231::POLR2D	_ENST00000272645_ENST00000409955_ENST00000487079	ENST00000487079::1 ENST00000272645::1 ENST00000409955::1
POLR2H	3	TAATTTCTACTCTTGTAGATAATGTTTACATCTAAGATTATAATTTCTACTCTTGTAGATCATCTAAGATTAGATCCATCTAATTTCTACTCTTGTAGATAAGATGGATCTAATCTTAGA	ENSG00000145191::EIF2B5_ENSG00000163882::POLR2H	_ENST00000488213_ENST00000489043_ENST00000456318_ENST00000430783_ENST00000455712_ENST00000438240_ENST00000443489_ENST00000429568_ENST00000452961_ENST00000490958	ENST00000456318::3 ENST00000490958::1 ENST00000430783::2 ENST00000452961::2 ENST00000443489::2 ENST00000489043::1 ENST00000438240::2 ENST00000455712::3 ENST00000488213::1 ENST00000429568::2
POLR3A	10	TAATTTCTACTCTTGTAGATCTCCTGGGTGAACCTCAGGGTAATTTCTACTCTTGTAGATATCTGCGTATGTCTCTGCTGTAATTTCTACTCTTGTAGATTTGAGGAAACTGGTTCAAAA	ENSG00000148606::POLR3A	_ENST00000473588_ENST00000372371_ENST00000484760	ENST00000484760::1 ENST00000473588::1 ENST00000372371::9
POLR3C	1	TAATTTCTACTCTTGTAGATGGTGAAGAAAGCCCTGTGTGTAATTTCTACTCTTGTAGATTTCACCTAAATGGAACATAATAATTTCTACTCTTGTAGATTGTTCCATTTAGGTGAAGAA	ENSG00000186141::POLR3C	_ENST00000471254_ENST00000369294_ENST00000334163_ENST00000466003	ENST00000471254::3 ENST00000466003::3 ENST00000369294::3 ENST00000334163::3
POLR3H	22	TAATTTCTACTCTTGTAGATAGAGGAAGCTCAACGACTCCTAATTTCTACTCTTGTAGATTCTGTTTGATATCACCAAACTAATTTCTACTCTTGTAGATATATCACCAAACTGGAGGAT	ENSG00000100413::POLR3H	_ENST00000432789_ENST00000396504_ENST00000355209_ENST00000337566_ENST00000431534_ENST00000407461_ENST00000442616_ENST00000420561_ENST00000483837	ENST00000442616::2 ENST00000337566::1 ENST00000396504::2 ENST00000407461::2 ENST00000355209::1 ENST00000483837::2 ENST00000432789::1 ENST00000431534::1 ENST00000420561::1
POU3F4	X	TAATTTCTACTCTTGTAGATTTTGAATTGTTTGGCGAACTTAATTTCTACTCTTGTAGATTGAGGGTTGCGGAAAGGACTTAATTTCTACTCTTGTAGATAAGCTCAGCTGCAAGGCCTC	ENSG00000196767::POU3F4_ENSG00000279437::RP3-326L13.2	_ENST00000625081_ENST00000373200	ENST00000625081::1 ENST00000373200::1
POU4F2	4	TAATTTCTACTCTTGTAGATGCATGCCGCACGGCGGCAGCTAATTTCTACTCTTGTAGATTTCAGGTCCAGCTTCTCCGCTAATTTCTACTCTTGTAGATCCATTCAGCCTCGGCCCTCC	ENSG00000151615::POU4F2	_ENST00000281321	ENST00000281321::1
POU5F2	5	TAATTTCTACTCTTGTAGATGGAAGGTGCTTAGCCAGACGTAATTTCTACTCTTGTAGATTCCAGGCTGTTTCCGATTCGTAATTTCTACTCTTGTAGATCTGGGGTGTGGGCTTAGGGC	ENSG00000248483::POU5F2_ENSG00000113391::FAM172A	_ENST00000606183_ENST00000510627	ENST00000510627::1 ENST00000606183::1
PPA1	10	TAATTTCTACTCTTGTAGATTGCAGATAAGGTAAGGCATCTAATTTCTACTCTTGTAGATCATTAGACCAGCGTGGTACTTAATTTCTACTCTTGTAGATACATGGTAGTTGAAGTACCA	ENSG00000180817::PPA1	_ENST00000373232_ENST00000625364_ENST00000373230_ENST00000460755_ENST00000495346	ENST00000373232::2 ENST00000495346::2 ENST00000460755::1 ENST00000625364::2 ENST00000373230::2
PPAN	19	TAATTTCTACTCTTGTAGATTCATTTCCAGGTTCGTAAGATAATTTCTACTCTTGTAGATCAGGTTCGTAAGAAGAACTCTAATTTCTACTCTTGTAGATCTCAGGATCAGAAAGTGTGT	ENSG00000130810::PPAN_ENSG00000243207::PPAN-P2RY11	_ENST00000428358_ENST00000393796_ENST00000253107_ENST00000393793_ENST00000446223_ENST00000430370	ENST00000253107::3 ENST00000393793::2 ENST00000446223::3 ENST00000428358::3 ENST00000393796::3 ENST00000430370::2
PPAT	4	TAATTTCTACTCTTGTAGATCCTTGTGTGATTTGAATGTTTAATTTCTACTCTTGTAGATAACAACGAAGGGCTGACAATTAATTTCTACTCTTGTAGATACTATCAGAACTTGTAGACA	ENSG00000128059::PPAT	_ENST00000264220_ENST00000507648_ENST00000510643_ENST00000507724	ENST00000264220::2 ENST00000510643::2 ENST00000507724::2 ENST00000507648::2
PPIL2	22	TAATTTCTACTCTTGTAGATGTGCTGTCGCTTCCCCATGGTAATTTCTACTCTTGTAGATTGGTGGCAAGAAGCCAGGTATAATTTCTACTCTTGTAGATAACAGATCTCCCACAAACAA	ENSG00000100023::PPIL2	_ENST00000496819_ENST00000335025_ENST00000398831_ENST00000626352_ENST00000458567_ENST00000417788_ENST00000484439_ENST00000406385_ENST00000498109	ENST00000458567::1 ENST00000335025::1 ENST00000496819::1 ENST00000417788::1 ENST00000406385::1 ENST00000498109::1 ENST00000626352::1 ENST00000398831::1 ENST00000484439::1
PPP2CA	5	TAATTTCTACTCTTGTAGATCCACCAATTCTAAACAGTTCTAATTTCTACTCTTGTAGATTGGGAGATTATGTTGACAGATAATTTCTACTCTTGTAGATACTATCTTCCTCTCACTGCC	ENSG00000113575::PPP2CA_ENSG00000273345::CTD-2410N18.4_ENSG00000272772::CTD-2410N18.5	_ENST00000522385_ENST00000481195_ENST00000520515_ENST00000523082_ENST00000231504_ENST00000518409	ENST00000481195::2 ENST00000520515::10 ENST00000522385::2 ENST00000231504::2 ENST00000523082::2 ENST00000518409::7
PPP3R2	9	TAATTTCTACTCTTGTAGATAGGAATTCAGTGCTGTGGTCTAATTTCTACTCTTGTAGATTCGACCAGCTGCTGGAGCTGTAATTTCTACTCTTGTAGATCAACGGGGAGCTCTTCCAGG	ENSG00000198785::GRIN3A_ENSG00000188386::PPP3R2	_ENST00000374806	ENST00000374806::1
PPP4C	16	TAATTTCTACTCTTGTAGATAGGTCATAGAATTGTCCATGTAATTTCTACTCTTGTAGATTACTTCCCCACAGGTAGGTGTAATTTCTACTCTTGTAGATGACGCTATAGAAGCCACGGT	ENSG00000149923::PPP4C	_ENST00000563732_ENST00000563200_ENST00000567040_ENST00000279387_ENST00000563597_ENST00000568810_ENST00000564966_ENST00000566749_ENST00000562664_ENST00000627746_ENST00000562222_ENST00000567828_ENST00000561610	ENST00000563732::3 ENST00000563200::4 ENST00000561610::3 ENST00000564966::3 ENST00000562664::4 ENST00000627746::3 ENST00000279387::4 ENST00000566749::4 ENST00000562222::4 ENST00000563597::4 ENST00000568810::4 ENST00000567828::2 ENST00000567040::4
PRAMEF2	CHR_HG1342_HG2282_PATCH	TAATTTCTACTCTTGTAGATACCTGCCTCCCTCTGGTATCTAATTTCTACTCTTGTAGATAATGGCTCCAGATGAAGCGTTAATTTCTACTCTTGTAGATCAGCTCCCCAATACTATTAA	ENSG00000282175::HNRNPCL1_ENSG00000282817::PRAMEF2	_ENST00000632257	ENST00000632257::2
PRDM14	8	TAATTTCTACTCTTGTAGATCCGTCCTATGGACACTACAGTAATTTCTACTCTTGTAGATCGGCAGCTGGAGGCCGCAGCTAATTTCTACTCTTGTAGATTGTAGTGTCCATAGGACGGG	ENSG00000147596::PRDM14	_ENST00000276594_ENST00000426346	ENST00000276594::2 ENST00000426346::2
PRDM7	16	TAATTTCTACTCTTGTAGATCTCTGTTCTCCTCTGAAGGCTAATTTCTACTCTTGTAGATCTTCAGTCTCCTTCCTCCTGTAATTTCTACTCTTGTAGATAGAGAATTGTCAGGAACGCC	ENSG00000126856::PRDM7	_ENST00000449207_ENST00000568473	ENST00000449207::4 ENST00000568473::4
PRDM9	5	TAATTTCTACTCTTGTAGATCGCTGTTCCACTCTTAAGGCTAATTTCTACTCTTGTAGATCTGTTCTTGACAATTCTTTCTAATTTCTACTCTTGTAGATCTGAATGCAAGTGGCTCAGA	ENSG00000164256::PRDM9	_ENST00000296682	ENST00000296682::5
PRIM1	12	TAATTTCTACTCTTGTAGATCCTACTCTCAGTACTATCGCTAATTTCTACTCTTGTAGATACCCCACCGAGCTGCCCGAGTAATTTCTACTCTTGTAGATAGCAGCTCGGGCAGCTCGGT	ENSG00000025423::HSD17B6_ENSG00000198056::PRIM1	_ENST00000555159_ENST00000555805_ENST00000550770_ENST00000552590_ENST00000546761_ENST00000338193_ENST00000550224_ENST00000548173	ENST00000550224::1 ENST00000546761::1 ENST00000552590::1 ENST00000550770::1 ENST00000338193::1 ENST00000548173::1 ENST00000555159::1 ENST00000555805::1
PRMT1	19	TAATTTCTACTCTTGTAGATACTCCTACGCACACTTTGGCTAATTTCTACTCTTGTAGATGATGTCATGTCCTCAGCGTTTAATTTCTACTCTTGTAGATATAACCGGCACCTCTTCAAG	ENSG00000126457::PRMT1	_ENST00000529284_ENST00000610806_ENST00000527382_ENST00000532489_ENST00000528623_ENST00000391851_ENST00000534465_ENST00000454376_ENST00000534280_ENST00000534676_ENST00000525616_ENST00000524771_ENST00000529836_ENST00000527412_ENST00000526224	ENST00000534280::4 ENST00000454376::3 ENST00000534465::2 ENST00000526224::2 ENST00000532489::3 ENST00000527382::2 ENST00000529836::4 ENST00000524771::3 ENST00000610806::2 ENST00000525616::2 ENST00000527412::2 ENST00000534676::2 ENST00000391851::2 ENST00000528623::4 ENST00000529284::2
PRMT5	14	TAATTTCTACTCTTGTAGATGGGGACGCAATTCAGGTCCCTAATTTCTACTCTTGTAGATAAGAGGGAGTTCATTCAGGATAATTTCTACTCTTGTAGATCTCTGCATGCCTGTCTTCCA	ENSG00000100462::PRMT5	_ENST00000324366_ENST00000397441_ENST00000216350_ENST00000397440_ENST00000554716_ENST00000553915_ENST00000556426_ENST00000553641_ENST00000554867_ENST00000553550_ENST00000553897_ENST00000553787_ENST00000556616_ENST00000557415_ENST00000627278_ENST00000421938_ENST00000557015	ENST00000556616::1 ENST00000397440::1 ENST00000553641::1 ENST00000554716::1 ENST00000216350::1 ENST00000397441::1 ENST00000421938::1 ENST00000557415::1 ENST00000553787::1 ENST00000553897::1 ENST00000627278::1 ENST00000556426::1 ENST00000553550::1 ENST00000554867::1 ENST00000324366::1 ENST00000557015::1 ENST00000553915::1
PROP1	CHR_HSCHR5_3_CTG5	TAATTTCTACTCTTGTAGATGGAGGAACCAGTACCCCGACTAATTTCTACTCTTGTAGATACCTCAGTTCCAGGACTTGGTAATTTCTACTCTTGTAGATTCACACCAGTCTGAGGACTG	ENSG00000274382::PROP1	_ENST00000614006	ENST00000614006::2
PRPF19	11	TAATTTCTACTCTTGTAGATTCTGACATCCAGACAGGGCGTAATTTCTACTCTTGTAGATTGAGCGGCGGCTCATCGAGATAATTTCTACTCTTGTAGATATGTCGATGAGCTGCTCCTC	ENSG00000110107::PRPF19	_ENST00000227524_ENST00000535326_ENST00000539960	ENST00000227524::12 ENST00000535326::1 ENST00000539960::2
PRPF38B	1	TAATTTCTACTCTTGTAGATAAGTAAGGCGACGACAGGATTAATTTCTACTCTTGTAGATCTGCTTCCTTTCTCCCATGGTAATTTCTACTCTTGTAGATAGGTCACGCACGTTGAACCA	ENSG00000134186::PRPF38B	_ENST00000370025_ENST00000370022_ENST00000467302_ENST00000370021	ENST00000370021::1 ENST00000467302::1 ENST00000370025::1 ENST00000370022::1
PRPF4	9	TAATTTCTACTCTTGTAGATTCTTCTTTCAGCAGGACCCTTAATTTCTACTCTTGTAGATGAGAGGGTCCTGCTGAAAGATAATTTCTACTCTTGTAGATTTCACGACCGGAGCAACTAA	ENSG00000136875::PRPF4	_ENST00000374199_ENST00000374198_ENST00000488937	ENST00000374199::3 ENST00000374198::3 ENST00000488937::1
PRPF8	CHR_HSCHR17_1_CTG2	TAATTTCTACTCTTGTAGATCTTATCGAGGGCCGGGTAACTAATTTCTACTCTTGTAGATTGCATAGCGCTTGGCCTGCATAATTTCTACTCTTGTAGATTCATGGCGGAACTTCCTGTT	ENSG00000274442::PRPF8	_ENST00000614672_ENST00000634039_ENST00000631647_ENST00000632683	ENST00000632683::2 ENST00000631647::1 ENST00000634039::1 ENST00000614672::2
PRSS37	7	TAATTTCTACTCTTGTAGATGGTGTCCTCGCTGGTATGTATAATTTCTACTCTTGTAGATGTGTACCTCAAGTCTCACTTTAATTTCTACTCTTGTAGATATGAGGACGCCCACACAGGG	ENSG00000165076::PRSS37	_ENST00000350549_ENST00000419085_ENST00000438520_ENST00000452758	ENST00000350549::1 ENST00000438520::2 ENST00000452758::1 ENST00000419085::2
PRSS58	CHR_HSCHR7_2_CTG6	TAATTTCTACTCTTGTAGATAGAGCCGATGTTGGCATCTATAATTTCTACTCTTGTAGATGCATAGATGCCAACATCGGCTAATTTCTACTCTTGTAGATATCCAGATTACACAGTCAGC	ENSG00000276785::PRSS58	_ENST00000622880_ENST00000621886	ENST00000621886::6 ENST00000622880::5
PSMA1	11	TAATTTCTACTCTTGTAGATGAGCCCCCAGGTAAAATAATTAATTTCTACTCTTGTAGATCCTGGGGGCTCCAAACAGTGTAATTTCTACTCTTGTAGATGTTGCATTGAAAGTAAGTAC	ENSG00000129084::PSMA1_ENSG00000256206::PSMA1	_ENST00000555531_ENST00000528307_ENST00000396394_ENST00000530457_ENST00000531156_ENST00000418988_ENST00000533331_ENST00000533068_ENST00000526443_ENST00000532256	ENST00000555531::2 ENST00000528307::2 ENST00000526443::2 ENST00000530457::2 ENST00000533331::2 ENST00000418988::3 ENST00000531156::2 ENST00000532256::2 ENST00000396394::2 ENST00000533068::3
PSMA2	7	TAATTTCTACTCTTGTAGATGCTGACTACATTCAGGTATGTAATTTCTACTCTTGTAGATATTACCTTTAATTCCCACGGTAATTTCTACTCTTGTAGATATTCCCACGGACGGGGCTCC	ENSG00000256646::PSMA2_ENSG00000106588::PSMA2	_ENST00000442788_ENST00000433579_ENST00000223321_ENST00000436986_ENST00000445517_ENST00000411875	ENST00000442788::1 ENST00000433579::1 ENST00000436986::1 ENST00000411875::1 ENST00000445517::1 ENST00000223321::1
PSMA3	14	TAATTTCTACTCTTGTAGATGGTTTAGCACGATGAGCTCATAATTTCTACTCTTGTAGATGCACGATGAGCTCAATCGGCTAATTTCTACTCTTGTAGATTCCTTAAGTATGACCTGTCA	ENSG00000100567::PSMA3_ENSG00000139971::C14orf37	_ENST00000216455_ENST00000554812_ENST00000553665_ENST00000557087_ENST00000555931_ENST00000554456_ENST00000412908_ENST00000555743_ENST00000557508	ENST00000553665::1 ENST00000412908::1 ENST00000557087::1 ENST00000557508::1 ENST00000554812::1 ENST00000555743::1 ENST00000555931::1 ENST00000216455::1 ENST00000554456::1
PSMA6	14	TAATTTCTACTCTTGTAGATCCTCTGACAGCTACTGATGTTAATTTCTACTCTTGTAGATTTAGGACAAATTATTGGATTTAATTTCTACTCTTGTAGATTTTATTAGGACAAATTATTG	ENSG00000100902::PSMA6_ENSG00000258790::RP11-561B11.2	_ENST00000557565_ENST00000554620_ENST00000540871_ENST00000627895_ENST00000261479_ENST00000554843_ENST00000556167_ENST00000554961_ENST00000555764_ENST00000553809_ENST00000553688_ENST00000556506	ENST00000553688::3 ENST00000555764::2 ENST00000540871::2 ENST00000556167::2 ENST00000261479::2 ENST00000554961::2 ENST00000556506::2 ENST00000553809::2 ENST00000557565::10 ENST00000554843::2 ENST00000554620::2 ENST00000627895::2
PSMB2	1	TAATTTCTACTCTTGTAGATGGCGTGTGAAGTTAGCTGCTTAATTTCTACTCTTGTAGATCAGCCCACGGCTATGGTGCCTAATTTCTACTCTTGTAGATGGGAAGGAAATGTTATCCAG	ENSG00000126067::PSMB2	_ENST00000373237_ENST00000621781_ENST00000630477	ENST00000373237::3 ENST00000621781::2 ENST00000630477::2
PSMB3	CHR_HSCHR17_7_CTG4	TAATTTCTACTCTTGTAGATTCCTACCTCAGTGCCCAGCGTAATTTCTACTCTTGTAGATAAACAGGTGATCCGGATCCTTAATTTCTACTCTTGTAGATCTCTCTAGACCTCATCGGCT	ENSG00000275903::PSMB3	_ENST00000619951_ENST00000632832_ENST00000631787_ENST00000631987	ENST00000631987::3 ENST00000619951::3 ENST00000632832::3 ENST00000631787::3
PSMB7	9	TAATTTCTACTCTTGTAGATATAACTGCCGCAGGTGCCGCTAATTTCTACTCTTGTAGATCAAAATCGGCTTCCAAGACGTAATTTCTACTCTTGTAGATCGGACCTTTGGAAGCTTGTA	ENSG00000136930::PSMB7	_ENST00000259457_ENST00000441097	ENST00000441097::1 ENST00000259457::1
PSMC2	7	TAATTTCTACTCTTGTAGATGAGCTGCTAAAATGCCGGATTAATTTCTACTCTTGTAGATAACAAGGCAATATCCCCCTCTAATTTCTACTCTTGTAGATAGCTCTGGATGAGGGGGATA	ENSG00000161057::PSMC2	_ENST00000457587_ENST00000425206_ENST00000435765_ENST00000292644	ENST00000435765::2 ENST00000425206::2 ENST00000457587::2 ENST00000292644::1
PSMC3	11	TAATTTCTACTCTTGTAGATTCTTGTCCTTCATGGCTTGGTAATTTCTACTCTTGTAGATGACAAGCAGATCCAGGAGGTTAATTTCTACTCTTGTAGATGAGGTTGGATCCCCAAGTTC	ENSG00000165916::PSMC3	_ENST00000602866_ENST00000530887_ENST00000619920_ENST00000298852_ENST00000524447_ENST00000530651_ENST00000531051_ENST00000526993_ENST00000527906_ENST00000531653_ENST00000528362	ENST00000531051::3 ENST00000530651::3 ENST00000530887::3 ENST00000527906::3 ENST00000619920::3 ENST00000526993::3 ENST00000524447::3 ENST00000602866::3 ENST00000298852::3 ENST00000531653::3 ENST00000528362::3
PSMD12	17	TAATTTCTACTCTTGTAGATCTCAACATAAGTACAGCACTTAATTTCTACTCTTGTAGATCCTTGCCTTCGGTAACCATTTAATTTCTACTCTTGTAGATAATGATTTGTTACACAACCT	ENSG00000197170::PSMD12	_ENST00000356126_ENST00000584008_ENST00000357146_ENST00000581618_ENST00000584289_ENST00000579365	ENST00000584008::6 ENST00000356126::4 ENST00000581618::4 ENST00000357146::3 ENST00000579365::5 ENST00000584289::4
PSMD13	11	TAATTTCTACTCTTGTAGATTGCAGGATCCGTGCTTTGCCTAATTTCTACTCTTGTAGATTGGAAAAGACTCGTGAGAAGTAATTTCTACTCTTGTAGATCAGATCCTAATGTGGCTCTT	ENSG00000185627::PSMD13	_ENST00000532097_ENST00000621534_ENST00000529372_ENST00000534590_ENST00000352303_ENST00000525665_ENST00000382671	ENST00000529372::2 ENST00000525665::2 ENST00000534590::2 ENST00000352303::2 ENST00000621534::2 ENST00000532097::2 ENST00000382671::2
PSMD14	2	TAATTTCTACTCTTGTAGATTAGAAATATGGACAGACTTCTAATTTCTACTCTTGTAGATCAGGTTGTTATTGATGCCTTTAATTTCTACTCTTGTAGATTCTTGGTTCATGTCCTAAGA	ENSG00000115233::PSMD14	_ENST00000409682_ENST00000478123_ENST00000437630	ENST00000437630::3 ENST00000409682::3 ENST00000478123::3
PSMD1	2	TAATTTCTACTCTTGTAGATTCATAGCTGGAATTATTTCTTAATTTCTACTCTTGTAGATTCTTCTGGATGAAGATGAACTAATTTCTACTCTTGTAGATGTGTAGTGATCAATGCATTT	ENSG00000173692::PSMD1	_ENST00000619128_ENST00000308696_ENST00000373635_ENST00000431051_ENST00000440838_ENST00000409643	ENST00000431051::2 ENST00000308696::2 ENST00000409643::2 ENST00000373635::2 ENST00000619128::2 ENST00000440838::2
PSMD4	1	TAATTTCTACTCTTGTAGATTGGGAAGCCCAGTGGAGGACTAATTTCTACTCTTGTAGATCTACATCCCAGTGACTGTGATAATTTCTACTCTTGTAGATACCAGCTGGGAAGAAGGGGA	ENSG00000159352::PSMD4	_ENST00000368884_ENST00000462970_ENST00000368881_ENST00000437736_ENST00000476855_ENST00000469786_ENST00000445776	ENST00000462970::4 ENST00000368884::4 ENST00000469786::3 ENST00000437736::4 ENST00000445776::1 ENST00000368881::4 ENST00000476855::4
PUF60	CHR_HSCHR8_3_CTG7	TAATTTCTACTCTTGTAGATCATTTGTCTCCCGCTGCCACTAATTTCTACTCTTGTAGATTCTCCCGCTGCCACCACTGCTAATTTCTACTCTTGTAGATGCCCCATCAAGAGCATCGAC	ENSG00000274081::PUF60	_ENST00000632872_ENST00000633206_ENST00000631439_ENST00000632444_ENST00000632477_ENST00000632085_ENST00000632840_ENST00000633177_ENST00000633617_ENST00000631813_ENST00000632399_ENST00000632152_ENST00000631628_ENST00000632414_ENST00000633663_ENST00000620341_ENST00000612237	ENST00000631439::1 ENST00000632840::1 ENST00000632399::2 ENST00000620341::2 ENST00000612237::2 ENST00000633206::1 ENST00000633177::2 ENST00000633663::1 ENST00000632085::1 ENST00000632444::1 ENST00000633617::2 ENST00000631813::2 ENST00000632152::2 ENST00000632872::1 ENST00000631628::1 ENST00000632414::1 ENST00000632477::1
QARS	3	TAATTTCTACTCTTGTAGATTCAATGGTGGAACCCAGGGTTAATTTCTACTCTTGTAGATAGCGCCTGGCTTGGGGCCAGTAATTTCTACTCTTGTAGATCACCCATTGTCTTCATTGAG	ENSG00000172053::QARS	_ENST00000482438_ENST00000306125_ENST00000482261_ENST00000452739_ENST00000464962_ENST00000479495_ENST00000470619_ENST00000414533_ENST00000417025_ENST00000430182_ENST00000418549	ENST00000430182::2 ENST00000452739::2 ENST00000417025::2 ENST00000482261::2 ENST00000482438::2 ENST00000479495::2 ENST00000306125::2 ENST00000418549::2 ENST00000464962::1 ENST00000470619::3 ENST00000414533::2
RACGAP1	12	TAATTTCTACTCTTGTAGATCTTCACTGAGAATCTCCACCTAATTTCTACTCTTGTAGATATCTCTACATCCACCTGATTTAATTTCTACTCTTGTAGATATCAAAAGATCCTTGTATTT	ENSG00000161800::RACGAP1	_ENST00000427314_ENST00000312377_ENST00000454520_ENST00000551016_ENST00000547905_ENST00000548598_ENST00000552310_ENST00000550149_ENST00000546786_ENST00000548824_ENST00000548644_ENST00000546723_ENST00000552921_ENST00000548247_ENST00000551260_ENST00000546764_ENST00000551876_ENST00000549777_ENST00000550651_ENST00000552004	ENST00000546723::2 ENST00000551016::1 ENST00000548644::3 ENST00000552004::3 ENST00000454520::2 ENST00000547905::4 ENST00000427314::4 ENST00000549777::3 ENST00000546764::3 ENST00000550651::3 ENST00000548824::2 ENST00000551260::2 ENST00000551876::2 ENST00000552921::2 ENST00000548598::2 ENST00000546786::2 ENST00000548247::3 ENST00000312377::2 ENST00000552310::2 ENST00000550149::2
RAD21	8	TAATTTCTACTCTTGTAGATCTGAGAACAAAATGTGCGTATAATTTCTACTCTTGTAGATGGCCAGGTATTGTTAAACTTTAATTTCTACTCTTGTAGATACAATACCTGGCCGAAAAGC	ENSG00000164754::RAD21	_ENST00000297338_ENST00000517485_ENST00000520992_ENST00000523547_ENST00000519837_ENST00000522699_ENST00000519469	ENST00000297338::2 ENST00000520992::2 ENST00000523547::2 ENST00000522699::2 ENST00000519469::1 ENST00000517485::2 ENST00000519837::2
RAE1	20	TAATTTCTACTCTTGTAGATGAACCAGTGGGACCAGCATGTAATTTCTACTCTTGTAGATGGTTCAAAATGAGCCTGTTTTAATTTCTACTCTTGTAGATGCAGTGCAACTACAGACAAT	ENSG00000101146::RAE1	_ENST00000395841_ENST00000411894_ENST00000527947_ENST00000371242_ENST00000492498_ENST00000395840_ENST00000429339_ENST00000452119	ENST00000395840::2 ENST00000452119::2 ENST00000411894::3 ENST00000527947::2 ENST00000371242::2 ENST00000395841::2 ENST00000492498::2 ENST00000429339::2
RBM46	4	TAATTTCTACTCTTGTAGATTTCATTCATGGTTGCAGTTCTAATTTCTACTCTTGTAGATCTGCATCCATTTGTTCCATCTAATTTCTACTCTTGTAGATGGAACTGCAACCATGAATGA	ENSG00000151962::RBM46	_ENST00000514866_ENST00000510397_ENST00000281722_ENST00000512640	ENST00000512640::2 ENST00000281722::2 ENST00000510397::2 ENST00000514866::2
RBM8A	1	TAATTTCTACTCTTGTAGATGCTCCGGTGAGTGTGGGGAATAATTTCTACTCTTGTAGATCCCACACTCACCGGAGCCAATAATTTCTACTCTTGTAGATTGTAACTCAGGACTGGCTCC	ENSG00000265241::RBM8A_ENSG00000234222::RP11-315I20.1	_ENST00000498663_ENST00000634161_ENST00000484825_ENST00000583313_ENST00000632555_ENST00000369307	ENST00000369307::2 ENST00000632555::2 ENST00000583313::2 ENST00000484825::2 ENST00000498663::2 ENST00000634161::3
RBMX	X	TAATTTCTACTCTTGTAGATCTCATTATGGTCGTGGAGTGTAATTTCTACTCTTGTAGATTATTACCTGTCTTTAGTAGATAATTTCTACTCTTGTAGATTCTACTGTGAATCAATCAGC	ENSG00000147274::RBMX	_ENST00000431446_ENST00000561733_ENST00000568578_ENST00000496459_ENST00000419968	ENST00000561733::2 ENST00000568578::7 ENST00000496459::2 ENST00000431446::7 ENST00000419968::8
RBPJL	20	TAATTTCTACTCTTGTAGATACTCACCTGAGCCTGCAGGATAATTTCTACTCTTGTAGATTCCCCCAGCTGATGGGCACTTAATTTCTACTCTTGTAGATCTTCAGCACCAGCCTGGCGT	ENSG00000124232::RBPJL_ENSG00000124159::MATN4	_ENST00000360607_ENST00000372743_ENST00000372741_ENST00000343694_ENST00000353917_ENST00000537548	ENST00000537548::2 ENST00000360607::1 ENST00000372741::2 ENST00000353917::1 ENST00000343694::2 ENST00000372743::2
RBX1	22	TAATTTCTACTCTTGTAGATCAAAATGGCGGCAGCGATGGTAATTTCTACTCTTGTAGATACTTCAAAGCGCTTCTTGCCTAATTTCTACTCTTGTAGATGAATTCCCACTCTCTGTTGT	ENSG00000100387::RBX1	_ENST00000476110_ENST00000216225	ENST00000216225::1 ENST00000476110::1
RCC1	1	TAATTTCTACTCTTGTAGATGCTATGCGCTTGGGTGACATTAATTTCTACTCTTGTAGATAGGACAGGAAGATGTCACCCTAATTTCTACTCTTGTAGATGGGATGGCATCTGCTGGGGG	ENSG00000180198::RCC1	_ENST00000398958_ENST00000373833_ENST00000434290_ENST00000427469_ENST00000411533_ENST00000373832_ENST00000419074_ENST00000373831_ENST00000486790_ENST00000430407	ENST00000373831::2 ENST00000373832::2 ENST00000430407::2 ENST00000411533::2 ENST00000373833::5 ENST00000419074::3 ENST00000486790::2 ENST00000434290::5 ENST00000398958::4 ENST00000427469::4
REG3A	2	TAATTTCTACTCTTGTAGATCTGCCTCATGCTGCTGTCTCTAATTTCTACTCTTGTAGATTCACCAAAATCCTGGACAGATAATTTCTACTCTTGTAGATGGACAGCGGATCCGTGCAGA	ENSG00000172016::REG3A_ENSG00000224879::AC011754.1	_ENST00000409839_ENST00000464746_ENST00000393878_ENST00000305165_ENST00000490901	ENST00000409839::2 ENST00000490901::1 ENST00000393878::1 ENST00000464746::2 ENST00000305165::2
RESP18	2	TAATTTCTACTCTTGTAGATCCACCCCAGTCTTCCAGCATTAATTTCTACTCTTGTAGATCAGGTTGTGCTCCAGCAGATTAATTTCTACTCTTGTAGATGCCCCTCCAAGGATTTGCCA	ENSG00000182698::RESP18	_ENST00000470719_ENST00000333527_ENST00000392083	ENST00000392083::2 ENST00000333527::3 ENST00000470719::1
RFK	9	TAATTTCTACTCTTGTAGATATTCTTTAGGTAAGTTCTTATAATTTCTACTCTTGTAGATAAAATGTGTGAAGTTTGAGATAATTTCTACTCTTGTAGATATTAACTTCATACCGCTGGA	ENSG00000135002::RFK	_ENST00000479197_ENST00000376736_ENST00000490113_ENST00000476087_ENST00000483155_ENST00000472900	ENST00000472900::2 ENST00000479197::2 ENST00000483155::3 ENST00000376736::3 ENST00000490113::3 ENST00000476087::3
RFPL4B	6	TAATTTCTACTCTTGTAGATGCCATGGTTCTTAAGGGTTATAATTTCTACTCTTGTAGATTCCTGTTCCATTTCTCTCTCTAATTTCTACTCTTGTAGATATTGCATCCAGAGGTATATA	ENSG00000251258::RFPL4B_ENSG00000281613::RP11-506B6.7	_ENST00000590673_ENST00000587816_ENST00000585611_ENST00000441065	ENST00000590673::4 ENST00000587816::5 ENST00000441065::3 ENST00000585611::5
RHEB	7	TAATTTCTACTCTTGTAGATTAAAAGCTACATACCTTTCCTAATTTCTACTCTTGTAGATTAGAATCTGTTACCTGATTTTAATTTCTACTCTTGTAGATCTCACCTAAATTAAATGTGC	ENSG00000106615::RHEB	_ENST00000262187_ENST00000478470_ENST00000472642_ENST00000496004_ENST00000470072	ENST00000262187::6 ENST00000470072::1 ENST00000472642::6 ENST00000496004::6 ENST00000478470::7
RHOXF2	X	TAATTTCTACTCTTGTAGATTCGTCGTCGACTGCAGGGCTTAATTTCTACTCTTGTAGATACCTCTTCAGTAAGCGACAGTAATTTCTACTCTTGTAGATCAACGCGAGCAGTTCCCCAG	ENSG00000131721::RHOXF2_ENSG00000233382::NKAPP1	_ENST00000371388	ENST00000371388::1
RNASE11	14	TAATTTCTACTCTTGTAGATGCAAGCAACCTTCTTGGGAGTAATTTCTACTCTTGTAGATCCAGAACAGAAGCACCAAGATAATTTCTACTCTTGTAGATTGCTTTCAGAGTGAGACAAA	ENSG00000258436::RNASE12_ENSG00000259060::RNASE11_ENSG00000258573::RP11-14J7.6_ENSG00000173464::RNASE11	_ENST00000335950_ENST00000556526_ENST00000554993_ENST00000553604	ENST00000553604::2 ENST00000556526::1 ENST00000554993::1 ENST00000335950::1
RNASE13	14	TAATTTCTACTCTTGTAGATCTCCAGCTTGTTCTGGGGCCTAATTTCTACTCTTGTAGATCATCTTGCCTCGCATATAGGTAATTTCTACTCTTGTAGATGGTAGTTAACCCTGGGATAG	ENSG00000179636::TPPP2_ENSG00000165795::NDRG2_ENSG00000206150::RNASE13	_ENST00000382951	ENST00000382951::2
RNASE9	14	TAATTTCTACTCTTGTAGATCTCAGTGAGGATGGTGTCTTTAATTTCTACTCTTGTAGATTCATATCGCCCTAGCAGAGCTAATTTCTACTCTTGTAGATCTCCTGTTACATTTCCTAAT	ENSG00000188655::RNASE9	_ENST00000554964_ENST00000338904_ENST00000556208_ENST00000557068_ENST00000555230_ENST00000404716_ENST00000429244_ENST00000553541_ENST00000557209_ENST00000553706_ENST00000611135	ENST00000338904::2 ENST00000611135::2 ENST00000557209::4 ENST00000555230::3 ENST00000553706::5 ENST00000553541::4 ENST00000429244::3 ENST00000556208::4 ENST00000404716::5 ENST00000554964::3 ENST00000557068::4
RND2	17	TAATTTCTACTCTTGTAGATAGAACTACACTGCGAGCTTTTAATTTCTACTCTTGTAGATAGATCGACAAGCGCCGCATTTAATTTCTACTCTTGTAGATTGGTCGGCTAATGTCGAAGC	ENSG00000108830::RND2	_ENST00000587250_ENST00000587117	ENST00000587117::2 ENST00000587250::2
RNF17	13	TAATTTCTACTCTTGTAGATAGCGGCACCCCAGGGCTGACTAATTTCTACTCTTGTAGATTGAACTATGCTTGTTAATGATAATTTCTACTCTTGTAGATATCAATAGGTCACCATTGTG	ENSG00000132972::RNF17	_ENST00000255324_ENST00000255326_ENST00000255325	ENST00000255326::1 ENST00000255324::1 ENST00000255325::1
RP1	8	TAATTTCTACTCTTGTAGATCATCATTCATCCTACGTCTTTAATTTCTACTCTTGTAGATATGCTCTGCTGGATAACTTGTAATTTCTACTCTTGTAGATTCCAGGTCTACAGGCTGCAC	ENSG00000104237::RP1	_ENST00000220676	ENST00000220676::2
RP1L1	8	TAATTTCTACTCTTGTAGATACTCCCTGGGGTGTTAAGAGTAATTTCTACTCTTGTAGATGTTTCCCTTAGCAGCTCTTCTAATTTCTACTCTTGTAGATCCCACTGCAAAGATGATGCT	ENSG00000171060::C8orf74_ENSG00000183638::RP1L1	_ENST00000517414_ENST00000304519_ENST00000524025_ENST00000523723_ENST00000523289_ENST00000521818	ENST00000524025::1 ENST00000523289::1 ENST00000304519::1 ENST00000523723::1 ENST00000521818::1 ENST00000517414::1
RPE65	1	TAATTTCTACTCTTGTAGATTTGTAACCACCAGCAGGATGTAATTTCTACTCTTGTAGATAAACAGTTTCTTGTAACCACTAATTTCTACTCTTGTAGATAAACTGTGGAGGAACTGTCC	ENSG00000116745::RPE65	_ENST00000262340	ENST00000262340::2
RPL11	1	TAATTTCTACTCTTGTAGATCGGATGCGAAGTTCCCGCATTAATTTCTACTCTTGTAGATTCCGGATGCCAAAGGATCTGTAATTTCTACTCTTGTAGATGCATCCGGAGAAATGAAAAG	ENSG00000142676::RPL11	_ENST00000374550_ENST00000482370_ENST00000467075_ENST00000443624_ENST00000458455	ENST00000443624::1 ENST00000374550::2 ENST00000482370::1 ENST00000458455::1 ENST00000467075::2
RPL18A	19	TAATTTCTACTCTTGTAGATAGCTACGAGAGTACAAGGTATAATTTCTACTCTTGTAGATCTTTCAGCTACGAGAGTACATAATTTCTACTCTTGTAGATCACAGACCGAGACATGGGTG	ENSG00000105640::RPL18A	_ENST00000222247_ENST00000599870_ENST00000599898_ENST00000600147_ENST00000602216_ENST00000597648	ENST00000597648::2 ENST00000222247::2 ENST00000600147::2 ENST00000599870::1 ENST00000599898::2 ENST00000602216::2
RPL23	17	TAATTTCTACTCTTGTAGATAACTGCTGGACTTGGAATCCTAATTTCTACTCTTGTAGATGCACCAGAGGACCCACCACGTAATTTCTACTCTTGTAGATTACGGTATGACTTTCGTTGT	ENSG00000125691::RPL23	_ENST00000394332_ENST00000394333_ENST00000479035	ENST00000479035::5 ENST00000394332::6 ENST00000394333::4
RPL27A	11	TAATTTCTACTCTTGTAGATATGAGAAGTCTCATGGAGTCTAATTTCTACTCTTGTAGATCCTCACTGCTGCTGGAGCGCTAATTTCTACTCTTGTAGATCCTGCCTCAGTGTGCGCCAG	ENSG00000166444::ST5_ENSG00000166441::RPL27A	_ENST00000526757_ENST00000534127_ENST00000313726_ENST00000530991_ENST00000357665_ENST00000533081_ENST00000526099_ENST00000534278_ENST00000530438_ENST00000532871_ENST00000530559_ENST00000526701_ENST00000533020_ENST00000530338_ENST00000526837	ENST00000526701::4 ENST00000532871::1 ENST00000534278::2 ENST00000526099::10 ENST00000533020::9 ENST00000530438::12 ENST00000313726::13 ENST00000526837::4 ENST00000526757::12 ENST00000530559::5 ENST00000530338::5 ENST00000534127::16 ENST00000533081::1 ENST00000530991::10 ENST00000357665::14
RPL30	8	TAATTTCTACTCTTGTAGATGCAGTTCCCCTGCTGGAGAGTAATTTCTACTCTTGTAGATTGCTCAGCTCTAGAAGACTCTAATTTCTACTCTTGTAGATAAAAGCATACCTGGATCAAT	ENSG00000156482::RPL30_ENSG00000132561::MATN2	_ENST00000523561_ENST00000521689_ENST00000524308_ENST00000522025_ENST00000520016_ENST00000518154_ENST00000519582_ENST00000521952_ENST00000522135_ENST00000254898	ENST00000519582::3 ENST00000522135::1 ENST00000254898::16 ENST00000523561::1 ENST00000518154::13 ENST00000521689::16 ENST00000521952::6 ENST00000522025::15 ENST00000524308::15 ENST00000520016::15
RPL35A	3	TAATTTCTACTCTTGTAGATTGTCTTAGGCTGTGGTCCAATAATTTCTACTCTTGTAGATCTTTATATACATAAGCGCATTAATTTCTACTCTTGTAGATAAATCAGCAACACAGTCACT	ENSG00000114473::IQCG_ENSG00000182899::RPL35A	_ENST00000464167_ENST00000329092_ENST00000485439_ENST00000496582_ENST00000448864_ENST00000429437_ENST00000442341_ENST00000439255	ENST00000464167::3 ENST00000329092::3 ENST00000429437::3 ENST00000448864::3 ENST00000442341::3 ENST00000496582::3 ENST00000485439::3 ENST00000439255::2
RPL36	19	TAATTTCTACTCTTGTAGATTGGGCCAGGCGGGCTGGACTTAATTTCTACTCTTGTAGATTGGCCCTTGTTGAGGCCCACTAATTTCTACTCTTGTAGATCCTGCAGGCGGCACTCGCGA	ENSG00000167733::HSD11B1L_ENSG00000130255::RPL36	_ENST00000581773_ENST00000577257_ENST00000582346_ENST00000577917_ENST00000581893_ENST00000301382_ENST00000411793_ENST00000342970_ENST00000584904_ENST00000423665_ENST00000579562_ENST00000583928_ENST00000578167_ENST00000581521_ENST00000339423_ENST00000578832_ENST00000616276_ENST00000577920_ENST00000578046	ENST00000584904::4 ENST00000301382::3 ENST00000582346::4 ENST00000577920::4 ENST00000423665::5 ENST00000581893::3 ENST00000579562::4 ENST00000342970::4 ENST00000578167::3 ENST00000583928::2 ENST00000581521::7 ENST00000577257::5 ENST00000578046::2 ENST00000411793::3 ENST00000616276::5 ENST00000578832::4 ENST00000581773::6 ENST00000339423::5 ENST00000577917::3
RPL37A	2	TAATTTCTACTCTTGTAGATTTGGTACGTTTGGCCTGTTTTAATTTCTACTCTTGTAGATGCCTGTTTAGAGTGAAGGGATAATTTCTACTCTTGTAGATCAGTACCACTTCCGCTGTCA	ENSG00000197756::RPL37A	_ENST00000478153_ENST00000359681_ENST00000427280_ENST00000598925_ENST00000491306_ENST00000487233_ENST00000490649_ENST00000600880_ENST00000446558_ENST00000420712_ENST00000456586_ENST00000441179	ENST00000359681::1 ENST00000446558::2 ENST00000600880::2 ENST00000456586::2 ENST00000487233::2 ENST00000420712::2 ENST00000478153::1 ENST00000490649::2 ENST00000598925::1 ENST00000491306::2 ENST00000441179::2 ENST00000427280::1
RPL3	22	TAATTTCTACTCTTGTAGATATTGTCACCGGCGTCGGCACTAATTTCTACTCTTGTAGATTATAAGAATTGGTAAGGGAGTAATTTCTACTCTTGTAGATCTGAGCACATCAGTGATGAA	ENSG00000100316::RPL3	_ENST00000427905_ENST00000460589_ENST00000459859_ENST00000402527_ENST00000498462	ENST00000460589::1 ENST00000402527::1 ENST00000498462::1 ENST00000459859::1 ENST00000427905::1
RPL8	8	TAATTTCTACTCTTGTAGATGCTGAGCGGCACGGCTACATTAATTTCTACTCTTGTAGATCGGTGCTTCACGTGCGCGCGTAATTTCTACTCTTGTAGATAGAAGCGGACGGAGCTGTTC	ENSG00000161016::RPL8	_ENST00000531975_ENST00000528296_ENST00000394920_ENST00000527914_ENST00000262584_ENST00000528957_ENST00000529920_ENST00000533397_ENST00000532702_ENST00000525232_ENST00000531767	ENST00000525232::2 ENST00000528957::1 ENST00000262584::2 ENST00000533397::1 ENST00000394920::2 ENST00000532702::2 ENST00000531975::1 ENST00000527914::2 ENST00000529920::1 ENST00000531767::2 ENST00000528296::1
RPS12	6	TAATTTCTACTCTTGTAGATAGCATTGCTGCTGGAGGTGTTAATTTCTACTCTTGTAGATCAAGAGGTTCTGAAGACTGCTAATTTCTACTCTTGTAGATAATTTCAGGCGCCAAGCCCA	ENSG00000112306::RPS12	_ENST00000230050_ENST00000484616	ENST00000230050::3 ENST00000484616::3
RPS13	11	TAATTTCTACTCTTGTAGATTTTATTAGCTTACCTTTCTGTAATTTCTACTCTTGTAGATGAACAGCAACTGCTTTCTTATAATTTCTACTCTTGTAGATCCCTATCGACGCAGCGTCCC	ENSG00000110700::RPS13	_ENST00000531008_ENST00000531908_ENST00000525634_ENST00000228140_ENST00000526895_ENST00000525828	ENST00000228140::4 ENST00000526895::4 ENST00000525634::4 ENST00000531908::1 ENST00000531008::1 ENST00000525828::3
RPS15A	16	TAATTTCTACTCTTGTAGATGGTAAGTTGGCCTTTCCTTATAATTTCTACTCTTGTAGATTACCCTCCAAATTATGCGTCTAATTTCTACTCTTGTAGATAACCAAGGCACCAGACGCAT	ENSG00000134419::RPS15A	_ENST00000576436_ENST00000575669_ENST00000569083_ENST00000322989_ENST00000576008_ENST00000572008_ENST00000563390_ENST00000562935_ENST00000574723_ENST00000569365_ENST00000565420_ENST00000563579	ENST00000569083::3 ENST00000569365::4 ENST00000576008::5 ENST00000575669::1 ENST00000565420::4 ENST00000563390::4 ENST00000322989::4 ENST00000572008::4 ENST00000562935::4 ENST00000576436::4 ENST00000574723::3 ENST00000563579::1
RPS19	19	TAATTTCTACTCTTGTAGATAGCTTCCCGGACCTAAGACCTAATTTCTACTCTTGTAGATGTCTTAGGTCCGGGAAGCTGTAATTTCTACTCTTGTAGATTCTGACGTCCCCCATAGATC	ENSG00000105372::RPS19	_ENST00000598742_ENST00000593863_ENST00000598466_ENST00000601492_ENST00000600467_ENST00000221975_ENST00000598261_ENST00000598399	ENST00000598399::2 ENST00000221975::3 ENST00000600467::3 ENST00000598261::2 ENST00000601492::3 ENST00000593863::3 ENST00000598466::3 ENST00000598742::3
RPS21	20	TAATTTCTACTCTTGTAGATTAGGTTGACAAGGTCACAGGTAATTTCTACTCTTGTAGATTTAAGGGTGAGTCAGATGATTAATTTCTACTCTTGTAGATAGACGATGCCATCGGCCTTG	ENSG00000171858::RPS21	_ENST00000343986_ENST00000370562_ENST00000492356_ENST00000450116_ENST00000370592	ENST00000343986::4 ENST00000450116::3 ENST00000492356::4 ENST00000370562::2 ENST00000370592::3
RPS23	5	TAATTTCTACTCTTGTAGATGGGCTGTGCCCAAATGAGCTTAATTTCTACTCTTGTAGATTTGAGGTGAGTATTTCAACTTAATTTCTACTCTTGTAGATAACCATGCCACTGTATCCAT	ENSG00000186468::RPS23	_ENST00000296674_ENST00000511844_ENST00000512493_ENST00000510210_ENST00000507980_ENST00000510019_ENST00000504293_ENST00000503605	ENST00000510210::2 ENST00000296674::2 ENST00000503605::2 ENST00000512493::2 ENST00000504293::1 ENST00000511844::2 ENST00000510019::2 ENST00000507980::2
RPS2	16	TAATTTCTACTCTTGTAGATGTGGATGCCCGTCACCAAGTTAATTTCTACTCTTGTAGATGCCTAGCCATGACCACCGTATAATTTCTACTCTTGTAGATCTTTGTCCAGCTTTGGCCTA	ENSG00000140988::RPS2	_ENST00000532746_ENST00000526908_ENST00000527826	ENST00000527826::1 ENST00000532746::1 ENST00000526908::1
RPS3	11	TAATTTCTACTCTTGTAGATGATTAGTTTGTCGCTGATGGTAATTTCTACTCTTGTAGATTTTGGATTAGTTTGTCGCTGTAATTTCTACTCTTGTAGATCCCCCCAGAACACAGAATGT	ENSG00000149273::RPS3	_ENST00000525933_ENST00000525690_ENST00000531188_ENST00000278572_ENST00000530164_ENST00000528439_ENST00000529173_ENST00000530721_ENST00000526608_ENST00000534440_ENST00000532872_ENST00000527446_ENST00000524851_ENST00000527273_ENST00000529285_ENST00000526248_ENST00000528847_ENST00000534555_ENST00000530170	ENST00000530164::2 ENST00000525933::1 ENST00000532872::2 ENST00000534440::2 ENST00000526608::2 ENST00000534555::2 ENST00000528439::2 ENST00000531188::2 ENST00000528847::2 ENST00000524851::2 ENST00000529173::2 ENST00000530170::1 ENST00000278572::2 ENST00000527446::2 ENST00000526248::2 ENST00000530721::2 ENST00000529285::2 ENST00000527273::2 ENST00000525690::1
RPS4X	X	TAATTTCTACTCTTGTAGATTTATTGGCAAGGTAAGTCTGTAATTTCTACTCTTGTAGATGCAGATTCCCAGCCTGCAGCTAATTTCTACTCTTGTAGATTTTATGTTTGGCAGATTCCC	ENSG00000102309::PIN4_ENSG00000198034::RPS4X	_ENST00000470671_ENST00000316084_ENST00000486733	ENST00000486733::4 ENST00000316084::6 ENST00000470671::1
RPS6	9	TAATTTCTACTCTTGTAGATTATGAGAAGCGTATGGCCACTAATTTCTACTCTTGTAGATCATCCACAATGCAACCACGATAATTTCTACTCTTGTAGATGCCAAGAGAATGAAGGTTAG	ENSG00000137154::RPS6	_ENST00000380381_ENST00000380394_ENST00000380384_ENST00000315377	ENST00000315377::2 ENST00000380381::2 ENST00000380394::2 ENST00000380384::1
RPS7	2	TAATTTCTACTCTTGTAGATGCCGTACTCTGACAGCTGTGTAATTTCTACTCTTGTAGATCCTTACAGAGGAGAATTCTGTAATTTCTACTCTTGTAGATTCATGGAAAGGTTCAGCCAC	ENSG00000171863::RPS7	_ENST00000481006_ENST00000472966_ENST00000304921_ENST00000403564_ENST00000407445_ENST00000462576_ENST00000491937_ENST00000406376	ENST00000472966::1 ENST00000406376::6 ENST00000481006::2 ENST00000462576::5 ENST00000407445::6 ENST00000403564::6 ENST00000304921::6 ENST00000491937::5
RPS8	1	TAATTTCTACTCTTGTAGATCGAGTACAACCTGCTCACAGTAATTTCTACTCTTGTAGATTCCTGTGAGCAGGTTGTACTTAATTTCTACTCTTGTAGATAGACTCCTGAGGAAGAAGAG	ENSG00000142937::RPS8	_ENST00000497035_ENST00000464658_ENST00000484599_ENST00000396651_ENST00000372209_ENST00000485390	ENST00000497035::4 ENST00000372209::4 ENST00000484599::1 ENST00000485390::3 ENST00000396651::4 ENST00000464658::1
RPTN	1	TAATTTCTACTCTTGTAGATGAGACATCCTCCAGGTAAGATAATTTCTACTCTTGTAGATGCATATTTGTGGAATACGTCTAATTTCTACTCTTGTAGATAACTCTTCCTTGCATAGTAA	ENSG00000215853::RPTN_ENSG00000233792::HDHD1P2	_ENST00000316073	ENST00000316073::2
RRM1	11	TAATTTCTACTCTTGTAGATACAAAATTACATCTCGAATCTAATTTCTACTCTTGTAGATTCAAACATGACTCGTTCTTGTAATTTCTACTCTTGTAGATGATGGCCGCCAAGAACGAGT	ENSG00000167325::RRM1	_ENST00000532170_ENST00000530368_ENST00000526865_ENST00000300738_ENST00000533349_ENST00000526350	ENST00000532170::2 ENST00000526865::3 ENST00000533349::2 ENST00000530368::1 ENST00000300738::2 ENST00000526350::2
RUVBL2	19	TAATTTCTACTCTTGTAGATCCTTCATGTAGGTGCCCACTTAATTTCTACTCTTGTAGATACTGCCGGCGATGGCTGTGATAATTTCTACTCTTGTAGATCCCACCTTGGAGCCCTGAGA	ENSG00000183207::RUVBL2	_ENST00000595090_ENST00000594017_ENST00000596837_ENST00000601968_ENST00000595811_ENST00000596247_ENST00000221413_ENST00000594338_ENST00000593570	ENST00000221413::3 ENST00000596247::3 ENST00000593570::4 ENST00000601968::3 ENST00000594338::2 ENST00000595090::3 ENST00000594017::3 ENST00000595811::5 ENST00000596837::2
RXFP2	13	TAATTTCTACTCTTGTAGATAACATCTCTTCAGCCTCAGATAATTTCTACTCTTGTAGATTACTTCATTTCATCGTTCTGTAATTTCTACTCTTGTAGATACATTGATCAGAACGATGAA	ENSG00000133105::RXFP2	_ENST00000298386_ENST00000380314	ENST00000298386::1 ENST00000380314::1
RXFP3	CHR_HSCHR5_6_CTG1	TAATTTCTACTCTTGTAGATGTGACCTTCGACAGTCTCCGTAATTTCTACTCTTGTAGATAAGTCAAGAGCGTTCTCCACTAATTTCTACTCTTGTAGATCCGGACAAGTTGCTGGGCCG	ENSG00000277069::RXFP3	_ENST00000616205	ENST00000616205::1
SACM1L	3	TAATTTCTACTCTTGTAGATAGGTGTGATATGCCTAAGAATAATTTCTACTCTTGTAGATTTCTTAGGCATATCACACCTTAATTTCTACTCTTGTAGATAAGTCAAGAAAGATGTTCCT	ENSG00000211456::SACM1L	_ENST00000464524_ENST00000389061_ENST00000418611_ENST00000455997_ENST00000463237_ENST00000463347_ENST00000441228_ENST00000478586_ENST00000438671_ENST00000445499	ENST00000463347::2 ENST00000418611::3 ENST00000464524::3 ENST00000455997::2 ENST00000438671::3 ENST00000478586::2 ENST00000445499::2 ENST00000389061::2 ENST00000441228::2 ENST00000463237::2
SAE1	19	TAATTTCTACTCTTGTAGATTGGGCCTCCAGTCCCCACAGTAATTTCTACTCTTGTAGATAAGCCGACAAGAAGCACCCGTAATTTCTACTCTTGTAGATTCTTACAGGCTGCGGGCCTC	ENSG00000142230::SAE1	_ENST00000413379_ENST00000598840_ENST00000414294_ENST00000600753_ENST00000270225_ENST00000596995_ENST00000392776	ENST00000598840::1 ENST00000414294::1 ENST00000392776::1 ENST00000596995::1 ENST00000413379::1 ENST00000600753::1 ENST00000270225::1
SAMD7	3	TAATTTCTACTCTTGTAGATTTGACACCAACAGGGCAGCATAATTTCTACTCTTGTAGATGGCCTCCAACTGTGGACAGGTAATTTCTACTCTTGTAGATGTAGAACAGAGGATCCAAAT	ENSG00000187033::SAMD7	_ENST00000428432_ENST00000487910_ENST00000335556	ENST00000487910::2 ENST00000428432::3 ENST00000335556::3
SAMM50	22	TAATTTCTACTCTTGTAGATAACACATGGTGCATTTGTGCTAATTTCTACTCTTGTAGATAAGATCACCAAAGAGGAGAGTAATTTCTACTCTTGTAGATGTGATCTTTAAACACATGGT	ENSG00000100347::SAMM50_ENSG00000188677::PARVB	_ENST00000406477	ENST00000406477::1
SARS	1	TAATTTCTACTCTTGTAGATTTTCGGGTGGATAAAGGAGGTAATTTCTACTCTTGTAGATTCCACCCGAAACAAATCCAGTAATTTCTACTCTTGTAGATGGGTGGATAAAGGAGGGGAC	ENSG00000031698::SARS	_ENST00000234677_ENST00000482384_ENST00000477544_ENST00000369923	ENST00000234677::1 ENST00000477544::1 ENST00000369923::1 ENST00000482384::1
SART3	12	TAATTTCTACTCTTGTAGATACTCATCTTCTGGCGGGCCATAATTTCTACTCTTGTAGATCCTTGACTGAAGGTAAGCTTTAATTTCTACTCTTGTAGATTCAAAGAGGTCATACACGTG	ENSG00000075856::SART3	_ENST00000228284_ENST00000546728_ENST00000431469_ENST00000546815_ENST00000547528_ENST00000550322_ENST00000550619	ENST00000431469::2 ENST00000550322::2 ENST00000546815::2 ENST00000550619::2 ENST00000228284::2 ENST00000546728::2 ENST00000547528::2
SCN10A	3	TAATTTCTACTCTTGTAGATTTCCCTGCTTGGCAGCAATTTAATTTCTACTCTTGTAGATGAGGGATCCAATGGGGAATTTAATTTCTACTCTTGTAGATCTCCGGAGTCACTGGTGGAG	ENSG00000185313::SCN10A	_ENST00000449082	ENST00000449082::1
SCRT2	20	TAATTTCTACTCTTGTAGATATCTTCTTTACCAGGAAGGATAATTTCTACTCTTGTAGATCGCGCCAGCTGGCTGTCCAGTAATTTCTACTCTTGTAGATGCCGGTGTGCGAGCGCATGT	ENSG00000215397::SCRT2_ENSG00000270299::RP5-850E9.3	_ENST00000488788_ENST00000246104	ENST00000488788::1 ENST00000246104::1
SDR9C7	12	TAATTTCTACTCTTGTAGATGCTCTTGGTGACATCCAGTATAATTTCTACTCTTGTAGATTGTATCGCTGGTTCAAGAACTAATTTCTACTCTTGTAGATTCCCTCACCCACTGGGCCGC	ENSG00000170426::SDR9C7	_ENST00000293502	ENST00000293502::1
SEC13	3	TAATTTCTACTCTTGTAGATCGGTCATAGGAGCACGATGCTAATTTCTACTCTTGTAGATATGTGCGCAATGGAGGGCAGTAATTTCTACTCTTGTAGATACGGACCTGTCTGATGAGCA	ENSG00000157020::SEC13	_ENST00000397109_ENST00000350697_ENST00000337354_ENST00000479868_ENST00000397117_ENST00000482647_ENST00000383801_ENST00000477547_ENST00000431352_ENST00000397105	ENST00000383801::5 ENST00000477547::3 ENST00000397105::4 ENST00000479868::1 ENST00000482647::1 ENST00000350697::4 ENST00000431352::5 ENST00000397117::4 ENST00000397109::4 ENST00000337354::5
SEC14L3	22	TAATTTCTACTCTTGTAGATGGGCTCAGGTCTCCAACTCGTAATTTCTACTCTTGTAGATCTTCTACGCTGGCTCCGAGGTAATTTCTACTCTTGTAGATGCGGTGTTGGCTCACCTCTG	ENSG00000100012::SEC14L3	_ENST00000403066_ENST00000215812_ENST00000434642_ENST00000402286_ENST00000401751	ENST00000215812::1 ENST00000403066::1 ENST00000434642::1 ENST00000402286::1 ENST00000401751::1
SEMG2	20	TAATTTCTACTCTTGTAGATTGCACCAGAGGCTGAAGCTTTAATTTCTACTCTTGTAGATCAAATTGAAAAGCTAGTAGATAATTTCTACTCTTGTAGATTGTCCCATGATGAGCTTGGC	ENSG00000124157::SEMG2	_ENST00000372769	ENST00000372769::2
SERPINA7	X	TAATTTCTACTCTTGTAGATCATCTCCACATGACTGTTAATAATTTCTACTCTTGTAGATAAGTGAATATAGTTCACTAATAATTTCTACTCTTGTAGATTACCGACTTCTCCAACATTT	ENSG00000123561::SERPINA7	_ENST00000327674_ENST00000372563	ENST00000327674::1 ENST00000372563::2
SERPINA9	14	TAATTTCTACTCTTGTAGATCAGGTTCCTCTTCTCCTGCCTAATTTCTACTCTTGTAGATATCTCTCCTCTCCCTCCAGCTAATTTCTACTCTTGTAGATTTGGGCAATGTCAAGAGGCT	ENSG00000170054::SERPINA9	_ENST00000337425_ENST00000448305_ENST00000298845_ENST00000424550_ENST00000538527_ENST00000546329	ENST00000337425::1 ENST00000448305::1 ENST00000424550::1 ENST00000546329::1 ENST00000538527::1 ENST00000298845::1
SF1	11	TAATTTCTACTCTTGTAGATTTGTTCTCGAGTAAGTCCAGTAATTTCTACTCTTGTAGATCGGGTGCGGAACTCTCGGGTTAATTTCTACTCTTGTAGATAAGCCACCTGCAGATTACAA	ENSG00000168066::SF1	_ENST00000463343_ENST00000472725_ENST00000377387_ENST00000377390_ENST00000227503_ENST00000448404_ENST00000377394_ENST00000334944_ENST00000433274_ENST00000626028_ENST00000413951_ENST00000633899_ENST00000432725_ENST00000482693	ENST00000377390::2 ENST00000633899::2 ENST00000377387::2 ENST00000448404::2 ENST00000413951::3 ENST00000432725::2 ENST00000377394::2 ENST00000626028::2 ENST00000227503::2 ENST00000334944::2 ENST00000433274::2 ENST00000472725::2 ENST00000482693::2 ENST00000463343::2
SF3A2	19	TAATTTCTACTCTTGTAGATCATTCATAGGAGCCCAGGTGTAATTTCTACTCTTGTAGATCACTCCAGGGGAGCTACCTGTAATTTCTACTCTTGTAGATCTTTCCACTCCAGGGGAGCT	ENSG00000104897::SF3A2	_ENST00000592839_ENST00000221494_ENST00000589118_ENST00000586396_ENST00000592314_ENST00000590034	ENST00000590034::2 ENST00000589118::3 ENST00000586396::3 ENST00000221494::3 ENST00000592314::3 ENST00000592839::3
SF3A3	1	TAATTTCTACTCTTGTAGATCTGGATGGCCGGTGAGCTTCTAATTTCTACTCTTGTAGATACCCCTACTTACTTTGTGCCTAATTTCTACTCTTGTAGATTGAGGACATACCTCATTTGG	ENSG00000183431::SF3A3	_ENST00000373019_ENST00000489537_ENST00000470585_ENST00000461869_ENST00000488934	ENST00000461869::6 ENST00000489537::7 ENST00000373019::8 ENST00000470585::6 ENST00000488934::1
SF3B3	16	TAATTTCTACTCTTGTAGATCTGCAGCCATGTTTCTGTACTAATTTCTACTCTTGTAGATTGTACAACTTAACCTTGCAGTAATTTCTACTCTTGTAGATGTGCCACCTGTCAGCCTAAA	ENSG00000189091::SF3B3	_ENST00000302516_ENST00000577085_ENST00000566095_ENST00000564899	ENST00000302516::2 ENST00000577085::2 ENST00000566095::3 ENST00000564899::2
SHCBP1L	1	TAATTTCTACTCTTGTAGATCCCTTCACCGGGCGAGGGGATAATTTCTACTCTTGTAGATTGATAGGTATTTACCCATAATAATTTCTACTCTTGTAGATGAAGTGTATCCTGTTGAGGG	ENSG00000157060::SHCBP1L	_ENST00000483655_ENST00000367547_ENST00000423786_ENST00000488956_ENST00000497549	ENST00000483655::1 ENST00000497549::1 ENST00000423786::4 ENST00000488956::1 ENST00000367547::1
SHOX	X	TAATTTCTACTCTTGTAGATACCAGAAAAGCAAGGACGGTTAATTTCTACTCTTGTAGATTCCTTGTCATTGTCTACGTGTAATTTCTACTCTTGTAGATTTCAAGGACCACGTAGACAA	ENSG00000185960::SHOX	_ENST00000334060_ENST00000381578_ENST00000554971_ENST00000381575	ENST00000381578::2 ENST00000334060::2 ENST00000381575::1 ENST00000554971::1
SI	3	TAATTTCTACTCTTGTAGATGTGGATTGGAAATCTCTCTGTAATTTCTACTCTTGTAGATGCAACTAAGACACCTGCTGTTAATTTCTACTCTTGTAGATATGTACTACTTACCATCAAC	ENSG00000090402::SI	_ENST00000264382_ENST00000476593_ENST00000463607	ENST00000476593::2 ENST00000264382::2 ENST00000463607::1
SIGLECL1	19	TAATTTCTACTCTTGTAGATACGAAGGCCTGGGCAGCCAATAATTTCTACTCTTGTAGATGCTGCCCAGGCCTTCGTGAATAATTTCTACTCTTGTAGATTGGCTCTTCAGTTAGGCTGA	ENSG00000268595::CTD-3187F8.2_ENSG00000179213::SIGLECL1	_ENST00000597610_ENST00000593968_ENST00000316401_ENST00000614422_ENST00000597824	ENST00000597610::4 ENST00000593968::3 ENST00000614422::3 ENST00000316401::4 ENST00000597824::2
SIX6	14	TAATTTCTACTCTTGTAGATAGCCCCCAGCAAGTGGCCGGTAATTTCTACTCTTGTAGATCAGGATATGATAGAGCTCGCTAATTTCTACTCTTGTAGATGGACGGCGAACAGAAGACAC	ENSG00000184302::SIX6_ENSG00000179008::C14orf39	_ENST00000327720	ENST00000327720::1
SLC13A1	7	TAATTTCTACTCTTGTAGATTCGCCGATTTCTCTTCGTGGTAATTTCTACTCTTGTAGATCTACCTCTGCCCATCGTCCTTAATTTCTACTCTTGTAGATATGTTACCCATGTTTGGGAT	ENSG00000081800::SLC13A1	_ENST00000194130_ENST00000427975_ENST00000439260	ENST00000439260::1 ENST00000194130::1 ENST00000427975::1
SLC17A2	6	TAATTTCTACTCTTGTAGATCCTTTCCTGGTGGCAGGCTTTAATTTCTACTCTTGTAGATCTGGTGGCAGGCTTCCCGTCTAATTTCTACTCTTGTAGATTATCAAATTCCTTGATGGAT	ENSG00000112337::SLC17A2	_ENST00000360488_ENST00000377850_ENST00000265425	ENST00000265425::1 ENST00000377850::2 ENST00000360488::2
SLC17A6	11	TAATTTCTACTCTTGTAGATCTGGGGCCAAAATCCTTTGTTAATTTCTACTCTTGTAGATCAAGAATGGAATCCGTAAAATAATTTCTACTCTTGTAGATCGGATTCCATTCTTGCAAAG	ENSG00000091664::SLC17A6	_ENST00000263160	ENST00000263160::1
SLC18A3	10	TAATTTCTACTCTTGTAGATACGCGCTGTTGCTGCTGGCATAATTTCTACTCTTGTAGATAGCAGCTCAGCCTTGGCATGTAATTTCTACTCTTGTAGATATGCGTGCGAGGACGACTAC	ENSG00000070748::CHAT_ENSG00000187714::SLC18A3	_ENST00000374115	ENST00000374115::1
SLC22A13	3	TAATTTCTACTCTTGTAGATAACCTGAGTGCTGCTGAACATAATTTCTACTCTTGTAGATGTCGCTTCCAGATACAGCTATAATTTCTACTCTTGTAGATCCCATGTCTTCATGGTCCTA	ENSG00000172940::SLC22A13	_ENST00000311856_ENST00000415844	ENST00000415844::1 ENST00000311856::1
SLC22A9	11	TAATTTCTACTCTTGTAGATAGGACCTCCTGGGTCACGCTTAATTTCTACTCTTGTAGATTGCTGGAGAACTTCACTGCATAATTTCTACTCTTGTAGATTTCATCCTCAGTGGCAGCTC	ENSG00000149742::SLC22A9	_ENST00000536333_ENST00000279178	ENST00000279178::1 ENST00000536333::1
SLC25A2	5	TAATTTCTACTCTTGTAGATTGGCCTACGAATACAGCAGGTAATTTCTACTCTTGTAGATGTCTGTCGTGAAGGGTATCCTAATTTCTACTCTTGTAGATTTTGGTGGCTATGAACTGAG	ENSG00000120329::SLC25A2_ENSG00000178913::TAF7	_ENST00000239451	ENST00000239451::1
SLC2A2	3	TAATTTCTACTCTTGTAGATCCTTATCTTCTGTCATTGTATAATTTCTACTCTTGTAGATACTGTCATCACTGCTGTGCTTAATTTCTACTCTTGTAGATGATATGACATTGGTGTGATC	ENSG00000163581::SLC2A2	_ENST00000497642_ENST00000314251_ENST00000469787	ENST00000469787::1 ENST00000497642::1 ENST00000314251::1
SLC2A7	1	TAATTTCTACTCTTGTAGATGCTCAGCCTTCCAGTACGGCTAATTTCTACTCTTGTAGATCCTGCCGCAGCTATCAACCATAATTTCTACTCTTGTAGATGTTGTAAAATGACTTGAAGA	ENSG00000197241::SLC2A7	_ENST00000400906	ENST00000400906::2
SLC32A1	20	TAATTTCTACTCTTGTAGATGGCTTGTCGTGGCCCCCGAATAATTTCTACTCTTGTAGATAGCACCGCCAGGGCCTGCAGTAATTTCTACTCTTGTAGATAGGATGTCCATCTGCAGGCC	ENSG00000101438::SLC32A1	_ENST00000217420	ENST00000217420::1
SLC34A1	5	TAATTTCTACTCTTGTAGATCCTACGTGCCCAGCCCTCAGTAATTTCTACTCTTGTAGATCGAAGATCAAAGTGTGTGATTAATTTCTACTCTTGTAGATATCTTCGCAAAAAGCAAGCC	ENSG00000131183::SLC34A1	_ENST00000504577_ENST00000324417_ENST00000512593_ENST00000507685	ENST00000504577::2 ENST00000507685::2 ENST00000324417::2 ENST00000512593::2
SLC36A3	5	TAATTTCTACTCTTGTAGATTGGCCAGGGGAAGCCCCAGGTAATTTCTACTCTTGTAGATATCCACTTGTTGAAATGCAATAATTTCTACTCTTGTAGATAAGGCCGTACATCGTGGCCT	ENSG00000186334::SLC36A3	_ENST00000335230_ENST00000377713	ENST00000377713::2 ENST00000335230::2
SLC39A12	10	TAATTTCTACTCTTGTAGATTCCGGAAGCACATTTCCACGTAATTTCTACTCTTGTAGATTTACTCATGTTGAGCTTTGATAATTTCTACTCTTGTAGATTACTCTTTATTACTCATGTT	ENSG00000148482::SLC39A12	_ENST00000377369_ENST00000377374_ENST00000377371	ENST00000377374::2 ENST00000377369::2 ENST00000377371::2
SLC6A7	5	TAATTTCTACTCTTGTAGATCTGCACACCGGGGGAACTGGTAATTTCTACTCTTGTAGATCAGACAGCCAGGGGCCCTAGTAATTTCTACTCTTGTAGATTCTCCCACAGCCGCTACGTC	ENSG00000011083::SLC6A7	_ENST00000230671_ENST00000524041_ENST00000513403	ENST00000230671::2 ENST00000524041::2 ENST00000513403::2
SLCO6A1	5	TAATTTCTACTCTTGTAGATTACTGCATCCTGCTCATATGTAATTTCTACTCTTGTAGATGAGCAGCCCTGTGGTTTGGGTAATTTCTACTCTTGTAGATGGCTGCTTAGTCAGCACCTG	ENSG00000205359::SLCO6A1	_ENST00000379807_ENST00000506729_ENST00000513675_ENST00000389019_ENST00000514551_ENST00000505407	ENST00000379807::1 ENST00000506729::1 ENST00000514551::1 ENST00000505407::1 ENST00000389019::1 ENST00000513675::1
SLITRK1	13	TAATTTCTACTCTTGTAGATACAGTCTACGTGTAGGTCCCTAATTTCTACTCTTGTAGATATTGAGGTCTTTACCCTGCATAATTTCTACTCTTGTAGATCTACGAGATAACAAGATCCA	ENSG00000178235::SLITRK1	_ENST00000377084	ENST00000377084::1
SMC1A	X	TAATTTCTACTCTTGTAGATAGTCGTACAAGGGTCGACAGTAATTTCTACTCTTGTAGATTCTCACCAGAGCCATTGGGTTAATTTCTACTCTTGTAGATAGAGGTTCACCGCCATCATT	ENSG00000072501::SMC1A	_ENST00000322213_ENST00000375340_ENST00000463684	ENST00000375340::1 ENST00000322213::1 ENST00000463684::1
SMC2	9	TAATTTCTACTCTTGTAGATACCCCCTCTTCAATGCTATCTAATTTCTACTCTTGTAGATCTGGGCATCTCCAACCTGTCTAATTTCTACTCTTGTAGATCCACTACCATTTAAGCCAGT	ENSG00000136824::SMC2	_ENST00000286398_ENST00000374793_ENST00000374787	ENST00000374787::2 ENST00000286398::2 ENST00000374793::2
SMC4	3	TAATTTCTACTCTTGTAGATCGGGGCATGGTCGCTGGGGCTAATTTCTACTCTTGTAGATAAAATGAACTTCTACTGTACTAATTTCTACTCTTGTAGATCAATATGAGTTATCATAAGC	ENSG00000248710::RP11-432B6.3_ENSG00000113810::SMC4	_ENST00000462787_ENST00000497311_ENST00000489573_ENST00000344722_ENST00000465903_ENST00000490207_ENST00000485645_ENST00000357388_ENST00000469762_ENST00000468653_ENST00000469858	ENST00000469762::2 ENST00000489573::2 ENST00000465903::2 ENST00000462787::1 ENST00000490207::2 ENST00000468653::2 ENST00000469858::2 ENST00000497311::3 ENST00000485645::2 ENST00000357388::2 ENST00000344722::1
SMU1	9	TAATTTCTACTCTTGTAGATATCCTCGTGAGGTATGACTGTAATTTCTACTCTTGTAGATAGACAGACTGATCCCATGATTAATTTCTACTCTTGTAGATGAGGCAAGGCAGCTGTCAAA	ENSG00000122692::SMU1	_ENST00000397149	ENST00000397149::3
SNAPC4	9	TAATTTCTACTCTTGTAGATGATCCCGGCTCCTCGGGCTCTAATTTCTACTCTTGTAGATCAGCTCCTTGATCTCCTGTGTAATTTCTACTCTTGTAGATTCCTTGGGATCGTCCTCGTC	ENSG00000165684::SNAPC4	_ENST00000298532	ENST00000298532::1
SNRNP200	2	TAATTTCTACTCTTGTAGATCAGGACGATGAGGGGCGCTGTAATTTCTACTCTTGTAGATTGTATGGCTGATGTTGAAGCTAATTTCTACTCTTGTAGATCTTGAGCGTGCTGTCACTTA	ENSG00000144028::SNRNP200	_ENST00000323853_ENST00000493271_ENST00000497539_ENST00000429650_ENST00000484372	ENST00000493271::2 ENST00000323853::36 ENST00000484372::1 ENST00000497539::6 ENST00000429650::7
SNRNP25	16	TAATTTCTACTCTTGTAGATGGAGTTGACTTCTTCCAGAGTAATTTCTACTCTTGTAGATTCTCCTGCAGAGGTCAGATGTAATTTCTACTCTTGTAGATTGTCTTCCGTGAGTTTCTCT	ENSG00000161981::SNRNP25	_ENST00000466183_ENST00000293861_ENST00000383018_ENST00000397876_ENST00000417493_ENST00000493672	ENST00000493672::2 ENST00000417493::2 ENST00000397876::2 ENST00000383018::2 ENST00000466183::1 ENST00000293861::2
SNRPD1	18	TAATTTCTACTCTTGTAGATCTTCAGTTGCAGGAAGAGGCTAATTTCTACTCTTGTAGATGGTGTGGATGTCAGCATGAATAATTTCTACTCTTGTAGATCTCTTTAGGTGTGGATGTCA	ENSG00000167088::SNRPD1	_ENST00000582475_ENST00000300413_ENST00000579618	ENST00000300413::4 ENST00000579618::4 ENST00000582475::3
SNRPD2	19	TAATTTCTACTCTTGTAGATACACCGGTCCACTCTCTGTGTAATTTCTACTCTTGTAGATTTATTGTTGCGGCAGTTGATTAATTTCTACTCTTGTAGATTTGACTGGCTTGGACTTCTT	ENSG00000125743::SNRPD2	_ENST00000342669_ENST00000587367_ENST00000588599_ENST00000391932_ENST00000588301_ENST00000590212	ENST00000588301::3 ENST00000588599::2 ENST00000391932::3 ENST00000590212::2 ENST00000342669::2 ENST00000587367::3
SNRPF	12	TAATTTCTACTCTTGTAGATCTGTTAGTCCATTGAGGAAATAATTTCTACTCTTGTAGATTTCTTTGTGCAGAGTTTACCTAATTTCTACTCTTGTAGATTGCAGAGTTTACCCCTCAAT	ENSG00000139343::SNRPF	_ENST00000266735_ENST00000552085_ENST00000553192_ENST00000551316	ENST00000552085::2 ENST00000551316::2 ENST00000553192::2 ENST00000266735::2
SP8	7	TAATTTCTACTCTTGTAGATCAGGGGTGGAAGCCTTTGCCTAATTTCTACTCTTGTAGATCCGAAGGAAGAAGAGCTGTCTAATTTCTACTCTTGTAGATAGCCCTCGCACCCGGGCCTG	ENSG00000164651::SP8	_ENST00000617581_ENST00000418710_ENST00000361443	ENST00000418710::2 ENST00000617581::2 ENST00000361443::3
SPACA5	X	TAATTTCTACTCTTGTAGATACACCGCCTTCGTGGACCACTAATTTCTACTCTTGTAGATCAACTGAATTCTGCCTGGTGTAATTTCTACTCTTGTAGATCTTCATTTCCCAGGACTTCT	ENSG00000171489::SPACA5_ENSG00000221994::ZNF630	_ENST00000304355_ENST00000376940	ENST00000304355::3 ENST00000376940::2
SPACA7	CHR_HSCHR13_1_CTG1	TAATTTCTACTCTTGTAGATTTGCCAACAGCACAGCAGGATAATTTCTACTCTTGTAGATTTTCCTTCTAGGTTCACCTATAATTTCTACTCTTGTAGATAACTGAATGGTATTTCAGTA	ENSG00000275865::SPACA7	_ENST00000610393_ENST00000632976_ENST00000631374	ENST00000631374::1 ENST00000610393::1 ENST00000632976::1
SPATA21	1	TAATTTCTACTCTTGTAGATCTCTTTGTCAGCAGGAAATCTAATTTCTACTCTTGTAGATGATTTCCTGCTGACAAAGAGTAATTTCTACTCTTGTAGATCTCTAGGAAATAGACAGACG	ENSG00000187144::SPATA21_ENSG00000055070::SZRD1	_ENST00000475078_ENST00000401088_ENST00000401089_ENST00000475554_ENST00000476423_ENST00000471507_ENST00000472351_ENST00000492354_ENST00000486763_ENST00000472461	ENST00000486763::4 ENST00000472351::4 ENST00000401088::3 ENST00000492354::2 ENST00000475554::4 ENST00000471507::3 ENST00000401089::2 ENST00000475078::3 ENST00000472461::3 ENST00000476423::4
SPATA5L1	15	TAATTTCTACTCTTGTAGATAGAGCGGCCCTTCAGGGAAGTAATTTCTACTCTTGTAGATTGCAGCTGGACCCGCTGTGCTAATTTCTACTCTTGTAGATGGAGGCGGCCGACTCGCTGC	ENSG00000171763::SPATA5L1	_ENST00000305560_ENST00000559860_ENST00000531970	ENST00000559860::1 ENST00000305560::1 ENST00000531970::1
SPC24	19	TAATTTCTACTCTTGTAGATCAGCAGCCGCTCCACCACCTTAATTTCTACTCTTGTAGATCTAACTTGGTGGTAAAGTTGTAATTTCTACTCTTGTAGATCCACCAAGTTAGTAAAATTG	ENSG00000161888::SPC24	_ENST00000585567_ENST00000592540_ENST00000591396_ENST00000592967_ENST00000423327_ENST00000586708_ENST00000585486	ENST00000592540::1 ENST00000585567::1 ENST00000591396::1 ENST00000586708::1 ENST00000585486::1 ENST00000592967::1 ENST00000423327::1
SPC25	CHR_HSCHR2_1_CTG7_2	TAATTTCTACTCTTGTAGATAGATACCAAGACATATTCCTTAATTTCTACTCTTGTAGATCAGGAAGGAATATGTCTTGGTAATTTCTACTCTTGTAGATCTTCACAGGAATGGAGTGCT	ENSG00000275326::NOSTRIN_ENSG00000277909::SPC25	_ENST00000610364	ENST00000610364::4
SPO11	20	TAATTTCTACTCTTGTAGATCACCTATGGGGCCCGAGGCCTAATTTCTACTCTTGTAGATGACCGACACAGGGAGTCCCTTAATTTCTACTCTTGTAGATCAGTTATCTACATCAAAAGG	ENSG00000054796::SPO11	_ENST00000371263_ENST00000345868_ENST00000371260	ENST00000345868::1 ENST00000371260::1 ENST00000371263::1
SPPL2C	CHR_HSCHR17_2_CTG5	TAATTTCTACTCTTGTAGATGCCTGGGTGCTGGCATTGGCTAATTTCTACTCTTGTAGATATGTGCAAGTCTGCTCCCGTTAATTTCTACTCTTGTAGATCTACTGCCTGTTCGTCCTGC	ENSG00000282067::MAPT-AS1_ENSG00000277106::SPPL2C	_ENST00000621383	ENST00000621383::1
SPRR4	1	TAATTTCTACTCTTGTAGATGGTGGGCATTGCTTCTTGACTAATTTCTACTCTTGTAGATACAGGGGGTGGCTGACAAGGTAATTTCTACTCTTGTAGATGGTGCACATGTCTCTTGACA	ENSG00000184148::SPRR4	_ENST00000328051	ENST00000328051::2
SRRM1	1	TAATTTCTACTCTTGTAGATCTCATGTCCACCTGATGAAATAATTTCTACTCTTGTAGATAATGGAAAAAATGCTCGAGATAATTTCTACTCTTGTAGATTGGGAGAACTGTGGCCCCTG	ENSG00000133226::SRRM1	_ENST00000466910_ENST00000478890_ENST00000323848_ENST00000593639_ENST00000462710_ENST00000600523_ENST00000468822_ENST00000479034_ENST00000374389_ENST00000490543_ENST00000447431_ENST00000596378	ENST00000593639::3 ENST00000447431::3 ENST00000374389::3 ENST00000478890::3 ENST00000466910::3 ENST00000479034::3 ENST00000323848::3 ENST00000462710::3 ENST00000596378::3 ENST00000490543::3 ENST00000468822::3 ENST00000600523::3
SRRT	7	TAATTTCTACTCTTGTAGATATCTCTCTCGCGGGAACGGTTAATTTCTACTCTTGTAGATTAAAAGGTACCCAGGCTTTATAATTTCTACTCTTGTAGATTGCGGGTGGCGCTCTCAGAG	ENSG00000087087::SRRT	_ENST00000620394_ENST00000614484_ENST00000618262_ENST00000618411_ENST00000614370_ENST00000431645_ENST00000611405	ENST00000618411::2 ENST00000614484::2 ENST00000611405::2 ENST00000620394::2 ENST00000431645::2 ENST00000618262::2 ENST00000614370::2
SRSF1	17	TAATTTCTACTCTTGTAGATTAGAACACGTCCTCAATGTCTAATTTCTACTCTTGTAGATAGACCGCCTGGATGGGGGGCTAATTTCTACTCTTGTAGATCTCGAAGCGGCCGTGGAACA	ENSG00000136450::SRSF1_ENSG00000279069::RP11-159D12.6	_ENST00000583741_ENST00000624641_ENST00000582730_ENST00000581979_ENST00000584773_ENST00000585096_ENST00000258962_ENST00000578430	ENST00000582730::1 ENST00000624641::1 ENST00000581979::1 ENST00000584773::1 ENST00000583741::1 ENST00000258962::1 ENST00000578430::1 ENST00000585096::1
SRSF2	17	TAATTTCTACTCTTGTAGATACGACAAGCGCGACGCTGAGTAATTTCTACTCTTGTAGATCACCCGCAGCTCGCGGCCGTTAATTTCTACTCTTGTAGATCCTGCGGCTCCGGCGTCCGT	ENSG00000161547::SRSF2_ENSG00000092931::MFSD11_ENSG00000267168::RP11-318A15.7	_ENST00000588460_ENST00000586622_ENST00000621483_ENST00000392485_ENST00000359995_ENST00000585202_ENST00000452355_ENST00000358156_ENST00000508921_ENST00000583836_ENST00000591864	ENST00000586622::2 ENST00000392485::1 ENST00000588460::1 ENST00000591864::1 ENST00000585202::1 ENST00000452355::1 ENST00000583836::1 ENST00000508921::1 ENST00000621483::1 ENST00000358156::1 ENST00000359995::1
SRSF3	6	TAATTTCTACTCTTGTAGATATTACAGAAATGCATCGTGATAATTTCTACTCTTGTAGATGATCTCCAAGAAGGAGAAGCTAATTTCTACTCTTGTAGATCCCCCTCAGAACACTATGTG	ENSG00000112081::SRSF3	_ENST00000613941_ENST00000339436_ENST00000620242_ENST00000477442_ENST00000373715_ENST00000620941	ENST00000373715::2 ENST00000339436::2 ENST00000477442::2 ENST00000613941::2 ENST00000620941::2 ENST00000620242::2
SRSF7	2	TAATTTCTACTCTTGTAGATAGAACTGTATGGATTGCGAGTAATTTCTACTCTTGTAGATTCGCAATCCATACAGTTCTTTAATTTCTACTCTTGTAGATTGGAATTCGAAGATCCTAGA	ENSG00000115875::SRSF7	_ENST00000313117_ENST00000446327_ENST00000425778_ENST00000425941_ENST00000409276_ENST00000431066_ENST00000443213_ENST00000415527	ENST00000443213::2 ENST00000446327::2 ENST00000409276::2 ENST00000425941::2 ENST00000431066::2 ENST00000425778::2 ENST00000415527::2 ENST00000313117::2
SSTR4	20	TAATTTCTACTCTTGTAGATCTCTTGAGAGCAGTGGCATATAATTTCTACTCTTGTAGATTACGTGGTGCAGCTGCTGAATAATTTCTACTCTTGTAGATTGCTCTGCTGGATGCCTTTC	ENSG00000234646::RP4-753D10.3_ENSG00000132671::SSTR4	_ENST00000255008	ENST00000255008::1
SSU72	1	TAATTTCTACTCTTGTAGATAAAACCACATATGACCAGATTAATTTCTACTCTTGTAGATGAACAGGGACTCACGTGAAGTAATTTCTACTCTTGTAGATTCTTTCCTAAGAAGATCATT	ENSG00000160075::SSU72	_ENST00000291386_ENST00000359060_ENST00000378725	ENST00000359060::2 ENST00000291386::2 ENST00000378725::2
SSX3	X	TAATTTCTACTCTTGTAGATAAGGCCATCCTCCCATCTTTTAATTTCTACTCTTGTAGATGAAGGAAGTGCCAGAAGCATTAATTTCTACTCTTGTAGATTTACGCATGAAAGATGGGAG	ENSG00000165584::SSX3	_ENST00000298396_ENST00000376893_ENST00000612497	ENST00000612497::3 ENST00000376893::4 ENST00000298396::4
SSX5	X	TAATTTCTACTCTTGTAGATTACGGAGACCTAGGGTTGGTTAATTTCTACTCTTGTAGATCTGAGGGGCGCAGCTGTTTCTAATTTCTACTCTTGTAGATTCTTACCAGATGTCTTGTTA	ENSG00000165583::SSX5	_ENST00000376923_ENST00000311798_ENST00000347757	ENST00000376923::1 ENST00000311798::2 ENST00000347757::2
SSX7	X	TAATTTCTACTCTTGTAGATCTGGAGGGCACAGGTGTTTCTAATTTCTACTCTTGTAGATATGCATAATACAGGGGCCACTAATTTCTACTCTTGTAGATATAATGACCGTAACCAAGGG	ENSG00000241476::SSX2_ENSG00000187754::SSX7	_ENST00000298181_ENST00000610779	ENST00000298181::6 ENST00000610779::5
SULT6B1	2	TAATTTCTACTCTTGTAGATCAAGCGCTGGACACCTTCGATAATTTCTACTCTTGTAGATTGAGGTGCACATGGTGATGGTAATTTCTACTCTTGTAGATGATAAGATGCTAGCACGATG	ENSG00000138068::SULT6B1	_ENST00000407963_ENST00000535679_ENST00000416345_ENST00000420611_ENST00000433192	ENST00000433192::3 ENST00000416345::3 ENST00000407963::2 ENST00000420611::2 ENST00000535679::1
SUPT6H	17	TAATTTCTACTCTTGTAGATTGGAAAGCGAGGCTGAGGAGTAATTTCTACTCTTGTAGATTTGGTGACTCGGGGTACCACTAATTTCTACTCTTGTAGATCCACCCCTAGCAAAAGTACC	ENSG00000109111::SUPT6H	_ENST00000314616_ENST00000577713_ENST00000347486_ENST00000584312	ENST00000347486::3 ENST00000584312::1 ENST00000314616::2 ENST00000577713::2
TAAR1	6	TAATTTCTACTCTTGTAGATGAATTGAGTTCATAGAATTATAATTTCTACTCTTGTAGATGCGATAAGATATATTCTGTATAATTTCTACTCTTGTAGATCCACAATATAATTAATATTT	ENSG00000146399::TAAR1	_ENST00000275216	ENST00000275216::1
TAAR5	6	TAATTTCTACTCTTGTAGATTACCAAGAATGATTCCTTCTTAATTTCTACTCTTGTAGATGTAGAAGGAATCATTCTTGGTAATTTCTACTCTTGTAGATGGAAGGCACTGAAACTCACA	ENSG00000135569::TAAR5	_ENST00000258034	ENST00000258034::1
TAF6	7	TAATTTCTACTCTTGTAGATATGCGGTAGCTGACCTCATCTAATTTCTACTCTTGTAGATGCTTCAAGGCGTAGTCAATGTAATTTCTACTCTTGTAGATCTTCTATGAGGAGAAGGAGG	ENSG00000106290::TAF6	_ENST00000421980_ENST00000344095_ENST00000472509_ENST00000453269_ENST00000452041_ENST00000487288_ENST00000437822_ENST00000493322_ENST00000440225_ENST00000452438_ENST00000449571_ENST00000523306_ENST00000451699_ENST00000417349_ENST00000520135	ENST00000437822::2 ENST00000487288::2 ENST00000417349::3 ENST00000344095::2 ENST00000453269::2 ENST00000451699::3 ENST00000449571::2 ENST00000421980::2 ENST00000452041::2 ENST00000520135::2 ENST00000452438::2 ENST00000472509::1 ENST00000523306::3 ENST00000440225::2 ENST00000493322::2
TAS2R13	CHR_HSCHR12_2_CTG2	TAATTTCTACTCTTGTAGATTCATCGTTTAGCCCATACCTTAATTTCTACTCTTGTAGATGTGGCAGCTAAGGTATGGGCTAATTTCTACTCTTGTAGATGCCCATACCTTAGCTGCCAC	ENSG00000263247::PRR4_ENSG00000273457::TAS2R13	_ENST00000574870	ENST00000574870::1
TAS2R42	CHR_HSCHR12_3_CTG2	TAATTTCTACTCTTGTAGATTATAGTTCCTAAGATGCCACTAATTTCTACTCTTGTAGATTCCAATTCGGTGGCCATCTCTAATTTCTACTCTTGTAGATCCTTTGTAGACAGACTTTAC	ENSG00000273505::TAS2R42	_ENST00000619463	ENST00000619463::1
TAS2R43	CHR_HSCHR12_2_CTG2	TAATTTCTACTCTTGTAGATCAGTCTGGTAGTGGTTACATTAATTTCTACTCTTGTAGATAAATATGACTGTAACCATGGTAATTTCTACTCTTGTAGATCTACCATGGTTACAGTCATA	ENSG00000262612::TAS2R43_ENSG00000263247::PRR4_ENSG00000261984::TAS2R14_ENSG00000262525::TAS2R46	_ENST00000622844_ENST00000571879	ENST00000622844::1 ENST00000571879::1
TAS2R50	CHR_HSCHR12_2_CTG2	TAATTTCTACTCTTGTAGATGGTTTGGAGTCCTAGGAGGCTAATTTCTACTCTTGTAGATGCTTCTTGGTTCTCCAAATTTAATTTCTACTCTTGTAGATCGAGAACAAATAAAACCATT	ENSG00000261984::TAS2R14_ENSG00000263247::PRR4_ENSG00000273431::TAS2R50	_ENST00000575654	ENST00000575654::1
TAS2R60	7	TAATTTCTACTCTTGTAGATCAGTGGGACTTCCTGAATGCTAATTTCTACTCTTGTAGATCTCATCACATCTCTGGGAAGTAATTTCTACTCTTGTAGATTTGCATCCGATGGCCTTCCC	ENSG00000229153::EPHA1-AS1_ENSG00000185899::TAS2R60	_ENST00000332690	ENST00000332690::1
TAS2R8	CHR_HSCHR12_2_CTG2	TAATTTCTACTCTTGTAGATTCAGAATGCTGACATGTAGATAATTTCTACTCTTGTAGATTACATGTCAGCATTCTGACATAATTTCTACTCTTGTAGATAACCCTTGACTCTCTTTAAC	ENSG00000272712::TAS2R8	_ENST00000572823	ENST00000572823::1
TBC1D21	15	TAATTTCTACTCTTGTAGATAGGAGAGAGGGTGGTCATGGTAATTTCTACTCTTGTAGATCAGGCTTCAGTCCTCACGAATAATTTCTACTCTTGTAGATGCCAAGTGGCCACTCTCATC	ENSG00000167139::TBC1D21	_ENST00000535547_ENST00000300504_ENST00000562056	ENST00000300504::1 ENST00000535547::1 ENST00000562056::1
TBCD	CHR_HSCHR17_1_CTG9	TAATTTCTACTCTTGTAGATGGATGCAGCAGTCTCGGCCCTAATTTCTACTCTTGTAGATAGAGGAGCTGATCACGCAGTTAATTTCTACTCTTGTAGATAGAGCAGTTACCCACACTTC	ENSG00000278759::TBCD	_ENST00000632595_ENST00000633825_ENST00000633032_ENST00000632081_ENST00000633569_ENST00000633381_ENST00000632120_ENST00000632123_ENST00000634094	ENST00000634094::1 ENST00000633381::1 ENST00000633569::1 ENST00000632123::1 ENST00000632120::1 ENST00000633032::1 ENST00000632081::1 ENST00000633825::1 ENST00000632595::1
TBL3	16	TAATTTCTACTCTTGTAGATAGTGCAAGGGGCAGCCCTGGTAATTTCTACTCTTGTAGATCCTTCTCTGTGCGCTGGTCATAATTTCTACTCTTGTAGATGGAGAACGCGGTCAGATCTC	ENSG00000196408::NOXO1_ENSG00000183751::TBL3	_ENST00000354249_ENST00000568546_ENST00000356120_ENST00000566005_ENST00000397280_ENST00000563181_ENST00000567471	ENST00000397280::1 ENST00000563181::1 ENST00000354249::1 ENST00000566005::1 ENST00000568546::22 ENST00000356120::1 ENST00000567471::3
TBPL2	14	TAATTTCTACTCTTGTAGATATTCGAACCCTGAAGTCAAATAATTTCTACTCTTGTAGATTTTGACTTCAGGGTTCGAATTAATTTCTACTCTTGTAGATAGCCCAGCCCAACGTCCTGT	ENSG00000182521::TBPL2	_ENST00000247219_ENST00000556755	ENST00000247219::2 ENST00000556755::4
TBR1	2	TAATTTCTACTCTTGTAGATCCTCCTTGAAACCTCCAGTGTAATTTCTACTCTTGTAGATCCGCAAGGAACCCATTTGCCTAATTTCTACTCTTGTAGATAAGGAGGCAAATGGGTTCCT	ENSG00000136535::TBR1	_ENST00000463544_ENST00000411412_ENST00000389554	ENST00000389554::2 ENST00000463544::1 ENST00000411412::1
TCEB3B	18	TAATTTCTACTCTTGTAGATCCCTGGGGTTGGCCCTGGCATAATTTCTACTCTTGTAGATTTTCTGCGATACAGCTGATCTAATTTCTACTCTTGTAGATTGCGATACAGCTGATCGGGC	ENSG00000167216::KATNAL2_ENSG00000206181::TCEB3B	_ENST00000332567_ENST00000620522	ENST00000332567::1 ENST00000620522::1
TCHHL1	1	TAATTTCTACTCTTGTAGATTGGAATGTCTCAATTACACATAATTTCTACTCTTGTAGATAGCTCTCTGCCAGTCAGTGTTAATTTCTACTCTTGTAGATTAGTACCAGCCTCTCTCTCT	ENSG00000182898::TCHHL1	_ENST00000368806	ENST00000368806::2
TCP10L2	6	TAATTTCTACTCTTGTAGATGGCGTTGTCTCTTCATCAGCTAATTTCTACTCTTGTAGATCGTCTTCAGACACCTCCCGTTAATTTCTACTCTTGTAGATCAGGAGCTCTGCATGCCGCT	ENSG00000166984::TCP10L2	_ENST00000366832_ENST00000283507_ENST00000464222	ENST00000366832::4 ENST00000283507::4 ENST00000464222::2
TEDDM1	1	TAATTTCTACTCTTGTAGATGAAGGAGGAGAGCCTGGTCCTAATTTCTACTCTTGTAGATTCTGACTGCTCCACTTCCTGTAATTTCTACTCTTGTAGATTAGGCCCACACACCTCTGAG	ENSG00000203730::TEDDM1	_ENST00000367565	ENST00000367565::1
TEX101	19	TAATTTCTACTCTTGTAGATCTGATCCTCCTGGTCCTAGGTAATTTCTACTCTTGTAGATTCACAAGTCTCCACTTCCTCTAATTTCTACTCTTGTAGATACTGGACCACAGAGGAAGTG	ENSG00000131126::TEX101	_ENST00000602198_ENST00000598265_ENST00000601707	ENST00000598265::2 ENST00000601707::2 ENST00000602198::4
TFAP2D	6	TAATTTCTACTCTTGTAGATGGAGAAACCCAACATGTCAATAATTTCTACTCTTGTAGATCGGGACTAGTCCACGATGCCTAATTTCTACTCTTGTAGATTCCCTTCTTAGTTCTACTTC	ENSG00000008197::TFAP2D	_ENST00000008391	ENST00000008391::1
THOC2	X	TAATTTCTACTCTTGTAGATCTGTGGAGGAATGTGATGGATAATTTCTACTCTTGTAGATTCCCAGTTCTTTATCCACTCTAATTTCTACTCTTGTAGATTCCACTCTGCGGGAACCACC	ENSG00000125676::THOC2	_ENST00000448128_ENST00000432353_ENST00000464604_ENST00000441692_ENST00000245838_ENST00000416618_ENST00000618150_ENST00000355725_ENST00000491737	ENST00000618150::4 ENST00000441692::3 ENST00000464604::2 ENST00000448128::2 ENST00000245838::32 ENST00000432353::2 ENST00000491737::28 ENST00000355725::32 ENST00000416618::1
THOC5	22	TAATTTCTACTCTTGTAGATCTTCAGCTGGGGCTCCATCGTAATTTCTACTCTTGTAGATAGTGAGTTTGGGAGGACAGGTAATTTCTACTCTTGTAGATGAGTCATGAAATGCACACAG	ENSG00000100296::THOC5	_ENST00000490103_ENST00000358079_ENST00000397872_ENST00000397871_ENST00000442555_ENST00000475187_ENST00000397873_ENST00000440771_ENST00000428374_ENST00000414902_ENST00000418021	ENST00000358079::1 ENST00000418021::4 ENST00000475187::1 ENST00000414902::3 ENST00000397872::3 ENST00000397873::3 ENST00000428374::2 ENST00000442555::3 ENST00000397871::2 ENST00000490103::2 ENST00000440771::3
TICRR	15	TAATTTCTACTCTTGTAGATTGACAGCATGCCATATCGGCTAATTTCTACTCTTGTAGATACTCGCAGGGGGCGCGGAGCTAATTTCTACTCTTGTAGATGGGCGACCATGACTTCCCGG	ENSG00000140534::TICRR_ENSG00000259713::RP11-429B14.1	_ENST00000268138_ENST00000560985	ENST00000560985::1 ENST00000268138::1
TIMM23	10	TAATTTCTACTCTTGTAGATCTCTATAGTGCATTTGGTGTTAATTTCTACTCTTGTAGATATGTGCTCCCAGTTATTATATAATTTCTACTCTTGTAGATCCAGGTGGTCTTCGAGGGAT	ENSG00000265354::TIMM23	_ENST00000580018	ENST00000580018::6
TIMM44	19	TAATTTCTACTCTTGTAGATAGAATGTCAAGCTCTCCAGATAATTTCTACTCTTGTAGATTGGAGAGCTTGACATTCTCATAATTTCTACTCTTGTAGATCAGCCACAACCTACCCCATG	ENSG00000104980::TIMM44	_ENST00000270538_ENST00000595565_ENST00000595831_ENST00000598481_ENST00000598968_ENST00000599650_ENST00000595876	ENST00000598481::1 ENST00000598968::2 ENST00000270538::10 ENST00000595565::2 ENST00000595876::10 ENST00000599650::1 ENST00000595831::10
TLX1	10	TAATTTCTACTCTTGTAGATTGTATCTGCGGTTACTCTCCTAATTTCTACTCTTGTAGATAGCGCCTTGGCCAGGGCGGCTAATTTCTACTCTTGTAGATGTCGAGTCGTCAGACCACGG	ENSG00000107807::TLX1	_ENST00000370196_ENST00000467928_ENST00000463716	ENST00000467928::1 ENST00000463716::1 ENST00000370196::1
TMEM132D	12	TAATTTCTACTCTTGTAGATAGGGACATACCCACCTCCTGTAATTTCTACTCTTGTAGATTGACAGATGTGACTACGTCTTAATTTCTACTCTTGTAGATGTTTCCAGTTAAGAGAAAAT	ENSG00000151952::TMEM132D	_ENST00000389441_ENST00000422113_ENST00000619366	ENST00000389441::1 ENST00000619366::6 ENST00000422113::6
TMEM174	5	TAATTTCTACTCTTGTAGATTCCCCATAGGCTCTGGAGAATAATTTCTACTCTTGTAGATATCCAGCCCATGACAGTGAATAATTTCTACTCTTGTAGATTGGGACTGGTGGGGATCACA	ENSG00000164325::TMEM174	_ENST00000296776_ENST00000511737	ENST00000511737::1 ENST00000296776::1
TMPRSS11B	4	TAATTTCTACTCTTGTAGATTGGCAGTTGGTGAGTACTGATAATTTCTACTCTTGTAGATGGAAGATATGCCGTGCCTATTAATTTCTACTCTTGTAGATTTGGAGTGGCGGCAATCTTG	ENSG00000185873::TMPRSS11B	_ENST00000332644_ENST00000502365	ENST00000502365::2 ENST00000332644::2
TNPO3	7	TAATTTCTACTCTTGTAGATCGCTGGGATCTGGGTCGTGGTAATTTCTACTCTTGTAGATGCTTGGGGAGCTGCAGCGTTTAATTTCTACTCTTGTAGATCCACGACCCAGATCCCAGCG	ENSG00000064419::TNPO3	_ENST00000265388_ENST00000627585_ENST00000471234_ENST00000482320_ENST00000471166	ENST00000627585::1 ENST00000471166::1 ENST00000265388::1 ENST00000471234::1 ENST00000482320::1
TNR	1	TAATTTCTACTCTTGTAGATTTGGCAGCAGTTGGCGTTGCTAATTTCTACTCTTGTAGATCCACCCATCGAAGGAAAATGTAATTTCTACTCTTGTAGATAGACGATCACAGAGACCACC	ENSG00000116147::TNR	_ENST00000367674_ENST00000422274_ENST00000263525	ENST00000263525::4 ENST00000422274::1 ENST00000367674::3
TONSL	8	TAATTTCTACTCTTGTAGATAGAGCCTGCAGCAGACAGCCTAATTTCTACTCTTGTAGATCGAGGACCTATTCCGCGCCCTAATTTCTACTCTTGTAGATGCTGCCAAGCGAGCCCTGAA	ENSG00000160949::TONSL	_ENST00000497613_ENST00000409379_ENST00000613741	ENST00000409379::5 ENST00000497613::1 ENST00000613741::2
TOP1	20	TAATTTCTACTCTTGTAGATCAGATCGAAGCGGATTTCCGTAATTTCTACTCTTGTAGATTGAGAATCTGCAACCATAAGTAATTTCTACTCTTGTAGATTGCCGGTGTTCTCGATCTTT	ENSG00000198900::TOP1	_ENST00000361337	ENST00000361337::2
TPD52L3	9	TAATTTCTACTCTTGTAGATCCAGTCCATGCCACATGCCATAATTTCTACTCTTGTAGATCTCGGGCTCTGTCAGATCCTTAATTTCTACTCTTGTAGATAGCTCTCTTTGCTCGGGCTC	ENSG00000170777::TPD52L3	_ENST00000344545_ENST00000381428_ENST00000314556	ENST00000381428::1 ENST00000314556::1 ENST00000344545::1
TPH2	12	TAATTTCTACTCTTGTAGATCAGTAAATACTGGGCACGGATAATTTCTACTCTTGTAGATCCTGGATTCAGCAGTGCCCGTAATTTCTACTCTTGTAGATGCTTCAGGAATGTCGAAGCA	ENSG00000139287::TPH2	_ENST00000333850_ENST00000546576	ENST00000333850::1 ENST00000546576::1
TPRX1	19	TAATTTCTACTCTTGTAGATAGGCCCAGTCCAGATCCCAGTAATTTCTACTCTTGTAGATCCCATAGAGTCATCCCCTTCTAATTTCTACTCTTGTAGATATTCACAGAGCCACCCTCCT	ENSG00000178928::TPRX1	_ENST00000535759_ENST00000322175_ENST00000543508	ENST00000543508::2 ENST00000535759::4 ENST00000322175::2
TPX2	20	TAATTTCTACTCTTGTAGATACTTGTGACATTGTCTCCCATAATTTCTACTCTTGTAGATATCCTTGGATGATGAAGGAGTAATTTCTACTCTTGTAGATAGTATCTCCTTCATCATCCA	ENSG00000088325::TPX2	_ENST00000300403_ENST00000340513	ENST00000300403::3 ENST00000340513::3
TRHR	8	TAATTTCTACTCTTGTAGATGTTCAGTTCACTGACTGTCTTAATTTCTACTCTTGTAGATAGCTTCTAAAGATGGAAAACTAATTTCTACTCTTGTAGATTAGGTGCTAATATTGAGATC	ENSG00000174417::TRHR	_ENST00000311762_ENST00000518632	ENST00000518632::2 ENST00000311762::1
TRIM49	11	TAATTTCTACTCTTGTAGATTCTGCTCGGTTGACTTTGTGTAATTTCTACTCTTGTAGATATACAGAAAGATATCATTGTTAATTTCTACTCTTGTAGATCGATACATATTACAGACACC	ENSG00000168930::TRIM49	_ENST00000329758_ENST00000532501	ENST00000532501::2 ENST00000329758::3
TRMT112	11	TAATTTCTACTCTTGTAGATGGTATCATACGCGCCACGAATAATTTCTACTCTTGTAGATGGCACCTGGATCAGACGCAATAATTTCTACTCTTGTAGATGGCAAGCACTGGACCCCGGC	ENSG00000173113::TRMT112	_ENST00000535126_ENST00000537918_ENST00000535750_ENST00000544844_ENST00000308774_ENST00000539854	ENST00000535126::1 ENST00000539854::2 ENST00000537918::1 ENST00000535750::1 ENST00000544844::2 ENST00000308774::2
TRPC5	X	TAATTTCTACTCTTGTAGATTAGTACAGTTGGGCCATGGTTAATTTCTACTCTTGTAGATCAGGGGGATGCGGTCTCTGTTAATTTCTACTCTTGTAGATTCTTACCTGCTTCTCTCCGC	ENSG00000072315::TRPC5	_ENST00000262839	ENST00000262839::2
TRPC7	5	TAATTTCTACTCTTGTAGATCGGACCACCGGGATGTTGCCTAATTTCTACTCTTGTAGATTCGGTGCACTCATTGCACTTTAATTTCTACTCTTGTAGATAAGGTGCTGTTCCTCAACCT	ENSG00000069018::TRPC7	_ENST00000352189_ENST00000513104_ENST00000503275_ENST00000514963_ENST00000378459_ENST00000502753	ENST00000513104::2 ENST00000514963::2 ENST00000502753::2 ENST00000352189::2 ENST00000503275::2 ENST00000378459::2
TRPV5	CHR_HSCHR7_2_CTG6	TAATTTCTACTCTTGTAGATTGGTCAGAGAACAAGACTGGTAATTTCTACTCTTGTAGATTGGAGTTGGCTCCCGGGCCCTAATTTCTACTCTTGTAGATTACCTAAGGCAGAAGGGCCC	ENSG00000274348::TRPV5	_ENST00000621710_ENST00000633909_ENST00000633067	ENST00000621710::1 ENST00000633909::1 ENST00000633067::1
TRRAP	7	TAATTTCTACTCTTGTAGATATCAAAGTGGTCTGGTCAACTAATTTCTACTCTTGTAGATTTGCAACACAGGGGGCCACGTAATTTCTACTCTTGTAGATATGAAAAAGTACCTTCAGTT	ENSG00000196367::TRRAP	_ENST00000417523_ENST00000355540_ENST00000359863_ENST00000446306_ENST00000628380	ENST00000628380::2 ENST00000355540::2 ENST00000417523::3 ENST00000446306::1 ENST00000359863::2
TSGA13	7	TAATTTCTACTCTTGTAGATCTATTGACAACCATTCCTTTTAATTTCTACTCTTGTAGATTCACGTTTAGCTGAGCTATTTAATTTCTACTCTTGTAGATTGATGCAGTCGGGCAATCAA	ENSG00000213265::TSGA13	_ENST00000456951_ENST00000356588_ENST00000443954_ENST00000438346	ENST00000356588::3 ENST00000438346::4 ENST00000456951::4 ENST00000443954::4
TSPO2	6	TAATTTCTACTCTTGTAGATTAGAATGGGCACCAGGACAGTAATTTCTACTCTTGTAGATTTGATGGGATGCCAGATCAGTAATTTCTACTCTTGTAGATACAGTCCACAACCCTGGTCT	ENSG00000112212::TSPO2_ENSG00000124596::OARD1	_ENST00000373161_ENST00000373158_ENST00000470917	ENST00000373161::2 ENST00000373158::2 ENST00000470917::2
TSR1	17	TAATTTCTACTCTTGTAGATTTCTGCTGCTTGAGCGGGCCTAATTTCTACTCTTGTAGATTGAGCTTTATTCTGCTGCTTTAATTTCTACTCTTGTAGATCCTGCCAGAGGCCATGCAGC	ENSG00000167721::TSR1	_ENST00000576112_ENST00000301364_ENST00000576202_ENST00000571806	ENST00000576202::1 ENST00000301364::1 ENST00000571806::1 ENST00000576112::1
TSSK1B	5	TAATTTCTACTCTTGTAGATTCCCCAGGAGGTAGCCTCGTTAATTTCTACTCTTGTAGATTCTCAGGCTGTGCCTGGGGCTAATTTCTACTCTTGTAGATGGAGAGGGCTCCTATGCAAA	ENSG00000171444::MCC_ENSG00000212122::TSSK1B_ENSG00000232633::CTD-2201G3.1	_ENST00000416046_ENST00000390666	ENST00000390666::1 ENST00000416046::4
TTC1	5	TAATTTCTACTCTTGTAGATCTGCAGTCATTGATGGCCATTAATTTCTACTCTTGTAGATACAGATCCTCTGGAACCCCATAATTTCTACTCTTGTAGATCAGCAATTCAATTAAACCCC	ENSG00000113312::TTC1	_ENST00000522793_ENST00000520274_ENST00000231238_ENST00000522073_ENST00000518560	ENST00000522793::5 ENST00000520274::2 ENST00000522073::2 ENST00000231238::5 ENST00000518560::1
TTC27	2	TAATTTCTACTCTTGTAGATCATTGCTGCCGCTCAGCCTCTAATTTCTACTCTTGTAGATAAAAGAATAACCCAGTGCACTAATTTCTACTCTTGTAGATGTCTTTGCAGCTCGGGGTGT	ENSG00000018699::TTC27	_ENST00000317907_ENST00000454690	ENST00000454690::1 ENST00000317907::1
TTI2	8	TAATTTCTACTCTTGTAGATGACAGGCCTTCTCCAAGATTTAATTTCTACTCTTGTAGATAGGGGACTGGTGCACGGCTCTAATTTCTACTCTTGTAGATCACTGTCTTGCCCGCCCGGA	ENSG00000129696::TTI2	_ENST00000360742_ENST00000520636_ENST00000431156_ENST00000523305_ENST00000613904	ENST00000520636::1 ENST00000431156::2 ENST00000613904::2 ENST00000523305::3 ENST00000360742::1
TUBG1	17	TAATTTCTACTCTTGTAGATCCTCGGCATCGCTCCTCAGGTAATTTCTACTCTTGTAGATCTATTCCCTGGCAGGGCCCATAATTTCTACTCTTGTAGATTCCCTGTACAGACATAGGGG	ENSG00000141699::FAM134C_ENSG00000131462::TUBG1	_ENST00000591509_ENST00000251413_ENST00000588056_ENST00000589688_ENST00000589613	ENST00000591509::1 ENST00000588056::1 ENST00000589688::1 ENST00000589613::1 ENST00000251413::1
TUBGCP2	10	TAATTTCTACTCTTGTAGATGGATTCACCATGACGTCAATTAATTTCTACTCTTGTAGATAAGCAGGTCAATGTAGACCTTAATTTCTACTCTTGTAGATTTTAGAAAGTCTTCTGGAGT	ENSG00000130640::TUBGCP2	_ENST00000252936_ENST00000480198_ENST00000368563_ENST00000543663_ENST00000482278_ENST00000487796_ENST00000470829	ENST00000368563::2 ENST00000482278::2 ENST00000487796::2 ENST00000252936::1 ENST00000480198::2 ENST00000543663::2 ENST00000470829::2
TUBGCP6	22	TAATTTCTACTCTTGTAGATAGATGGACGTTCAGTCTCTGTAATTTCTACTCTTGTAGATTCGGCAGAACTTGAGGGGGATAATTTCTACTCTTGTAGATTGTCACAGCATGATCCAGGA	ENSG00000128159::TUBGCP6	_ENST00000498611_ENST00000248846_ENST00000439308	ENST00000248846::1 ENST00000439308::1 ENST00000498611::1
TUFM	16	TAATTTCTACTCTTGTAGATAGCAGCCGCAACAGACCCTGTAATTTCTACTCTTGTAGATAAATGCCACGCTCTAGTGTATAATTTCTACTCTTGTAGATCTGCTGCCTGTGGAGGCGGT	ENSG00000178952::TUFM	_ENST00000313511_ENST00000565012	ENST00000313511::2 ENST00000565012::2
TUT1	11	TAATTTCTACTCTTGTAGATTCGGTACAGGAGAGTCGCTATAATTTCTACTCTTGTAGATCCTTGTCCTTGTCCATGACATAATTTCTACTCTTGTAGATGACCTGTGGCCAGTGTTGTC	ENSG00000255508::RP11-864I4.1_ENSG00000149016::TUT1	_ENST00000308436_ENST00000496634_ENST00000476907_ENST00000278279_ENST00000478537	ENST00000308436::1 ENST00000278279::1 ENST00000476907::1 ENST00000496634::1 ENST00000478537::1
TXNL4A	18	TAATTTCTACTCTTGTAGATTTCAGGTACGTTATCTTAAATAATTTCTACTCTTGTAGATTCTTGTGGATATTACAGAAGTAATTTCTACTCTTGTAGATTTGAAGTCAGGCACTTCTGT	ENSG00000141759::TXNL4A	_ENST00000269601_ENST00000591711_ENST00000592957_ENST00000585474_ENST00000585769_ENST00000355491_ENST00000592837_ENST00000586825_ENST00000586295	ENST00000592957::3 ENST00000586295::3 ENST00000585474::2 ENST00000269601::2 ENST00000585769::3 ENST00000591711::2 ENST00000586825::4 ENST00000592837::1 ENST00000355491::2
U2AF1	21	TAATTTCTACTCTTGTAGATAGGTGAGAGAACTGAACTCTTAATTTCTACTCTTGTAGATCGCTGTAAGTTCATACAAGTTAATTTCTACTCTTGTAGATTCGGTGCCGAAGATGGAGGC	ENSG00000160201::U2AF1	_ENST00000471250_ENST00000478282_ENST00000464750_ENST00000459639_ENST00000291552_ENST00000380276_ENST00000475639_ENST00000398137_ENST00000486519	ENST00000459639::3 ENST00000471250::1 ENST00000398137::5 ENST00000380276::4 ENST00000475639::3 ENST00000486519::4 ENST00000291552::4 ENST00000464750::5 ENST00000478282::1
U2AF2	19	TAATTTCTACTCTTGTAGATTTCTCGTTGAGCTGCCGCTCTAATTTCTACTCTTGTAGATTTCAACGCCCAGATGCGCCTTAATTTCTACTCTTGTAGATCGGTCCCGGCTCCGAGAGCG	ENSG00000063244::U2AF2	_ENST00000587196_ENST00000450554_ENST00000308924_ENST00000588850	ENST00000588850::1 ENST00000450554::1 ENST00000308924::1 ENST00000587196::1
UBA1	X	TAATTTCTACTCTTGTAGATCTCCAGATGTCCAGCTCGCCTAATTTCTACTCTTGTAGATGATCAGGCCCGGACACGCGATAATTTCTACTCTTGTAGATTTGGACAGCGGCGAGCTGGA	ENSG00000130985::UBA1	_ENST00000377351_ENST00000412206_ENST00000427561_ENST00000442035_ENST00000457753_ENST00000335972_ENST00000451702	ENST00000412206::2 ENST00000442035::3 ENST00000335972::2 ENST00000457753::3 ENST00000451702::2 ENST00000427561::3 ENST00000377351::2
UBA52	19	TAATTTCTACTCTTGTAGATCCAGTGAGGGTCTTCACAAATAATTTCTACTCTTGTAGATTGGGCAAGCTGGCGGAGAGATAATTTCTACTCTTGTAGATCTTGAAGGGCAGCCTCCTGC	ENSG00000221983::UBA52_ENSG00000006016::CRLF1	_ENST00000596304_ENST00000597451_ENST00000599595_ENST00000442744_ENST00000596273_ENST00000430157_ENST00000598814_ENST00000599256_ENST00000595683_ENST00000598780_ENST00000595158_ENST00000599551	ENST00000596304::2 ENST00000599595::1 ENST00000442744::2 ENST00000598780::2 ENST00000595158::2 ENST00000595683::3 ENST00000430157::2 ENST00000596273::3 ENST00000597451::1 ENST00000599551::2 ENST00000599256::2 ENST00000598814::2
UBE2M	19	TAATTTCTACTCTTGTAGATAGCAGAACGTGCAGCGCTCCTAATTTCTACTCTTGTAGATAGCGCTGCCTGAAATAGGGTTAATTTCTACTCTTGTAGATAGGTGAGTCCCAGGCGGGCA	ENSG00000130725::UBE2M	_ENST00000253023_ENST00000595957	ENST00000595957::7 ENST00000253023::6
UBL5	19	TAATTTCTACTCTTGTAGATCTTCAGATGAAATCCACGATTAATTTCTACTCTTGTAGATATCTGAAGGAAAGGTGTTAATAATTTCTACTCTTGTAGATACGCGGACCTTCTTCCCCAG	ENSG00000198258::UBL5	_ENST00000586895_ENST00000589372_ENST00000590068_ENST00000358666_ENST00000589960_ENST00000593087	ENST00000358666::5 ENST00000586895::5 ENST00000589960::3 ENST00000593087::4 ENST00000590068::5 ENST00000589372::4
UBQLN3	11	TAATTTCTACTCTTGTAGATTCAGTTACAGACACATGCACTAATTTCTACTCTTGTAGATCCAGCAAAGATTAGAACAAGTAATTTCTACTCTTGTAGATGGCGTCTTCACTGTCACCTT	ENSG00000175520::UBQLN3_ENSG00000196565::HBG2	_ENST00000311659_ENST00000445998	ENST00000311659::2 ENST00000445998::2
UMOD	16	TAATTTCTACTCTTGTAGATTGGCTTCAGGTAAGGCTATCTAATTTCTACTCTTGTAGATCGCAGCTGCTGTTGGCGGAGTAATTTCTACTCTTGTAGATCTTTGGGCAGGTGCTATCTA	ENSG00000169344::UMOD	_ENST00000396134_ENST00000571174_ENST00000570757_ENST00000396138_ENST00000573567_ENST00000302509_ENST00000577168_ENST00000576688	ENST00000302509::1 ENST00000577168::1 ENST00000570757::1 ENST00000396134::1 ENST00000571174::1 ENST00000576688::1 ENST00000573567::1 ENST00000396138::1
UPF1	19	TAATTTCTACTCTTGTAGATCCCTCACAAGGTGATTTACATAATTTCTACTCTTGTAGATGCCGGGATGAAGCCGAGGAGTAATTTCTACTCTTGTAGATAGCCACATTGTAAATCACCT	ENSG00000005007::UPF1	_ENST00000262803_ENST00000601981_ENST00000599848_ENST00000600012_ENST00000594504_ENST00000598209_ENST00000600868_ENST00000600310_ENST00000598471	ENST00000594504::2 ENST00000262803::4 ENST00000599848::4 ENST00000600868::2 ENST00000598471::2 ENST00000600310::2 ENST00000600012::2 ENST00000601981::4 ENST00000598209::2
UPF2	10	TAATTTCTACTCTTGTAGATGCCTCTCCTTGCTGCTCACTTAATTTCTACTCTTGTAGATTCTCTTCCTCTTGATGTTTCTAATTTCTACTCTTGTAGATCTTCCACGATGGAAGCTACA	ENSG00000151461::UPF2	_ENST00000356352_ENST00000357604_ENST00000397053_ENST00000460569	ENST00000397053::2 ENST00000357604::2 ENST00000460569::2 ENST00000356352::1
USP29	19	TAATTTCTACTCTTGTAGATGATGAATCCACATACCTTTATAATTTCTACTCTTGTAGATGAGATATCATCCTTTCTTTATAATTTCTACTCTTGTAGATGAGCCAGAAGACTGGGATGA	ENSG00000131864::USP29	_ENST00000254181_ENST00000598197_ENST00000600020_ENST00000600940	ENST00000600940::4 ENST00000600020::4 ENST00000598197::1 ENST00000254181::4
USP39	2	TAATTTCTACTCTTGTAGATAGCAAAGAATGGCCGAGTGGTAATTTCTACTCTTGTAGATCTTTCAGCAAAGAATGGCCGTAATTTCTACTCTTGTAGATTGCGGGTGAAGCGGGAGCGC	ENSG00000168883::USP39	_ENST00000491659_ENST00000474572_ENST00000459775_ENST00000448971_ENST00000613444_ENST00000450066_ENST00000409025_ENST00000442708_ENST00000465282_ENST00000455732_ENST00000409470_ENST00000323701_ENST00000458268_ENST00000409766_ENST00000493829	ENST00000465282::2 ENST00000323701::2 ENST00000409025::2 ENST00000409766::2 ENST00000448971::2 ENST00000459775::2 ENST00000493829::2 ENST00000455732::2 ENST00000450066::2 ENST00000458268::2 ENST00000613444::2 ENST00000474572::2 ENST00000491659::2 ENST00000442708::2 ENST00000409470::2
UTP15	5	TAATTTCTACTCTTGTAGATCGCCAGTGCTGCTGAACTGTTAATTTCTACTCTTGTAGATACCAAGTATAGGATATGTCTTAATTTCTACTCTTGTAGATTCCTCAGCCTCCATATAATT	ENSG00000164338::UTP15	_ENST00000296792_ENST00000510478_ENST00000543251_ENST00000509005_ENST00000508686_ENST00000508491	ENST00000296792::1 ENST00000509005::1 ENST00000508686::1 ENST00000510478::1 ENST00000543251::1 ENST00000508491::1
UTP20	12	TAATTTCTACTCTTGTAGATTCTTCATGGCTGCAGAGGGCTAATTTCTACTCTTGTAGATCCACAAGACCGAGAACACCTTAATTTCTACTCTTGTAGATTTACATTTGCTGAACGACTG	ENSG00000120800::UTP20	_ENST00000261637_ENST00000551825	ENST00000261637::1 ENST00000551825::1
UTP23	8	TAATTTCTACTCTTGTAGATTGCCTTGTGATCTTCATGCCTAATTTCTACTCTTGTAGATCCTCTTCAACCATGGAAAGCTAATTTCTACTCTTGTAGATCATGGTTGAAGAGGGAAATC	ENSG00000147679::UTP23_ENSG00000147677::EIF3H	_ENST00000309822_ENST00000521703_ENST00000517814_ENST00000521071_ENST00000519443_ENST00000517820	ENST00000521071::1 ENST00000517814::1 ENST00000309822::1 ENST00000517820::1 ENST00000521703::1 ENST00000519443::1
VAX1	10	TAATTTCTACTCTTGTAGATTCTGGTTTCCCGAACATAGGTAATTTCTACTCTTGTAGATTTACAATCCTCAGCAGCGCCTAATTTCTACTCTTGTAGATTTGTTGGTCCGGGAGTAAGG	ENSG00000148704::VAX1	_ENST00000277905_ENST00000369206	ENST00000277905::1 ENST00000369206::1
VCP	9	TAATTTCTACTCTTGTAGATAGAATGGCTGTTGATAGGTCTAATTTCTACTCTTGTAGATTGATGATACTTGTTCTGATGTAATTTCTACTCTTGTAGATCATCGTCCTTTCTGATGATA	ENSG00000165280::VCP	_ENST00000358901_ENST00000493886_ENST00000417448_ENST00000448530	ENST00000448530::2 ENST00000417448::2 ENST00000493886::2 ENST00000358901::2
VN1R2	19	TAATTTCTACTCTTGTAGATGTCTTGTACAGGCACAAACATAATTTCTACTCTTGTAGATGATGGCTCTGTTCCCAGGAGTAATTTCTACTCTTGTAGATTGCCTGTACAAGACCAAAAC	ENSG00000196131::VN1R2	_ENST00000341702_ENST00000598458	ENST00000341702::1 ENST00000598458::1
VN1R4	19	TAATTTCTACTCTTGTAGATCAGGCAAAACAAAACCTGTATAATTTCTACTCTTGTAGATCCTGGAAAAGATGACAAGATTAATTTCTACTCTTGTAGATCCAACTCTCAGCCCCTTTGT	ENSG00000228567::VN1R4	_ENST00000311170	ENST00000311170::1
VPS25	17	TAATTTCTACTCTTGTAGATGAGTGGCCGTGGCAGTATCGTAATTTCTACTCTTGTAGATCTGGGCTACTACGATGGCGATAATTTCTACTCTTGTAGATTGCAGGCGGCAGAAGGACAG	ENSG00000131475::VPS25	_ENST00000591584_ENST00000253794_ENST00000589219_ENST00000589577_ENST00000590339	ENST00000591584::1 ENST00000590339::1 ENST00000253794::1 ENST00000589219::1 ENST00000589577::1
VPS28	8	TAATTTCTACTCTTGTAGATATGGGATCCCAGCCACGCCGTAATTTCTACTCTTGTAGATCGGTGGTGAAGACAATGCAATAATTTCTACTCTTGTAGATTGAGCCCTGGACCTGCCTGA	ENSG00000160948::VPS28	_ENST00000528142_ENST00000524521_ENST00000529182_ENST00000526204_ENST00000526054_ENST00000526977_ENST00000530983_ENST00000530836_ENST00000531032_ENST00000533806_ENST00000527797_ENST00000530790_ENST00000531924_ENST00000526734_ENST00000377348_ENST00000292510	ENST00000530790::2 ENST00000530983::1 ENST00000531032::2 ENST00000528142::1 ENST00000531924::1 ENST00000526204::1 ENST00000292510::2 ENST00000529182::1 ENST00000526054::1 ENST00000526977::1 ENST00000377348::2 ENST00000533806::2 ENST00000527797::1 ENST00000526734::2 ENST00000524521::2 ENST00000530836::1
WARS	14	TAATTTCTACTCTTGTAGATAGGGACCTTACGAGCTCCCCTAATTTCTACTCTTGTAGATCCGCTTTGAGGGACCTTACGTAATTTCTACTCTTGTAGATACGCATTTCCCGCTTTGAGG	ENSG00000140105::WARS	_ENST00000392882_ENST00000555410_ENST00000557297_ENST00000557135_ENST00000355338_ENST00000557722_ENST00000554331_ENST00000553808_ENST00000556698_ENST00000553524_ENST00000557239_ENST00000554820_ENST00000556579_ENST00000554772_ENST00000556660_ENST00000556783_ENST00000553769_ENST00000553413_ENST00000557094_ENST00000553545_ENST00000554605_ENST00000554509_ENST00000557347_ENST00000556209_ENST0000055669…	ENST00000554509::3 ENST00000553581::4 ENST00000553545::3 ENST00000557347::2 ENST00000555410::2 ENST00000627608::1 ENST00000553769::3 ENST00000554772::3 ENST00000355338::2 ENST00000557135::3 ENST00000556660::2 ENST00000556295::3 ENST00000557722::3 ENST00000554605::4 ENST00000556209::4 ENST00000556698::3 ENST00000553524::3 ENST00000557094::2 ENST00000555813::3 ENST00000553934::3 ENST00000392882::2 …
WBSCR22	7	TAATTTCTACTCTTGTAGATTGACGAGACAGAAGCCCGGATAATTTCTACTCTTGTAGATCGGGCTTCTGTCTCGTCATATAATTTCTACTCTTGTAGATTTTCAGGTCCGGGGATCCCG	ENSG00000071462::WBSCR22	_ENST00000265758_ENST00000421304_ENST00000432522_ENST00000496153_ENST00000421744_ENST00000478670_ENST00000441822_ENST00000428163_ENST00000430270_ENST00000436944_ENST00000463307_ENST00000423497_ENST00000487006	ENST00000463307::2 ENST00000436944::2 ENST00000430270::2 ENST00000421304::2 ENST00000421744::2 ENST00000441822::2 ENST00000496153::2 ENST00000432522::2 ENST00000428163::2 ENST00000478670::2 ENST00000265758::2 ENST00000423497::2 ENST00000487006::2
WDR12	2	TAATTTCTACTCTTGTAGATACTCTTCACCGTCATTATGGTAATTTCTACTCTTGTAGATTCCAAAGGAAGAATCCCTGGTAATTTCTACTCTTGTAGATCTTCACGAGTAGTGATGGGC	ENSG00000138442::WDR12_ENSG00000138380::CARF	_ENST00000414490_ENST00000402905_ENST00000320443_ENST00000441569_ENST00000414857_ENST00000444724_ENST00000430899_ENST00000443740_ENST00000432024_ENST00000428585_ENST00000471271_ENST00000427712_ENST00000447539_ENST00000438828	ENST00000428585::3 ENST00000402905::3 ENST00000414490::4 ENST00000447539::4 ENST00000444724::3 ENST00000438828::4 ENST00000471271::3 ENST00000320443::4 ENST00000432024::4 ENST00000427712::5 ENST00000443740::4 ENST00000441569::4 ENST00000430899::5 ENST00000414857::4
WDR3	1	TAATTTCTACTCTTGTAGATGCTGCCGATAACGCCAAAGATAATTTCTACTCTTGTAGATGCGTTATCGGCAGCCAAAAATAATTTCTACTCTTGTAGATTGACCATTGAAGGTCACATT	ENSG00000065183::WDR3	_ENST00000369441_ENST00000349139_ENST00000487202_ENST00000471680	ENST00000349139::2 ENST00000369441::2 ENST00000487202::2 ENST00000471680::2
WDR61	15	TAATTTCTACTCTTGTAGATATCACCAGGATCAGGTATGGTAATTTCTACTCTTGTAGATGGATGTTGGAACGAGGACTTTAATTTCTACTCTTGTAGATCTCTCGTGTCCAAAGAATAT	ENSG00000140395::WDR61	_ENST00000560807_ENST00000559940_ENST00000558311_ENST00000558412_ENST00000559332_ENST00000558459_ENST00000267973_ENST00000560569	ENST00000559332::2 ENST00000558459::8 ENST00000267973::10 ENST00000560569::10 ENST00000558311::10 ENST00000558412::1 ENST00000560807::5 ENST00000559940::1
WDR70	5	TAATTTCTACTCTTGTAGATTCTTGCTTCTGAAAAGATTATAATTTCTACTCTTGTAGATTCTCTGTTCATTTCTTCCTCTAATTTCTACTCTTGTAGATGAGCAATCTCTGACCACATT	ENSG00000082068::WDR70	_ENST00000265107_ENST00000504564_ENST00000511906	ENST00000265107::4 ENST00000511906::3 ENST00000504564::4
WDR75	2	TAATTTCTACTCTTGTAGATGGAGAGCTGTGTTCTCTGCATAATTTCTACTCTTGTAGATTTAAAGTTTACAGCACAGTTTAATTTCTACTCTTGTAGATTGTGTCCATGCAGTATGTGT	ENSG00000115368::WDR75	_ENST00000314761_ENST00000436347_ENST00000472286_ENST00000475596_ENST00000427960_ENST00000631047	ENST00000631047::1 ENST00000314761::1 ENST00000475596::1 ENST00000427960::1 ENST00000472286::1 ENST00000436347::1
WDR77	1	TAATTTCTACTCTTGTAGATGACTCCGGCGGAGCAGAAGCTAATTTCTACTCTTGTAGATCTACCACTGACAGCTTGTGTTAATTTCTACTCTTGTAGATGGACCTTGCTCAGCAGGTGG	ENSG00000116455::WDR77	_ENST00000235090_ENST00000449340_ENST00000459665	ENST00000235090::2 ENST00000459665::1 ENST00000449340::1
WEE1	11	TAATTTCTACTCTTGTAGATCAAGTTGGCCGAGGCTTGAGTAATTTCTACTCTTGTAGATGCTGATGCTATAAGTGAAAATAATTTCTACTCTTGTAGATATATCTCGAACCTCAATCCC	ENSG00000166483::WEE1	_ENST00000450114_ENST00000530712_ENST00000524612_ENST00000299613_ENST00000530175	ENST00000299613::6 ENST00000530175::1 ENST00000450114::6 ENST00000530712::1 ENST00000524612::2
XAB2	19	TAATTTCTACTCTTGTAGATACAGAGAATTGGTTCCGCATTAATTTCTACTCTTGTAGATAACTCGATGTAGCGAAGCCATAATTTCTACTCTTGTAGATTGTTCATGCACAAGGTTTGG	ENSG00000076924::XAB2	_ENST00000595288_ENST00000358368	ENST00000595288::1 ENST00000358368::2
XAGE5	X	TAATTTCTACTCTTGTAGATCCTTCCCCTGCAATAGAAACTAATTTCTACTCTTGTAGATAGTGCCTAACCTGGAAGCTGTAATTTCTACTCTTGTAGATTATTGCAGGGGAAGGGAAAC	ENSG00000171405::XAGE5	_ENST00000351072_ENST00000375503_ENST00000375501_ENST00000445860	ENST00000375503::5 ENST00000375501::4 ENST00000351072::5 ENST00000445860::2
XPO1	2	TAATTTCTACTCTTGTAGATGCTGAAATCAAGCAGCTGACTAATTTCTACTCTTGTAGATGTTGGCTACTTTACCTGGGCTAATTTCTACTCTTGTAGATCCTGGGCTCCTTCTCCATGG	ENSG00000082898::XPO1	_ENST00000401558_ENST00000428210_ENST00000404992_ENST00000406957_ENST00000451765_ENST00000443240_ENST00000420673_ENST00000422552_ENST00000457483_ENST00000495003_ENST00000481214_ENST00000449444_ENST00000436018	ENST00000436018::2 ENST00000457483::3 ENST00000481214::2 ENST00000401558::2 ENST00000422552::2 ENST00000449444::2 ENST00000443240::3 ENST00000428210::2 ENST00000420673::1 ENST00000451765::2 ENST00000406957::3 ENST00000404992::2 ENST00000495003::1
XRCC6	22	TAATTTCTACTCTTGTAGATAGTGTATCCAAAGTGTGTACTAATTTCTACTCTTGTAGATCCCATAGGAGACTATAAATATAATTTCTACTCTTGTAGATCACCTGATCAGAGGCAGGGA	ENSG00000196419::XRCC6	_ENST00000360079_ENST00000428575_ENST00000359308_ENST00000405878_ENST00000405506	ENST00000405506::2 ENST00000405878::4 ENST00000359308::3 ENST00000360079::4 ENST00000428575::3
YARS2	12	TAATTTCTACTCTTGTAGATCTAAACTTCATGATGCCATATAATTTCTACTCTTGTAGATGGAAATCGTAACAATTCCTATAATTTCTACTCTTGTAGATATTTGTAACAGGCAACCTTT	ENSG00000087470::DNM1L_ENSG00000139131::YARS2	_ENST00000452533_ENST00000358214_ENST00000553257_ENST00000414834_ENST00000549701_ENST00000547312_ENST00000266481_ENST00000546649_ENST00000381000_ENST00000550093_ENST00000546757_ENST00000547078	ENST00000547312::12 ENST00000452533::12 ENST00000381000::13 ENST00000547078::2 ENST00000546757::10 ENST00000358214::13 ENST00000553257::13 ENST00000266481::12 ENST00000414834::9 ENST00000546649::9 ENST00000549701::12 ENST00000550093::2
YARS	1	TAATTTCTACTCTTGTAGATTCTTCAGGGCTGGGAGCGTCTAATTTCTACTCTTGTAGATCTGGGGAACGGCAACCACGGTAATTTCTACTCTTGTAGATACATGGGCACAAAGTAAGCC	ENSG00000134684::YARS_ENSG00000116497::S100PBP	_ENST00000616261_ENST00000373477_ENST00000481895	ENST00000481895::1 ENST00000616261::1 ENST00000373477::1
ZBTB8OS	1	TAATTTCTACTCTTGTAGATGAGGGGCTCCACTGTCCCAGTAATTTCTACTCTTGTAGATCCTTGGGTTTCTACTTCTACTAATTTCTACTCTTGTAGATCTTACCCGGGGTATGAAGAA	ENSG00000176261::ZBTB8OS	_ENST00000468695_ENST00000473294_ENST00000498691_ENST00000373506_ENST00000373501_ENST00000465588_ENST00000436661_ENST00000476493_ENST00000483138_ENST00000479075_ENST00000473383	ENST00000479075::2 ENST00000473294::3 ENST00000476493::3 ENST00000498691::1 ENST00000473383::1 ENST00000483138::3 ENST00000465588::2 ENST00000373506::2 ENST00000468695::3 ENST00000373501::3 ENST00000436661::3
ZCCHC13	X	TAATTTCTACTCTTGTAGATTGAATGTGCCCAAGTTTGCCTAATTTCTACTCTTGTAGATTGCTCTTTCTGACGATCACATAATTTCTACTCTTGTAGATTGACGATCACAGTCACGAGC	ENSG00000187969::ZCCHC13	_ENST00000339534	ENST00000339534::1
ZIC3	X	TAATTTCTACTCTTGTAGATCCGGGCTGCATGAGCAGGGCTAATTTCTACTCTTGTAGATCTAACTACAGCCCCATGAACTAATTTCTACTCTTGTAGATAAGGCGAAGTACAAACTGGT	ENSG00000156925::ZIC3	_ENST00000287538_ENST00000370606	ENST00000370606::1 ENST00000287538::1
ZNF648	1	TAATTTCTACTCTTGTAGATCCAGACATTTCCACTGGTTTTAATTTCTACTCTTGTAGATGTGTGTTACTGGGGAGCTGCTAATTTCTACTCTTGTAGATGGCCTCCCCACCATCTTCAT	ENSG00000179930::ZNF648	_ENST00000339948	ENST00000339948::2
ZNRF4	19	TAATTTCTACTCTTGTAGATCTGACCAGGGGCCTCAGGAGTAATTTCTACTCTTGTAGATGGCATCTCCGGGGTCTCCCATAATTTCTACTCTTGTAGATCAGTGGTAGGTGTGGGAGCA	ENSG00000105428::ZNRF4	_ENST00000222033	ENST00000222033::1
ZP2	16	TAATTTCTACTCTTGTAGATCAGGTATGTCTCTTGGGTGATAATTTCTACTCTTGTAGATCCAACTGAGAAACATCTATGTAATTTCTACTCTTGTAGATTCAGTTGGTAAATCCTGCCT	ENSG00000103310::ZP2	_ENST00000574091_ENST00000574002_ENST00000572752_ENST00000576162	ENST00000572752::2 ENST00000574091::2 ENST00000574002::3 ENST00000576162::2
ZP4	1	TAATTTCTACTCTTGTAGATATTATCTCTTGCTGTGAGTGTAATTTCTACTCTTGTAGATCAGCAAACTGGAAGCTCCACTAATTTCTACTCTTGTAGATCTGTAAACCTCAACCAGGAG	ENSG00000116996::ZP4_ENSG00000237250::RP11-193H5.1	_ENST00000611898_ENST00000366570	ENST00000611898::1 ENST00000366570::1
