# Supplementary material for: Pooled library screening with multiplexed Cpf1 library
Source: Nat Commun. 2019 Jul 17;10:3144. doi: 10.1038/s41467-019-10963-x (PMC6637147; doi:10.1038/s41467-019-10963-x)
Supplement: Supplementary file 7 — Supplementary Dataset 5 [file 41467_2019_10963_MOESM7_ESM.xlsx]

## Sheet: Sheet1
Gene Symbol	Spacer sequcence	Genomic PCR primer-F	Genomic PCR primer-R	guide #
RESP18	CAGGTTGTGCTCCAGCAGAT	TATCTGTAAGTTGGTACCAAGAGTGAAT	CTCTTCCAAGGTGTTCTAGTGCAAATAG	NA
NEUROD6	ATTCATCTTGCATTGTGAGA	ACTCTTGATAATTCCAAGTCCATGAAAC	ACAAAAGGAAAGGAAAAGAAGTTCTCAT	NA
NAMPT	CCTCAATCCAATTTGTAAGC	TAGTGATAAATGTTCTTAGCAGAAGCAC	ATTGAAGCCTGGAAAGGTTAAGTAAATT	NA
PRAMEF2	AATGGCTCCAGATGAAGCGT	TATTCCCTTTACCTTCCACTGAGTAAAG	CCCTGGATTTGTCTTCTAGAGATTTTTC	NA
SLC22A9	AGGACCTCCTGGGTCACGCT	AGCAAATTATTTCTTACGTGACTTTAGAGAA	GATGAACAAAGCGACGACACTTCT	NA
COX7B2	TGGCCAAGGGAAACATCATG	ATAGGTTCCATTCTATTCCAATCTGAGT	TCTGTAGAGTCAATGCATTGGATATTTG	NA
TFAP2D	TCCCTTCTTAGTTCTACTTC	TTGCTCTGTACAAAAACAAACAAAAACT	CTCACAGACATTTTCACAAACATTGAAA	NA
GUCY2F	TTGGACCTACCAACCCTGGC	CAAGTTCCTGTGGTGCTTGTGCCTT	ACCCAAATGTCTTCATCTGAGGAAAT	NA
ADAM30	CTTTGGGTCGTTTACTTTCA	TAGGAAACTCACTACTTTCAGAGCTTTA	AAAGCAAAAACTGAACAGGAAGAATCTA	NA
FNDC9	GGTGCTGATGGCCATTCTGC	TATTACCATATTATGTACAGGCCCAACT	ATTCCCCACAATGAGGCAGTATAG	NA
ADAM18	CCTTCCTCTCTGAAACTTCA	GGGGCCTGTAGAACTGCAATGTCTAATT	AATAAGCAGCAGAAATGGGGGAACAAGA	Guide1
ADAM18	CATCATTACAATTGATGGAC	AGTCACCCCACACATTAAATTGGTCACA	TGTTCTTGGGTTCAACGGCTTATATGCA	Guide2
ADAM18	GAAATTCGGCAGCATATCCT	CAAGCGAATACTCACAGGGACTCTCTTG	ACCCTGGATTGATTTCATGGGAATAGGC	Guide3
ADAM18	GCAGAAAGACCAGCCCTACA	TGGCTCTTACTAATGATAAACTGCCCCC	ACTTTCCAAATATTTTAGATGAAGTTTCAATGT	Guide4
IL3	CAGAACGCATCAGCAATTGA	TACTCTGTAACCTTTCCCCCTTAAGTGTA	GAGGTTTCAGAAGTTCTGCTGTTTTTGAT	Guide1
IL3	AGAATGCTCTCAATTGCTGA	TACTCTGTAACCTTTCCCCCTTAAGTGTA	GAGGTTTCAGAAGTTCTGCTGTTTTTGAT	Guide2
IL3	CACAGAATCTCCTGCCATGT	TACTCTGTAACCTTTCCCCCTTAAGTGTA	GAGGTTTCAGAAGTTCTGCTGTTTTTGAT	Guide3
IL3	TAGCGACATCCAATCCATAT	TACTCTGTAACCTTTCCCCCTTAAGTGTA	GAGGTTTCAGAAGTTCTGCTGTTTTTGAT	Guide4
PAX4	GCTCCAAGACACCTGTGCGG	CTCCCGAGTACCTGTGCAGAGATGATTC	AGGGGAGGTGAGAAATTGGAAGCAAATT	Guide1
PAX4	GCTCCAGCTGTCCTCACTCC	CTCTCCACCTCATTGGAACCCAAAG	TCAGAGAGTCCTCAGTGTGACACAGG	Guide2
PAX4	CACGGGCCACTGAATCAGGA	ATGGGTCTCCCCTTAGGCAACACTCC	ACCATGGTATTGAGCACCCTTTCCAC	Guide3
PAX4	CCACTTGAGCTTCTCTTGCC	ATGCCCACATTGCCAAATAAGAAAGGTTCT	TCGGAGGTTGAAAAGGGGAGCCTCA	Guide4
VSX2	AGATTCTGAAGATGTTTCCT	GGCCTTTGCCTCTCTTACAACGAAATC	AGCCTTTCCTTTCTCCTGAACAAGGAG	Guide1
VSX2	GATCGCTGGAGGAAACATCT	GGCCTTTGCCTCTCTTACAACGAAATC	AGCCTTTCCTTTCTCCTGAACAAGGAG	Guide2
VSX2	CCTCCTACCAGCTAGAGGAG	GAATTTGTGTCCTATTGTGCTGAGCCAG	ATCTGGAACCCTGGAGTGGTAGATGT	Guide3
VSX2	GCCCGGAGCACCGCAATGCT	AACCCGAATACCAACAATTCTTTCTAGGGA	TTGCCTCAGAGAGCATCTCCCAGCA	Guide4
DNMT1	CTGATGGTCCATGTCTGTTA	CACAACAGCTTCATGTCAGCC	CTGCTCGGTGAATTTGGCTC	NA
