# Supplementary material for: Pooled library screening with multiplexed Cpf1 library
Source: Nat Commun. 2019 Jul 17;10:3144. doi: 10.1038/s41467-019-10963-x (PMC6637147; doi:10.1038/s41467-019-10963-x)
Supplement: Supplementary file 9 — Source Data [file 41467_2019_10963_MOESM9_ESM.xlsx]

## Sheet: Fig.1c
	Cas9			AsCpf1-Mono			AsCpf1-Multi
	rep1	rep2	rep3	rep1	rep2	rep3	rep1	rep2	rep3
Week 1	49.0253	50	43.8597	21.9298	18.9084	13.0604	62.8655	60.8187	61.4035
Week 2	53.2164	50.8772	52.4367	31.4815	31.9688	32.9435	76.3158	76.6082	75.4386
Week 3	49.9025	48.9279	51.462	31.8713	32.2612	32.5536	78.655	80.9942	78.3626
Week 4	46.6862	43.7622	48.1482	30.9942	31.5789	29.8246	76.9006	75.731	77.4854

## Sheet: Fig.1d
	Cas9			AsCpf1-Mono			AsCpf1-Multi
	rep1	rep2	rep3	rep1	rep2	rep3	rep1	rep2	rep3
5% False positive rate	1.0549	-5.27427	4.2194	0.6329	2.5317	-3.16456	0.2541	-1.27065	1.0165
10% False positive rate	17.2996	13.5021	22.1519	25	28.7975	23.4177	6.7344	2.1601	4.4473
20% False positive rate	42.1941	37.1308	39.0295	65.8228	67.0886	54.4304	10.9276	9.0216	9.784

## Sheet: Fig.1e
Cas9							AsCpf1-Mono							AsCpf1-Multi
Rep1		Rep2		Rep3			Rep1		Rep2		Rep3			Rep1		Rep2		Rep3
Recall	Precision	Recall	Precision	Recall	Precision		Recall	Precision	Recall	Precision	Recall	Precision		Recall	Precision	Recall	Precision	Recall	Precision
0.000974659	1	0.000974659	1	0.000974659	1		0.000974659	1	0.000974659	1	0.000974659	1		0.00292398	1	0.00292398	1	0.00292398	1
0.00194932	1	0.00194932	1	0.00194932	1		0.00194932	1	0.00194932	1	0.00194932	1		0.00584795	1	0.00584795	1	0.00584795	1
0.00292398	1	0.00292398	1	0.00292398	1		0.00292398	1	0.00292398	1	0.00292398	1		0.00877193	1	0.00877193	1	0.00877193	1
0.00389864	1	0.00389864	1	0.00389864	1		0.00389864	1	0.00389864	1	0.00389864	1		0.0116959	1	0.0116959	1	0.0116959	1
0.00487329	1	0.00487329	1	0.00487329	1		0.00487329	1	0.00487329	1	0.00487329	1		0.0146199	1	0.0146199	1	0.0146199	1
0.00584795	1	0.00584795	1	0.00584795	1		0.00584795	1	0.00584795	1	0.00584795	1		0.0175439	1	0.0175439	1	0.0175439	1
0.00682261	1	0.00682261	1	0.00682261	1		0.00682261	1	0.00682261	1	0.00682261	1		0.0204678	1	0.0204678	1	0.0204678	1
0.00779727	1	0.00779727	1	0.00779727	1		0.00779727	1	0.00779727	1	0.00779727	1		0.0233918	1	0.0233918	1	0.0233918	1
0.00877193	1	0.00877193	1	0.00877193	1		0.00877193	1	0.00877193	1	0.00877193	1		0.0263158	1	0.0263158	1	0.0263158	1
0.00974659	1	0.00974659	1	0.00974659	1		0.00974659	1	0.00974659	1	0.00974659	1		0.0292398	1	0.0292398	1	0.0292398	1
0.0107212	1	0.0107212	1	0.0107212	1		0.0107212	1	0.0107212	1	0.0107212	1		0.0321637	1	0.0321637	1	0.0321637	1
0.0116959	1	0.0116959	1	0.0116959	1		0.0116959	1	0.0116959	1	0.0116959	1		0.0350877	1	0.0350877	1	0.0350877	1
0.0126706	1	0.0126706	1	0.0126706	1		0.0126706	1	0.0126706	1	0.0126706	1		0.0380117	1	0.0380117	1	0.0380117	1
0.0136452	1	0.0136452	1	0.0136452	1		0.0136452	1	0.0136452	1	0.0136452	1		0.0409357	1	0.0409357	1	0.0409357	1
0.0146199	1	0.0146199	1	0.0146199	1		0.0146199	1	0.0146199	1	0.0146199	1		0.0438596	1	0.0438596	1	0.0438596	1
0.0155945	1	0.0155945	1	0.0155945	1		0.0155945	1	0.0155945	1	0.0155945	1		0.0467836	1	0.0467836	1	0.0467836	1
0.0165692	1	0.0165692	1	0.0165692	1		0.0165692	1	0.0165692	1	0.0165692	1		0.0497076	1	0.0497076	1	0.0497076	1
0.0175439	1	0.0175439	1	0.0175439	1		0.0175439	1	0.0175439	1	0.0175439	1		0.0526316	1	0.0526316	1	0.0526316	1
0.0185185	1	0.0185185	1	0.0185185	1		0.0185185	1	0.0185185	1	0.0185185	1		0.0555556	1	0.0555556	1	0.0555556	1
0.0194932	1	0.0194932	1	0.0194932	1		0.0194932	1	0.0194932	1	0.0194932	1		0.0584795	1	0.0584795	1	0.0584795	1
0.0204678	1	0.0204678	1	0.0204678	1		0.0204678	1	0.0204678	1	0.0204678	1		0.0614035	1	0.0614035	1	0.0614035	1
0.0214425	1	0.0214425	1	0.0214425	1		0.0214425	1	0.0214425	1	0.0214425	1		0.0643275	1	0.0643275	1	0.0643275	1
0.0224172	1	0.0224172	1	0.0224172	1		0.0224172	1	0.0224172	1	0.0224172	1		0.0672515	1	0.0672515	1	0.0672515	1
0.0233918	1	0.0233918	1	0.0233918	1		0.0233918	1	0.0233918	1	0.0233918	1		0.0701754	1	0.0701754	1	0.0701754	1
0.0243665	1	0.0243665	1	0.0243665	1		0.0243665	1	0.0243665	1	0.0243665	1		0.0730994	1	0.0730994	1	0.0730994	1
0.0253411	1	0.0253411	1	0.0253411	1		0.0253411	1	0.0253411	1	0.0253411	1		0.0760234	1	0.0760234	1	0.0760234	1
0.0263158	1	0.0263158	1	0.0263158	1		0.0263158	1	0.0263158	1	0.0263158	1		0.0789474	1	0.0789474	1	0.0789474	1
0.0272904	1	0.0272904	1	0.0272904	1		0.0272904	1	0.0272904	1	0.0272904	1		0.0818713	1	0.0818713	1	0.0818713	1
0.0282651	1	0.0282651	1	0.0282651	1		0.0282651	1	0.0282651	1	0.0282651	1		0.0847953	1	0.0847953	1	0.0847953	1
0.0292398	1	0.0292398	1	0.0292398	1		0.0292398	1	0.0292398	1	0.0292398	1		0.0877193	1	0.0877193	1	0.0877193	1
0.0302144	1	0.0302144	1	0.0302144	1		0.0302144	1	0.0302144	1	0.0302144	1		0.0906433	1	0.0906433	1	0.0906433	1
0.0311891	1	0.0311891	1	0.0311891	1		0.0311891	1	0.0311891	1	0.0311891	1		0.0935673	1	0.0935673	1	0.0935673	1
0.0321637	1	0.0321637	1	0.0321637	1		0.0321637	1	0.0321637	1	0.0321637	1		0.0964912	1	0.0964912	1	0.0964912	1
0.0331384	1	0.0331384	1	0.0331384	1		0.0331384	1	0.0331384	1	0.0331384	1		0.0994152	1	0.0994152	1	0.0994152	1
0.0341131	1	0.0341131	1	0.0341131	1		0.0341131	1	0.0341131	1	0.0341131	1		0.102339	1	0.102339	1	0.102339	1
0.0350877	1	0.0350877	1	0.0350877	1		0.0350877	1	0.0350877	1	0.0350877	1		0.105263	1	0.105263	1	0.105263	1
0.0350877	0.972973	0.0360624	1	0.0360624	1		0.0360624	1	0.0360624	1	0.0360624	1		0.108187	1	0.108187	1	0.108187	1
0.0360624	0.973684	0.037037	1	0.037037	1		0.037037	1	0.037037	1	0.037037	1		0.111111	1	0.111111	1	0.111111	1
0.037037	0.974359	0.0380117	1	0.0380117	1		0.0380117	1	0.0380117	1	0.0380117	1		0.114035	1	0.114035	1	0.114035	1
0.0380117	0.975	0.0389864	1	0.0389864	1		0.0389864	1	0.0389864	1	0.0389864	1		0.116959	1	0.116959	1	0.116959	1
0.0389864	0.97561	0.039961	1	0.039961	1		0.039961	1	0.039961	1	0.039961	1		0.119883	1	0.119883	1	0.119883	1
0.039961	0.97619	0.0409357	1	0.0409357	1		0.0409357	1	0.0409357	1	0.0409357	1		0.122807	1	0.122807	1	0.122807	1
0.0409357	0.976744	0.0419103	1	0.0419103	1		0.0419103	1	0.0419103	1	0.0419103	1		0.125731	1	0.125731	1	0.125731	1
0.0419103	0.977273	0.042885	1	0.042885	1		0.042885	1	0.042885	1	0.042885	1		0.128655	1	0.128655	1	0.128655	1
0.042885	0.977778	0.0438596	1	0.0438596	1		0.0438596	1	0.0438596	1	0.0438596	1		0.131579	1	0.131579	1	0.131579	1
0.042885	0.956522	0.0448343	1	0.0448343	1		0.0448343	1	0.0448343	1	0.0448343	1		0.134503	1	0.134503	1	0.134503	1
0.0438596	0.957447	0.045809	1	0.045809	1		0.045809	1	0.045809	1	0.045809	1		0.137427	1	0.137427	1	0.137427	1
0.0448343	0.958333	0.0467836	1	0.0467836	1		0.0467836	1	0.0467836	1	0.0467836	1		0.140351	1	0.140351	1	0.140351	1
0.045809	0.959184	0.0477583	1	0.0477583	1		0.0477583	1	0.0477583	1	0.0477583	1		0.143275	1	0.143275	1	0.143275	1
0.0467836	0.96	0.0487329	1	0.0487329	1		0.0487329	1	0.0487329	1	0.0487329	1		0.146199	1	0.146199	1	0.146199	1
0.0477583	0.960784	0.0497076	1	0.0497076	1		0.0497076	1	0.0497076	1	0.0497076	1		0.149123	1	0.149123	1	0.149123	1
0.0487329	0.961538	0.0506823	1	0.0506823	1		0.0506823	1	0.0506823	1	0.0506823	1		0.152047	1	0.152047	1	0.152047	1
0.0497076	0.962264	0.0516569	1	0.0516569	1		0.0516569	1	0.0516569	1	0.0516569	1		0.154971	1	0.154971	1	0.154971	1
0.0506823	0.962963	0.0526316	1	0.0526316	1		0.0526316	1	0.0526316	1	0.0526316	1		0.157895	1	0.157895	1	0.157895	1
0.0516569	0.963636	0.0536062	1	0.0536062	1		0.0536062	1	0.0536062	1	0.0536062	1		0.160819	1	0.160819	1	0.160819	1
0.0526316	0.964286	0.0545809	1	0.0545809	1		0.0545809	1	0.0545809	1	0.0545809	1		0.163743	1	0.163743	1	0.163743	1
0.0536062	0.964912	0.0555556	1	0.0555556	1		0.0555556	1	0.0555556	1	0.0555556	1		0.166667	1	0.166667	1	0.166667	1
0.0545809	0.965517	0.0565302	1	0.0565302	1		0.0565302	1	0.0565302	1	0.0565302	1		0.169591	1	0.169591	1	0.169591	1
0.0555556	0.966102	0.0575049	1	0.0575049	1		0.0575049	1	0.0575049	1	0.0575049	1		0.172515	1	0.172515	1	0.172515	1
0.0565302	0.966667	0.0584795	1	0.0584795	1		0.0584795	1	0.0584795	1	0.0584795	1		0.175439	1	0.175439	1	0.175439	1
0.0575049	0.967213	0.0594542	1	0.0594542	1		0.0594542	1	0.0594542	1	0.0594542	1		0.178363	1	0.178363	1	0.178363	1
0.0584795	0.967742	0.0604288	1	0.0604288	1		0.0604288	1	0.0604288	1	0.0604288	1		0.181287	1	0.181287	1	0.181287	1
0.0594542	0.968254	0.0614035	1	0.0614035	1		0.0614035	1	0.0614035	1	0.0614035	1		0.184211	1	0.184211	1	0.184211	1
0.0604288	0.96875	0.0623782	1	0.0623782	1		0.0623782	1	0.0623782	1	0.0623782	1		0.184211	0.984375	0.187135	1	0.187135	1
0.0614035	0.969231	0.0633528	1	0.0633528	1		0.0633528	1	0.0633528	1	0.0633528	1		0.187135	0.984615	0.190058	1	0.190058	1
0.0623782	0.969697	0.0643275	1	0.0643275	1		0.0643275	1	0.0643275	1	0.0643275	1		0.190058	0.984848	0.192982	1	0.192982	1
0.0633528	0.970149	0.0653021	1	0.0653021	1		0.0653021	1	0.0653021	1	0.0653021	1		0.192982	0.985075	0.195906	1	0.195906	1
0.0643275	0.970588	0.0662768	1	0.0662768	1		0.0662768	1	0.0662768	1	0.0662768	1		0.195906	0.985294	0.19883	1	0.19883	1
0.0653021	0.971014	0.0672515	1	0.0672515	1		0.0672515	1	0.0672515	1	0.0672515	1		0.19883	0.985507	0.201754	1	0.201754	1
0.0662768	0.971429	0.0682261	1	0.0682261	1		0.0682261	1	0.0682261	1	0.0682261	1		0.201754	0.985714	0.204678	1	0.204678	1
0.0672515	0.971831	0.0692008	1	0.0692008	1		0.0692008	1	0.0692008	1	0.0692008	1		0.204678	0.985915	0.207602	1	0.207602	1
0.0682261	0.972222	0.0701754	1	0.0701754	1		0.0701754	1	0.0701754	1	0.0701754	1		0.207602	0.986111	0.210526	1	0.210526	1
0.0692008	0.972603	0.0711501	1	0.0711501	1		0.0711501	1	0.0711501	1	0.0711501	1		0.210526	0.986301	0.21345	1	0.21345	1
0.0701754	0.972973	0.0721248	1	0.0721248	1		0.0721248	1	0.0721248	1	0.0721248	1		0.21345	0.986486	0.216374	1	0.216374	1
0.0711501	0.973333	0.0730994	1	0.0730994	1		0.0730994	1	0.0730994	1	0.0730994	1		0.216374	0.986667	0.219298	1	0.219298	1
0.0721248	0.973684	0.0740741	1	0.0740741	1		0.0740741	1	0.0740741	1	0.0740741	1		0.219298	0.986842	0.222222	1	0.222222	1
0.0730994	0.974026	0.0750487	1	0.0750487	1		0.0750487	1	0.0750487	1	0.0750487	1		0.222222	0.987013	0.225146	1	0.225146	1
0.0740741	0.974359	0.0750487	0.987179	0.0760234	1		0.0760234	1	0.0760234	1	0.0760234	1		0.225146	0.987179	0.22807	1	0.22807	1
0.0750487	0.974684	0.0760234	0.987342	0.0769981	1		0.0769981	1	0.0769981	1	0.0769981	1		0.22807	0.987342	0.230994	1	0.230994	1
0.0760234	0.975	0.0769981	0.9875	0.0779727	1		0.0779727	1	0.0779727	1	0.0779727	1		0.230994	0.9875	0.233918	1	0.233918	1
0.0769981	0.975309	0.0779727	0.987654	0.0789474	1		0.0789474	1	0.0789474	1	0.0789474	1		0.233918	0.987654	0.236842	1	0.236842	1
0.0779727	0.97561	0.0789474	0.987805	0.079922	1		0.079922	1	0.079922	1	0.079922	1		0.236842	0.987805	0.239766	1	0.239766	1
0.0789474	0.975904	0.079922	0.987952	0.0808967	1		0.0808967	1	0.0808967	1	0.0808967	1		0.239766	0.987952	0.24269	1	0.24269	1
0.079922	0.97619	0.0808967	0.988095	0.0818713	1		0.0818713	1	0.0818713	1	0.0818713	1		0.24269	0.988095	0.245614	1	0.245614	1
0.0808967	0.976471	0.0818713	0.988235	0.082846	1		0.082846	1	0.082846	1	0.082846	1		0.245614	0.988235	0.248538	1	0.248538	1
0.0818713	0.976744	0.082846	0.988372	0.0838207	1		0.0838207	1	0.0838207	1	0.082846	0.988372		0.248538	0.988372	0.251462	1	0.251462	1
0.082846	0.977011	0.0838207	0.988506	0.0847953	1		0.0847953	1	0.0847953	1	0.0838207	0.988506		0.251462	0.988506	0.254386	1	0.254386	1
0.0838207	0.977273	0.0847953	0.988636	0.08577	1		0.08577	1	0.08577	1	0.0847953	0.988636		0.254386	0.988636	0.25731	1	0.25731	1
0.0847953	0.977528	0.08577	0.988764	0.0867446	1		0.0867446	1	0.0867446	1	0.08577	0.988764		0.25731	0.988764	0.260234	1	0.260234	1
0.08577	0.977778	0.0867446	0.988889	0.0877193	1		0.0877193	1	0.0877193	1	0.0867446	0.988889		0.260234	0.988889	0.263158	1	0.263158	1
0.0867446	0.978022	0.0877193	0.989011	0.088694	1		0.088694	1	0.088694	1	0.0877193	0.989011		0.263158	0.989011	0.266082	1	0.266082	1
0.0877193	0.978261	0.088694	0.98913	0.0896686	1		0.0896686	1	0.0896686	1	0.088694	0.98913		0.266082	0.98913	0.269006	1	0.269006	1
0.088694	0.978495	0.0896686	0.989247	0.0906433	1		0.0906433	1	0.0906433	1	0.0896686	0.989247		0.269006	0.989247	0.27193	1	0.27193	1
0.0896686	0.978723	0.0906433	0.989362	0.0916179	1		0.0916179	1	0.0916179	1	0.0906433	0.989362		0.27193	0.989362	0.274854	1	0.274854	1
0.0906433	0.978947	0.0916179	0.989474	0.0925926	1		0.0925926	1	0.0925926	1	0.0916179	0.989474		0.274854	0.989474	0.277778	1	0.277778	1
0.0916179	0.979167	0.0925926	0.989583	0.0935673	1		0.0935673	1	0.0935673	1	0.0925926	0.989583		0.277778	0.989583	0.280702	1	0.280702	1
0.0925926	0.979381	0.0935673	0.989691	0.0945419	1		0.0945419	1	0.0945419	1	0.0925926	0.979381		0.280702	0.989691	0.283626	1	0.283626	1
0.0935673	0.979592	0.0945419	0.989796	0.0955166	1		0.0955166	1	0.0945419	0.989796	0.0935673	0.979592		0.283626	0.989796	0.28655	1	0.28655	1
0.0945419	0.979798	0.0955166	0.989899	0.0955166	0.989899		0.0964912	1	0.0955166	0.989899	0.0945419	0.979798		0.28655	0.989899	0.289474	1	0.289474	1
0.0955166	0.98	0.0964912	0.99	0.0964912	0.99		0.0974659	1	0.0964912	0.99	0.0955166	0.98		0.289474	0.99	0.292398	1	0.292398	1
0.0964912	0.980198	0.0974659	0.990099	0.0974659	0.990099		0.0984405	1	0.0974659	0.990099	0.0964912	0.980198		0.292398	0.990099	0.295322	1	0.295322	1
0.0974659	0.980392	0.0984405	0.990196	0.0984405	0.990196		0.0994152	1	0.0984405	0.990196	0.0974659	0.980392		0.295322	0.990196	0.298246	1	0.298246	1
0.0984405	0.980583	0.0994152	0.990291	0.0994152	0.990291		0.10039	1	0.0994152	0.990291	0.0984405	0.980583		0.298246	0.990291	0.30117	1	0.30117	1
0.0994152	0.980769	0.10039	0.990385	0.10039	0.990385		0.101365	1	0.10039	0.990385	0.0994152	0.980769		0.30117	0.990385	0.304094	1	0.304094	1
0.10039	0.980952	0.101365	0.990476	0.101365	0.990476		0.102339	1	0.101365	0.990476	0.10039	0.980952		0.304094	0.990476	0.307018	1	0.307018	1
0.101365	0.981132	0.102339	0.990566	0.102339	0.990566		0.103314	1	0.102339	0.990566	0.101365	0.981132		0.307018	0.990566	0.309942	1	0.309942	1
0.102339	0.981308	0.103314	0.990654	0.103314	0.990654		0.104288	1	0.103314	0.990654	0.102339	0.981308		0.309942	0.990654	0.312865	1	0.312865	1
0.103314	0.981481	0.104288	0.990741	0.104288	0.990741		0.105263	1	0.104288	0.990741	0.103314	0.981481		0.312865	0.990741	0.315789	1	0.315789	1
0.104288	0.981651	0.105263	0.990826	0.105263	0.990826		0.106238	1	0.105263	0.990826	0.104288	0.981651		0.315789	0.990826	0.318713	1	0.318713	1
0.105263	0.981818	0.106238	0.990909	0.106238	0.990909		0.107212	1	0.105263	0.981818	0.105263	0.981818		0.318713	0.990909	0.321637	1	0.321637	1
0.106238	0.981982	0.107212	0.990991	0.107212	0.990991		0.108187	1	0.106238	0.981982	0.106238	0.981982		0.321637	0.990991	0.324561	1	0.324561	1
0.107212	0.982143	0.108187	0.991071	0.108187	0.991071		0.109162	1	0.107212	0.982143	0.107212	0.982143		0.324561	0.991071	0.327485	1	0.327485	1
0.108187	0.982301	0.109162	0.99115	0.109162	0.99115		0.110136	1	0.108187	0.982301	0.108187	0.982301		0.327485	0.99115	0.330409	1	0.330409	1
0.109162	0.982456	0.110136	0.991228	0.110136	0.991228		0.111111	1	0.109162	0.982456	0.109162	0.982456		0.330409	0.991228	0.333333	1	0.333333	1
0.110136	0.982609	0.111111	0.991304	0.111111	0.991304		0.112086	1	0.110136	0.982609	0.110136	0.982609		0.333333	0.991304	0.336257	1	0.336257	1
0.111111	0.982759	0.112086	0.991379	0.112086	0.991379		0.11306	1	0.111111	0.982759	0.111111	0.982759		0.336257	0.991379	0.339181	1	0.339181	1
0.112086	0.982906	0.11306	0.991453	0.11306	0.991453		0.114035	1	0.112086	0.982906	0.112086	0.982906		0.339181	0.991453	0.342105	1	0.342105	1
0.11306	0.983051	0.114035	0.991525	0.114035	0.991525		0.11501	1	0.11306	0.983051	0.11306	0.983051		0.342105	0.991525	0.345029	1	0.345029	1
0.114035	0.983193	0.11501	0.991597	0.11501	0.991597		0.115984	1	0.114035	0.983193	0.114035	0.983193		0.345029	0.991597	0.347953	1	0.347953	1
0.11501	0.983333	0.115984	0.991667	0.115984	0.991667		0.116959	1	0.11501	0.983333	0.11501	0.983333		0.347953	0.991667	0.350877	1	0.350877	1
0.115984	0.983471	0.116959	0.991736	0.116959	0.991736		0.117934	1	0.115984	0.983471	0.115984	0.983471		0.350877	0.991736	0.353801	1	0.353801	1
0.116959	0.983607	0.117934	0.991803	0.117934	0.991803		0.118908	1	0.116959	0.983607	0.116959	0.983607		0.353801	0.991803	0.356725	1	0.356725	1
0.117934	0.98374	0.118908	0.99187	0.118908	0.99187		0.119883	1	0.117934	0.98374	0.117934	0.98374		0.356725	0.99187	0.359649	1	0.359649	1
0.118908	0.983871	0.119883	0.991935	0.119883	0.991935		0.120858	1	0.118908	0.983871	0.118908	0.983871		0.359649	0.991935	0.362573	1	0.362573	1
0.119883	0.984	0.120858	0.992	0.120858	0.992		0.121832	1	0.119883	0.984	0.119883	0.984		0.362573	0.992	0.365497	1	0.365497	1
0.120858	0.984127	0.121832	0.992063	0.121832	0.992063		0.122807	1	0.120858	0.984127	0.120858	0.984127		0.365497	0.992063	0.368421	1	0.368421	1
0.121832	0.984252	0.122807	0.992126	0.122807	0.992126		0.123782	1	0.121832	0.984252	0.121832	0.984252		0.368421	0.992126	0.371345	1	0.368421	0.992126
0.122807	0.984375	0.123782	0.992188	0.123782	0.992188		0.124756	1	0.122807	0.984375	0.122807	0.984375		0.371345	0.992188	0.374269	1	0.371345	0.992188
0.123782	0.984496	0.124756	0.992248	0.124756	0.992248		0.125731	1	0.123782	0.984496	0.123782	0.984496		0.374269	0.992248	0.377193	1	0.374269	0.992248
0.124756	0.984615	0.125731	0.992308	0.125731	0.992308		0.126706	1	0.124756	0.984615	0.123782	0.976923		0.377193	0.992308	0.380117	1	0.377193	0.992308
0.125731	0.984733	0.126706	0.992366	0.126706	0.992366		0.12768	1	0.125731	0.984733	0.124756	0.977099		0.380117	0.992366	0.383041	1	0.380117	0.992366
0.126706	0.984848	0.12768	0.992424	0.12768	0.992424		0.128655	1	0.126706	0.984848	0.125731	0.977273		0.383041	0.992424	0.385965	1	0.383041	0.992424
0.12768	0.984962	0.128655	0.992481	0.128655	0.992481		0.12963	1	0.12768	0.984962	0.126706	0.977444		0.385965	0.992481	0.388889	1	0.385965	0.992481
0.12768	0.977612	0.12963	0.992537	0.12963	0.992537		0.130604	1	0.128655	0.985075	0.12768	0.977612		0.388889	0.992537	0.391813	1	0.388889	0.992537
0.128655	0.977778	0.130604	0.992593	0.130604	0.992593		0.131579	1	0.12963	0.985185	0.12768	0.97037		0.391813	0.992593	0.394737	1	0.391813	0.992593
0.12963	0.977941	0.131579	0.992647	0.131579	0.992647		0.132554	1	0.130604	0.985294	0.128655	0.970588		0.394737	0.992647	0.397661	1	0.394737	0.992647
0.130604	0.978102	0.132554	0.992701	0.132554	0.992701		0.133528	1	0.131579	0.985401	0.12963	0.970803		0.394737	0.985401	0.400585	1	0.397661	0.992701
0.131579	0.978261	0.133528	0.992754	0.133528	0.992754		0.134503	1	0.132554	0.985507	0.130604	0.971014		0.397661	0.985507	0.403509	1	0.400585	0.992754
0.132554	0.978417	0.134503	0.992806	0.134503	0.992806		0.135478	1	0.133528	0.985612	0.131579	0.971223		0.400585	0.985612	0.406433	1	0.403509	0.992806
0.133528	0.978571	0.135478	0.992857	0.135478	0.992857		0.136452	1	0.134503	0.985714	0.132554	0.971429		0.403509	0.985714	0.409357	1	0.406433	0.992857
0.134503	0.978723	0.136452	0.992908	0.136452	0.992908		0.136452	0.992908	0.135478	0.985816	0.133528	0.971631		0.406433	0.985816	0.412281	1	0.409357	0.992908
0.135478	0.978873	0.137427	0.992958	0.137427	0.992958		0.136452	0.985915	0.136452	0.985915	0.134503	0.971831		0.409357	0.985915	0.415205	1	0.412281	0.992958
0.136452	0.979021	0.138402	0.993007	0.138402	0.993007		0.137427	0.986014	0.137427	0.986014	0.135478	0.972028		0.412281	0.986014	0.418129	1	0.415205	0.993007
0.137427	0.979167	0.139376	0.993056	0.139376	0.993056		0.138402	0.986111	0.138402	0.986111	0.135478	0.965278		0.415205	0.986111	0.421053	1	0.418129	0.993056
0.138402	0.97931	0.140351	0.993103	0.140351	0.993103		0.139376	0.986207	0.139376	0.986207	0.136452	0.965517		0.418129	0.986207	0.423977	1	0.421053	0.993103
0.139376	0.979452	0.141326	0.993151	0.141326	0.993151		0.140351	0.986301	0.140351	0.986301	0.136452	0.958904		0.421053	0.986301	0.426901	1	0.423977	0.993151
0.140351	0.979592	0.1423	0.993197	0.1423	0.993197		0.141326	0.986395	0.141326	0.986395	0.137427	0.959184		0.423977	0.986395	0.429825	1	0.426901	0.993197
0.141326	0.97973	0.143275	0.993243	0.143275	0.993243		0.1423	0.986486	0.1423	0.986486	0.138402	0.959459		0.426901	0.986486	0.432749	1	0.429825	0.993243
0.1423	0.979866	0.14425	0.993289	0.14425	0.993289		0.143275	0.986577	0.143275	0.986577	0.139376	0.959732		0.429825	0.986577	0.435673	1	0.432749	0.993289
0.143275	0.98	0.145224	0.993333	0.145224	0.993333		0.14425	0.986667	0.14425	0.986667	0.140351	0.96		0.432749	0.986667	0.438596	1	0.435673	0.993333
0.14425	0.980132	0.146199	0.993377	0.146199	0.993377		0.145224	0.986755	0.145224	0.986755	0.141326	0.960265		0.435673	0.986755	0.44152	1	0.438596	0.993377
0.145224	0.980263	0.147173	0.993421	0.147173	0.993421		0.146199	0.986842	0.145224	0.980263	0.1423	0.960526		0.438596	0.986842	0.444444	1	0.44152	0.993421
0.146199	0.980392	0.148148	0.993464	0.148148	0.993464		0.147173	0.986928	0.146199	0.980392	0.143275	0.960784		0.44152	0.986928	0.447368	1	0.444444	0.993464
0.147173	0.980519	0.148148	0.987013	0.149123	0.993506		0.147173	0.980519	0.147173	0.980519	0.14425	0.961039		0.444444	0.987013	0.450292	1	0.447368	0.993506
0.148148	0.980645	0.149123	0.987097	0.150097	0.993548		0.148148	0.980645	0.148148	0.980645	0.145224	0.96129		0.447368	0.987097	0.453216	1	0.450292	0.993548
0.149123	0.980769	0.150097	0.987179	0.151072	0.99359		0.149123	0.980769	0.149123	0.980769	0.145224	0.955128		0.450292	0.987179	0.45614	1	0.453216	0.99359
0.150097	0.980892	0.151072	0.987261	0.152047	0.993631		0.150097	0.980892	0.150097	0.980892	0.146199	0.955414		0.453216	0.987261	0.459064	1	0.45614	0.993631
0.151072	0.981013	0.152047	0.987342	0.153021	0.993671		0.151072	0.981013	0.151072	0.981013	0.147173	0.955696		0.45614	0.987342	0.461988	1	0.459064	0.993671
0.152047	0.981132	0.153021	0.987421	0.153996	0.993711		0.152047	0.981132	0.152047	0.981132	0.147173	0.949686		0.459064	0.987421	0.464912	1	0.461988	0.993711
0.153021	0.98125	0.153996	0.9875	0.154971	0.99375		0.153021	0.98125	0.153021	0.98125	0.148148	0.95		0.461988	0.9875	0.467836	1	0.464912	0.99375
0.153996	0.981366	0.154971	0.987578	0.155945	0.993789		0.153021	0.975155	0.153996	0.981366	0.149123	0.950311		0.464912	0.987578	0.47076	1	0.467836	0.993789
0.154971	0.981481	0.155945	0.987654	0.15692	0.993827		0.153996	0.975309	0.154971	0.981481	0.150097	0.950617		0.467836	0.987654	0.473684	1	0.47076	0.993827
0.155945	0.981595	0.15692	0.98773	0.157895	0.993865		0.154971	0.97546	0.155945	0.981595	0.151072	0.95092		0.47076	0.98773	0.476608	1	0.473684	0.993865
0.15692	0.981707	0.157895	0.987805	0.158869	0.993902		0.155945	0.97561	0.15692	0.981707	0.152047	0.95122		0.473684	0.987805	0.479532	1	0.476608	0.993902
0.157895	0.981818	0.158869	0.987879	0.159844	0.993939		0.15692	0.975758	0.157895	0.981818	0.153021	0.951515		0.476608	0.987879	0.482456	1	0.479532	0.993939
0.158869	0.981928	0.159844	0.987952	0.160819	0.993976		0.157895	0.975904	0.158869	0.981928	0.153021	0.945783		0.479532	0.987952	0.48538	1	0.482456	0.993976
0.159844	0.982036	0.160819	0.988024	0.161793	0.994012		0.158869	0.976048	0.159844	0.982036	0.153996	0.946108		0.482456	0.988024	0.488304	1	0.48538	0.994012
0.160819	0.982143	0.161793	0.988095	0.162768	0.994048		0.159844	0.97619	0.160819	0.982143	0.154971	0.946429		0.48538	0.988095	0.491228	1	0.488304	0.994048
0.161793	0.982249	0.162768	0.988166	0.163743	0.994083		0.160819	0.976331	0.161793	0.982249	0.155945	0.946746		0.488304	0.988166	0.494152	1	0.491228	0.994083
0.162768	0.982353	0.163743	0.988235	0.164717	0.994118		0.161793	0.976471	0.162768	0.982353	0.15692	0.947059		0.491228	0.988235	0.497076	1	0.494152	0.994118
0.163743	0.982456	0.164717	0.988304	0.165692	0.994152		0.162768	0.976608	0.163743	0.982456	0.157895	0.947368		0.494152	0.988304	0.5	1	0.497076	0.994152
0.164717	0.982558	0.165692	0.988372	0.166667	0.994186		0.163743	0.976744	0.164717	0.982558	0.158869	0.947674		0.497076	0.988372	0.502924	1	0.5	0.994186
0.165692	0.982659	0.166667	0.988439	0.167641	0.99422		0.164717	0.976879	0.164717	0.976879	0.159844	0.947977		0.5	0.988439	0.505848	1	0.502924	0.99422
0.166667	0.982759	0.166667	0.982759	0.168616	0.994253		0.165692	0.977011	0.165692	0.977011	0.160819	0.948276		0.502924	0.988506	0.508772	1	0.505848	0.994253
0.167641	0.982857	0.167641	0.982857	0.169591	0.994286		0.166667	0.977143	0.166667	0.977143	0.161793	0.948571		0.505848	0.988571	0.511696	1	0.508772	0.994286
0.168616	0.982955	0.168616	0.982955	0.170565	0.994318		0.167641	0.977273	0.167641	0.977273	0.161793	0.943182		0.508772	0.988636	0.51462	1	0.511696	0.994318
0.169591	0.983051	0.169591	0.983051	0.17154	0.99435		0.168616	0.977401	0.168616	0.977401	0.162768	0.943503		0.511696	0.988701	0.517544	1	0.51462	0.99435
0.170565	0.983146	0.170565	0.983146	0.172515	0.994382		0.168616	0.97191	0.169591	0.977528	0.163743	0.94382		0.51462	0.988764	0.520468	1	0.517544	0.994382
0.17154	0.98324	0.17154	0.98324	0.173489	0.994413		0.169591	0.972067	0.170565	0.977654	0.164717	0.944134		0.517544	0.988827	0.523392	1	0.520468	0.994413
0.172515	0.983333	0.172515	0.983333	0.174464	0.994444		0.170565	0.972222	0.17154	0.977778	0.165692	0.944444		0.520468	0.988889	0.526316	1	0.520468	0.988889
0.173489	0.983425	0.173489	0.983425	0.175439	0.994475		0.17154	0.972376	0.172515	0.977901	0.166667	0.944751		0.523392	0.98895	0.52924	1	0.523392	0.98895
0.174464	0.983516	0.174464	0.983516	0.176413	0.994505		0.172515	0.972527	0.173489	0.978022	0.166667	0.93956		0.526316	0.989011	0.532164	1	0.526316	0.989011
0.175439	0.983607	0.175439	0.983607	0.177388	0.994536		0.173489	0.972678	0.173489	0.972678	0.167641	0.939891		0.52924	0.989071	0.535088	1	0.52924	0.989071
0.176413	0.983696	0.176413	0.983696	0.178363	0.994565		0.174464	0.972826	0.174464	0.972826	0.167641	0.934783		0.532164	0.98913	0.538012	1	0.532164	0.98913
0.177388	0.983784	0.177388	0.983784	0.179337	0.994595		0.175439	0.972973	0.175439	0.972973	0.168616	0.935135		0.535088	0.989189	0.540936	1	0.535088	0.989189
0.178363	0.983871	0.178363	0.983871	0.180312	0.994624		0.176413	0.973118	0.176413	0.973118	0.169591	0.935484		0.538012	0.989247	0.54386	1	0.538012	0.989247
0.178363	0.97861	0.179337	0.983957	0.180312	0.989305		0.177388	0.973262	0.177388	0.973262	0.170565	0.935829		0.540936	0.989305	0.546784	1	0.540936	0.989305
0.179337	0.978723	0.180312	0.984043	0.181287	0.989362		0.178363	0.973404	0.177388	0.968085	0.17154	0.93617		0.54386	0.989362	0.549708	1	0.54386	0.989362
0.180312	0.978836	0.181287	0.984127	0.182261	0.989418		0.179337	0.973545	0.178363	0.968254	0.172515	0.936508		0.546784	0.989418	0.552632	1	0.546784	0.989418
0.181287	0.978947	0.182261	0.984211	0.183236	0.989474		0.180312	0.973684	0.179337	0.968421	0.172515	0.931579		0.549708	0.989474	0.555556	1	0.549708	0.989474
0.182261	0.979058	0.183236	0.984293	0.184211	0.989529		0.181287	0.973822	0.180312	0.968586	0.173489	0.931937		0.552632	0.989529	0.55848	1	0.552632	0.989529
0.183236	0.979167	0.184211	0.984375	0.185185	0.989583		0.182261	0.973958	0.181287	0.96875	0.174464	0.932292		0.555556	0.989583	0.561404	1	0.555556	0.989583
0.184211	0.979275	0.185185	0.984456	0.18616	0.989637		0.183236	0.974093	0.182261	0.968912	0.175439	0.932642		0.55848	0.989637	0.564327	1	0.55848	0.989637
0.185185	0.979381	0.18616	0.984536	0.187135	0.989691		0.184211	0.974227	0.183236	0.969072	0.176413	0.93299		0.561404	0.989691	0.567251	1	0.561404	0.989691
0.18616	0.979487	0.187135	0.984615	0.188109	0.989744		0.184211	0.969231	0.184211	0.969231	0.177388	0.933333		0.564327	0.989744	0.570175	1	0.564327	0.989744
0.187135	0.979592	0.188109	0.984694	0.189084	0.989796		0.185185	0.969388	0.185185	0.969388	0.178363	0.933673		0.567251	0.989796	0.573099	1	0.567251	0.989796
0.188109	0.979695	0.189084	0.984772	0.190058	0.989848		0.18616	0.969543	0.18616	0.969543	0.179337	0.93401		0.570175	0.989848	0.573099	0.994924	0.570175	0.989848
0.189084	0.979798	0.190058	0.984848	0.191033	0.989899		0.187135	0.969697	0.18616	0.964646	0.179337	0.929293		0.573099	0.989899	0.576023	0.994949	0.573099	0.989899
0.190058	0.979899	0.191033	0.984925	0.192008	0.98995		0.187135	0.964824	0.187135	0.964824	0.179337	0.924623		0.576023	0.98995	0.578947	0.994975	0.576023	0.98995
0.191033	0.98	0.192008	0.985	0.192982	0.99		0.187135	0.96	0.188109	0.965	0.180312	0.925		0.578947	0.99	0.581871	0.995	0.578947	0.99
0.192008	0.9801	0.192982	0.985075	0.193957	0.99005		0.188109	0.960199	0.189084	0.965174	0.181287	0.925373		0.581871	0.99005	0.584795	0.995025	0.578947	0.985075
0.192982	0.980198	0.193957	0.985149	0.194932	0.990099		0.188109	0.955446	0.190058	0.965347	0.182261	0.925743		0.581871	0.985149	0.584795	0.990099	0.581871	0.985149
0.193957	0.980296	0.194932	0.985222	0.195906	0.990148		0.188109	0.950739	0.191033	0.965517	0.182261	0.921182		0.584795	0.985222	0.587719	0.990148	0.584795	0.985222
0.194932	0.980392	0.195906	0.985294	0.196881	0.990196		0.189084	0.95098	0.192008	0.965686	0.183236	0.921569		0.587719	0.985294	0.590643	0.990196	0.587719	0.985294
0.195906	0.980488	0.196881	0.985366	0.197856	0.990244		0.189084	0.946341	0.192982	0.965854	0.183236	0.917073		0.590643	0.985366	0.590643	0.985366	0.590643	0.985366
0.196881	0.980583	0.197856	0.985437	0.19883	0.990291		0.190058	0.946602	0.193957	0.966019	0.184211	0.917476		0.593567	0.985437	0.593567	0.985437	0.590643	0.980583
0.197856	0.980676	0.19883	0.985507	0.199805	0.990338		0.190058	0.942029	0.194932	0.966184	0.185185	0.917874		0.593567	0.980676	0.596491	0.985507	0.593567	0.980676
0.197856	0.975962	0.199805	0.985577	0.20078	0.990385		0.190058	0.9375	0.194932	0.961538	0.18616	0.918269		0.596491	0.980769	0.599415	0.985577	0.596491	0.980769
0.197856	0.971292	0.20078	0.985646	0.20078	0.985646		0.191033	0.937799	0.195906	0.961722	0.187135	0.91866		0.596491	0.976077	0.602339	0.985646	0.599415	0.980861
0.19883	0.971429	0.201754	0.985714	0.201754	0.985714		0.192008	0.938095	0.195906	0.957143	0.187135	0.914286		0.599415	0.97619	0.605263	0.985714	0.602339	0.980952
0.199805	0.971564	0.202729	0.985782	0.202729	0.985782		0.192982	0.938389	0.195906	0.952607	0.188109	0.914692		0.602339	0.976303	0.608187	0.985782	0.605263	0.981043
0.20078	0.971698	0.203704	0.985849	0.203704	0.985849		0.193957	0.938679	0.195906	0.948113	0.189084	0.915094		0.605263	0.976415	0.611111	0.985849	0.608187	0.981132
0.201754	0.971831	0.204678	0.985915	0.204678	0.985915		0.194932	0.938967	0.196881	0.948357	0.189084	0.910798		0.608187	0.976526	0.614035	0.985915	0.611111	0.981221
0.202729	0.971963	0.205653	0.985981	0.205653	0.985981		0.195906	0.939252	0.197856	0.948598	0.190058	0.911215		0.611111	0.976636	0.614035	0.981308	0.614035	0.981308
0.203704	0.972093	0.206628	0.986047	0.205653	0.981395		0.195906	0.934884	0.197856	0.944186	0.191033	0.911628		0.614035	0.976744	0.616959	0.981395	0.616959	0.981395
0.204678	0.972222	0.207602	0.986111	0.206628	0.981481		0.196881	0.935185	0.19883	0.944444	0.192008	0.912037		0.614035	0.972222	0.619883	0.981481	0.619883	0.981481
0.205653	0.97235	0.208577	0.986175	0.207602	0.981567		0.197856	0.935484	0.199805	0.9447	0.192982	0.912442		0.616959	0.97235	0.622807	0.981567	0.622807	0.981567
0.206628	0.972477	0.209552	0.986239	0.208577	0.981651		0.19883	0.93578	0.199805	0.940367	0.193957	0.912844		0.619883	0.972477	0.625731	0.981651	0.625731	0.981651
0.207602	0.972603	0.210526	0.986301	0.209552	0.981735		0.19883	0.931507	0.20078	0.940639	0.194932	0.913242		0.622807	0.972603	0.628655	0.981735	0.628655	0.981735
0.208577	0.972727	0.211501	0.986364	0.210526	0.981818		0.199805	0.931818	0.201754	0.940909	0.194932	0.909091		0.625731	0.972727	0.631579	0.981818	0.631579	0.981818
0.209552	0.972851	0.212476	0.986425	0.211501	0.9819		0.199805	0.927602	0.202729	0.941176	0.195906	0.909502		0.628655	0.972851	0.634503	0.9819	0.634503	0.9819
0.210526	0.972973	0.21345	0.986486	0.212476	0.981982		0.20078	0.927928	0.203704	0.941441	0.196881	0.90991		0.631579	0.972973	0.637427	0.981982	0.637427	0.981982
0.211501	0.973094	0.214425	0.986547	0.21345	0.982063		0.201754	0.928251	0.203704	0.93722	0.197856	0.910314		0.634503	0.973094	0.637427	0.977578	0.640351	0.982063
0.212476	0.973214	0.2154	0.986607	0.214425	0.982143		0.202729	0.928571	0.203704	0.933036	0.19883	0.910714		0.637427	0.973214	0.640351	0.977679	0.643275	0.982143
0.21345	0.973333	0.216374	0.986667	0.2154	0.982222		0.203704	0.928889	0.204678	0.933333	0.199805	0.911111		0.640351	0.973333	0.643275	0.977778	0.646199	0.982222
0.214425	0.973451	0.217349	0.986726	0.216374	0.982301		0.204678	0.929204	0.204678	0.929204	0.20078	0.911504		0.643275	0.973451	0.646199	0.977876	0.649123	0.982301
0.2154	0.973568	0.218324	0.986784	0.217349	0.982379		0.205653	0.929515	0.205653	0.929515	0.20078	0.907489		0.646199	0.973568	0.649123	0.977974	0.652047	0.982379
0.216374	0.973684	0.219298	0.986842	0.218324	0.982456		0.206628	0.929825	0.206628	0.929825	0.201754	0.907895		0.649123	0.973684	0.652047	0.97807	0.654971	0.982456
0.217349	0.973799	0.220273	0.9869	0.219298	0.982533		0.207602	0.930131	0.207602	0.930131	0.202729	0.908297		0.652047	0.973799	0.654971	0.978166	0.657895	0.982533
0.218324	0.973913	0.221248	0.986957	0.220273	0.982609		0.208577	0.930435	0.208577	0.930435	0.203704	0.908696		0.654971	0.973913	0.657895	0.978261	0.660819	0.982609
0.219298	0.974026	0.222222	0.987013	0.221248	0.982684		0.209552	0.930736	0.209552	0.930736	0.203704	0.904762		0.657895	0.974026	0.660819	0.978355	0.663743	0.982684
0.220273	0.974138	0.223197	0.987069	0.222222	0.982759		0.210526	0.931034	0.210526	0.931034	0.204678	0.905172		0.660819	0.974138	0.663743	0.978448	0.666667	0.982759
0.221248	0.974249	0.224172	0.987124	0.223197	0.982833		0.211501	0.93133	0.211501	0.93133	0.205653	0.905579		0.663743	0.974249	0.666667	0.978541	0.669591	0.982833
0.222222	0.974359	0.225146	0.987179	0.224172	0.982906		0.211501	0.92735	0.212476	0.931624	0.205653	0.901709		0.666667	0.974359	0.669591	0.978632	0.669591	0.978632
0.223197	0.974468	0.226121	0.987234	0.225146	0.982979		0.211501	0.923404	0.21345	0.931915	0.206628	0.902128		0.666667	0.970213	0.672515	0.978723	0.672515	0.978723
0.224172	0.974576	0.227096	0.987288	0.226121	0.983051		0.212476	0.923729	0.214425	0.932203	0.207602	0.902542		0.669591	0.970339	0.675439	0.978814	0.675439	0.978814
0.225146	0.974684	0.22807	0.987342	0.227096	0.983122		0.21345	0.924051	0.2154	0.932489	0.208577	0.902954		0.672515	0.970464	0.678363	0.978903	0.678363	0.978903
0.226121	0.97479	0.229045	0.987395	0.22807	0.983193		0.21345	0.920168	0.216374	0.932773	0.209552	0.903361		0.675439	0.970588	0.681287	0.978992	0.681287	0.978992
0.226121	0.970711	0.230019	0.987448	0.229045	0.983264		0.214425	0.920502	0.217349	0.933054	0.210526	0.903766		0.678363	0.970711	0.684211	0.979079	0.681287	0.974895
0.227096	0.970833	0.230994	0.9875	0.230019	0.983333		0.2154	0.920833	0.218324	0.933333	0.211501	0.904167		0.681287	0.970833	0.684211	0.975	0.684211	0.975
0.22807	0.970954	0.231969	0.987552	0.230994	0.983402		0.2154	0.917012	0.218324	0.929461	0.212476	0.904564		0.684211	0.970954	0.687135	0.975104	0.687135	0.975104
0.229045	0.971074	0.232943	0.987603	0.231969	0.983471		0.216374	0.917355	0.219298	0.929752	0.212476	0.900826		0.687135	0.971074	0.690058	0.975207	0.687135	0.971074
0.230019	0.971193	0.233918	0.987654	0.232943	0.983539		0.217349	0.917695	0.219298	0.925926	0.212476	0.897119		0.690058	0.971193	0.690058	0.971193	0.690058	0.971193
0.230994	0.971311	0.234893	0.987705	0.233918	0.983607		0.218324	0.918033	0.219298	0.922131	0.21345	0.897541		0.692982	0.971311	0.692982	0.971311	0.692982	0.971311
0.231969	0.971429	0.235867	0.987755	0.234893	0.983673		0.218324	0.914286	0.220273	0.922449	0.214425	0.897959		0.695906	0.971429	0.692982	0.967347	0.695906	0.971429
0.232943	0.971545	0.236842	0.987805	0.235867	0.98374		0.219298	0.914634	0.221248	0.922764	0.2154	0.898374		0.69883	0.971545	0.695906	0.96748	0.69883	0.971545
0.233918	0.97166	0.237817	0.987854	0.236842	0.983806		0.220273	0.91498	0.222222	0.923077	0.216374	0.898785		0.701754	0.97166	0.695906	0.963563	0.69883	0.967611
0.234893	0.971774	0.238791	0.987903	0.237817	0.983871		0.221248	0.915323	0.223197	0.923387	0.216374	0.895161		0.704678	0.971774	0.69883	0.96371	0.701754	0.967742
0.235867	0.971888	0.239766	0.987952	0.238791	0.983936		0.221248	0.911647	0.224172	0.923695	0.217349	0.895582		0.707602	0.971888	0.701754	0.963855	0.704678	0.967871
0.235867	0.968	0.240741	0.988	0.239766	0.984		0.222222	0.912	0.225146	0.924	0.218324	0.896		0.710526	0.972	0.704678	0.964	0.704678	0.964
0.236842	0.968127	0.241715	0.988048	0.240741	0.984064		0.223197	0.912351	0.226121	0.924303	0.219298	0.896414		0.71345	0.972112	0.707602	0.964143	0.707602	0.964143
0.237817	0.968254	0.24269	0.988095	0.241715	0.984127		0.224172	0.912698	0.226121	0.920635	0.220273	0.896825		0.716374	0.972222	0.710526	0.964286	0.710526	0.964286
0.238791	0.968379	0.243665	0.988142	0.24269	0.98419		0.225146	0.913043	0.227096	0.920949	0.221248	0.897233		0.719298	0.972332	0.71345	0.964427	0.71345	0.964427
0.239766	0.968504	0.244639	0.988189	0.243665	0.984252		0.226121	0.913386	0.22807	0.92126	0.222222	0.897638		0.719298	0.968504	0.716374	0.964567	0.71345	0.96063
0.240741	0.968627	0.245614	0.988235	0.244639	0.984314		0.227096	0.913725	0.229045	0.921569	0.223197	0.898039		0.719298	0.964706	0.716374	0.960784	0.716374	0.960784
0.241715	0.96875	0.246589	0.988281	0.245614	0.984375		0.22807	0.914062	0.230019	0.921875	0.224172	0.898438		0.719298	0.960938	0.719298	0.960938	0.716374	0.957031
0.24269	0.968872	0.246589	0.984436	0.246589	0.984436		0.229045	0.914397	0.230994	0.922179	0.224172	0.894942		0.722222	0.961089	0.719298	0.957198	0.719298	0.957198
0.243665	0.968992	0.247563	0.984496	0.247563	0.984496		0.230019	0.914729	0.231969	0.922481	0.225146	0.895349		0.722222	0.957364	0.722222	0.957364	0.722222	0.957364
0.244639	0.969112	0.248538	0.984556	0.248538	0.984556		0.230994	0.915058	0.231969	0.918919	0.226121	0.895753		0.722222	0.953668	0.725146	0.957529	0.725146	0.957529
0.244639	0.965385	0.249513	0.984615	0.249513	0.984615		0.231969	0.915385	0.232943	0.919231	0.227096	0.896154		0.722222	0.95	0.72807	0.957692	0.725146	0.953846
0.245614	0.965517	0.250487	0.984674	0.250487	0.984674		0.232943	0.915709	0.233918	0.91954	0.227096	0.89272		0.725146	0.950192	0.72807	0.954023	0.72807	0.954023
0.246589	0.965649	0.251462	0.984733	0.251462	0.984733		0.232943	0.912214	0.234893	0.919847	0.22807	0.89313		0.72807	0.950382	0.72807	0.950382	0.72807	0.950382
0.247563	0.965779	0.252437	0.984791	0.252437	0.984791		0.233918	0.912548	0.235867	0.920152	0.22807	0.889734		0.72807	0.946768	0.72807	0.946768	0.72807	0.946768
0.248538	0.965909	0.253411	0.984848	0.253411	0.984848		0.234893	0.912879	0.236842	0.920455	0.22807	0.886364		0.730994	0.94697	0.730994	0.94697	0.730994	0.94697
0.249513	0.966038	0.254386	0.984906	0.254386	0.984906		0.235867	0.913208	0.237817	0.920755	0.229045	0.886792		0.730994	0.943396	0.733918	0.94717	0.733918	0.94717
0.250487	0.966165	0.255361	0.984962	0.255361	0.984962		0.236842	0.913534	0.238791	0.921053	0.230019	0.887218		0.733918	0.943609	0.736842	0.947368	0.736842	0.947368
0.251462	0.966292	0.256335	0.985019	0.256335	0.985019		0.237817	0.913858	0.239766	0.921348	0.230994	0.88764		0.736842	0.94382	0.739766	0.947566	0.739766	0.947566
0.252437	0.966418	0.25731	0.985075	0.25731	0.985075		0.237817	0.910448	0.240741	0.921642	0.231969	0.88806		0.739766	0.94403	0.739766	0.94403	0.74269	0.947761
0.252437	0.962825	0.258285	0.98513	0.25731	0.981413		0.238791	0.910781	0.241715	0.921933	0.232943	0.888476		0.74269	0.944238	0.739766	0.94052	0.74269	0.944238
0.253411	0.962963	0.259259	0.985185	0.258285	0.981481		0.238791	0.907407	0.24269	0.922222	0.233918	0.888889		0.74269	0.940741	0.739766	0.937037	0.745614	0.944444
0.254386	0.9631	0.259259	0.98155	0.258285	0.97786		0.239766	0.907749	0.243665	0.922509	0.234893	0.889299		0.74269	0.937269	0.74269	0.937269	0.748538	0.944649
0.255361	0.963235	0.260234	0.981618	0.259259	0.977941		0.240741	0.908088	0.244639	0.922794	0.235867	0.889706		0.745614	0.9375	0.745614	0.9375	0.751462	0.944853
0.256335	0.96337	0.261209	0.981685	0.260234	0.978022		0.241715	0.908425	0.245614	0.923077	0.236842	0.89011		0.748538	0.937729	0.748538	0.937729	0.754386	0.945055
0.25731	0.963504	0.262183	0.981752	0.261209	0.978102		0.241715	0.905109	0.245614	0.919708	0.237817	0.890511		0.751462	0.937956	0.751462	0.937956	0.75731	0.945255
0.258285	0.963636	0.263158	0.981818	0.262183	0.978182		0.24269	0.905455	0.246589	0.92	0.238791	0.890909		0.754386	0.938182	0.751462	0.934545	0.760234	0.945455
0.259259	0.963768	0.264133	0.981884	0.263158	0.978261		0.243665	0.905797	0.247563	0.92029	0.239766	0.891304		0.75731	0.938406	0.754386	0.934783	0.760234	0.942029
0.260234	0.963899	0.265107	0.981949	0.264133	0.978339		0.244639	0.906137	0.247563	0.916968	0.240741	0.891697		0.760234	0.938628	0.754386	0.931408	0.760234	0.938628
0.261209	0.964029	0.266082	0.982014	0.264133	0.97482		0.245614	0.906475	0.248538	0.917266	0.241715	0.892086		0.763158	0.938849	0.754386	0.928058	0.763158	0.938849
0.262183	0.964158	0.267057	0.982079	0.265107	0.97491		0.246589	0.90681	0.249513	0.917563	0.24269	0.892473		0.763158	0.935484	0.75731	0.928315	0.766082	0.939068
0.262183	0.960714	0.268031	0.982143	0.266082	0.975		0.247563	0.907143	0.250487	0.917857	0.243665	0.892857		0.766082	0.935714	0.760234	0.928571	0.769006	0.939286
0.263158	0.960854	0.269006	0.982206	0.267057	0.975089		0.247563	0.903915	0.251462	0.918149	0.244639	0.893238		0.769006	0.935943	0.763158	0.928826	0.77193	0.939502
0.264133	0.960993	0.269981	0.98227	0.267057	0.971631		0.248538	0.904255	0.252437	0.91844	0.245614	0.893617		0.77193	0.93617	0.766082	0.929078	0.77193	0.93617
0.265107	0.961131	0.270955	0.982332	0.268031	0.971731		0.249513	0.904594	0.253411	0.918728	0.246589	0.893993		0.774854	0.936396	0.766082	0.925795	0.774854	0.936396
0.266082	0.961268	0.27193	0.982394	0.269006	0.971831		0.250487	0.90493	0.254386	0.919014	0.247563	0.894366		0.774854	0.933099	0.766082	0.922535	0.774854	0.933099
0.266082	0.957895	0.272904	0.982456	0.269981	0.97193		0.251462	0.905263	0.255361	0.919298	0.248538	0.894737		0.774854	0.929825	0.766082	0.919298	0.774854	0.929825
0.267057	0.958042	0.273879	0.982517	0.270955	0.972028		0.252437	0.905594	0.256335	0.91958	0.249513	0.895105		0.774854	0.926573	0.766082	0.916084	0.774854	0.926573
0.268031	0.958188	0.274854	0.982578	0.27193	0.972125		0.252437	0.902439	0.256335	0.916376	0.250487	0.89547		0.777778	0.926829	0.766082	0.912892	0.774854	0.923345
0.268031	0.954861	0.275828	0.982639	0.27193	0.96875		0.252437	0.899306	0.256335	0.913194	0.251462	0.895833		0.777778	0.923611	0.766082	0.909722	0.777778	0.923611
0.269006	0.955017	0.276803	0.982699	0.272904	0.968858		0.253411	0.899654	0.25731	0.913495	0.252437	0.896194		0.777778	0.920415	0.766082	0.906574	0.780702	0.923875
0.269981	0.955172	0.277778	0.982759	0.273879	0.968966		0.254386	0.9	0.258285	0.913793	0.252437	0.893103		0.777778	0.917241	0.766082	0.903448	0.780702	0.92069
0.270955	0.955326	0.278752	0.982818	0.274854	0.969072		0.255361	0.900344	0.259259	0.914089	0.252437	0.890034		0.780702	0.917526	0.766082	0.900344	0.780702	0.917526
0.27193	0.955479	0.278752	0.979452	0.275828	0.969178		0.256335	0.900685	0.259259	0.910959	0.253411	0.890411		0.783626	0.917808	0.766082	0.89726	0.780702	0.914384
0.272904	0.955631	0.279727	0.979522	0.276803	0.969283		0.25731	0.901024	0.259259	0.90785	0.253411	0.887372		0.78655	0.918089	0.769006	0.897611	0.783626	0.914676
0.273879	0.955782	0.280702	0.979592	0.277778	0.969388		0.258285	0.901361	0.260234	0.908163	0.254386	0.887755		0.78655	0.914966	0.77193	0.897959	0.78655	0.914966
0.274854	0.955932	0.281676	0.979661	0.278752	0.969492		0.259259	0.901695	0.261209	0.908475	0.255361	0.888136		0.789474	0.915254	0.77193	0.894915	0.789474	0.915254
0.275828	0.956081	0.281676	0.976351	0.279727	0.969595		0.259259	0.898649	0.262183	0.908784	0.256335	0.888514		0.789474	0.912162	0.774854	0.89527	0.789474	0.912162
0.276803	0.956229	0.281676	0.973064	0.280702	0.969697		0.260234	0.89899	0.263158	0.909091	0.25731	0.888889		0.789474	0.909091	0.774854	0.892256	0.792398	0.912458
0.277778	0.956376	0.282651	0.973154	0.281676	0.969799		0.261209	0.899329	0.263158	0.90604	0.258285	0.889262		0.792398	0.909396	0.777778	0.892617	0.795322	0.912752
0.278752	0.956522	0.283626	0.973244	0.282651	0.9699		0.262183	0.899666	0.263158	0.90301	0.259259	0.889632		0.795322	0.909699	0.777778	0.889632	0.798246	0.913043
0.279727	0.956667	0.2846	0.973333	0.283626	0.97		0.263158	0.9	0.264133	0.903333	0.260234	0.89		0.795322	0.906667	0.777778	0.886667	0.798246	0.91
0.280702	0.956811	0.285575	0.973422	0.2846	0.9701		0.264133	0.900332	0.264133	0.900332	0.261209	0.890365		0.795322	0.903654	0.777778	0.883721	0.798246	0.906977
0.281676	0.956954	0.28655	0.97351	0.285575	0.970199		0.265107	0.900662	0.265107	0.900662	0.261209	0.887417		0.798246	0.903974	0.780702	0.884106	0.798246	0.903974
0.282651	0.957096	0.287524	0.973597	0.28655	0.970297		0.266082	0.90099	0.266082	0.90099	0.261209	0.884488		0.80117	0.90429	0.780702	0.881188	0.798246	0.90099
0.283626	0.957237	0.288499	0.973684	0.287524	0.970395		0.267057	0.901316	0.267057	0.901316	0.262183	0.884868		0.80117	0.901316	0.780702	0.878289	0.798246	0.898026
0.2846	0.957377	0.289474	0.97377	0.288499	0.970492		0.267057	0.898361	0.268031	0.901639	0.262183	0.881967		0.80117	0.898361	0.783626	0.878689	0.798246	0.895082
0.285575	0.957516	0.290448	0.973856	0.289474	0.970588		0.268031	0.898693	0.269006	0.901961	0.263158	0.882353		0.804094	0.898693	0.78655	0.879085	0.798246	0.892157
0.28655	0.957655	0.291423	0.973941	0.290448	0.970684		0.269006	0.899023	0.269981	0.90228	0.264133	0.882736		0.807018	0.899023	0.789474	0.879479	0.798246	0.889251
0.287524	0.957792	0.291423	0.970779	0.291423	0.970779		0.269981	0.899351	0.270955	0.902597	0.265107	0.883117		0.809942	0.899351	0.789474	0.876623	0.798246	0.886364
0.288499	0.957929	0.292398	0.970874	0.292398	0.970874		0.270955	0.899676	0.27193	0.902913	0.266082	0.883495		0.812865	0.899676	0.792398	0.877023	0.80117	0.886731
0.289474	0.958065	0.293372	0.970968	0.293372	0.970968		0.27193	0.9	0.272904	0.903226	0.266082	0.880645		0.812865	0.896774	0.792398	0.874194	0.80117	0.883871
0.290448	0.958199	0.294347	0.971061	0.294347	0.971061		0.27193	0.897106	0.273879	0.903537	0.266082	0.877814		0.812865	0.893891	0.795322	0.874598	0.80117	0.881029
0.291423	0.958333	0.295322	0.971154	0.295322	0.971154		0.272904	0.897436	0.274854	0.903846	0.267057	0.878205		0.815789	0.894231	0.798246	0.875	0.804094	0.88141
0.292398	0.958466	0.296296	0.971246	0.296296	0.971246		0.273879	0.897764	0.275828	0.904153	0.268031	0.878594		0.815789	0.891374	0.80117	0.875399	0.804094	0.878594
0.293372	0.958599	0.297271	0.971338	0.297271	0.971338		0.274854	0.898089	0.276803	0.904459	0.268031	0.875796		0.815789	0.888535	0.804094	0.875796	0.804094	0.875796
0.294347	0.95873	0.298246	0.971429	0.298246	0.971429		0.274854	0.895238	0.276803	0.901587	0.269006	0.87619		0.815789	0.885714	0.807018	0.87619	0.807018	0.87619
0.295322	0.958861	0.29922	0.971519	0.29922	0.971519		0.275828	0.89557	0.277778	0.901899	0.269981	0.876582		0.818713	0.886076	0.807018	0.873418	0.807018	0.873418
0.296296	0.958991	0.300195	0.971609	0.300195	0.971609		0.275828	0.892744	0.277778	0.899054	0.270955	0.876972		0.818713	0.883281	0.807018	0.870662	0.807018	0.870662
0.297271	0.959119	0.300195	0.968553	0.30117	0.971698		0.276803	0.893082	0.278752	0.899371	0.27193	0.877358		0.818713	0.880503	0.807018	0.867925	0.807018	0.867925
0.297271	0.956113	0.30117	0.968652	0.302144	0.971787		0.277778	0.893417	0.279727	0.899687	0.272904	0.877743		0.821637	0.880878	0.807018	0.865204	0.809942	0.868339
0.298246	0.95625	0.302144	0.96875	0.303119	0.971875		0.278752	0.89375	0.279727	0.896875	0.273879	0.878125		0.824561	0.88125	0.807018	0.8625	0.809942	0.865625
0.29922	0.956386	0.303119	0.968847	0.304094	0.971963		0.278752	0.890966	0.280702	0.897196	0.273879	0.875389		0.824561	0.878505	0.809942	0.862928	0.809942	0.862928
0.300195	0.956522	0.304094	0.968944	0.305068	0.97205		0.279727	0.891304	0.281676	0.897516	0.274854	0.875776		0.827485	0.878882	0.809942	0.860248	0.809942	0.860248
0.30117	0.956656	0.305068	0.96904	0.306043	0.972136		0.280702	0.891641	0.282651	0.897833	0.275828	0.876161		0.830409	0.879257	0.809942	0.857585	0.809942	0.857585
0.302144	0.95679	0.306043	0.969136	0.307018	0.972222		0.280702	0.888889	0.283626	0.898148	0.276803	0.876543		0.833333	0.87963	0.809942	0.854938	0.809942	0.854938
0.303119	0.956923	0.307018	0.969231	0.307992	0.972308		0.280702	0.886154	0.2846	0.898462	0.277778	0.876923		0.833333	0.876923	0.809942	0.852308	0.812865	0.855385
0.304094	0.957055	0.307992	0.969325	0.308967	0.972393		0.280702	0.883436	0.2846	0.895706	0.277778	0.874233		0.836257	0.877301	0.812865	0.852761	0.812865	0.852761
0.305068	0.957187	0.308967	0.969419	0.309942	0.972477		0.280702	0.880734	0.285575	0.896024	0.278752	0.874618		0.836257	0.874618	0.812865	0.850153	0.815789	0.853211
0.306043	0.957317	0.309942	0.969512	0.310916	0.972561		0.280702	0.878049	0.28655	0.896341	0.279727	0.875		0.836257	0.871951	0.815789	0.85061	0.815789	0.85061
0.307018	0.957447	0.310916	0.969605	0.311891	0.972644		0.281676	0.878419	0.287524	0.896657	0.280702	0.87538		0.836257	0.869301	0.815789	0.848024	0.815789	0.848024
0.307018	0.954545	0.310916	0.966667	0.312865	0.972727		0.282651	0.878788	0.288499	0.89697	0.280702	0.872727		0.836257	0.866667	0.815789	0.845455	0.818713	0.848485
0.307992	0.954683	0.311891	0.966767	0.31384	0.97281		0.283626	0.879154	0.289474	0.897281	0.281676	0.873112		0.836257	0.864048	0.818713	0.845921	0.818713	0.845921
0.308967	0.954819	0.312865	0.966867	0.314815	0.972892		0.2846	0.879518	0.289474	0.894578	0.282651	0.873494		0.836257	0.861446	0.818713	0.843373	0.821637	0.846386
0.309942	0.954955	0.31384	0.966967	0.315789	0.972973		0.285575	0.87988	0.290448	0.894895	0.282651	0.870871		0.836257	0.858859	0.818713	0.840841	0.821637	0.843844
0.310916	0.95509	0.314815	0.967066	0.316764	0.973054		0.28655	0.88024	0.290448	0.892216	0.282651	0.868263		0.836257	0.856287	0.818713	0.838323	0.821637	0.841317
0.311891	0.955224	0.315789	0.967164	0.317739	0.973134		0.287524	0.880597	0.291423	0.892537	0.283626	0.868657		0.836257	0.853731	0.821637	0.838806	0.821637	0.838806
0.312865	0.955357	0.315789	0.964286	0.317739	0.970238		0.288499	0.880952	0.292398	0.892857	0.283626	0.866071		0.836257	0.85119	0.824561	0.839286	0.821637	0.83631
0.31384	0.95549	0.315789	0.961424	0.318713	0.970326		0.289474	0.881306	0.292398	0.890208	0.2846	0.866469		0.836257	0.848665	0.824561	0.836795	0.821637	0.833828
0.314815	0.955621	0.316764	0.961538	0.319688	0.970414		0.289474	0.878698	0.292398	0.887574	0.285575	0.866864		0.836257	0.846154	0.824561	0.83432	0.821637	0.831361
0.315789	0.955752	0.317739	0.961652	0.320663	0.970501		0.290448	0.879056	0.292398	0.884956	0.28655	0.867257		0.836257	0.843658	0.824561	0.831858	0.821637	0.828909
0.316764	0.955882	0.318713	0.961765	0.321637	0.970588		0.290448	0.876471	0.292398	0.882353	0.287524	0.867647		0.836257	0.841176	0.824561	0.829412	0.824561	0.829412
0.317739	0.956012	0.319688	0.961877	0.322612	0.970674		0.290448	0.8739	0.292398	0.879765	0.288499	0.868035		0.836257	0.83871	0.824561	0.826979	0.827485	0.829912
0.318713	0.95614	0.319688	0.959064	0.323587	0.97076		0.291423	0.874269	0.292398	0.877193	0.288499	0.865497		0.836257	0.836257	0.824561	0.824561	0.830409	0.830409
0.319688	0.956268	0.319688	0.956268	0.324561	0.970845		0.291423	0.87172	0.293372	0.877551	0.289474	0.865889		0.836257	0.833819	0.824561	0.822157	0.833333	0.830904
0.320663	0.956395	0.320663	0.956395	0.325536	0.97093		0.292398	0.872093	0.294347	0.877907	0.289474	0.863372		0.836257	0.831395	0.824561	0.819767	0.833333	0.828488
0.321637	0.956522	0.320663	0.953623	0.325536	0.968116		0.292398	0.869565	0.295322	0.878261	0.290448	0.863768		0.836257	0.828986	0.824561	0.817391	0.833333	0.826087
0.322612	0.956647	0.321637	0.953757	0.326511	0.968208		0.293372	0.869942	0.296296	0.878613	0.291423	0.864162		0.836257	0.82659	0.824561	0.815029	0.833333	0.823699
0.323587	0.956772	0.322612	0.95389	0.327485	0.9683		0.294347	0.870317	0.297271	0.878963	0.292398	0.864553		0.836257	0.824207	0.824561	0.81268	0.833333	0.821326
0.324561	0.956897	0.323587	0.954023	0.32846	0.968391		0.295322	0.87069	0.298246	0.87931	0.293372	0.864943		0.839181	0.824713	0.827485	0.813218	0.836257	0.821839
0.325536	0.95702	0.324561	0.954155	0.329435	0.968481		0.296296	0.87106	0.29922	0.879656	0.293372	0.862464		0.839181	0.82235	0.827485	0.810888	0.836257	0.819484
0.326511	0.957143	0.325536	0.954286	0.330409	0.968571		0.297271	0.871429	0.29922	0.877143	0.294347	0.862857		0.842105	0.822857	0.827485	0.808571	0.836257	0.817143
0.327485	0.957265	0.326511	0.954416	0.331384	0.968661		0.297271	0.868946	0.29922	0.874644	0.294347	0.860399		0.845029	0.823362	0.830409	0.809117	0.836257	0.814815
0.32846	0.957386	0.327485	0.954545	0.332359	0.96875		0.298246	0.869318	0.300195	0.875	0.294347	0.857955		0.845029	0.821023	0.830409	0.806818	0.836257	0.8125
0.329435	0.957507	0.32846	0.954674	0.333333	0.968839		0.298246	0.866856	0.30117	0.875354	0.294347	0.855524		0.845029	0.818697	0.830409	0.804533	0.836257	0.810198
0.330409	0.957627	0.329435	0.954802	0.334308	0.968927		0.298246	0.864407	0.30117	0.872881	0.295322	0.855932		0.845029	0.816384	0.830409	0.80226	0.839181	0.810734
0.331384	0.957746	0.330409	0.95493	0.335283	0.969014		0.29922	0.864789	0.302144	0.873239	0.296296	0.856338		0.845029	0.814085	0.830409	0.8	0.839181	0.808451
0.331384	0.955056	0.331384	0.955056	0.336257	0.969101		0.300195	0.865169	0.303119	0.873596	0.296296	0.853933		0.845029	0.811798	0.830409	0.797753	0.839181	0.80618
0.332359	0.955182	0.332359	0.955182	0.337232	0.969188		0.300195	0.862745	0.304094	0.87395	0.297271	0.854342		0.847953	0.812325	0.830409	0.795518	0.839181	0.803922
0.333333	0.955307	0.333333	0.955307	0.338207	0.969274		0.30117	0.863128	0.304094	0.871508	0.298246	0.854749		0.847953	0.810056	0.833333	0.796089	0.839181	0.801676
0.334308	0.955432	0.334308	0.955432	0.339181	0.969359		0.30117	0.860724	0.304094	0.869081	0.298246	0.852368		0.847953	0.807799	0.833333	0.793872	0.839181	0.799443
0.335283	0.955556	0.335283	0.955556	0.340156	0.969444		0.30117	0.858333	0.305068	0.869444	0.29922	0.852778		0.847953	0.805556	0.833333	0.791667	0.839181	0.797222
0.336257	0.955679	0.335283	0.952909	0.341131	0.969529		0.30117	0.855956	0.306043	0.869806	0.300195	0.853186		0.847953	0.803324	0.833333	0.789474	0.839181	0.795014
0.337232	0.955801	0.336257	0.953039	0.342105	0.969613		0.302144	0.856354	0.306043	0.867403	0.300195	0.850829		0.847953	0.801105	0.833333	0.787293	0.839181	0.792818
0.338207	0.955923	0.337232	0.953168	0.34308	0.969697		0.303119	0.856749	0.306043	0.865014	0.30117	0.85124		0.847953	0.798898	0.833333	0.785124	0.839181	0.790634
0.339181	0.956044	0.338207	0.953297	0.34308	0.967033		0.303119	0.854396	0.307018	0.865385	0.302144	0.851648		0.847953	0.796703	0.833333	0.782967	0.842105	0.791209
0.340156	0.956164	0.339181	0.953425	0.344055	0.967123		0.304094	0.854795	0.307992	0.865753	0.302144	0.849315		0.847953	0.794521	0.836257	0.783562	0.842105	0.789041
0.341131	0.956284	0.340156	0.953552	0.345029	0.967213		0.305068	0.855191	0.308967	0.86612	0.302144	0.846995		0.847953	0.79235	0.836257	0.781421	0.842105	0.786885
0.342105	0.956403	0.341131	0.953678	0.345029	0.964578		0.305068	0.852861	0.308967	0.86376	0.303119	0.847411		0.847953	0.790191	0.836257	0.779292	0.845029	0.787466
0.34308	0.956522	0.341131	0.951087	0.345029	0.961957		0.306043	0.853261	0.309942	0.86413	0.304094	0.847826		0.847953	0.788043	0.836257	0.777174	0.845029	0.785326
0.34308	0.95393	0.342105	0.95122	0.345029	0.95935		0.306043	0.850949	0.309942	0.861789	0.304094	0.845528		0.847953	0.785908	0.836257	0.775068	0.845029	0.783198
0.344055	0.954054	0.34308	0.951351	0.345029	0.956757		0.306043	0.848649	0.310916	0.862162	0.305068	0.845946		0.847953	0.783784	0.836257	0.772973	0.845029	0.781081
0.345029	0.954178	0.344055	0.951482	0.346004	0.956873		0.306043	0.846361	0.311891	0.862534	0.306043	0.846361		0.847953	0.781671	0.839181	0.773585	0.845029	0.778976
0.346004	0.954301	0.345029	0.951613	0.346979	0.956989		0.307018	0.846774	0.311891	0.860215	0.306043	0.844086		0.850877	0.782258	0.839181	0.771505	0.845029	0.776882
0.346979	0.954424	0.346004	0.951743	0.347953	0.957105		0.307992	0.847185	0.312865	0.86059	0.306043	0.841823		0.850877	0.780161	0.842105	0.772118	0.845029	0.774799
0.347953	0.954545	0.346979	0.951872	0.348928	0.957219		0.308967	0.847594	0.312865	0.858289	0.307018	0.842246		0.853801	0.780749	0.842105	0.770053	0.845029	0.772727
0.348928	0.954667	0.347953	0.952	0.348928	0.954667		0.308967	0.845333	0.31384	0.858667	0.307018	0.84		0.853801	0.778667	0.842105	0.768	0.845029	0.770667
0.348928	0.952128	0.347953	0.949468	0.349903	0.954787		0.309942	0.845745	0.314815	0.859043	0.307992	0.840426		0.853801	0.776596	0.845029	0.768617	0.845029	0.768617
0.349903	0.952255	0.348928	0.949602	0.350877	0.954907		0.309942	0.843501	0.315789	0.859416	0.308967	0.840849		0.853801	0.774536	0.845029	0.766578	0.845029	0.766578
0.350877	0.952381	0.349903	0.949735	0.351852	0.955026		0.310916	0.843915	0.316764	0.859788	0.309942	0.84127		0.853801	0.772487	0.845029	0.76455	0.845029	0.76455
0.350877	0.949868	0.350877	0.949868	0.351852	0.952507		0.311891	0.844327	0.317739	0.860158	0.310916	0.841689		0.853801	0.770449	0.845029	0.762533	0.847953	0.765172
0.351852	0.95	0.351852	0.95	0.352827	0.952632		0.312865	0.844737	0.318713	0.860526	0.311891	0.842105		0.853801	0.768421	0.845029	0.760526	0.850877	0.765789
0.352827	0.950131	0.352827	0.950131	0.353801	0.952756		0.312865	0.84252	0.319688	0.860892	0.312865	0.84252		0.856725	0.769029	0.845029	0.75853	0.850877	0.76378
0.353801	0.950262	0.353801	0.950262	0.354776	0.95288		0.31384	0.842932	0.320663	0.861257	0.31384	0.842932		0.856725	0.767016	0.847953	0.759162	0.850877	0.76178
0.354776	0.950392	0.354776	0.950392	0.35575	0.953003		0.314815	0.843342	0.321637	0.861619	0.314815	0.843342		0.856725	0.765013	0.850877	0.759791	0.850877	0.759791
0.35575	0.950521	0.35575	0.950521	0.356725	0.953125		0.315789	0.84375	0.322612	0.861979	0.315789	0.84375		0.856725	0.763021	0.850877	0.757812	0.850877	0.757812
0.35575	0.948052	0.35575	0.948052	0.3577	0.953247		0.315789	0.841558	0.323587	0.862338	0.316764	0.844156		0.856725	0.761039	0.850877	0.755844	0.850877	0.755844
0.356725	0.948187	0.356725	0.948187	0.358674	0.953368		0.315789	0.839378	0.323587	0.860104	0.316764	0.841969		0.859649	0.761658	0.850877	0.753886	0.850877	0.753886
0.3577	0.94832	0.3577	0.94832	0.359649	0.953488		0.316764	0.839793	0.323587	0.857881	0.316764	0.839793		0.859649	0.75969	0.853801	0.754522	0.850877	0.751938
0.3577	0.945876	0.358674	0.948454	0.360624	0.953608		0.317739	0.840206	0.324561	0.858247	0.317739	0.840206		0.859649	0.757732	0.853801	0.752577	0.853801	0.752577
0.358674	0.946015	0.359649	0.948586	0.361598	0.953728		0.317739	0.838046	0.324561	0.856041	0.317739	0.838046		0.859649	0.755784	0.853801	0.750643	0.853801	0.750643
0.359649	0.946154	0.359649	0.946154	0.362573	0.953846		0.318713	0.838462	0.325536	0.85641	0.317739	0.835897		0.859649	0.753846	0.856725	0.751282	0.853801	0.748718
0.360624	0.946292	0.360624	0.946292	0.363548	0.953964		0.318713	0.836317	0.325536	0.85422	0.318713	0.836317		0.859649	0.751918	0.856725	0.749361	0.853801	0.746803
0.361598	0.946429	0.360624	0.943878	0.364522	0.954082		0.318713	0.834184	0.326511	0.854592	0.318713	0.834184		0.859649	0.75	0.856725	0.747449	0.853801	0.744898
0.362573	0.946565	0.361598	0.94402	0.365497	0.954198		0.319688	0.834606	0.327485	0.854962	0.319688	0.834606		0.859649	0.748092	0.856725	0.745547	0.853801	0.743003
0.363548	0.946701	0.361598	0.941624	0.366472	0.954315		0.320663	0.835025	0.327485	0.852792	0.320663	0.835025		0.862573	0.748731	0.856725	0.743655	0.853801	0.741117
0.363548	0.944304	0.362573	0.941772	0.367446	0.95443		0.320663	0.832911	0.327485	0.850633	0.321637	0.835443		0.865497	0.749367	0.856725	0.741772	0.853801	0.739241
0.364522	0.944444	0.363548	0.941919	0.368421	0.954545		0.321637	0.833333	0.327485	0.848485	0.322612	0.835859		0.865497	0.747475	0.856725	0.739899	0.856725	0.739899
0.365497	0.944584	0.364522	0.942065	0.369396	0.95466		0.321637	0.831234	0.327485	0.846348	0.323587	0.836272		0.865497	0.745592	0.856725	0.738035	0.856725	0.738035
0.366472	0.944724	0.364522	0.939698	0.37037	0.954774		0.322612	0.831658	0.32846	0.846734	0.323587	0.834171		0.868421	0.746231	0.856725	0.736181	0.856725	0.736181
0.367446	0.944862	0.364522	0.937343	0.371345	0.954887		0.323587	0.83208	0.32846	0.844612	0.324561	0.834586		0.868421	0.744361	0.856725	0.734336	0.856725	0.734336
0.368421	0.945	0.365497	0.9375	0.37232	0.955		0.323587	0.83	0.329435	0.845	0.325536	0.835		0.868421	0.7425	0.859649	0.735	0.856725	0.7325
0.368421	0.942643	0.365497	0.935162	0.373294	0.955112		0.324561	0.830424	0.330409	0.845387	0.326511	0.835411		0.871345	0.743142	0.859649	0.733167	0.856725	0.730673
0.368421	0.940299	0.366472	0.935323	0.374269	0.955224		0.324561	0.828358	0.331384	0.845771	0.327485	0.835821		0.871345	0.741294	0.859649	0.731343	0.856725	0.728856
0.369396	0.940447	0.366472	0.933002	0.375244	0.955335		0.324561	0.826303	0.331384	0.843672	0.327485	0.833747		0.871345	0.739454	0.859649	0.729529	0.856725	0.727047
0.37037	0.940594	0.367446	0.933168	0.376218	0.955446		0.325536	0.826733	0.332359	0.844059	0.327485	0.831683		0.871345	0.737624	0.862573	0.730198	0.856725	0.725248
0.371345	0.940741	0.368421	0.933333	0.377193	0.955556		0.325536	0.824691	0.332359	0.841975	0.32846	0.832099		0.871345	0.735802	0.862573	0.728395	0.856725	0.723457
0.371345	0.938424	0.369396	0.933498	0.378168	0.955665		0.326511	0.825123	0.332359	0.839901	0.329435	0.832512		0.871345	0.73399	0.865497	0.729064	0.856725	0.721675
0.37232	0.938575	0.369396	0.931204	0.379142	0.955774		0.326511	0.823096	0.333333	0.840295	0.330409	0.832924		0.874269	0.734644	0.865497	0.727273	0.856725	0.719902
0.373294	0.938725	0.37037	0.931373	0.380117	0.955882		0.326511	0.821078	0.333333	0.838235	0.331384	0.833333		0.877193	0.735294	0.865497	0.72549	0.859649	0.720588
0.374269	0.938875	0.371345	0.93154	0.381092	0.95599		0.326511	0.819071	0.334308	0.838631	0.332359	0.833741		0.877193	0.733496	0.865497	0.723716	0.859649	0.718826
0.375244	0.939024	0.371345	0.929268	0.382066	0.956098		0.327485	0.819512	0.335283	0.839024	0.333333	0.834146		0.877193	0.731707	0.865497	0.721951	0.859649	0.717073
0.376218	0.939173	0.37232	0.92944	0.383041	0.956204		0.327485	0.817518	0.335283	0.836983	0.334308	0.83455		0.877193	0.729927	0.865497	0.720195	0.862573	0.717762
0.377193	0.93932	0.37232	0.927184	0.384016	0.956311		0.32846	0.817961	0.336257	0.837379	0.334308	0.832524		0.877193	0.728155	0.865497	0.718447	0.862573	0.716019
0.378168	0.939467	0.37232	0.924939	0.38499	0.956416		0.32846	0.815981	0.337232	0.837772	0.335283	0.83293		0.877193	0.726392	0.865497	0.716707	0.862573	0.714286
0.379142	0.939614	0.37232	0.922705	0.385965	0.956522		0.329435	0.816425	0.338207	0.838164	0.336257	0.833333		0.877193	0.724638	0.865497	0.714976	0.862573	0.71256
0.380117	0.939759	0.373294	0.922892	0.38694	0.956627		0.329435	0.814458	0.338207	0.836145	0.337232	0.833735		0.877193	0.722892	0.865497	0.713253	0.862573	0.710843
0.380117	0.9375	0.373294	0.920673	0.387914	0.956731		0.330409	0.814904	0.339181	0.836538	0.337232	0.831731		0.877193	0.721154	0.868421	0.713942	0.862573	0.709135
0.380117	0.935252	0.374269	0.920863	0.388889	0.956835		0.330409	0.81295	0.339181	0.834532	0.337232	0.829736		0.877193	0.719424	0.868421	0.71223	0.862573	0.707434
0.380117	0.933014	0.375244	0.921053	0.389864	0.956938		0.331384	0.813397	0.339181	0.832536	0.337232	0.827751		0.877193	0.717703	0.868421	0.710526	0.862573	0.705742
0.381092	0.933174	0.376218	0.921241	0.390838	0.957041		0.331384	0.811456	0.340156	0.832936	0.337232	0.825776		0.880117	0.718377	0.868421	0.708831	0.862573	0.704057
0.382066	0.933333	0.377193	0.921429	0.391813	0.957143		0.332359	0.811905	0.341131	0.833333	0.337232	0.82381		0.880117	0.716667	0.868421	0.707143	0.862573	0.702381
0.383041	0.933492	0.378168	0.921615	0.392788	0.957245		0.333333	0.812352	0.342105	0.833729	0.338207	0.824228		0.880117	0.714964	0.868421	0.705463	0.865497	0.703088
0.384016	0.933649	0.379142	0.921801	0.392788	0.954976		0.333333	0.810427	0.342105	0.831754	0.339181	0.824645		0.880117	0.71327	0.871345	0.706161	0.865497	0.701422
0.38499	0.933806	0.380117	0.921986	0.393762	0.955083		0.333333	0.808511	0.342105	0.829787	0.340156	0.825059		0.880117	0.711584	0.874269	0.706856	0.865497	0.699764
0.385965	0.933962	0.381092	0.92217	0.394737	0.955189		0.333333	0.806604	0.342105	0.82783	0.341131	0.825472		0.880117	0.709906	0.874269	0.705189	0.865497	0.698113
0.38694	0.934118	0.382066	0.922353	0.395712	0.955294		0.334308	0.807059	0.342105	0.825882	0.342105	0.825882		0.880117	0.708235	0.874269	0.703529	0.865497	0.696471
0.387914	0.934272	0.383041	0.922535	0.396686	0.955399		0.335283	0.807512	0.34308	0.826291	0.342105	0.823944		0.880117	0.706573	0.874269	0.701878	0.865497	0.694836
0.387914	0.932084	0.384016	0.922717	0.396686	0.953162		0.336257	0.807963	0.34308	0.824356	0.34308	0.824356		0.880117	0.704918	0.874269	0.700234	0.865497	0.693208
0.388889	0.932243	0.38499	0.922897	0.396686	0.950935		0.337232	0.808411	0.344055	0.824766	0.344055	0.824766		0.880117	0.703271	0.877193	0.700935	0.865497	0.691589
0.388889	0.93007	0.385965	0.923077	0.397661	0.951049		0.338207	0.808858	0.344055	0.822844	0.345029	0.825175		0.880117	0.701632	0.877193	0.699301	0.868421	0.692308
0.389864	0.930233	0.38694	0.923256	0.397661	0.948837		0.339181	0.809302	0.345029	0.823256	0.346004	0.825581		0.880117	0.7	0.877193	0.697674	0.868421	0.690698
0.390838	0.930394	0.387914	0.923434	0.398635	0.948956		0.339181	0.807425	0.345029	0.821346	0.346004	0.823666		0.880117	0.698376	0.877193	0.696056	0.868421	0.689095
0.391813	0.930556	0.388889	0.923611	0.39961	0.949074		0.340156	0.80787	0.346004	0.821759	0.346979	0.824074		0.880117	0.696759	0.880117	0.696759	0.868421	0.6875
0.392788	0.930716	0.388889	0.921478	0.400585	0.949192		0.341131	0.808314	0.346004	0.819861	0.347953	0.82448		0.880117	0.69515	0.880117	0.69515	0.871345	0.688222
0.393762	0.930876	0.389864	0.921659	0.401559	0.949309		0.341131	0.806452	0.346979	0.820276	0.347953	0.822581		0.880117	0.693548	0.880117	0.693548	0.871345	0.686636
0.393762	0.928736	0.390838	0.921839	0.402534	0.949425		0.341131	0.804598	0.347953	0.82069	0.348928	0.822989		0.880117	0.691954	0.883041	0.694253	0.871345	0.685057
0.394737	0.928899	0.391813	0.922018	0.403509	0.949541		0.342105	0.805046	0.348928	0.821101	0.349903	0.823394		0.880117	0.690367	0.885965	0.694954	0.874269	0.68578
0.394737	0.926773	0.392788	0.922197	0.404483	0.949657		0.34308	0.805492	0.349903	0.82151	0.349903	0.82151		0.883041	0.691076	0.885965	0.693364	0.874269	0.684211
0.395712	0.926941	0.393762	0.922374	0.405458	0.949772		0.344055	0.805936	0.350877	0.821918	0.350877	0.821918		0.883041	0.689498	0.885965	0.691781	0.874269	0.682648
0.396686	0.927107	0.393762	0.920273	0.406433	0.949886		0.345029	0.806378	0.351852	0.822323	0.351852	0.822323		0.885965	0.690205	0.888889	0.692483	0.877193	0.683371
0.397661	0.927273	0.394737	0.920455	0.407407	0.95		0.345029	0.804545	0.352827	0.822727	0.352827	0.822727		0.885965	0.688636	0.888889	0.690909	0.877193	0.681818
0.398635	0.927438	0.395712	0.920635	0.408382	0.950113		0.346004	0.804989	0.353801	0.823129	0.353801	0.823129		0.885965	0.687075	0.891813	0.69161	0.877193	0.680272
0.39961	0.927602	0.396686	0.920814	0.409357	0.950226		0.346979	0.80543	0.354776	0.823529	0.354776	0.823529		0.885965	0.68552	0.891813	0.690045	0.880117	0.680995
0.400585	0.927765	0.396686	0.918736	0.409357	0.948081		0.347953	0.805869	0.35575	0.823928	0.354776	0.82167		0.885965	0.683973	0.891813	0.688488	0.880117	0.679458
0.401559	0.927928	0.397661	0.918919	0.410331	0.948198		0.348928	0.806306	0.35575	0.822072	0.35575	0.822072		0.885965	0.682432	0.891813	0.686937	0.880117	0.677928
0.402534	0.92809	0.397661	0.916854	0.411306	0.948315		0.349903	0.806742	0.35575	0.820225	0.356725	0.822472		0.885965	0.680899	0.891813	0.685393	0.880117	0.676404
0.403509	0.928251	0.397661	0.914798	0.411306	0.946188		0.350877	0.807175	0.356725	0.820628	0.356725	0.820628		0.888889	0.681614	0.891813	0.683857	0.880117	0.674888
0.403509	0.926174	0.397661	0.912752	0.412281	0.946309		0.351852	0.807606	0.356725	0.818792	0.3577	0.821029		0.888889	0.680089	0.891813	0.682327	0.880117	0.673378
0.404483	0.926339	0.398635	0.912946	0.413255	0.946429		0.352827	0.808036	0.3577	0.819196	0.3577	0.819196		0.888889	0.678571	0.894737	0.683036	0.880117	0.671875
0.405458	0.926503	0.39961	0.91314	0.41423	0.946548		0.353801	0.808463	0.358674	0.819599	0.3577	0.817372		0.891813	0.679287	0.894737	0.681514	0.880117	0.670379
0.406433	0.926667	0.400585	0.913333	0.415205	0.946667		0.354776	0.808889	0.359649	0.82	0.3577	0.815556		0.891813	0.677778	0.894737	0.68	0.880117	0.668889
0.407407	0.926829	0.400585	0.911308	0.416179	0.946785		0.354776	0.807095	0.359649	0.818182	0.358674	0.815965		0.891813	0.676275	0.894737	0.678492	0.880117	0.667406
0.408382	0.926991	0.401559	0.911504	0.417154	0.946903		0.35575	0.807522	0.360624	0.818584	0.358674	0.814159		0.891813	0.674779	0.894737	0.676991	0.880117	0.665929
0.408382	0.924945	0.401559	0.909492	0.418129	0.94702		0.35575	0.80574	0.360624	0.816777	0.359649	0.81457		0.891813	0.673289	0.894737	0.675497	0.883041	0.666667
0.408382	0.922907	0.402534	0.909692	0.419103	0.947137		0.356725	0.806167	0.361598	0.817181	0.360624	0.814978		0.891813	0.671806	0.894737	0.674009	0.883041	0.665198
0.409357	0.923077	0.402534	0.907692	0.420078	0.947253		0.3577	0.806593	0.361598	0.815385	0.361598	0.815385		0.891813	0.67033	0.897661	0.674725	0.883041	0.663736
0.410331	0.923246	0.403509	0.907895	0.420078	0.945175		0.358674	0.807018	0.362573	0.815789	0.361598	0.813596		0.891813	0.66886	0.897661	0.673246	0.885965	0.664474
0.411306	0.923414	0.403509	0.905908	0.421053	0.945295		0.358674	0.805252	0.362573	0.814004	0.362573	0.814004		0.891813	0.667396	0.897661	0.671772	0.885965	0.66302
0.411306	0.921397	0.404483	0.906114	0.421053	0.943231		0.359649	0.805677	0.363548	0.81441	0.363548	0.81441		0.891813	0.665939	0.897661	0.670306	0.885965	0.661572
0.411306	0.91939	0.405458	0.906318	0.422027	0.943355		0.360624	0.8061	0.364522	0.814815	0.364522	0.814815		0.891813	0.664488	0.897661	0.668845	0.885965	0.660131
0.411306	0.917391	0.406433	0.906522	0.423002	0.943478		0.360624	0.804348	0.364522	0.813043	0.364522	0.813043		0.891813	0.663043	0.897661	0.667391	0.885965	0.658696
0.412281	0.91757	0.407407	0.906725	0.423977	0.943601		0.361598	0.804772	0.364522	0.81128	0.364522	0.81128		0.891813	0.661605	0.897661	0.665944	0.885965	0.657267
0.412281	0.915584	0.408382	0.906926	0.424951	0.943723		0.362573	0.805195	0.364522	0.809524	0.365497	0.811688		0.891813	0.660173	0.897661	0.664502	0.888889	0.658009
0.413255	0.915767	0.409357	0.907127	0.425926	0.943844		0.362573	0.803456	0.365497	0.809935	0.366472	0.812095		0.891813	0.658747	0.897661	0.663067	0.888889	0.656587
0.41423	0.915948	0.410331	0.907328	0.426901	0.943966		0.363548	0.803879	0.366472	0.810345	0.366472	0.810345		0.894737	0.659483	0.897661	0.661638	0.888889	0.655172
0.415205	0.916129	0.411306	0.907527	0.426901	0.941935		0.363548	0.802151	0.367446	0.810753	0.367446	0.810753		0.894737	0.658065	0.897661	0.660215	0.891813	0.655914
0.415205	0.914163	0.412281	0.907725	0.426901	0.939914		0.363548	0.800429	0.368421	0.811159	0.368421	0.811159		0.894737	0.656652	0.897661	0.658798	0.891813	0.654506
0.415205	0.912206	0.413255	0.907923	0.427875	0.940043		0.363548	0.798715	0.369396	0.811563	0.368421	0.809422		0.894737	0.655246	0.897661	0.657388	0.891813	0.653105
0.416179	0.912393	0.413255	0.905983	0.42885	0.940171		0.364522	0.799145	0.37037	0.811966	0.369396	0.809829		0.894737	0.653846	0.897661	0.655983	0.891813	0.651709
0.416179	0.910448	0.41423	0.906183	0.429825	0.940299		0.365497	0.799574	0.37037	0.810235	0.369396	0.808102		0.894737	0.652452	0.897661	0.654584	0.891813	0.65032
0.417154	0.910638	0.41423	0.904255	0.430799	0.940426		0.365497	0.797872	0.371345	0.810638	0.369396	0.806383		0.894737	0.651064	0.897661	0.653191	0.891813	0.648936
0.418129	0.910828	0.415205	0.904459	0.430799	0.938429		0.366472	0.798301	0.371345	0.808917	0.369396	0.804671		0.894737	0.649682	0.897661	0.651805	0.894737	0.649682
0.419103	0.911017	0.415205	0.902542	0.431774	0.938559		0.367446	0.798729	0.37232	0.809322	0.37037	0.805085		0.894737	0.648305	0.897661	0.650424	0.894737	0.648305
0.420078	0.911205	0.416179	0.902748	0.432749	0.938689		0.368421	0.799154	0.373294	0.809725	0.371345	0.805497		0.897661	0.649049	0.897661	0.649049	0.894737	0.646934
0.421053	0.911392	0.417154	0.902954	0.433723	0.938819		0.368421	0.797468	0.373294	0.808017	0.37232	0.805907		0.897661	0.647679	0.897661	0.647679	0.894737	0.64557
0.422027	0.911579	0.418129	0.903158	0.433723	0.936842		0.368421	0.795789	0.374269	0.808421	0.37232	0.804211		0.897661	0.646316	0.897661	0.646316	0.894737	0.644211
0.423002	0.911765	0.418129	0.901261	0.434698	0.936975		0.368421	0.794118	0.375244	0.808824	0.37232	0.802521		0.900585	0.647059	0.897661	0.644958	0.894737	0.642857
0.423977	0.91195	0.418129	0.899371	0.435673	0.937107		0.369396	0.794549	0.376218	0.809224	0.37232	0.800839		0.900585	0.645702	0.897661	0.643606	0.897661	0.643606
0.424951	0.912134	0.419103	0.899582	0.436647	0.937238		0.37037	0.794979	0.376218	0.807531	0.373294	0.801255		0.900585	0.644351	0.900585	0.644351	0.897661	0.642259
0.425926	0.912317	0.420078	0.899791	0.437622	0.93737		0.371345	0.795407	0.377193	0.807933	0.373294	0.799582		0.903509	0.645094	0.900585	0.643006	0.897661	0.640919
0.426901	0.9125	0.421053	0.9	0.438596	0.9375		0.37232	0.795833	0.377193	0.80625	0.373294	0.797917		0.906433	0.645833	0.900585	0.641667	0.897661	0.639583
0.427875	0.912682	0.422027	0.900208	0.439571	0.93763		0.373294	0.796258	0.378168	0.806653	0.373294	0.796258		0.909357	0.64657	0.900585	0.640333	0.897661	0.638254
0.42885	0.912863	0.422027	0.89834	0.440546	0.937759		0.374269	0.79668	0.379142	0.807054	0.374269	0.79668		0.909357	0.645228	0.900585	0.639004	0.897661	0.636929
0.42885	0.910973	0.423002	0.898551	0.44152	0.937888		0.375244	0.797101	0.380117	0.807453	0.374269	0.795031		0.909357	0.643892	0.900585	0.637681	0.897661	0.635611
0.429825	0.911157	0.423977	0.89876	0.44152	0.93595		0.375244	0.795455	0.380117	0.805785	0.375244	0.795455		0.909357	0.642562	0.900585	0.636364	0.897661	0.634298
0.429825	0.909278	0.424951	0.898969	0.442495	0.936082		0.376218	0.795876	0.380117	0.804124	0.376218	0.795876		0.909357	0.641237	0.900585	0.635052	0.900585	0.635052
0.430799	0.909465	0.424951	0.897119	0.442495	0.934156		0.377193	0.796296	0.380117	0.802469	0.376218	0.794239		0.909357	0.639918	0.900585	0.633745	0.900585	0.633745
0.431774	0.909651	0.425926	0.897331	0.44347	0.934292		0.378168	0.796715	0.380117	0.800821	0.377193	0.794661		0.912281	0.640657	0.900585	0.632444	0.900585	0.632444
0.431774	0.907787	0.426901	0.897541	0.444444	0.934426		0.379142	0.797131	0.380117	0.79918	0.378168	0.795082		0.915205	0.641393	0.903509	0.633197	0.900585	0.631148
0.432749	0.907975	0.427875	0.897751	0.445419	0.93456		0.380117	0.797546	0.380117	0.797546	0.378168	0.793456		0.915205	0.640082	0.903509	0.631902	0.903509	0.631902
0.433723	0.908163	0.42885	0.897959	0.446394	0.934694		0.380117	0.795918	0.381092	0.797959	0.379142	0.793878		0.915205	0.638776	0.903509	0.630612	0.903509	0.630612
0.434698	0.90835	0.429825	0.898167	0.446394	0.93279		0.381092	0.796334	0.382066	0.798371	0.380117	0.794297		0.918129	0.639511	0.903509	0.629328	0.906433	0.631365
0.435673	0.908537	0.429825	0.896341	0.447368	0.932927		0.381092	0.794715	0.382066	0.796748	0.380117	0.792683		0.918129	0.638211	0.906433	0.630081	0.906433	0.630081
0.436647	0.908722	0.430799	0.896552	0.448343	0.933063		0.381092	0.793103	0.383041	0.79716	0.381092	0.793103		0.921053	0.638945	0.906433	0.628803	0.906433	0.628803
0.437622	0.908907	0.431774	0.896761	0.448343	0.931174		0.382066	0.793522	0.384016	0.797571	0.381092	0.791498		0.923977	0.639676	0.906433	0.62753	0.906433	0.62753
0.438596	0.909091	0.432749	0.89697	0.449318	0.931313		0.383041	0.793939	0.38499	0.79798	0.381092	0.789899		0.923977	0.638384	0.906433	0.626263	0.909357	0.628283
0.439571	0.909274	0.433723	0.897177	0.450292	0.931452		0.383041	0.792339	0.385965	0.798387	0.382066	0.790323		0.923977	0.637097	0.906433	0.625	0.909357	0.627016
0.440546	0.909457	0.434698	0.897384	0.450292	0.929577		0.383041	0.790744	0.385965	0.796781	0.382066	0.788732		0.926901	0.637827	0.909357	0.625755	0.909357	0.625755
0.44152	0.909639	0.434698	0.895582	0.451267	0.929719		0.383041	0.789157	0.38694	0.797189	0.382066	0.787149		0.926901	0.636546	0.912281	0.626506	0.909357	0.624498
0.442495	0.90982	0.435673	0.895792	0.451267	0.927856		0.383041	0.787575	0.38694	0.795591	0.382066	0.785571		0.926901	0.635271	0.912281	0.625251	0.909357	0.623246
0.44347	0.91	0.436647	0.896	0.452242	0.928		0.384016	0.788	0.387914	0.796	0.382066	0.784		0.929825	0.636	0.912281	0.624	0.912281	0.624
0.444444	0.91018	0.436647	0.894212	0.453216	0.928144		0.384016	0.786427	0.388889	0.796407	0.383041	0.784431		0.932749	0.636727	0.912281	0.622754	0.915205	0.62475
0.445419	0.910359	0.437622	0.894422	0.454191	0.928287		0.38499	0.786853	0.389864	0.796813	0.383041	0.782869		0.932749	0.635458	0.912281	0.621514	0.915205	0.623506
0.446394	0.910537	0.437622	0.892644	0.455166	0.928429		0.385965	0.787276	0.390838	0.797217	0.384016	0.7833		0.932749	0.634195	0.912281	0.620278	0.915205	0.622266
0.447368	0.910714	0.437622	0.890873	0.455166	0.926587		0.385965	0.785714	0.390838	0.795635	0.384016	0.781746		0.932749	0.632937	0.912281	0.619048	0.918129	0.623016
0.448343	0.910891	0.438596	0.891089	0.455166	0.924752		0.38694	0.786139	0.391813	0.79604	0.384016	0.780198		0.932749	0.631683	0.912281	0.617822	0.918129	0.621782
0.449318	0.911067	0.438596	0.889328	0.45614	0.924901		0.387914	0.786561	0.391813	0.794466	0.38499	0.780632		0.932749	0.630435	0.912281	0.616601	0.918129	0.620553
0.450292	0.911243	0.438596	0.887574	0.457115	0.925049		0.387914	0.78501	0.392788	0.794872	0.38499	0.779093		0.932749	0.629191	0.915205	0.617357	0.918129	0.619329
0.450292	0.909449	0.439571	0.887795	0.45809	0.925197		0.388889	0.785433	0.393762	0.795276	0.385965	0.779528		0.932749	0.627953	0.915205	0.616142	0.918129	0.61811
0.451267	0.909627	0.440546	0.888016	0.459064	0.925344		0.389864	0.785855	0.393762	0.793713	0.385965	0.777996		0.932749	0.626719	0.915205	0.614931	0.918129	0.616896
0.452242	0.909804	0.440546	0.886275	0.460039	0.92549		0.390838	0.786275	0.393762	0.792157	0.385965	0.776471		0.932749	0.62549	0.915205	0.613725	0.918129	0.615686
0.453216	0.90998	0.44152	0.886497	0.461014	0.925636		0.391813	0.786693	0.394737	0.792564	0.38694	0.776908		0.932749	0.624266	0.915205	0.612524	0.918129	0.614481
0.454191	0.910156	0.44152	0.884766	0.461014	0.923828		0.391813	0.785156	0.395712	0.792969	0.387914	0.777344		0.932749	0.623047	0.915205	0.611328	0.918129	0.613281
0.455166	0.910331	0.442495	0.88499	0.461988	0.923977		0.391813	0.783626	0.395712	0.791423	0.387914	0.775828		0.932749	0.621832	0.915205	0.610136	0.918129	0.612086
0.45614	0.910506	0.44347	0.885214	0.462963	0.924125		0.392788	0.784047	0.396686	0.791829	0.388889	0.776265		0.932749	0.620623	0.915205	0.608949	0.918129	0.610895
0.457115	0.91068	0.44347	0.883495	0.462963	0.92233		0.392788	0.782524	0.397661	0.792233	0.388889	0.774757		0.932749	0.619417	0.918129	0.609709	0.918129	0.609709
0.45809	0.910853	0.444444	0.883721	0.463938	0.922481		0.392788	0.781008	0.397661	0.790698	0.389864	0.775194		0.932749	0.618217	0.918129	0.608527	0.921053	0.610465
0.45809	0.909091	0.445419	0.883946	0.464912	0.922631		0.393762	0.781431	0.398635	0.791103	0.389864	0.773694		0.932749	0.617021	0.918129	0.60735	0.921053	0.609284
0.459064	0.909266	0.445419	0.882239	0.465887	0.92278		0.394737	0.781853	0.398635	0.789575	0.389864	0.772201		0.932749	0.61583	0.918129	0.606178	0.923977	0.610039
0.459064	0.907514	0.446394	0.882466	0.466862	0.922929		0.395712	0.782274	0.398635	0.788054	0.389864	0.770713		0.935673	0.61657	0.918129	0.60501	0.923977	0.608863
0.459064	0.905769	0.446394	0.880769	0.466862	0.921154		0.396686	0.782692	0.39961	0.788462	0.390838	0.771154		0.935673	0.615385	0.918129	0.603846	0.923977	0.607692
0.460039	0.90595	0.447368	0.880998	0.466862	0.919386		0.397661	0.783109	0.400585	0.788868	0.390838	0.769674		0.935673	0.614203	0.918129	0.602687	0.923977	0.606526
0.461014	0.90613	0.448343	0.881226	0.467836	0.91954		0.398635	0.783525	0.400585	0.787356	0.391813	0.770115		0.935673	0.613027	0.921053	0.603448	0.923977	0.605364
0.461988	0.90631	0.449318	0.881453	0.467836	0.917782		0.398635	0.782027	0.400585	0.785851	0.392788	0.770554		0.935673	0.611855	0.921053	0.602294	0.926901	0.606119
0.461988	0.90458	0.450292	0.881679	0.468811	0.917939		0.39961	0.782443	0.401559	0.78626	0.392788	0.769084		0.935673	0.610687	0.921053	0.601145	0.926901	0.604962
0.461988	0.902857	0.451267	0.881905	0.469786	0.918095		0.39961	0.780952	0.401559	0.784762	0.392788	0.767619		0.935673	0.609524	0.921053	0.6	0.926901	0.60381
0.462963	0.903042	0.452242	0.882129	0.469786	0.91635		0.400585	0.781369	0.402534	0.785171	0.392788	0.76616		0.935673	0.608365	0.923977	0.60076	0.926901	0.602662
0.463938	0.903226	0.452242	0.880455	0.47076	0.916509		0.400585	0.779886	0.403509	0.785579	0.392788	0.764706		0.935673	0.607211	0.923977	0.59962	0.926901	0.601518
0.463938	0.901515	0.453216	0.880682	0.471735	0.916667		0.401559	0.780303	0.403509	0.784091	0.392788	0.763258		0.935673	0.606061	0.923977	0.598485	0.926901	0.600379
0.463938	0.899811	0.453216	0.879017	0.471735	0.914934		0.402534	0.780718	0.404483	0.784499	0.392788	0.761815		0.935673	0.604915	0.923977	0.597353	0.926901	0.599244
0.464912	0.9	0.453216	0.877358	0.471735	0.913208		0.402534	0.779245	0.405458	0.784906	0.393762	0.762264		0.935673	0.603774	0.923977	0.596226	0.926901	0.598113
0.464912	0.898305	0.454191	0.877589	0.47271	0.913371		0.403509	0.779661	0.406433	0.785311	0.393762	0.760829		0.938596	0.60452	0.923977	0.595104	0.926901	0.596987
0.465887	0.898496	0.454191	0.87594	0.473684	0.913534		0.404483	0.780075	0.406433	0.783835	0.394737	0.761278		0.938596	0.603383	0.923977	0.593985	0.926901	0.595865
0.466862	0.898687	0.455166	0.876173	0.474659	0.913696		0.405458	0.780488	0.407407	0.78424	0.395712	0.761726		0.938596	0.602251	0.923977	0.592871	0.926901	0.594747
0.467836	0.898876	0.45614	0.876404	0.475634	0.913858		0.405458	0.779026	0.408382	0.784644	0.396686	0.762172		0.938596	0.601124	0.923977	0.59176	0.926901	0.593633
0.468811	0.899065	0.457115	0.876636	0.475634	0.91215		0.406433	0.779439	0.408382	0.783178	0.397661	0.762617		0.938596	0.6	0.926901	0.592523	0.926901	0.592523
0.469786	0.899254	0.45809	0.876866	0.476608	0.912313		0.407407	0.779851	0.408382	0.781716	0.398635	0.76306		0.938596	0.598881	0.926901	0.591418	0.929825	0.593284
0.47076	0.899441	0.459064	0.877095	0.476608	0.910615		0.407407	0.778399	0.409357	0.782123	0.39961	0.763501		0.938596	0.597765	0.926901	0.590317	0.929825	0.592179
0.471735	0.899628	0.460039	0.877323	0.477583	0.910781		0.408382	0.77881	0.409357	0.780669	0.400585	0.763941		0.938596	0.596654	0.926901	0.589219	0.929825	0.591078
0.47271	0.899814	0.460039	0.875696	0.477583	0.909091		0.408382	0.777365	0.410331	0.781076	0.400585	0.762523		0.938596	0.595547	0.929825	0.589981	0.929825	0.589981
0.473684	0.9	0.460039	0.874074	0.478558	0.909259		0.409357	0.777778	0.411306	0.781481	0.401559	0.762963		0.938596	0.594444	0.929825	0.588889	0.929825	0.588889
0.473684	0.898336	0.461014	0.874307	0.479532	0.909427		0.410331	0.778189	0.411306	0.780037	0.401559	0.761553		0.938596	0.593346	0.929825	0.5878	0.929825	0.5878
0.474659	0.898524	0.461988	0.874539	0.479532	0.907749		0.410331	0.776753	0.411306	0.778598	0.402534	0.761993		0.938596	0.592251	0.932749	0.588561	0.932749	0.588561
0.475634	0.898711	0.462963	0.87477	0.480507	0.907919		0.411306	0.777164	0.412281	0.779006	0.402534	0.760589		0.938596	0.59116	0.932749	0.587477	0.932749	0.587477
0.476608	0.898897	0.463938	0.875	0.480507	0.90625		0.412281	0.777574	0.413255	0.779412	0.403509	0.761029		0.938596	0.590074	0.932749	0.586397	0.932749	0.586397
0.477583	0.899083	0.464912	0.875229	0.480507	0.904587		0.412281	0.776147	0.413255	0.777982	0.404483	0.761468		0.938596	0.588991	0.932749	0.585321	0.932749	0.585321
0.478558	0.899267	0.465887	0.875458	0.480507	0.90293		0.412281	0.774725	0.41423	0.778388	0.404483	0.760073		0.94152	0.589744	0.932749	0.584249	0.932749	0.584249
0.479532	0.899452	0.466862	0.875686	0.481481	0.903108		0.413255	0.775137	0.415205	0.778793	0.404483	0.758684		0.94152	0.588665	0.932749	0.583181	0.935673	0.585009
0.480507	0.899635	0.467836	0.875912	0.482456	0.903285		0.413255	0.773723	0.415205	0.777372	0.404483	0.757299		0.94152	0.587591	0.932749	0.582117	0.935673	0.583942
0.481481	0.899818	0.467836	0.874317	0.482456	0.901639		0.413255	0.772313	0.416179	0.777778	0.405458	0.757741		0.944444	0.588342	0.932749	0.581056	0.938596	0.584699
0.482456	0.9	0.468811	0.874545	0.483431	0.901818		0.41423	0.772727	0.417154	0.778182	0.406433	0.758182		0.944444	0.587273	0.932749	0.58	0.938596	0.583636
0.483431	0.900181	0.468811	0.872958	0.484405	0.901996		0.415205	0.77314	0.417154	0.77677	0.406433	0.756806		0.944444	0.586207	0.935673	0.580762	0.938596	0.582577
0.484405	0.900362	0.469786	0.873188	0.48538	0.902174		0.415205	0.771739	0.418129	0.777174	0.407407	0.757246		0.944444	0.585145	0.935673	0.57971	0.938596	0.581522
0.48538	0.900542	0.47076	0.873418	0.486355	0.902351		0.416179	0.772152	0.418129	0.775769	0.408382	0.757685		0.944444	0.584087	0.935673	0.578662	0.938596	0.58047
0.486355	0.900722	0.471735	0.873646	0.487329	0.902527		0.416179	0.770758	0.418129	0.774368	0.409357	0.758123		0.944444	0.583032	0.935673	0.577617	0.94152	0.581227
0.487329	0.900901	0.471735	0.872072	0.488304	0.902703		0.416179	0.769369	0.419103	0.774775	0.409357	0.756757		0.944444	0.581982	0.935673	0.576577	0.94152	0.58018
0.488304	0.901079	0.47271	0.872302	0.489279	0.902878		0.417154	0.769784	0.420078	0.77518	0.410331	0.757194		0.944444	0.580935	0.938596	0.577338	0.944444	0.580935
0.489279	0.901257	0.473684	0.872531	0.490253	0.903052		0.418129	0.770197	0.420078	0.773788	0.410331	0.755835		0.944444	0.579892	0.94152	0.578097	0.944444	0.579892
0.490253	0.901434	0.474659	0.87276	0.490253	0.901434		0.419103	0.770609	0.421053	0.774194	0.411306	0.756272		0.944444	0.578853	0.944444	0.578853	0.944444	0.578853
0.490253	0.899821	0.474659	0.871199	0.491228	0.90161		0.420078	0.77102	0.421053	0.772809	0.411306	0.754919		0.944444	0.577818	0.944444	0.577818	0.944444	0.577818
0.491228	0.9	0.474659	0.869643	0.491228	0.9		0.421053	0.771429	0.421053	0.771429	0.411306	0.753571		0.947368	0.578571	0.944444	0.576786	0.947368	0.578571
0.492203	0.900178	0.474659	0.868093	0.491228	0.898396		0.422027	0.771836	0.422027	0.771836	0.411306	0.752228		0.947368	0.57754	0.947368	0.57754	0.947368	0.57754
0.492203	0.898577	0.475634	0.868327	0.492203	0.898577		0.423002	0.772242	0.423002	0.772242	0.412281	0.752669		0.947368	0.576512	0.947368	0.576512	0.947368	0.576512
0.492203	0.89698	0.476608	0.868561	0.492203	0.89698		0.423002	0.77087	0.423977	0.772647	0.413255	0.753108		0.950292	0.577265	0.947368	0.575488	0.947368	0.575488
0.493177	0.897163	0.476608	0.867021	0.492203	0.89539		0.423977	0.771277	0.424951	0.77305	0.41423	0.753546		0.950292	0.576241	0.950292	0.576241	0.947368	0.574468
0.493177	0.895575	0.476608	0.865487	0.493177	0.895575		0.424951	0.771681	0.424951	0.771681	0.415205	0.753982		0.950292	0.575221	0.950292	0.575221	0.947368	0.573451
0.494152	0.89576	0.476608	0.863958	0.494152	0.89576		0.424951	0.770318	0.424951	0.770318	0.416179	0.754417		0.950292	0.574205	0.953216	0.575972	0.950292	0.574205
0.495127	0.895944	0.476608	0.862434	0.495127	0.895944		0.425926	0.770723	0.425926	0.770723	0.416179	0.753086		0.950292	0.573192	0.953216	0.574956	0.950292	0.573192
0.496101	0.896127	0.477583	0.862676	0.496101	0.896127		0.426901	0.771127	0.426901	0.771127	0.416179	0.751761		0.950292	0.572183	0.953216	0.573944	0.950292	0.572183
0.497076	0.896309	0.478558	0.862917	0.496101	0.894552		0.427875	0.771529	0.426901	0.769772	0.417154	0.752197		0.950292	0.571178	0.95614	0.574692	0.950292	0.571178
0.498051	0.896491	0.479532	0.863158	0.497076	0.894737		0.427875	0.770175	0.427875	0.770175	0.417154	0.750877		0.950292	0.570175	0.95614	0.573684	0.950292	0.570175
0.499025	0.896673	0.479532	0.861646	0.497076	0.89317		0.427875	0.768827	0.42885	0.770578	0.418129	0.751313		0.950292	0.569177	0.95614	0.57268	0.950292	0.569177
0.5	0.896853	0.480507	0.861888	0.498051	0.893357		0.427875	0.767483	0.429825	0.770979	0.418129	0.75		0.950292	0.568182	0.95614	0.571678	0.950292	0.568182
0.5	0.895288	0.481481	0.862129	0.499025	0.893543		0.427875	0.766143	0.430799	0.771379	0.419103	0.750436		0.953216	0.568935	0.95614	0.570681	0.953216	0.568935
0.500975	0.89547	0.481481	0.860627	0.499025	0.891986		0.42885	0.766551	0.431774	0.771777	0.420078	0.750871		0.953216	0.567944	0.95614	0.569686	0.953216	0.567944
0.501949	0.895652	0.481481	0.85913	0.499025	0.890435		0.42885	0.765217	0.432749	0.772174	0.421053	0.751304		0.953216	0.566957	0.95614	0.568696	0.953216	0.566957
0.502924	0.895833	0.481481	0.857639	0.5	0.890625		0.42885	0.763889	0.432749	0.770833	0.421053	0.75		0.953216	0.565972	0.95614	0.567708	0.953216	0.565972
0.503899	0.896014	0.482456	0.857886	0.500975	0.890815		0.42885	0.762565	0.432749	0.769497	0.422027	0.750433		0.953216	0.564991	0.959064	0.568458	0.953216	0.564991
0.504873	0.896194	0.483431	0.858131	0.500975	0.889273		0.429825	0.762976	0.433723	0.769896	0.423002	0.750865		0.953216	0.564014	0.961988	0.569204	0.953216	0.564014
0.505848	0.896373	0.484405	0.858377	0.501949	0.889465		0.430799	0.763385	0.434698	0.770294	0.423002	0.749568		0.953216	0.56304	0.961988	0.568221	0.953216	0.56304
0.505848	0.894828	0.48538	0.858621	0.502924	0.889655		0.431774	0.763793	0.435673	0.77069	0.423002	0.748276		0.953216	0.562069	0.961988	0.567241	0.953216	0.562069
0.506823	0.895009	0.486355	0.858864	0.502924	0.888124		0.431774	0.762478	0.435673	0.769363	0.423002	0.746988		0.953216	0.561102	0.961988	0.566265	0.953216	0.561102
0.506823	0.893471	0.486355	0.857388	0.502924	0.886598		0.432749	0.762887	0.435673	0.768041	0.423977	0.747423		0.95614	0.561856	0.961988	0.565292	0.953216	0.560137
0.506823	0.891938	0.487329	0.857633	0.502924	0.885077		0.432749	0.761578	0.435673	0.766724	0.424951	0.747856		0.95614	0.560892	0.961988	0.564322	0.953216	0.559177
0.506823	0.890411	0.488304	0.857877	0.503899	0.885274		0.432749	0.760274	0.435673	0.765411	0.425926	0.748288		0.95614	0.559932	0.961988	0.563356	0.953216	0.558219
0.506823	0.888889	0.489279	0.85812	0.503899	0.883761		0.433723	0.760684	0.436647	0.765812	0.426901	0.748718		0.95614	0.558974	0.964912	0.564103	0.953216	0.557265
0.507797	0.889078	0.489279	0.856655	0.503899	0.882253		0.434698	0.761092	0.437622	0.766212	0.427875	0.749147		0.95614	0.55802	0.964912	0.56314	0.953216	0.556314
0.508772	0.889267	0.490253	0.856899	0.504873	0.882453		0.434698	0.759796	0.437622	0.764906	0.427875	0.747871		0.95614	0.55707	0.967836	0.563884	0.953216	0.555366
0.508772	0.887755	0.491228	0.857143	0.505848	0.882653		0.435673	0.760204	0.438596	0.765306	0.427875	0.746599		0.95614	0.556122	0.967836	0.562925	0.953216	0.554422
0.509747	0.887946	0.492203	0.857385	0.506823	0.882852		0.435673	0.758913	0.438596	0.764007	0.427875	0.745331		0.959064	0.556876	0.967836	0.561969	0.953216	0.55348
0.509747	0.886441	0.493177	0.857627	0.506823	0.881356		0.436647	0.759322	0.439571	0.764407	0.427875	0.744068		0.959064	0.555932	0.967836	0.561017	0.953216	0.552542
0.510721	0.886633	0.493177	0.856176	0.506823	0.879865		0.437622	0.759729	0.439571	0.763113	0.42885	0.744501		0.959064	0.554992	0.967836	0.560068	0.95614	0.553299
0.510721	0.885135	0.494152	0.856419	0.506823	0.878378		0.438596	0.760135	0.440546	0.763514	0.429825	0.744932		0.959064	0.554054	0.967836	0.559122	0.95614	0.552365
0.511696	0.885329	0.495127	0.856661	0.507797	0.878583		0.438596	0.758853	0.44152	0.763912	0.429825	0.743676		0.961988	0.554806	0.967836	0.558179	0.95614	0.551433
0.511696	0.883838	0.496101	0.856902	0.507797	0.877104		0.438596	0.757576	0.44152	0.762626	0.430799	0.744108		0.961988	0.553872	0.967836	0.557239	0.95614	0.550505
0.511696	0.882353	0.496101	0.855462	0.508772	0.877311		0.439571	0.757983	0.442495	0.763025	0.431774	0.744538		0.961988	0.552941	0.967836	0.556303	0.95614	0.54958
0.511696	0.880872	0.497076	0.855705	0.509747	0.877517		0.440546	0.758389	0.44347	0.763423	0.431774	0.743289		0.961988	0.552013	0.967836	0.555369	0.95614	0.548658
0.512671	0.881072	0.498051	0.855946	0.510721	0.877722		0.44152	0.758794	0.444444	0.763819	0.431774	0.742044		0.961988	0.551089	0.967836	0.554439	0.959064	0.549414
0.513645	0.881271	0.498051	0.854515	0.511696	0.877926		0.442495	0.759197	0.445419	0.764214	0.432749	0.742475		0.961988	0.550167	0.97076	0.555184	0.959064	0.548495
0.51462	0.881469	0.498051	0.853088	0.512671	0.87813		0.44347	0.759599	0.446394	0.764608	0.433723	0.742905		0.961988	0.549249	0.97076	0.554257	0.959064	0.547579
0.51462	0.88	0.499025	0.853333	0.512671	0.876667		0.44347	0.758333	0.446394	0.763333	0.433723	0.741667		0.961988	0.548333	0.97076	0.553333	0.959064	0.546667
0.51462	0.878536	0.5	0.853577	0.513645	0.876872		0.444444	0.758735	0.447368	0.763727	0.434698	0.742097		0.961988	0.547421	0.97076	0.552413	0.959064	0.545757
0.515595	0.878738	0.500975	0.853821	0.51462	0.877076		0.444444	0.757475	0.447368	0.762458	0.435673	0.742525		0.961988	0.546512	0.97076	0.551495	0.959064	0.54485
0.516569	0.878939	0.501949	0.854063	0.51462	0.875622		0.445419	0.757877	0.447368	0.761194	0.436647	0.742952		0.961988	0.545605	0.97076	0.55058	0.959064	0.543947
0.517544	0.879139	0.502924	0.854305	0.51462	0.874172		0.445419	0.756623	0.448343	0.761589	0.437622	0.743377		0.961988	0.544702	0.97076	0.549669	0.959064	0.543046
0.518519	0.879339	0.502924	0.852893	0.51462	0.872727		0.446394	0.757025	0.448343	0.760331	0.437622	0.742149		0.961988	0.543802	0.97076	0.54876	0.959064	0.542149
0.519493	0.879538	0.502924	0.851485	0.51462	0.871287		0.446394	0.755776	0.448343	0.759076	0.438596	0.742574		0.961988	0.542904	0.97076	0.547855	0.959064	0.541254
0.519493	0.878089	0.502924	0.850082	0.51462	0.869852		0.447368	0.756178	0.448343	0.757825	0.438596	0.741351		0.961988	0.54201	0.97076	0.546952	0.959064	0.540362
0.519493	0.876645	0.502924	0.848684	0.515595	0.870066		0.447368	0.754934	0.448343	0.756579	0.439571	0.741776		0.964912	0.542763	0.97076	0.546053	0.959064	0.539474
0.519493	0.875205	0.502924	0.847291	0.515595	0.868637		0.448343	0.755337	0.449318	0.756979	0.440546	0.7422		0.964912	0.541872	0.97076	0.545156	0.961988	0.54023
0.520468	0.87541	0.503899	0.847541	0.516569	0.868852		0.449318	0.755738	0.449318	0.755738	0.44152	0.742623		0.964912	0.540984	0.97076	0.544262	0.961988	0.539344
0.520468	0.873977	0.504873	0.847791	0.517544	0.869067		0.450292	0.756137	0.449318	0.754501	0.44152	0.741408		0.964912	0.540098	0.97076	0.543372	0.964912	0.540098
0.520468	0.872549	0.504873	0.846405	0.517544	0.867647		0.450292	0.754902	0.449318	0.753268	0.442495	0.74183		0.964912	0.539216	0.97076	0.542484	0.964912	0.539216
0.520468	0.871126	0.505848	0.846656	0.517544	0.866232		0.451267	0.755302	0.450292	0.75367	0.44347	0.742251		0.964912	0.538336	0.97076	0.541599	0.964912	0.538336
0.520468	0.869707	0.506823	0.846906	0.518519	0.86645		0.451267	0.754072	0.451267	0.754072	0.444444	0.742671		0.964912	0.537459	0.97076	0.540717	0.964912	0.537459
0.521442	0.869919	0.507797	0.847154	0.519493	0.866667		0.451267	0.752846	0.452242	0.754472	0.444444	0.741463		0.964912	0.536585	0.97076	0.539837	0.964912	0.536585
0.522417	0.87013	0.508772	0.847403	0.520468	0.866883		0.451267	0.751623	0.453216	0.75487	0.445419	0.741883		0.964912	0.535714	0.97076	0.538961	0.964912	0.535714
0.522417	0.86872	0.509747	0.84765	0.520468	0.865478		0.452242	0.752026	0.453216	0.753647	0.446394	0.742301		0.967836	0.536467	0.97076	0.538088	0.967836	0.536467
0.522417	0.867314	0.509747	0.846278	0.521442	0.865696		0.453216	0.752427	0.454191	0.754045	0.447368	0.742718		0.967836	0.535599	0.97076	0.537217	0.967836	0.535599
0.523392	0.867528	0.509747	0.844911	0.521442	0.864297		0.453216	0.751212	0.455166	0.754443	0.448343	0.743134		0.97076	0.536349	0.97076	0.536349	0.967836	0.534733
0.523392	0.866129	0.509747	0.843548	0.522417	0.864516		0.453216	0.75	0.455166	0.753226	0.449318	0.743548		0.97076	0.535484	0.97076	0.535484	0.967836	0.533871
0.523392	0.864734	0.510721	0.8438	0.523392	0.864734		0.454191	0.750403	0.455166	0.752013	0.450292	0.743961		0.973684	0.536232	0.97076	0.534622	0.967836	0.533011
0.523392	0.863344	0.511696	0.844051	0.524366	0.864952		0.455166	0.750804	0.455166	0.750804	0.450292	0.742765		0.973684	0.53537	0.97076	0.533762	0.967836	0.532154
0.523392	0.861958	0.512671	0.844302	0.525341	0.865169		0.45614	0.751204	0.45614	0.751204	0.451267	0.743178		0.976608	0.536116	0.97076	0.532905	0.967836	0.5313
0.524366	0.862179	0.512671	0.842949	0.526316	0.865385		0.45614	0.75	0.45614	0.75	0.452242	0.74359		0.976608	0.535256	0.97076	0.532051	0.97076	0.532051
0.525341	0.8624	0.513645	0.8432	0.526316	0.864		0.45614	0.7488	0.457115	0.7504	0.453216	0.744		0.976608	0.5344	0.97076	0.5312	0.97076	0.5312
0.525341	0.861022	0.513645	0.841853	0.52729	0.864217		0.457115	0.749201	0.45809	0.750799	0.453216	0.742812		0.976608	0.533546	0.97076	0.530351	0.973684	0.531949
0.525341	0.859649	0.51462	0.842105	0.52729	0.862839		0.457115	0.748006	0.459064	0.751196	0.453216	0.741627		0.976608	0.532695	0.97076	0.529506	0.976608	0.532695
0.525341	0.85828	0.515595	0.842357	0.528265	0.863057		0.45809	0.748408	0.460039	0.751592	0.454191	0.742038		0.976608	0.531847	0.97076	0.528662	0.976608	0.531847
0.525341	0.856916	0.516569	0.842607	0.52924	0.863275		0.459064	0.748808	0.461014	0.751987	0.454191	0.740859		0.979532	0.532591	0.97076	0.527822	0.976608	0.531002
0.525341	0.855556	0.517544	0.842857	0.52924	0.861905		0.460039	0.749206	0.461988	0.752381	0.454191	0.739683		0.979532	0.531746	0.97076	0.526984	0.979532	0.531746
0.526316	0.855784	0.518519	0.843106	0.530214	0.862124		0.460039	0.748019	0.462963	0.752773	0.454191	0.73851		0.979532	0.530903	0.97076	0.526149	0.982456	0.532488
0.52729	0.856013	0.519493	0.843354	0.531189	0.862342		0.460039	0.746835	0.462963	0.751582	0.455166	0.738924		0.979532	0.530063	0.97076	0.525316	0.982456	0.531646
0.528265	0.85624	0.519493	0.842022	0.532164	0.862559		0.460039	0.745656	0.462963	0.750395	0.45614	0.739336		0.979532	0.529226	0.973684	0.526066	0.982456	0.530806
0.528265	0.85489	0.520468	0.842271	0.533138	0.862776		0.461014	0.746057	0.463938	0.750789	0.457115	0.739748		0.979532	0.528391	0.973684	0.525237	0.98538	0.531546
0.528265	0.853543	0.520468	0.840945	0.533138	0.861417		0.461014	0.744882	0.463938	0.749606	0.457115	0.738583		0.979532	0.527559	0.973684	0.524409	0.98538	0.530709
0.52924	0.853774	0.521442	0.841195	0.534113	0.861635		0.461988	0.745283	0.463938	0.748428	0.457115	0.737421		0.979532	0.52673	0.973684	0.523585	0.98538	0.529874
0.530214	0.854003	0.522417	0.841444	0.534113	0.860283		0.461988	0.744113	0.464912	0.748823	0.45809	0.737834		0.979532	0.525903	0.976608	0.524333	0.98538	0.529042
0.530214	0.852665	0.522417	0.840125	0.535088	0.860502		0.462963	0.744514	0.465887	0.749216	0.45809	0.736677		0.979532	0.525078	0.979532	0.525078	0.98538	0.528213
0.531189	0.852895	0.522417	0.838811	0.536062	0.86072		0.463938	0.744914	0.466862	0.749609	0.459064	0.737089		0.979532	0.524257	0.979532	0.524257	0.98538	0.527387
0.532164	0.853125	0.523392	0.839063	0.537037	0.860938		0.464912	0.745313	0.467836	0.75	0.460039	0.7375		0.979532	0.523438	0.979532	0.523438	0.98538	0.526563
0.533138	0.853354	0.524366	0.839314	0.538012	0.861154		0.464912	0.74415	0.468811	0.75039	0.460039	0.736349		0.979532	0.522621	0.979532	0.522621	0.98538	0.525741
0.534113	0.853583	0.525341	0.839564	0.538986	0.861371		0.464912	0.742991	0.469786	0.750779	0.460039	0.735202		0.982456	0.523364	0.979532	0.521807	0.98538	0.524922
0.535088	0.85381	0.525341	0.838258	0.538986	0.860031		0.464912	0.741835	0.47076	0.751166	0.461014	0.735614		0.982456	0.522551	0.979532	0.520995	0.98538	0.524106
0.535088	0.852484	0.525341	0.836957	0.539961	0.860248		0.464912	0.740683	0.47076	0.75	0.461014	0.734472		0.98538	0.523292	0.982456	0.521739	0.98538	0.523292
0.536062	0.852713	0.525341	0.835659	0.539961	0.858915		0.464912	0.739535	0.47076	0.748837	0.461014	0.733333		0.98538	0.522481	0.982456	0.52093	0.98538	0.522481
0.536062	0.851393	0.526316	0.835913	0.539961	0.857585		0.464912	0.73839	0.471735	0.749226	0.461014	0.732198		0.98538	0.521672	0.982456	0.520124	0.98538	0.521672
0.537037	0.851623	0.526316	0.834621	0.540936	0.857805		0.464912	0.737249	0.471735	0.748068	0.461014	0.731066		0.98538	0.520866	0.98538	0.520866	0.98538	0.520866
0.538012	0.851852	0.526316	0.833333	0.54191	0.858025		0.464912	0.736111	0.471735	0.746914	0.461014	0.729938		0.98538	0.520062	0.98538	0.520062	0.988304	0.521605
0.538012	0.850539	0.52729	0.83359	0.54191	0.856703		0.465887	0.736518	0.471735	0.745763	0.461014	0.728814		0.98538	0.51926	0.98538	0.51926	0.988304	0.520801
0.538012	0.849231	0.52729	0.832308	0.542885	0.856923		0.466862	0.736923	0.47271	0.746154	0.461014	0.727692		0.98538	0.518462	0.98538	0.518462	0.991228	0.521538
0.538012	0.847926	0.528265	0.832565	0.542885	0.855607		0.466862	0.735791	0.473684	0.746544	0.461014	0.726575		0.98538	0.517665	0.98538	0.517665	0.991228	0.520737
0.538012	0.846626	0.52924	0.832822	0.542885	0.854294		0.466862	0.734663	0.474659	0.746933	0.461014	0.72546		0.98538	0.516871	0.98538	0.516871	0.991228	0.519939
0.538986	0.846861	0.530214	0.833078	0.542885	0.852986		0.467836	0.735069	0.474659	0.745789	0.461988	0.725881		0.988304	0.517611	0.98538	0.51608	0.991228	0.519142
0.538986	0.845566	0.530214	0.831804	0.54386	0.853211		0.467836	0.733945	0.475634	0.746177	0.461988	0.724771		0.988304	0.51682	0.98538	0.515291	0.994152	0.519878
0.538986	0.844275	0.531189	0.832061	0.544834	0.853435		0.467836	0.732824	0.476608	0.746565	0.462963	0.725191		0.988304	0.516031	0.988304	0.516031	0.994152	0.519084
0.538986	0.842988	0.532164	0.832317	0.545809	0.853659		0.468811	0.733232	0.477583	0.746951	0.463938	0.72561		0.988304	0.515244	0.988304	0.515244	0.994152	0.518293
0.539961	0.843227	0.532164	0.83105	0.545809	0.852359		0.469786	0.733638	0.477583	0.745814	0.463938	0.724505		0.988304	0.51446	0.988304	0.51446	0.994152	0.517504
0.540936	0.843465	0.532164	0.829787	0.546784	0.852584		0.47076	0.734043	0.477583	0.744681	0.463938	0.723404		0.988304	0.513678	0.988304	0.513678	0.994152	0.516717
0.540936	0.842185	0.533138	0.830046	0.547758	0.852807		0.47076	0.732929	0.477583	0.743551	0.463938	0.722307		0.988304	0.512898	0.988304	0.512898	0.994152	0.515933
0.54191	0.842424	0.533138	0.828788	0.548733	0.85303		0.47076	0.731818	0.477583	0.742424	0.463938	0.721212		0.988304	0.512121	0.988304	0.512121	0.994152	0.515152
0.54191	0.84115	0.534113	0.829047	0.549708	0.853253		0.47076	0.730711	0.477583	0.741301	0.463938	0.720121		0.988304	0.511346	0.991228	0.512859	0.997076	0.515885
0.542885	0.84139	0.534113	0.827795	0.550682	0.853474		0.47076	0.729607	0.478558	0.741692	0.463938	0.719033		0.991228	0.512085	0.994152	0.513595	0.997076	0.515106
0.542885	0.840121	0.534113	0.826546	0.551657	0.853695		0.47076	0.728507	0.479532	0.742081	0.463938	0.717949		0.991228	0.511312	0.994152	0.512821	0.997076	0.514329
0.542885	0.838855	0.534113	0.825301	0.551657	0.85241		0.471735	0.728916	0.480507	0.74247	0.464912	0.718373		0.991228	0.510542	0.994152	0.512048	0.997076	0.513554
0.542885	0.837594	0.534113	0.82406	0.552632	0.852632		0.471735	0.72782	0.480507	0.741353	0.464912	0.717293		0.991228	0.509774	0.994152	0.511278	0.997076	0.512782
0.54386	0.837838	0.534113	0.822823	0.553606	0.852853		0.47271	0.728228	0.481481	0.741742	0.464912	0.716216		0.991228	0.509009	0.994152	0.510511	0.997076	0.512012
0.54386	0.836582	0.535088	0.823088	0.554581	0.853073		0.473684	0.728636	0.481481	0.74063	0.464912	0.715142		0.991228	0.508246	0.997076	0.511244	0.997076	0.511244
0.54386	0.835329	0.536062	0.823353	0.555556	0.853293		0.474659	0.729042	0.481481	0.739521	0.464912	0.714072		0.991228	0.507485	0.997076	0.510479	0.997076	0.510479
0.544834	0.835575	0.537037	0.823617	0.55653	0.853513		0.475634	0.729447	0.482456	0.73991	0.464912	0.713004		0.991228	0.506726	0.997076	0.509716	0.997076	0.509716
0.545809	0.835821	0.538012	0.823881	0.557505	0.853731		0.476608	0.729851	0.483431	0.740299	0.465887	0.713433		0.994152	0.507463	0.997076	0.508955	0.997076	0.508955
0.546784	0.836066	0.538986	0.824143	0.557505	0.852459		0.477583	0.730253	0.483431	0.739195	0.465887	0.71237		0.994152	0.506706	0.997076	0.508197	0.997076	0.508197
0.546784	0.834821	0.539961	0.824405	0.557505	0.85119		0.478558	0.730655	0.484405	0.739583	0.465887	0.71131		0.994152	0.505952	0.997076	0.50744	0.997076	0.50744
0.546784	0.833581	0.539961	0.82318	0.55848	0.851412		0.478558	0.729569	0.48538	0.73997	0.465887	0.710253		0.994152	0.505201	1	0.508172	0.997076	0.506686
0.547758	0.833828	0.539961	0.821958	0.559454	0.851632		0.478558	0.728487	0.48538	0.738872	0.466862	0.710682		0.994152	0.504451	1	0.507418	0.997076	0.505935
0.547758	0.832593	0.540936	0.822222	0.559454	0.85037		0.479532	0.728889	0.48538	0.737778	0.466862	0.70963		0.994152	0.503704	1	0.506667	0.997076	0.505185
0.548733	0.83284	0.54191	0.822485	0.560429	0.850592		0.480507	0.72929	0.486355	0.738166	0.467836	0.710059		0.997076	0.504438	1	0.505917	0.997076	0.504438
0.549708	0.833087	0.54191	0.82127	0.561404	0.850812		0.480507	0.728213	0.486355	0.737075	0.468811	0.710487		0.997076	0.503693	1	0.50517	0.997076	0.503693
0.550682	0.833333	0.54191	0.820059	0.562378	0.851032		0.481481	0.728614	0.487329	0.737463	0.469786	0.710914		0.997076	0.50295	1	0.504425	1	0.504425
0.551657	0.833579	0.542885	0.820324	0.562378	0.849779		0.482456	0.729013	0.488304	0.73785	0.469786	0.709867		0.997076	0.502209	1	0.503682	1	0.503682
0.551657	0.832353	0.542885	0.819118	0.563353	0.85		0.482456	0.727941	0.488304	0.736765	0.469786	0.708824		1	0.502941	1	0.502941	1	0.502941
0.552632	0.832599	0.542885	0.817915	0.564327	0.85022		0.482456	0.726872	0.488304	0.735683	0.469786	0.707783		1	0.502203	1	0.502203	1	0.502203
0.552632	0.831378	0.542885	0.816716	0.564327	0.848974		0.483431	0.727273	0.488304	0.734604	0.47076	0.708211		1	0.501466	1	0.501466	1	0.501466
0.552632	0.830161	0.54386	0.816984	0.565302	0.849195		0.484405	0.727672	0.488304	0.733529	0.471735	0.708638		1	0.500732	1	0.500732	1	0.500732
0.552632	0.828947	0.544834	0.817251	0.565302	0.847953		0.484405	0.726608	0.488304	0.732456	0.471735	0.707602		1	0.5	1	0.5	1	0.5
0.552632	0.827737	0.544834	0.816058	0.566277	0.848175		0.48538	0.727007	0.489279	0.732847	0.47271	0.708029		1	0.49927	1	0.49927	1	0.49927
0.553606	0.827988	0.544834	0.814869	0.567251	0.848397		0.486355	0.727405	0.490253	0.733236	0.473684	0.708455		1	0.498542	1	0.498542	1	0.498542
0.553606	0.826783	0.545809	0.815138	0.567251	0.847162		0.487329	0.727802	0.490253	0.732169	0.473684	0.707424		1	0.497817	1	0.497817	1	0.497817
0.554581	0.827035	0.546784	0.815407	0.568226	0.847384		0.488304	0.728198	0.491228	0.732558	0.474659	0.707849
0.554581	0.825835	0.546784	0.814224	0.569201	0.847605		0.489279	0.728592	0.492203	0.732946	0.474659	0.706821
0.554581	0.824638	0.546784	0.813043	0.570175	0.847826		0.489279	0.727536	0.492203	0.731884	0.474659	0.705797
0.554581	0.823444	0.547758	0.813314	0.57115	0.848046		0.490253	0.727931	0.492203	0.730825	0.474659	0.704776
0.555556	0.823699	0.548733	0.813584	0.572125	0.848266		0.491228	0.728324	0.492203	0.729769	0.474659	0.703757
0.55653	0.823954	0.548733	0.81241	0.573099	0.848485		0.491228	0.727273	0.492203	0.728716	0.474659	0.702742
0.55653	0.822767	0.549708	0.81268	0.573099	0.847262		0.491228	0.726225	0.493177	0.729107	0.474659	0.701729
0.557505	0.823022	0.549708	0.811511	0.574074	0.847482		0.492203	0.726619	0.494152	0.729496	0.474659	0.700719
0.557505	0.821839	0.550682	0.811782	0.574074	0.846264		0.493177	0.727011	0.495127	0.729885	0.474659	0.699713
0.55848	0.822095	0.551657	0.812052	0.575049	0.846485		0.493177	0.725968	0.495127	0.728838	0.474659	0.698709
0.55848	0.820917	0.551657	0.810888	0.576023	0.846705		0.493177	0.724928	0.496101	0.729226	0.475634	0.69914
0.559454	0.821173	0.552632	0.811159	0.576023	0.845494		0.493177	0.723891	0.496101	0.728183	0.475634	0.69814
0.559454	0.82	0.553606	0.811429	0.576023	0.844286		0.493177	0.722857	0.497076	0.728571	0.476608	0.698571
0.559454	0.81883	0.554581	0.811698	0.576023	0.843081		0.493177	0.721826	0.497076	0.727532	0.476608	0.697575
0.560429	0.819088	0.555556	0.811966	0.576023	0.84188		0.493177	0.720798	0.497076	0.726496	0.476608	0.696581
0.560429	0.817923	0.555556	0.810811	0.576998	0.842105		0.494152	0.721195	0.498051	0.726885	0.476608	0.69559
0.560429	0.816761	0.555556	0.809659	0.576998	0.840909		0.495127	0.721591	0.498051	0.725852	0.476608	0.694602
0.561404	0.817021	0.55653	0.809929	0.577973	0.841135		0.495127	0.720567	0.499025	0.726241	0.477583	0.695035
0.561404	0.815864	0.55653	0.808782	0.577973	0.839943		0.496101	0.720963	0.5	0.726629	0.478558	0.695467
0.561404	0.81471	0.55653	0.807638	0.577973	0.838755		0.497076	0.721358	0.5	0.725601	0.478558	0.694484
0.561404	0.813559	0.55653	0.806497	0.578947	0.838983		0.498051	0.721751	0.500975	0.725989	0.479532	0.694915
0.562378	0.813822	0.557505	0.80677	0.579922	0.83921		0.499025	0.722144	0.501949	0.726375	0.480507	0.695346
0.563353	0.814085	0.55848	0.807042	0.580897	0.839437		0.499025	0.721127	0.501949	0.725352	0.480507	0.694366
0.564327	0.814346	0.559454	0.807314	0.581871	0.839662		0.499025	0.720113	0.501949	0.724332	0.481481	0.694796
0.564327	0.813202	0.559454	0.80618	0.582846	0.839888		0.5	0.720506	0.501949	0.723315	0.481481	0.69382
0.565302	0.813464	0.559454	0.805049	0.583821	0.840112		0.500975	0.720898	0.501949	0.7223	0.482456	0.69425
0.566277	0.813725	0.559454	0.803922	0.583821	0.838936		0.500975	0.719888	0.501949	0.721289	0.483431	0.694678
0.566277	0.812587	0.560429	0.804196	0.583821	0.837762		0.500975	0.718881	0.501949	0.72028	0.484405	0.695105
0.566277	0.811453	0.561404	0.804469	0.583821	0.836592		0.500975	0.717877	0.502924	0.72067	0.48538	0.695531
0.567251	0.811715	0.561404	0.803347	0.583821	0.835425		0.501949	0.718271	0.502924	0.719665	0.486355	0.695955
0.567251	0.810585	0.562378	0.803621	0.584795	0.835655		0.502924	0.718663	0.502924	0.718663	0.487329	0.696379
0.568226	0.810848	0.563353	0.803894	0.584795	0.834492		0.503899	0.719054	0.503899	0.719054	0.487329	0.69541
0.568226	0.809722	0.563353	0.802778	0.58577	0.834722		0.504873	0.719444	0.504873	0.719444	0.488304	0.695833
0.569201	0.809986	0.564327	0.803051	0.58577	0.833564		0.504873	0.718447	0.505848	0.719834	0.488304	0.694868
0.570175	0.810249	0.564327	0.801939	0.586745	0.833795		0.505848	0.718837	0.506823	0.720222	0.489279	0.695291
0.570175	0.809129	0.565302	0.802213	0.586745	0.832642		0.506823	0.719225	0.506823	0.719225	0.490253	0.695712
0.570175	0.808011	0.565302	0.801105	0.587719	0.832873		0.506823	0.718232	0.506823	0.718232	0.491228	0.696133
0.570175	0.806897	0.565302	0.8	0.587719	0.831724		0.507797	0.718621	0.507797	0.718621	0.491228	0.695172
0.57115	0.807163	0.566277	0.800275	0.588694	0.831956		0.508772	0.719008	0.508772	0.719008	0.491228	0.694215
0.57115	0.806052	0.567251	0.80055	0.589669	0.832187		0.508772	0.718019	0.508772	0.718019	0.492203	0.694635
0.57115	0.804945	0.567251	0.799451	0.589669	0.831044		0.509747	0.718407	0.509747	0.718407	0.493177	0.695055
0.57115	0.803841	0.567251	0.798354	0.589669	0.829904		0.510721	0.718793	0.510721	0.718793	0.494152	0.695473
0.572125	0.80411	0.568226	0.79863	0.589669	0.828767		0.511696	0.719178	0.511696	0.719178	0.495127	0.69589
0.573099	0.804378	0.569201	0.798906	0.590643	0.829001		0.511696	0.718194	0.512671	0.719562	0.496101	0.696306
0.573099	0.803279	0.569201	0.797814	0.591618	0.829235		0.512671	0.718579	0.513645	0.719945	0.496101	0.695355
0.573099	0.802183	0.570175	0.79809	0.592593	0.829468		0.512671	0.717599	0.513645	0.718963	0.496101	0.694407
0.574074	0.802452	0.570175	0.797003	0.592593	0.828338		0.512671	0.716621	0.51462	0.719346	0.496101	0.69346
0.575049	0.802721	0.57115	0.797279	0.592593	0.827211		0.513645	0.717007	0.515595	0.719728	0.496101	0.692517
0.576023	0.802989	0.572125	0.797554	0.593567	0.827446		0.51462	0.717391	0.516569	0.720109	0.497076	0.692935
0.576998	0.803256	0.572125	0.796472	0.594542	0.82768		0.51462	0.716418	0.516569	0.719132	0.497076	0.691995
0.576998	0.802168	0.573099	0.796748	0.594542	0.826558		0.51462	0.715447	0.516569	0.718157	0.497076	0.691057
0.576998	0.801083	0.573099	0.79567	0.594542	0.82544		0.51462	0.714479	0.517544	0.718539	0.497076	0.690122
0.577973	0.801351	0.573099	0.794595	0.594542	0.824324		0.515595	0.714865	0.517544	0.717568	0.497076	0.689189
0.578947	0.801619	0.573099	0.793522	0.594542	0.823212		0.516569	0.71525	0.517544	0.716599	0.497076	0.688259
0.578947	0.800539	0.574074	0.793801	0.594542	0.822102		0.517544	0.715633	0.517544	0.715633	0.498051	0.688679
0.578947	0.799462	0.574074	0.792732	0.594542	0.820996		0.517544	0.71467	0.518519	0.716016	0.499025	0.689098
0.578947	0.798387	0.575049	0.793011	0.594542	0.819892		0.518519	0.715054	0.518519	0.715054	0.5	0.689516
0.579922	0.798658	0.576023	0.793289	0.594542	0.818792		0.518519	0.714094	0.518519	0.714094	0.500975	0.689933
0.579922	0.797587	0.576998	0.793566	0.595517	0.819035		0.519493	0.714477	0.518519	0.713137	0.500975	0.689008
0.580897	0.797858	0.576998	0.792503	0.595517	0.817938		0.520468	0.714859	0.518519	0.712182	0.500975	0.688086
0.581871	0.798128	0.576998	0.791444	0.596491	0.818182		0.520468	0.713904	0.518519	0.71123	0.501949	0.688503
0.582846	0.798398	0.576998	0.790387	0.596491	0.817089		0.521442	0.714286	0.519493	0.711615	0.501949	0.687583
0.583821	0.798667	0.577973	0.790667	0.596491	0.816		0.521442	0.713333	0.520468	0.712	0.502924	0.688
0.584795	0.798935	0.578947	0.790945	0.597466	0.816245		0.521442	0.712383	0.521442	0.712383	0.503899	0.688415
0.58577	0.799202	0.578947	0.789894	0.597466	0.81516		0.521442	0.711436	0.522417	0.712766	0.504873	0.68883
0.58577	0.798141	0.579922	0.790173	0.598441	0.815405		0.521442	0.710491	0.522417	0.711819	0.505848	0.689243
0.586745	0.798408	0.580897	0.790451	0.598441	0.814324		0.521442	0.709549	0.522417	0.710875	0.506823	0.689655
0.587719	0.798675	0.580897	0.789404	0.599415	0.81457		0.521442	0.708609	0.522417	0.709934	0.506823	0.688742
0.587719	0.797619	0.581871	0.789683	0.599415	0.813492		0.521442	0.707672	0.522417	0.708995	0.506823	0.687831
0.587719	0.796565	0.581871	0.788639	0.60039	0.813738		0.521442	0.706737	0.523392	0.709379	0.506823	0.686922
0.587719	0.795515	0.582846	0.788918	0.60039	0.812665		0.521442	0.705805	0.523392	0.708443	0.506823	0.686016
0.588694	0.795784	0.583821	0.789196	0.60039	0.811594		0.521442	0.704875	0.524366	0.708827	0.507797	0.68643
0.589669	0.796053	0.584795	0.789474	0.60039	0.810526		0.522417	0.705263	0.525341	0.709211	0.508772	0.686842
0.590643	0.796321	0.58577	0.78975	0.60039	0.809461		0.522417	0.704336	0.526316	0.709593	0.508772	0.68594
0.590643	0.795276	0.58577	0.788714	0.601365	0.809711		0.522417	0.703412	0.526316	0.708661	0.508772	0.685039
0.590643	0.794233	0.586745	0.788991	0.601365	0.80865		0.523392	0.703801	0.52729	0.709043	0.509747	0.685452
0.591618	0.794503	0.587719	0.789267	0.601365	0.807592		0.524366	0.704188	0.528265	0.709424	0.509747	0.684555
0.591618	0.793464	0.588694	0.789542	0.602339	0.807843		0.524366	0.703268	0.52924	0.709804	0.510721	0.684967
0.592593	0.793734	0.589669	0.789817	0.603314	0.808094		0.525341	0.703655	0.530214	0.710183	0.510721	0.684073
0.592593	0.792699	0.589669	0.788787	0.603314	0.80704		0.525341	0.702738	0.531189	0.710561	0.511696	0.684485
0.593567	0.792969	0.589669	0.78776	0.603314	0.80599		0.526316	0.703125	0.532164	0.710938	0.512671	0.684896
0.593567	0.791938	0.590643	0.788036	0.603314	0.804941		0.52729	0.703511	0.533138	0.711313	0.513645	0.685306
0.594542	0.792208	0.591618	0.788312	0.604288	0.805195		0.528265	0.703896	0.533138	0.71039	0.513645	0.684416
0.595517	0.792477	0.592593	0.788586	0.604288	0.80415		0.528265	0.702983	0.534113	0.710765	0.513645	0.683528
0.596491	0.792746	0.592593	0.787565	0.604288	0.803109		0.52924	0.703368	0.535088	0.71114	0.513645	0.682642
0.596491	0.791721	0.593567	0.78784	0.605263	0.803364		0.530214	0.703752	0.535088	0.71022	0.513645	0.681759
0.597466	0.79199	0.593567	0.786822	0.605263	0.802326		0.530214	0.702842	0.536062	0.710594	0.513645	0.680879
0.598441	0.792258	0.594542	0.787097	0.605263	0.80129		0.531189	0.703226	0.537037	0.710968	0.513645	0.68
0.598441	0.791237	0.594542	0.786082	0.606238	0.801546		0.531189	0.70232	0.538012	0.71134	0.51462	0.680412
0.599415	0.791506	0.594542	0.785071	0.606238	0.800515		0.532164	0.702703	0.538012	0.710425	0.51462	0.679537
0.599415	0.790488	0.595517	0.785347	0.606238	0.799486		0.532164	0.701799	0.538012	0.709512	0.515595	0.679949
0.60039	0.790757	0.596491	0.785623	0.607212	0.799743		0.532164	0.700899	0.538012	0.708601	0.516569	0.680359
0.60039	0.789744	0.596491	0.784615	0.607212	0.798718		0.533138	0.701282	0.538986	0.708974	0.517544	0.680769
0.601365	0.790013	0.597466	0.784891	0.608187	0.798976		0.534113	0.701665	0.539961	0.709347	0.517544	0.679898
0.602339	0.790281	0.597466	0.783887	0.608187	0.797954		0.534113	0.700767	0.539961	0.70844	0.517544	0.679028
0.603314	0.790549	0.598441	0.784163	0.608187	0.796935		0.534113	0.699872	0.540936	0.708812	0.518519	0.679438
0.603314	0.789541	0.598441	0.783163	0.609162	0.797194		0.534113	0.69898	0.540936	0.707908	0.518519	0.678571
0.604288	0.789809	0.598441	0.782166	0.610136	0.797452		0.534113	0.698089	0.54191	0.70828	0.518519	0.677707
0.605263	0.790076	0.598441	0.78117	0.611111	0.79771		0.534113	0.697201	0.54191	0.707379	0.518519	0.676845
0.605263	0.789072	0.598441	0.780178	0.611111	0.796696		0.534113	0.696315	0.54191	0.70648	0.518519	0.675985
0.606238	0.78934	0.598441	0.779188	0.611111	0.795685		0.535088	0.696701	0.542885	0.706853	0.518519	0.675127
0.607212	0.789607	0.598441	0.7782	0.612086	0.795944		0.535088	0.695817	0.542885	0.705957	0.519493	0.675539
0.608187	0.789873	0.599415	0.778481	0.61306	0.796203		0.535088	0.694937	0.54386	0.706329	0.520468	0.675949
0.609162	0.790139	0.599415	0.777497	0.61306	0.795196		0.535088	0.694058	0.54386	0.705436	0.520468	0.675095
0.610136	0.790404	0.599415	0.776515	0.614035	0.795455		0.535088	0.693182	0.544834	0.705808	0.520468	0.674242
0.610136	0.789407	0.60039	0.776797	0.61501	0.795712		0.536062	0.693569	0.544834	0.704918	0.520468	0.673392
0.611111	0.789673	0.60039	0.775819	0.615984	0.79597		0.537037	0.693955	0.544834	0.70403	0.521442	0.673804
0.612086	0.789937	0.601365	0.776101	0.615984	0.794969		0.537037	0.693082	0.544834	0.703145	0.521442	0.672956
0.61306	0.790201	0.602339	0.776382	0.615984	0.79397		0.537037	0.692211	0.545809	0.703518	0.522417	0.673367
0.61306	0.78921	0.602339	0.775408	0.615984	0.792974		0.537037	0.691343	0.545809	0.702635	0.522417	0.672522
0.61306	0.788221	0.602339	0.774436	0.615984	0.79198		0.538012	0.691729	0.545809	0.701754	0.523392	0.672932
0.61306	0.787234	0.603314	0.774718	0.616959	0.79224		0.538012	0.690864	0.545809	0.700876	0.524366	0.673342
0.61306	0.78625	0.603314	0.77375	0.616959	0.79125		0.538986	0.69125	0.545809	0.7	0.524366	0.6725
0.614035	0.786517	0.604288	0.774032	0.616959	0.790262		0.538986	0.690387	0.545809	0.699126	0.524366	0.67166
0.614035	0.785536	0.604288	0.773067	0.616959	0.789277		0.538986	0.689526	0.546784	0.699501	0.525341	0.67207
0.61501	0.785803	0.604288	0.772105	0.616959	0.788294		0.538986	0.688667	0.546784	0.69863	0.525341	0.671233
0.615984	0.78607	0.604288	0.771144	0.616959	0.787313		0.538986	0.687811	0.546784	0.697761	0.526316	0.671642
0.616959	0.786335	0.605263	0.771429	0.617934	0.787578		0.538986	0.686957	0.547758	0.698137	0.526316	0.670807
0.616959	0.78536	0.605263	0.770471	0.617934	0.7866		0.538986	0.686104	0.547758	0.69727	0.52729	0.671216
0.617934	0.785626	0.606238	0.770756	0.618908	0.786865		0.538986	0.685254	0.547758	0.696406	0.52729	0.670384
0.618908	0.785891	0.607212	0.77104	0.618908	0.785891		0.539961	0.685644	0.548733	0.696782	0.52729	0.669554
0.618908	0.78492	0.608187	0.771323	0.619883	0.786156		0.540936	0.686032	0.549708	0.697157	0.528265	0.669963
0.618908	0.783951	0.608187	0.77037	0.620858	0.78642		0.540936	0.685185	0.549708	0.696296	0.52924	0.67037
0.619883	0.784217	0.608187	0.76942	0.620858	0.78545		0.54191	0.685573	0.549708	0.695438	0.530214	0.670777
0.620858	0.784483	0.608187	0.768473	0.620858	0.784483		0.542885	0.685961	0.550682	0.695813	0.531189	0.671182
0.620858	0.783518	0.609162	0.768758	0.621832	0.784748		0.542885	0.685117	0.550682	0.694957	0.531189	0.670357
0.621832	0.783784	0.610136	0.769042	0.621832	0.783784		0.542885	0.684275	0.551657	0.695332	0.531189	0.669533
0.621832	0.782822	0.611111	0.769325	0.621832	0.782822		0.54386	0.684663	0.552632	0.695706	0.532164	0.669939
0.622807	0.783088	0.612086	0.769608	0.621832	0.781863		0.544834	0.685049	0.552632	0.694853	0.532164	0.669118
0.622807	0.78213	0.61306	0.76989	0.621832	0.780906		0.544834	0.684211	0.552632	0.694002	0.532164	0.668299
0.623782	0.782396	0.61306	0.768949	0.622807	0.781174		0.544834	0.683374	0.552632	0.693154	0.533138	0.668704
0.624756	0.782662	0.61306	0.76801	0.623782	0.781441		0.544834	0.68254	0.552632	0.692308	0.533138	0.667888
0.624756	0.781707	0.61306	0.767073	0.624756	0.781707		0.544834	0.681707	0.552632	0.691463	0.534113	0.668293
0.625731	0.781973	0.614035	0.767357	0.624756	0.780755		0.545809	0.682095	0.552632	0.690621	0.534113	0.667479
0.625731	0.781022	0.61501	0.76764	0.624756	0.779805		0.546784	0.682482	0.552632	0.689781	0.535088	0.667883
0.626706	0.781288	0.615984	0.767922	0.624756	0.778858		0.547758	0.682868	0.553606	0.690158	0.535088	0.667072
0.62768	0.781553	0.616959	0.768204	0.624756	0.777913		0.548733	0.683252	0.554581	0.690534	0.536062	0.667476
0.628655	0.781818	0.616959	0.767273	0.625731	0.778182		0.548733	0.682424	0.554581	0.689697	0.537037	0.667879
0.62963	0.782082	0.617934	0.767554	0.625731	0.77724		0.548733	0.681598	0.555556	0.690073	0.537037	0.66707
0.630604	0.782346	0.618908	0.767836	0.625731	0.7763		0.548733	0.680774	0.555556	0.689238	0.538012	0.667473
0.630604	0.781401	0.618908	0.766908	0.626706	0.77657		0.549708	0.681159	0.555556	0.688406	0.538986	0.667874
0.631579	0.781665	0.618908	0.765983	0.62768	0.77684		0.549708	0.680338	0.55653	0.688782	0.538986	0.667069
0.632554	0.781928	0.618908	0.76506	0.62768	0.775904		0.550682	0.680723	0.557505	0.689157	0.538986	0.666265
0.633528	0.78219	0.619883	0.765343	0.62768	0.77497		0.550682	0.679904	0.557505	0.688327	0.538986	0.665463
0.634503	0.782452	0.619883	0.764423	0.62768	0.774038		0.551657	0.680288	0.55848	0.688702	0.539961	0.665865
0.634503	0.781513	0.619883	0.763505	0.628655	0.77431		0.551657	0.679472	0.55848	0.687875	0.540936	0.666267
0.634503	0.780576	0.619883	0.76259	0.62963	0.77458		0.551657	0.678657	0.55848	0.68705	0.54191	0.666667
0.635478	0.780838	0.620858	0.762874	0.62963	0.773653		0.551657	0.677844	0.55848	0.686228	0.54191	0.665868
0.635478	0.779904	0.620858	0.761962	0.630604	0.773923		0.551657	0.677033	0.559454	0.686603	0.542885	0.666268
0.636452	0.780167	0.621832	0.762246	0.631579	0.774194		0.552632	0.677419	0.559454	0.685783	0.542885	0.665472
0.637427	0.78043	0.622807	0.76253	0.632554	0.774463		0.553606	0.677804	0.560429	0.686158	0.54386	0.665871
0.637427	0.779499	0.623782	0.762813	0.632554	0.77354		0.554581	0.678188	0.560429	0.68534	0.54386	0.665077
0.637427	0.778571	0.624756	0.763095	0.632554	0.772619		0.555556	0.678571	0.561404	0.685714	0.544834	0.665476
0.638402	0.778835	0.624756	0.762188	0.632554	0.7717		0.55653	0.678954	0.561404	0.684899	0.544834	0.664685
0.639376	0.779097	0.625731	0.76247	0.633528	0.771971		0.557505	0.679335	0.562378	0.685273	0.545809	0.665083
0.639376	0.778173	0.625731	0.761566	0.634503	0.772242		0.557505	0.678529	0.562378	0.68446	0.545809	0.664294
0.640351	0.778436	0.626706	0.761848	0.634503	0.771327		0.557505	0.677725	0.563353	0.684834	0.546784	0.664692
0.640351	0.777515	0.62768	0.76213	0.634503	0.770414		0.557505	0.676923	0.564327	0.685207	0.546784	0.663905
0.640351	0.776596	0.62768	0.761229	0.635478	0.770686		0.557505	0.676123	0.564327	0.684397	0.547758	0.664303
0.640351	0.775679	0.62768	0.760331	0.635478	0.769776		0.557505	0.675325	0.565302	0.68477	0.548733	0.664699
0.640351	0.774764	0.628655	0.760613	0.635478	0.768868		0.55848	0.675708	0.566277	0.685142	0.548733	0.663915
0.641326	0.775029	0.62963	0.760895	0.636452	0.76914		0.55848	0.674912	0.566277	0.684335	0.549708	0.664311
0.6423	0.775294	0.630604	0.761176	0.637427	0.769412		0.559454	0.675294	0.566277	0.683529	0.549708	0.663529
0.6423	0.774383	0.631579	0.761457	0.637427	0.768508		0.560429	0.675676	0.566277	0.682726	0.550682	0.663925
0.643275	0.774648	0.632554	0.761737	0.637427	0.767606		0.560429	0.674883	0.566277	0.681925	0.551657	0.664319
0.643275	0.77374	0.632554	0.760844	0.637427	0.766706		0.560429	0.674091	0.566277	0.681125	0.552632	0.664713
0.643275	0.772834	0.632554	0.759953	0.638402	0.766979		0.560429	0.673302	0.566277	0.680328	0.553606	0.665105
0.64425	0.773099	0.632554	0.759064	0.638402	0.766082		0.561404	0.673684	0.567251	0.680702	0.553606	0.664327
0.645224	0.773364	0.632554	0.758178	0.639376	0.766355		0.562378	0.674065	0.567251	0.679907	0.553606	0.663551
0.645224	0.772462	0.632554	0.757293	0.639376	0.765461		0.563353	0.674446	0.567251	0.679113	0.554581	0.663944
0.646199	0.772727	0.632554	0.75641	0.639376	0.764569		0.563353	0.67366	0.568226	0.679487	0.555556	0.664336
0.647173	0.772992	0.632554	0.75553	0.639376	0.763679		0.564327	0.67404	0.569201	0.67986	0.55653	0.664726
0.648148	0.773256	0.632554	0.754651	0.639376	0.762791		0.565302	0.674419	0.570175	0.680233	0.557505	0.665116
0.648148	0.772358	0.633528	0.754936	0.640351	0.763066		0.565302	0.673635	0.57115	0.680604	0.55848	0.665505
0.649123	0.772622	0.633528	0.75406	0.640351	0.762181		0.566277	0.674014	0.57115	0.679814	0.55848	0.664733
0.649123	0.771727	0.633528	0.753187	0.640351	0.761298		0.567251	0.674392	0.57115	0.679027	0.559454	0.665122
0.649123	0.770833	0.633528	0.752315	0.641326	0.761574		0.568226	0.674769	0.572125	0.679398	0.559454	0.664352
0.650097	0.771098	0.633528	0.751445	0.641326	0.760694		0.569201	0.675145	0.573099	0.679769	0.559454	0.663584
0.650097	0.770208	0.634503	0.751732	0.641326	0.759815		0.570175	0.67552	0.574074	0.680139	0.560429	0.663972
0.651072	0.770473	0.634503	0.750865	0.641326	0.758939		0.570175	0.67474	0.574074	0.679354	0.561404	0.66436
0.652047	0.770737	0.635478	0.751152	0.641326	0.758065		0.570175	0.673963	0.574074	0.678571	0.561404	0.663594
0.652047	0.76985	0.635478	0.750288	0.6423	0.758343		0.57115	0.674338	0.574074	0.677791	0.562378	0.663982
0.652047	0.768966	0.635478	0.749425	0.6423	0.757471		0.572125	0.674713	0.574074	0.677011	0.562378	0.663218
0.652047	0.768083	0.635478	0.748565	0.6423	0.756602		0.572125	0.673938	0.574074	0.676234	0.563353	0.663605
0.652047	0.767202	0.635478	0.747706	0.6423	0.755734		0.573099	0.674312	0.574074	0.675459	0.564327	0.663991
0.653021	0.767468	0.635478	0.74685	0.643275	0.756014		0.574074	0.674685	0.575049	0.67583	0.565302	0.664376
0.653996	0.767735	0.636452	0.74714	0.64425	0.756293		0.575049	0.675057	0.575049	0.675057	0.566277	0.66476
0.654971	0.768	0.637427	0.747429	0.64425	0.755429		0.575049	0.674286	0.575049	0.674286	0.566277	0.664
0.655945	0.768265	0.637427	0.746575	0.64425	0.754566		0.576023	0.674658	0.575049	0.673516	0.567251	0.664384
0.655945	0.767389	0.638402	0.746864	0.64425	0.753706		0.576023	0.673888	0.575049	0.672748	0.568226	0.664766
0.655945	0.766515	0.639376	0.747153	0.64425	0.752847		0.576023	0.673121	0.576023	0.673121	0.569201	0.665148
0.65692	0.76678	0.639376	0.746303	0.64425	0.751991		0.576998	0.673493	0.576998	0.673493	0.570175	0.665529
0.65692	0.765909	0.640351	0.746591	0.64425	0.751136		0.577973	0.673864	0.576998	0.672727	0.570175	0.664773
0.657895	0.766175	0.641326	0.746879	0.645224	0.751419		0.578947	0.674234	0.577973	0.673099	0.570175	0.664018
0.657895	0.765306	0.6423	0.747166	0.645224	0.750567		0.578947	0.673469	0.578947	0.673469	0.570175	0.663265
0.658869	0.765572	0.643275	0.747452	0.646199	0.750849		0.579922	0.673839	0.579922	0.673839	0.57115	0.663647
0.658869	0.764706	0.643275	0.746606	0.646199	0.75		0.580897	0.674208	0.580897	0.674208	0.572125	0.664027
0.658869	0.763842	0.64425	0.746893	0.646199	0.749153		0.580897	0.673446	0.580897	0.673446	0.572125	0.663277
0.658869	0.76298	0.645224	0.747178	0.647173	0.749436		0.580897	0.672686	0.580897	0.672686	0.572125	0.662528
0.658869	0.76212	0.646199	0.747463	0.648148	0.749718		0.581871	0.673055	0.581871	0.673055	0.572125	0.661781
0.658869	0.761261	0.647173	0.747748	0.648148	0.748874		0.581871	0.672297	0.581871	0.672297	0.572125	0.661036
0.658869	0.760405	0.648148	0.748031	0.648148	0.748031		0.582846	0.672666	0.582846	0.672666	0.573099	0.661417
0.658869	0.759551	0.648148	0.747191	0.648148	0.747191		0.583821	0.673034	0.582846	0.67191	0.574074	0.661798
0.658869	0.758698	0.648148	0.746352	0.649123	0.747475		0.583821	0.672278	0.583821	0.672278	0.574074	0.661055
0.659844	0.758969	0.648148	0.745516	0.650097	0.747758		0.583821	0.671525	0.584795	0.672646	0.575049	0.661435
0.660819	0.759239	0.648148	0.744681	0.650097	0.74692		0.583821	0.670773	0.58577	0.673012	0.575049	0.660694
0.661793	0.759508	0.648148	0.743848	0.651072	0.747204		0.583821	0.670022	0.586745	0.673378	0.575049	0.659955
0.662768	0.759777	0.648148	0.743017	0.651072	0.746369		0.583821	0.669274	0.586745	0.672626	0.575049	0.659218
0.662768	0.758929	0.649123	0.743304	0.651072	0.745536		0.583821	0.668527	0.587719	0.672991	0.575049	0.658482
0.663743	0.759197	0.650097	0.74359	0.651072	0.744705		0.583821	0.667781	0.587719	0.672241	0.575049	0.657748
0.664717	0.759465	0.650097	0.742762	0.651072	0.743875		0.584795	0.668151	0.587719	0.671492	0.575049	0.657016
0.664717	0.758621	0.651072	0.743048	0.652047	0.74416		0.584795	0.667408	0.588694	0.671858	0.576023	0.657397
0.664717	0.757778	0.651072	0.742222	0.652047	0.743333		0.584795	0.666667	0.588694	0.671111	0.576998	0.657778
0.664717	0.756937	0.652047	0.742508	0.652047	0.742508		0.584795	0.665927	0.588694	0.670366	0.577973	0.658158
0.664717	0.756098	0.652047	0.741685	0.652047	0.741685		0.584795	0.665188	0.588694	0.669623	0.577973	0.657428
0.664717	0.75526	0.653021	0.741971	0.652047	0.740864		0.584795	0.664452	0.589669	0.669989	0.577973	0.6567
0.665692	0.755531	0.653021	0.74115	0.652047	0.740044		0.584795	0.663717	0.589669	0.669248	0.578947	0.65708
0.666667	0.755801	0.653021	0.740331	0.653021	0.740331		0.584795	0.662983	0.589669	0.668508	0.579922	0.657459
0.667641	0.756071	0.653996	0.740618	0.653021	0.739514		0.584795	0.662252	0.590643	0.668874	0.580897	0.657837
0.667641	0.755237	0.653996	0.739802	0.653021	0.738699		0.58577	0.662624	0.591618	0.669239	0.580897	0.657111
0.667641	0.754405	0.653996	0.738987	0.653021	0.737885		0.586745	0.662996	0.591618	0.668502	0.580897	0.656388
0.668616	0.754675	0.653996	0.738174	0.653021	0.737074		0.586745	0.662266	0.592593	0.668867	0.581871	0.656766
0.669591	0.754945	0.653996	0.737363	0.653021	0.736264		0.586745	0.661538	0.592593	0.668132	0.581871	0.656044
0.670565	0.755214	0.654971	0.737651	0.653021	0.735456		0.586745	0.660812	0.592593	0.667398	0.581871	0.655324
0.670565	0.754386	0.655945	0.737939	0.653996	0.735746		0.587719	0.661184	0.593567	0.667763	0.581871	0.654605
0.67154	0.754655	0.655945	0.73713	0.653996	0.73494		0.588694	0.661555	0.594542	0.668127	0.581871	0.653888
0.672515	0.754923	0.65692	0.737418	0.654971	0.73523		0.589669	0.661926	0.595517	0.66849	0.582846	0.654267
0.673489	0.755191	0.65692	0.736612	0.654971	0.734426		0.589669	0.661202	0.595517	0.66776	0.583821	0.654645
0.673489	0.754367	0.65692	0.735808	0.655945	0.734716		0.590643	0.661572	0.595517	0.667031	0.584795	0.655022
0.673489	0.753544	0.657895	0.736096	0.655945	0.733915		0.590643	0.660851	0.596491	0.667394	0.58577	0.655398
0.674464	0.753813	0.657895	0.735294	0.65692	0.734205		0.591618	0.66122	0.596491	0.666667	0.58577	0.654684
0.674464	0.752992	0.657895	0.734494	0.65692	0.733406		0.591618	0.660501	0.596491	0.665941	0.58577	0.653972
0.674464	0.752174	0.658869	0.734783	0.65692	0.732609		0.592593	0.66087	0.596491	0.665217	0.58577	0.653261
0.674464	0.751357	0.658869	0.733985	0.65692	0.731813		0.593567	0.661238	0.596491	0.664495	0.586745	0.653637
0.674464	0.750542	0.658869	0.733189	0.65692	0.73102		0.593567	0.660521	0.597466	0.664859	0.586745	0.652928
0.675439	0.750813	0.658869	0.732394	0.657895	0.731311		0.594542	0.660888	0.597466	0.664139	0.587719	0.653304
0.676413	0.751082	0.658869	0.731602	0.658869	0.731602		0.594542	0.660173	0.597466	0.66342	0.588694	0.65368
0.676413	0.75027	0.659844	0.731892	0.659844	0.731892		0.594542	0.659459	0.597466	0.662703	0.588694	0.652973
0.677388	0.75054	0.659844	0.731102	0.660819	0.732181		0.594542	0.658747	0.598441	0.663067	0.589669	0.653348
0.678363	0.750809	0.659844	0.730313	0.661793	0.73247		0.594542	0.658037	0.598441	0.662352	0.590643	0.653722
0.678363	0.75	0.660819	0.730603	0.661793	0.731681		0.595517	0.658405	0.599415	0.662716	0.591618	0.654095
0.678363	0.749193	0.661793	0.730893	0.661793	0.730893		0.595517	0.657696	0.599415	0.662002	0.591618	0.653391
0.678363	0.748387	0.661793	0.730108	0.662768	0.731183		0.595517	0.656989	0.60039	0.662366	0.592593	0.653763
0.678363	0.747583	0.662768	0.730397	0.662768	0.730397		0.595517	0.656284	0.601365	0.662728	0.593567	0.654135
0.678363	0.746781	0.663743	0.730687	0.662768	0.729614		0.595517	0.655579	0.601365	0.662017	0.593567	0.653433
0.678363	0.745981	0.663743	0.729904	0.662768	0.728832		0.595517	0.654877	0.601365	0.661308	0.594542	0.653805
0.678363	0.745182	0.664717	0.730193	0.662768	0.728051		0.595517	0.654176	0.601365	0.6606	0.595517	0.654176
0.678363	0.744385	0.664717	0.729412	0.662768	0.727273		0.595517	0.653476	0.601365	0.659893	0.595517	0.653476
0.679337	0.744658	0.665692	0.729701	0.662768	0.726496		0.595517	0.652778	0.602339	0.660256	0.595517	0.652778
0.679337	0.743863	0.665692	0.728922	0.662768	0.72572		0.595517	0.652081	0.602339	0.659552	0.596491	0.653148
0.679337	0.74307	0.665692	0.728145	0.662768	0.724947		0.596491	0.652452	0.602339	0.658849	0.597466	0.653518
0.680312	0.743344	0.666667	0.728435	0.662768	0.724175		0.597466	0.652822	0.602339	0.658147	0.597466	0.652822
0.680312	0.742553	0.666667	0.72766	0.662768	0.723404		0.597466	0.652128	0.603314	0.658511	0.598441	0.653191
0.680312	0.741764	0.667641	0.727949	0.662768	0.722635		0.598441	0.652497	0.603314	0.657811	0.599415	0.65356
0.680312	0.740977	0.668616	0.728238	0.663743	0.72293		0.598441	0.651805	0.603314	0.657113	0.60039	0.653928
0.680312	0.740191	0.669591	0.728526	0.663743	0.722163		0.598441	0.651113	0.604288	0.657476	0.601365	0.654295
0.680312	0.739407	0.669591	0.727754	0.663743	0.721398		0.598441	0.650424	0.604288	0.65678	0.602339	0.654661
0.680312	0.738624	0.669591	0.726984	0.663743	0.720635		0.599415	0.650794	0.604288	0.656085	0.603314	0.655026
0.680312	0.737844	0.669591	0.726216	0.663743	0.719873		0.599415	0.650106	0.604288	0.655391	0.604288	0.655391
0.680312	0.737064	0.669591	0.725449	0.663743	0.719113		0.60039	0.650475	0.604288	0.654699	0.605263	0.655755
0.680312	0.736287	0.670565	0.725738	0.664717	0.719409		0.601365	0.650844	0.604288	0.654008	0.606238	0.656118
0.680312	0.735511	0.670565	0.724974	0.665692	0.719705		0.601365	0.650158	0.604288	0.653319	0.606238	0.655427
0.680312	0.734737	0.670565	0.724211	0.665692	0.718947		0.601365	0.649474	0.605263	0.653684	0.607212	0.655789
0.681287	0.735016	0.670565	0.723449	0.666667	0.719243		0.602339	0.649842	0.605263	0.652997	0.607212	0.6551
0.682261	0.735294	0.67154	0.723739	0.667641	0.719538		0.603314	0.65021	0.606238	0.653361	0.607212	0.654412
0.683236	0.735572	0.67154	0.72298	0.667641	0.718783		0.603314	0.649528	0.606238	0.652676	0.608187	0.654774
0.684211	0.735849	0.67154	0.722222	0.667641	0.718029		0.603314	0.648847	0.606238	0.651992	0.609162	0.655136
0.684211	0.735079	0.67154	0.721466	0.668616	0.718325		0.603314	0.648168	0.606238	0.651309	0.609162	0.65445
0.684211	0.73431	0.672515	0.721757	0.669591	0.718619		0.604288	0.648536	0.607212	0.651674	0.609162	0.653766
0.684211	0.733542	0.672515	0.721003	0.670565	0.718913		0.604288	0.647858	0.608187	0.652038	0.609162	0.653083
0.684211	0.732777	0.673489	0.721294	0.670565	0.718163		0.604288	0.647182	0.608187	0.651357	0.610136	0.653445
0.685185	0.733055	0.674464	0.721585	0.670565	0.717414		0.605263	0.64755	0.608187	0.650678	0.610136	0.652763
0.685185	0.732292	0.675439	0.721875	0.670565	0.716667		0.605263	0.646875	0.608187	0.65	0.611111	0.653125
0.68616	0.73257	0.676413	0.722164	0.670565	0.715921		0.605263	0.646202	0.608187	0.649324	0.611111	0.652445
0.687135	0.732848	0.676413	0.721414	0.670565	0.715177		0.605263	0.64553	0.608187	0.648649	0.612086	0.652807
0.688109	0.733126	0.676413	0.720665	0.670565	0.714434		0.605263	0.64486	0.608187	0.647975	0.612086	0.652129
0.689084	0.733402	0.676413	0.719917	0.670565	0.713693		0.605263	0.644191	0.608187	0.647303	0.612086	0.651452
0.690058	0.733679	0.676413	0.719171	0.670565	0.712953		0.605263	0.643523	0.608187	0.646632	0.612086	0.650777
0.691033	0.733954	0.677388	0.719462	0.67154	0.713251		0.606238	0.643892	0.608187	0.645963	0.61306	0.651139
0.692008	0.73423	0.677388	0.718718	0.672515	0.713547		0.607212	0.644261	0.608187	0.645295	0.61306	0.650465
0.692008	0.733471	0.678363	0.719008	0.672515	0.71281		0.607212	0.643595	0.608187	0.644628	0.61306	0.649793
0.692008	0.732714	0.678363	0.718266	0.673489	0.713106		0.608187	0.643963	0.608187	0.643963	0.614035	0.650155
0.692008	0.731959	0.678363	0.717526	0.673489	0.712371		0.609162	0.64433	0.608187	0.643299	0.614035	0.649485
0.692982	0.732235	0.678363	0.716787	0.673489	0.711637		0.609162	0.643666	0.608187	0.642636	0.614035	0.648816
0.692982	0.731481	0.678363	0.716049	0.674464	0.711934		0.610136	0.644033	0.608187	0.641975	0.61501	0.649177
0.693957	0.731757	0.678363	0.715313	0.675439	0.71223		0.611111	0.644399	0.608187	0.641316	0.61501	0.64851
0.693957	0.731006	0.679337	0.715606	0.676413	0.712526		0.612086	0.644764	0.609162	0.641684	0.61501	0.647844
0.693957	0.730256	0.679337	0.714872	0.676413	0.711795		0.61306	0.645128	0.609162	0.641026	0.615984	0.648205
0.694932	0.730533	0.679337	0.714139	0.676413	0.711066		0.614035	0.645492	0.609162	0.640369	0.616959	0.648566
0.694932	0.729785	0.680312	0.714432	0.676413	0.710338		0.614035	0.644831	0.609162	0.639713	0.616959	0.647902
0.695906	0.730061	0.681287	0.714724	0.676413	0.709611		0.614035	0.644172	0.609162	0.639059	0.616959	0.647239
0.695906	0.729316	0.682261	0.715015	0.677388	0.709908		0.61501	0.644535	0.610136	0.639428	0.616959	0.646578
0.696881	0.729592	0.682261	0.714286	0.677388	0.709184		0.615984	0.644898	0.611111	0.639796	0.617934	0.646939
0.697856	0.729867	0.682261	0.713558	0.678363	0.70948		0.616959	0.64526	0.611111	0.639144	0.617934	0.646279
0.697856	0.729124	0.682261	0.712831	0.679337	0.709776		0.617934	0.645621	0.612086	0.639511	0.617934	0.645621
0.69883	0.7294	0.683236	0.713123	0.680312	0.710071		0.617934	0.644964	0.61306	0.639878	0.618908	0.645982
0.69883	0.728659	0.684211	0.713415	0.680312	0.70935		0.617934	0.644309	0.61306	0.639228	0.619883	0.646341
0.69883	0.727919	0.684211	0.71269	0.681287	0.709645		0.617934	0.643655	0.614035	0.639594	0.619883	0.645685
0.699805	0.728195	0.685185	0.712982	0.681287	0.708925		0.617934	0.643002	0.61501	0.639959	0.619883	0.64503
0.70078	0.72847	0.68616	0.713273	0.681287	0.708207		0.618908	0.643364	0.615984	0.640324	0.619883	0.644377
0.70078	0.727733	0.687135	0.713563	0.681287	0.70749		0.619883	0.643725	0.615984	0.639676	0.619883	0.643725
0.701754	0.728008	0.687135	0.712841	0.681287	0.706775		0.620858	0.644085	0.616959	0.64004	0.619883	0.643074
0.701754	0.727273	0.687135	0.712121	0.682261	0.707071		0.620858	0.643434	0.617934	0.640404	0.619883	0.642424
0.702729	0.727548	0.688109	0.712412	0.683236	0.707366		0.620858	0.642785	0.617934	0.639758	0.619883	0.641776
0.702729	0.726815	0.688109	0.711694	0.683236	0.706653		0.620858	0.642137	0.618908	0.640121	0.620858	0.642137
0.703704	0.72709	0.689084	0.711984	0.684211	0.706949		0.621832	0.642497	0.618908	0.639476	0.621832	0.642497
0.704678	0.727364	0.690058	0.712274	0.684211	0.706237		0.622807	0.642857	0.619883	0.639839	0.621832	0.641851
0.704678	0.726633	0.690058	0.711558	0.684211	0.705528		0.622807	0.642211	0.620858	0.640201	0.621832	0.641206
0.704678	0.725904	0.691033	0.711847	0.684211	0.704819		0.622807	0.641566	0.621832	0.640562	0.621832	0.640562
0.705653	0.726179	0.692008	0.712136	0.684211	0.704112		0.623782	0.641926	0.622807	0.640923	0.622807	0.640923
0.705653	0.725451	0.692008	0.711423	0.685185	0.704409		0.623782	0.641283	0.623782	0.641283	0.623782	0.641283
0.705653	0.724725	0.692982	0.711712	0.685185	0.703704		0.624756	0.641642	0.623782	0.640641	0.623782	0.640641
0.705653	0.724	0.692982	0.711	0.68616	0.704		0.624756	0.641	0.623782	0.64	0.623782	0.64
0.705653	0.723277	0.693957	0.711289	0.68616	0.703297		0.624756	0.64036	0.623782	0.639361	0.624756	0.64036
0.705653	0.722555	0.694932	0.711577	0.68616	0.702595		0.625731	0.640719	0.623782	0.638723	0.625731	0.640719
0.705653	0.721834	0.695906	0.711864	0.687135	0.702891		0.625731	0.64008	0.624756	0.639083	0.626706	0.641077
0.706628	0.722112	0.695906	0.711155	0.688109	0.703187		0.626706	0.640438	0.624756	0.638446	0.626706	0.640438
0.706628	0.721393	0.696881	0.711443	0.689084	0.703483		0.62768	0.640796	0.624756	0.637811	0.62768	0.640796
0.706628	0.720676	0.697856	0.71173	0.690058	0.703777		0.62768	0.640159	0.624756	0.637177	0.628655	0.641153
0.706628	0.71996	0.69883	0.712016	0.691033	0.704071		0.62768	0.639523	0.625731	0.637537	0.628655	0.640516
0.706628	0.719246	0.699805	0.712302	0.691033	0.703373		0.628655	0.639881	0.625731	0.636905	0.62963	0.640873
0.707602	0.719524	0.699805	0.711596	0.691033	0.702676		0.62963	0.640238	0.625731	0.636274	0.630604	0.641229
0.708577	0.719802	0.70078	0.711881	0.692008	0.70297		0.62963	0.639604	0.625731	0.635644	0.630604	0.640594
0.708577	0.71909	0.701754	0.712166	0.692982	0.703264		0.630604	0.63996	0.626706	0.636004	0.631579	0.64095
0.708577	0.718379	0.702729	0.712451	0.692982	0.702569		0.631579	0.640316	0.62768	0.636364	0.632554	0.641304
0.709552	0.718657	0.702729	0.711747	0.692982	0.701876		0.632554	0.640671	0.62768	0.635735	0.633528	0.641658
0.709552	0.717949	0.702729	0.711045	0.693957	0.70217		0.632554	0.640039	0.62768	0.635108	0.634503	0.642012
0.709552	0.717241	0.702729	0.710345	0.693957	0.701478		0.632554	0.639409	0.628655	0.635468	0.635478	0.642365
0.710526	0.71752	0.703704	0.71063	0.694932	0.701772		0.633528	0.639764	0.62963	0.635827	0.636452	0.642717
0.710526	0.716814	0.703704	0.709931	0.694932	0.701082		0.633528	0.639135	0.62963	0.635202	0.636452	0.642085
0.710526	0.71611	0.703704	0.709234	0.694932	0.700393		0.634503	0.639489	0.62963	0.634578	0.636452	0.641454
0.710526	0.715407	0.703704	0.708538	0.695906	0.700687		0.634503	0.638862	0.62963	0.633955	0.636452	0.640824
0.710526	0.714706	0.704678	0.708824	0.696881	0.70098		0.635478	0.639216	0.62963	0.633333	0.637427	0.641176
0.710526	0.714006	0.705653	0.709109	0.697856	0.701273		0.635478	0.63859	0.630604	0.633692	0.637427	0.640548
0.711501	0.714286	0.705653	0.708415	0.69883	0.701566		0.636452	0.638943	0.630604	0.633072	0.637427	0.639922
0.711501	0.713587	0.706628	0.7087	0.69883	0.70088		0.636452	0.638319	0.630604	0.632454	0.637427	0.639296
0.711501	0.712891	0.706628	0.708008	0.69883	0.700195		0.636452	0.637695	0.630604	0.631836	0.637427	0.638672
0.711501	0.712195	0.706628	0.707317	0.69883	0.699512		0.637427	0.638049	0.630604	0.63122	0.638402	0.639024
0.711501	0.711501	0.706628	0.706628	0.69883	0.69883		0.637427	0.637427	0.630604	0.630604	0.639376	0.639376
0.711501	0.710808	0.707602	0.706913	0.699805	0.699124		0.637427	0.636806	0.631579	0.630964	0.639376	0.638754
0.712476	0.711089	0.707602	0.706226	0.70078	0.699416		0.638402	0.63716	0.632554	0.631323	0.640351	0.639105
0.712476	0.710398	0.708577	0.706511	0.701754	0.699708		0.639376	0.637512	0.633528	0.631681	0.641326	0.639456
0.712476	0.709709	0.708577	0.705825	0.701754	0.699029		0.639376	0.636893	0.634503	0.632039	0.6423	0.639806
0.71345	0.70999	0.708577	0.705141	0.701754	0.698351		0.640351	0.637245	0.634503	0.631426	0.6423	0.639185
0.71345	0.709302	0.708577	0.704457	0.701754	0.697674		0.640351	0.636628	0.634503	0.630814	0.643275	0.639535
0.714425	0.709584	0.708577	0.703775	0.702729	0.697967		0.640351	0.636012	0.635478	0.631171	0.64425	0.639884
0.7154	0.709865	0.708577	0.703095	0.702729	0.697292		0.640351	0.635397	0.635478	0.630561	0.645224	0.640232
0.7154	0.709179	0.708577	0.702415	0.702729	0.696618		0.641326	0.635749	0.636452	0.630918	0.646199	0.64058
0.716374	0.709459	0.708577	0.701737	0.702729	0.695946		0.641326	0.635135	0.636452	0.630309	0.647173	0.640927
0.716374	0.708775	0.708577	0.701061	0.703704	0.696239		0.6423	0.635487	0.637427	0.630665	0.647173	0.640309
0.716374	0.708092	0.708577	0.700385	0.703704	0.695568		0.6423	0.634875	0.637427	0.630058	0.647173	0.639692
0.716374	0.707411	0.708577	0.699711	0.704678	0.695861		0.6423	0.634264	0.637427	0.629451	0.648148	0.640038
0.716374	0.706731	0.708577	0.699038	0.705653	0.696154		0.643275	0.634615	0.638402	0.629808	0.648148	0.639423
0.716374	0.706052	0.709552	0.699328	0.705653	0.695485		0.643275	0.634006	0.638402	0.629203	0.648148	0.638809
0.716374	0.705374	0.709552	0.698656	0.706628	0.695777		0.64425	0.634357	0.638402	0.628599	0.648148	0.638196
0.716374	0.704698	0.709552	0.697987	0.707602	0.696069		0.645224	0.634708	0.638402	0.627996	0.649123	0.638543
0.717349	0.704981	0.710526	0.698276	0.708577	0.69636		0.645224	0.6341	0.638402	0.627395	0.650097	0.638889
0.717349	0.704306	0.710526	0.697608	0.709552	0.696651		0.645224	0.633493	0.638402	0.626794	0.650097	0.638278
0.718324	0.704589	0.710526	0.696941	0.710526	0.696941		0.645224	0.632887	0.638402	0.626195	0.650097	0.637667
0.718324	0.703916	0.710526	0.696275	0.711501	0.69723		0.645224	0.632283	0.638402	0.625597	0.651072	0.638013
0.718324	0.703244	0.710526	0.695611	0.711501	0.696565		0.646199	0.632634	0.639376	0.625954	0.651072	0.637405
0.718324	0.702574	0.711501	0.695901	0.712476	0.696854		0.647173	0.632984	0.640351	0.626311	0.652047	0.63775
0.718324	0.701905	0.711501	0.695238	0.712476	0.69619		0.647173	0.632381	0.641326	0.626667	0.653021	0.638095
0.718324	0.701237	0.712476	0.695528	0.71345	0.69648		0.648148	0.632731	0.641326	0.62607	0.653021	0.637488
0.719298	0.701521	0.71345	0.695817	0.71345	0.695817		0.649123	0.63308	0.6423	0.626426	0.653021	0.636882
0.719298	0.700855	0.71345	0.695157	0.71345	0.695157		0.650097	0.633428	0.6423	0.625831	0.653996	0.637227
0.719298	0.70019	0.714425	0.695446	0.714425	0.695446		0.651072	0.633776	0.643275	0.626186	0.654971	0.637571
0.719298	0.699526	0.7154	0.695735	0.714425	0.694787		0.651072	0.633175	0.643275	0.625592	0.655945	0.637915
0.719298	0.698864	0.716374	0.696023	0.7154	0.695076		0.651072	0.632576	0.643275	0.625	0.65692	0.638258
0.719298	0.698202	0.716374	0.695364	0.7154	0.694418		0.652047	0.632923	0.64425	0.625355	0.65692	0.637654
0.719298	0.697543	0.717349	0.695652	0.716374	0.694707		0.653021	0.63327	0.645224	0.625709	0.65692	0.637051
0.719298	0.696884	0.717349	0.694995	0.717349	0.694995		0.653021	0.632672	0.646199	0.626062	0.65692	0.636449
0.720273	0.69717	0.718324	0.695283	0.718324	0.695283		0.653021	0.632075	0.646199	0.625472	0.65692	0.635849
0.720273	0.696513	0.718324	0.694628	0.719298	0.69557		0.653021	0.63148	0.646199	0.624882	0.657895	0.636192
0.720273	0.695857	0.718324	0.693974	0.719298	0.694915		0.653996	0.631827	0.646199	0.624294	0.658869	0.636535
0.720273	0.695202	0.719298	0.694262	0.720273	0.695202		0.653996	0.631232	0.646199	0.623706	0.658869	0.635936
0.721248	0.695489	0.720273	0.694549	0.720273	0.694549		0.653996	0.630639	0.647173	0.62406	0.658869	0.635338
0.722222	0.695775	0.720273	0.693897	0.721248	0.694836		0.654971	0.630986	0.647173	0.623474	0.658869	0.634742
0.723197	0.69606	0.721248	0.694184	0.722222	0.695122		0.654971	0.630394	0.647173	0.622889	0.659844	0.635084
0.723197	0.695408	0.721248	0.693533	0.723197	0.695408		0.655945	0.63074	0.647173	0.622306	0.660819	0.635426
0.724172	0.695693	0.721248	0.692884	0.723197	0.694757		0.655945	0.63015	0.648148	0.622659	0.660819	0.634831
0.724172	0.695042	0.721248	0.692236	0.723197	0.694107		0.655945	0.62956	0.648148	0.622077	0.660819	0.634238
0.724172	0.694393	0.721248	0.691589	0.724172	0.694393		0.65692	0.629907	0.648148	0.621495	0.661793	0.634579
0.725146	0.694678	0.722222	0.691877	0.724172	0.693744		0.657895	0.630252	0.648148	0.620915	0.662768	0.634921
0.725146	0.69403	0.723197	0.692164	0.725146	0.69403		0.658869	0.630597	0.649123	0.621269	0.662768	0.634328
0.725146	0.693383	0.723197	0.691519	0.725146	0.693383		0.658869	0.630009	0.650097	0.621622	0.662768	0.633737
0.725146	0.692737	0.724172	0.691806	0.726121	0.693669		0.659844	0.630354	0.651072	0.621974	0.662768	0.633147
0.726121	0.693023	0.725146	0.692093	0.727096	0.693953		0.660819	0.630698	0.651072	0.621395	0.663743	0.633488
0.726121	0.692379	0.725146	0.69145	0.727096	0.693309		0.660819	0.630112	0.651072	0.620818	0.663743	0.6329
0.727096	0.692665	0.726121	0.691736	0.727096	0.692665		0.660819	0.629526	0.651072	0.620241	0.663743	0.632312
0.72807	0.69295	0.726121	0.691095	0.727096	0.692022		0.661793	0.62987	0.651072	0.619666	0.663743	0.631725
0.72807	0.692308	0.726121	0.690454	0.727096	0.691381		0.661793	0.629286	0.651072	0.619092	0.663743	0.63114
0.72807	0.691667	0.726121	0.689815	0.727096	0.690741		0.661793	0.628704	0.652047	0.619444	0.663743	0.630556
0.72807	0.691027	0.726121	0.689177	0.727096	0.690102		0.661793	0.628122	0.652047	0.618871	0.663743	0.629972
0.72807	0.690388	0.726121	0.68854	0.727096	0.689464		0.661793	0.627542	0.652047	0.618299	0.664717	0.630314
0.72807	0.689751	0.727096	0.688827	0.727096	0.688827		0.662768	0.627886	0.653021	0.618652	0.664717	0.629732
0.729045	0.690037	0.727096	0.688192	0.727096	0.688192		0.663743	0.628229	0.653021	0.618081	0.664717	0.629151
0.729045	0.689401	0.72807	0.688479	0.727096	0.687558		0.664717	0.628571	0.653996	0.618433	0.664717	0.628571
0.729045	0.688766	0.72807	0.687845	0.727096	0.686924		0.664717	0.627993	0.654971	0.618785	0.665692	0.628913
0.730019	0.689052	0.72807	0.687213	0.727096	0.686293		0.664717	0.627415	0.655945	0.619135	0.666667	0.629255
0.730019	0.688419	0.72807	0.686581	0.727096	0.685662		0.664717	0.626838	0.655945	0.618566	0.666667	0.628676
0.730019	0.687787	0.72807	0.68595	0.727096	0.685032		0.665692	0.627181	0.655945	0.617998	0.667641	0.629017
0.730019	0.687156	0.729045	0.686239	0.72807	0.685321		0.665692	0.626606	0.65692	0.618349	0.667641	0.62844
0.730019	0.686526	0.730019	0.686526	0.72807	0.684693		0.665692	0.626031	0.65692	0.617782	0.667641	0.627864
0.730994	0.686813	0.730019	0.685897	0.72807	0.684066		0.666667	0.626374	0.65692	0.617216	0.667641	0.627289
0.730994	0.686185	0.730019	0.68527	0.72807	0.68344		0.666667	0.625801	0.65692	0.616651	0.668616	0.62763
0.730994	0.685558	0.730019	0.684644	0.729045	0.683729		0.666667	0.625229	0.65692	0.616088	0.669591	0.627971
0.730994	0.684932	0.730994	0.684932	0.730019	0.684018		0.666667	0.624658	0.65692	0.615525	0.669591	0.627397
0.731969	0.685219	0.731969	0.685219	0.730019	0.683394		0.667641	0.625	0.65692	0.614964	0.669591	0.626825
0.731969	0.684594	0.731969	0.684594	0.730019	0.682771		0.668616	0.625342	0.65692	0.614403	0.670565	0.627165
0.731969	0.683971	0.731969	0.683971	0.730994	0.68306		0.669591	0.625683	0.65692	0.613843	0.670565	0.626594
0.731969	0.683348	0.731969	0.683348	0.730994	0.682439		0.670565	0.626024	0.65692	0.613285	0.67154	0.626934
0.732943	0.683636	0.732943	0.683636	0.730994	0.681818		0.670565	0.625455	0.65692	0.612727	0.672515	0.627273
0.732943	0.683015	0.732943	0.683015	0.730994	0.681199		0.670565	0.624886	0.657895	0.613079	0.673489	0.627611
0.732943	0.682396	0.732943	0.682396	0.731969	0.681488		0.67154	0.625227	0.657895	0.612523	0.674464	0.627949
0.733918	0.682684	0.732943	0.681777	0.731969	0.68087		0.67154	0.62466	0.658869	0.612874	0.674464	0.62738
0.734893	0.682971	0.733918	0.682065	0.731969	0.680254		0.67154	0.624094	0.658869	0.612319	0.675439	0.627717
0.734893	0.682353	0.734893	0.682353	0.731969	0.679638		0.672515	0.624434	0.658869	0.611765	0.676413	0.628054
0.734893	0.681736	0.734893	0.681736	0.731969	0.679024		0.672515	0.62387	0.659844	0.612116	0.677388	0.628391
0.734893	0.68112	0.735867	0.682023	0.732943	0.679313		0.672515	0.623306	0.659844	0.611563	0.677388	0.627823
0.735867	0.681408	0.736842	0.68231	0.733918	0.679603		0.673489	0.623646	0.659844	0.611011	0.678363	0.628159
0.735867	0.680794	0.736842	0.681695	0.733918	0.67899		0.673489	0.623084	0.659844	0.61046	0.679337	0.628494
0.735867	0.68018	0.737817	0.681982	0.733918	0.678378		0.674464	0.623423	0.659844	0.60991	0.679337	0.627928
0.736842	0.680468	0.738791	0.682268	0.733918	0.677768		0.674464	0.622862	0.659844	0.609361	0.679337	0.627363
0.736842	0.679856	0.738791	0.681655	0.733918	0.677158		0.675439	0.623201	0.660819	0.609712	0.679337	0.626799
0.737817	0.680144	0.739766	0.681941	0.734893	0.677448		0.675439	0.622642	0.660819	0.609164	0.679337	0.626235
0.737817	0.679533	0.739766	0.681329	0.734893	0.67684		0.675439	0.622083	0.660819	0.608618	0.680312	0.626571
0.737817	0.678924	0.740741	0.681614	0.734893	0.676233		0.675439	0.621525	0.661793	0.608969	0.680312	0.626009
0.738791	0.679211	0.740741	0.681004	0.735867	0.676523		0.676413	0.621864	0.661793	0.608423	0.680312	0.625448
0.738791	0.678603	0.740741	0.680394	0.735867	0.675918		0.677388	0.622202	0.661793	0.607878	0.681287	0.625783
0.738791	0.677996	0.740741	0.679785	0.736842	0.676208		0.677388	0.621646	0.661793	0.607335	0.681287	0.625224
0.738791	0.677391	0.740741	0.679178	0.737817	0.676497		0.677388	0.62109	0.662768	0.607685	0.681287	0.624665
0.738791	0.676786	0.741715	0.679464	0.737817	0.675893		0.678363	0.621429	0.662768	0.607143	0.681287	0.624107
0.739766	0.677074	0.741715	0.678858	0.737817	0.67529		0.679337	0.621766	0.662768	0.606601	0.681287	0.62355
0.739766	0.676471	0.741715	0.678253	0.738791	0.675579		0.680312	0.622103	0.662768	0.606061	0.681287	0.622995
0.740741	0.676759	0.741715	0.677649	0.738791	0.674978		0.681287	0.62244	0.663743	0.606411	0.681287	0.62244
0.741715	0.677046	0.741715	0.677046	0.739766	0.675267		0.682261	0.622776	0.663743	0.605872	0.681287	0.621886
0.741715	0.676444	0.741715	0.676444	0.739766	0.674667		0.682261	0.622222	0.664717	0.606222	0.681287	0.621333
0.741715	0.675844	0.74269	0.676732	0.740741	0.674956		0.683236	0.622558	0.665692	0.606572	0.681287	0.620782
0.74269	0.676131	0.74269	0.676131	0.741715	0.675244		0.683236	0.622005	0.665692	0.606034	0.681287	0.620231
0.74269	0.675532	0.74269	0.675532	0.74269	0.675532		0.684211	0.62234	0.665692	0.605496	0.681287	0.619681
0.743665	0.675819	0.74269	0.674934	0.74269	0.674934		0.684211	0.621789	0.665692	0.60496	0.682261	0.620018
0.743665	0.675221	0.743665	0.675221	0.74269	0.674336		0.685185	0.622124	0.666667	0.60531	0.683236	0.620354
0.744639	0.675508	0.744639	0.675508	0.743665	0.674624		0.68616	0.622458	0.666667	0.604775	0.684211	0.62069
0.745614	0.675795	0.745614	0.675795	0.743665	0.674028		0.687135	0.622792	0.667641	0.605124	0.684211	0.620141
0.745614	0.675199	0.745614	0.675199	0.744639	0.674316		0.687135	0.622242	0.667641	0.60459	0.685185	0.620477
0.746589	0.675485	0.745614	0.674603	0.744639	0.673721		0.688109	0.622575	0.667641	0.604056	0.68616	0.620811
0.746589	0.67489	0.745614	0.674009	0.745614	0.674009		0.688109	0.622026	0.667641	0.603524	0.68616	0.620264
0.747563	0.675176	0.745614	0.673415	0.745614	0.673415		0.688109	0.621479	0.668616	0.603873	0.68616	0.619718
0.748538	0.675462	0.745614	0.672823	0.746589	0.673703		0.689084	0.621812	0.669591	0.604222	0.68616	0.619173
0.749513	0.675747	0.745614	0.672232	0.747563	0.673989		0.690058	0.622144	0.669591	0.603691	0.68616	0.618629
0.749513	0.675154	0.745614	0.671642	0.747563	0.673398		0.690058	0.621598	0.670565	0.604039	0.68616	0.618086
0.750487	0.675439	0.745614	0.671053	0.747563	0.672807		0.690058	0.621053	0.670565	0.603509	0.687135	0.618421
0.750487	0.674847	0.746589	0.671341	0.747563	0.672217		0.690058	0.620508	0.670565	0.60298	0.687135	0.617879
0.750487	0.674256	0.746589	0.670753	0.747563	0.671629		0.691033	0.620841	0.67154	0.603327	0.687135	0.617338
0.750487	0.673666	0.747563	0.671041	0.747563	0.671041		0.692008	0.621172	0.67154	0.6028	0.687135	0.616798
0.751462	0.673951	0.747563	0.670455	0.748538	0.671329		0.692982	0.621503	0.67154	0.602273	0.688109	0.617133
0.752437	0.674236	0.747563	0.669869	0.749513	0.671616		0.692982	0.620961	0.672515	0.60262	0.688109	0.616594
0.753411	0.67452	0.748538	0.670157	0.749513	0.67103		0.693957	0.621291	0.672515	0.602094	0.688109	0.616056
0.754386	0.674804	0.748538	0.669573	0.750487	0.671316		0.693957	0.62075	0.672515	0.601569	0.689084	0.616391
0.754386	0.674216	0.748538	0.66899	0.750487	0.670732		0.694932	0.62108	0.672515	0.601045	0.689084	0.615854
0.754386	0.673629	0.748538	0.668407	0.750487	0.670148		0.695906	0.62141	0.672515	0.600522	0.689084	0.615318
0.755361	0.673913	0.748538	0.667826	0.750487	0.669565		0.695906	0.62087	0.672515	0.6	0.690058	0.615652
0.755361	0.673328	0.749513	0.668115	0.750487	0.668983		0.695906	0.62033	0.672515	0.599479	0.691033	0.615986
0.756335	0.673611	0.750487	0.668403	0.751462	0.669271		0.696881	0.62066	0.673489	0.599826	0.691033	0.615451
0.756335	0.673027	0.750487	0.667823	0.752437	0.669558		0.696881	0.620121	0.673489	0.599306	0.691033	0.614918
0.756335	0.672444	0.750487	0.667244	0.752437	0.668977		0.696881	0.619584	0.673489	0.598787	0.691033	0.614385
0.756335	0.671861	0.751462	0.667532	0.753411	0.669264		0.697856	0.619913	0.673489	0.598268	0.692008	0.614719
0.756335	0.67128	0.751462	0.666955	0.753411	0.668685		0.697856	0.619377	0.673489	0.597751	0.692008	0.614187
0.756335	0.6707	0.752437	0.667243	0.753411	0.668107		0.697856	0.618842	0.673489	0.597234	0.692982	0.61452
0.756335	0.670121	0.752437	0.666667	0.753411	0.66753		0.69883	0.619171	0.674464	0.597582	0.692982	0.61399
0.756335	0.669543	0.753411	0.666954	0.754386	0.667817		0.69883	0.618637	0.675439	0.597929	0.693957	0.614323
0.756335	0.668966	0.753411	0.666379	0.755361	0.668103		0.69883	0.618103	0.675439	0.597414	0.694932	0.614655
0.756335	0.668389	0.754386	0.666667	0.755361	0.667528		0.699805	0.618432	0.675439	0.596899	0.695906	0.614987
0.75731	0.668675	0.754386	0.666093	0.755361	0.666954		0.70078	0.618761	0.676413	0.597246	0.696881	0.615318
0.75731	0.6681	0.754386	0.66552	0.755361	0.66638		0.70078	0.618229	0.676413	0.596733	0.697856	0.615649
0.75731	0.667526	0.755361	0.665808	0.756335	0.666667		0.701754	0.618557	0.677388	0.597079	0.69883	0.615979
0.758285	0.667811	0.756335	0.666094	0.75731	0.666953		0.701754	0.618026	0.678363	0.597425	0.69883	0.615451
0.759259	0.668096	0.756335	0.665523	0.758285	0.667238		0.701754	0.617496	0.678363	0.596913	0.699805	0.61578
0.759259	0.667524	0.75731	0.66581	0.759259	0.667524		0.702729	0.617823	0.678363	0.596401	0.699805	0.615253
0.760234	0.667808	0.758285	0.666096	0.760234	0.667808		0.702729	0.617295	0.679337	0.596747	0.70078	0.615582
0.760234	0.667237	0.759259	0.666382	0.761209	0.668092		0.703704	0.617622	0.680312	0.597092	0.701754	0.615911
0.761209	0.667521	0.759259	0.665812	0.762183	0.668376		0.703704	0.617094	0.680312	0.596581	0.702729	0.616239
0.762183	0.667805	0.759259	0.665243	0.762183	0.667805		0.703704	0.616567	0.681287	0.596926	0.703704	0.616567
0.762183	0.667235	0.759259	0.664676	0.762183	0.667235		0.704678	0.616894	0.681287	0.596416	0.703704	0.616041
0.763158	0.667519	0.759259	0.664109	0.762183	0.666667		0.704678	0.616368	0.682261	0.59676	0.703704	0.615516
0.763158	0.666951	0.759259	0.663543	0.762183	0.666099		0.704678	0.615843	0.682261	0.596252	0.704678	0.615843
0.763158	0.666383	0.759259	0.662979	0.763158	0.666383		0.705653	0.61617	0.682261	0.595745	0.704678	0.615319
0.763158	0.665816	0.759259	0.662415	0.764133	0.666667		0.705653	0.615646	0.682261	0.595238	0.704678	0.614796
0.763158	0.665251	0.759259	0.661852	0.764133	0.6661		0.706628	0.615973	0.682261	0.594732	0.704678	0.614274
0.764133	0.665535	0.760234	0.662139	0.764133	0.665535		0.707602	0.616299	0.682261	0.594228	0.705653	0.614601
0.765107	0.665818	0.761209	0.662426	0.764133	0.66497		0.707602	0.615776	0.683236	0.594572	0.706628	0.614928
0.766082	0.666102	0.761209	0.661864	0.764133	0.664407		0.708577	0.616102	0.684211	0.594915	0.706628	0.614407
0.767057	0.666384	0.761209	0.661304	0.764133	0.663844		0.709552	0.616427	0.684211	0.594412	0.707602	0.614733
0.768031	0.666667	0.761209	0.660745	0.764133	0.663283		0.709552	0.615905	0.685185	0.594755	0.708577	0.615059
0.769006	0.666948	0.761209	0.660186	0.764133	0.662722		0.709552	0.615385	0.68616	0.595097	0.708577	0.614539
0.769006	0.666385	0.761209	0.659628	0.764133	0.662162		0.709552	0.614865	0.687135	0.595439	0.709552	0.614865
0.769006	0.665823	0.761209	0.659072	0.765107	0.662447		0.710526	0.61519	0.687135	0.594937	0.710526	0.61519
0.769981	0.666105	0.761209	0.658516	0.766082	0.662732		0.710526	0.614671	0.688109	0.595278	0.711501	0.615514
0.770955	0.666386	0.761209	0.657961	0.766082	0.662174		0.710526	0.614153	0.688109	0.594777	0.712476	0.615838
0.770955	0.665825	0.761209	0.657407	0.767057	0.662458		0.710526	0.613636	0.689084	0.595118	0.712476	0.61532
0.770955	0.665265	0.761209	0.656854	0.768031	0.662742		0.710526	0.61312	0.689084	0.594617	0.71345	0.615643
0.770955	0.664706	0.761209	0.656303	0.768031	0.662185		0.710526	0.612605	0.689084	0.594118	0.71345	0.615126
0.770955	0.664148	0.761209	0.655751	0.768031	0.661629		0.710526	0.612091	0.690058	0.594458	0.714425	0.615449
0.770955	0.663591	0.761209	0.655201	0.768031	0.661074		0.711501	0.612416	0.691033	0.594799	0.714425	0.614933
0.770955	0.663034	0.761209	0.654652	0.768031	0.66052		0.711501	0.611903	0.691033	0.5943	0.714425	0.614417
0.77193	0.663317	0.761209	0.654104	0.768031	0.659966		0.711501	0.61139	0.691033	0.593802	0.714425	0.613903
0.77193	0.662762	0.761209	0.653556	0.768031	0.659414		0.711501	0.610879	0.691033	0.593305	0.714425	0.613389
0.77193	0.662207	0.761209	0.65301	0.769006	0.659699		0.712476	0.611204	0.691033	0.592809	0.7154	0.613712
0.772904	0.66249	0.761209	0.652464	0.769006	0.659148		0.71345	0.611529	0.691033	0.592314	0.7154	0.6132
0.772904	0.661937	0.762183	0.652755	0.769981	0.659432		0.714425	0.611853	0.691033	0.59182	0.7154	0.612688
0.772904	0.661384	0.762183	0.65221	0.770955	0.659716		0.714425	0.611343	0.691033	0.591326	0.716374	0.613011
0.772904	0.660833	0.762183	0.651667	0.770955	0.659167		0.714425	0.610833	0.691033	0.590833	0.716374	0.6125
0.773879	0.661116	0.762183	0.651124	0.770955	0.658618		0.714425	0.610325	0.691033	0.590341	0.716374	0.61199
0.773879	0.660566	0.763158	0.651414	0.770955	0.65807		0.714425	0.609817	0.692008	0.590682	0.716374	0.611481
0.773879	0.660017	0.763158	0.650873	0.770955	0.657523		0.714425	0.60931	0.692008	0.590191	0.717349	0.611804
0.773879	0.659468	0.763158	0.650332	0.770955	0.656977		0.714425	0.608804	0.692982	0.590532	0.717349	0.611296
0.773879	0.658921	0.764133	0.650622	0.770955	0.656432		0.714425	0.608299	0.692982	0.590041	0.718324	0.611618
0.773879	0.658375	0.764133	0.650083	0.770955	0.655887		0.7154	0.608624	0.693957	0.590381	0.719298	0.61194
0.774854	0.658658	0.764133	0.649544	0.77193	0.656172		0.7154	0.608119	0.693957	0.589892	0.720273	0.612262
0.774854	0.658113	0.765107	0.649834	0.77193	0.655629		0.716374	0.608444	0.693957	0.589404	0.720273	0.611755
0.774854	0.657568	0.765107	0.649297	0.77193	0.655087		0.717349	0.608768	0.694932	0.589744	0.720273	0.611249
0.774854	0.657025	0.765107	0.64876	0.77193	0.654545		0.718324	0.609091	0.695906	0.590083	0.721248	0.61157
0.774854	0.656482	0.765107	0.648225	0.77193	0.654005		0.719298	0.609414	0.695906	0.589595	0.721248	0.611065
0.774854	0.655941	0.766082	0.648515	0.77193	0.653465		0.720273	0.609736	0.695906	0.589109	0.722222	0.611386
0.774854	0.6554	0.766082	0.64798	0.772904	0.653751		0.720273	0.609233	0.695906	0.588623	0.722222	0.610882
0.774854	0.65486	0.766082	0.647446	0.772904	0.653213		0.721248	0.609555	0.695906	0.588138	0.722222	0.610379
0.774854	0.654321	0.766082	0.646914	0.772904	0.652675		0.721248	0.609053	0.695906	0.587654	0.723197	0.6107
0.775828	0.654605	0.766082	0.646382	0.772904	0.652138		0.721248	0.608553	0.695906	0.587171	0.723197	0.610197
0.775828	0.654067	0.766082	0.64585	0.772904	0.651602		0.721248	0.608053	0.696881	0.58751	0.724172	0.610518
0.775828	0.65353	0.767057	0.646141	0.773879	0.651888		0.722222	0.608374	0.697856	0.587849	0.724172	0.610016
0.775828	0.652994	0.767057	0.645611	0.774854	0.652174		0.722222	0.607875	0.697856	0.587367	0.724172	0.609516
0.775828	0.652459	0.768031	0.645902	0.775828	0.652459		0.722222	0.607377	0.697856	0.586885	0.724172	0.609016
0.776803	0.652744	0.768031	0.645373	0.775828	0.651925		0.723197	0.607699	0.697856	0.586405	0.724172	0.608518
0.776803	0.652209	0.768031	0.644845	0.776803	0.652209		0.724172	0.60802	0.697856	0.585925	0.725146	0.608838
0.776803	0.651676	0.769006	0.645135	0.777778	0.652494		0.725146	0.60834	0.69883	0.586263	0.725146	0.60834
0.776803	0.651144	0.769981	0.645425	0.777778	0.651961		0.726121	0.60866	0.69883	0.585784	0.725146	0.607843
0.777778	0.651429	0.770955	0.645714	0.777778	0.651429		0.726121	0.608163	0.69883	0.585306	0.725146	0.607347
0.777778	0.650897	0.77193	0.646003	0.777778	0.650897		0.727096	0.608483	0.69883	0.584829	0.725146	0.606852
0.777778	0.650367	0.77193	0.645477	0.777778	0.650367		0.72807	0.608802	0.699805	0.585167	0.725146	0.606357
0.777778	0.649837	0.77193	0.644951	0.777778	0.649837		0.729045	0.609121	0.699805	0.584691	0.726121	0.606678
0.777778	0.649308	0.77193	0.644426	0.777778	0.649308		0.729045	0.608625	0.699805	0.584215	0.727096	0.606998
0.777778	0.64878	0.77193	0.643902	0.778752	0.649593		0.729045	0.60813	0.699805	0.58374	0.727096	0.606504
0.777778	0.648253	0.77193	0.643379	0.778752	0.649066		0.730019	0.608448	0.699805	0.583266	0.72807	0.606824
0.777778	0.647727	0.772904	0.643669	0.778752	0.648539		0.730019	0.607955	0.699805	0.582792	0.72807	0.606331
0.777778	0.647202	0.773879	0.643958	0.779727	0.648824		0.730019	0.607461	0.699805	0.58232	0.729045	0.60665
0.777778	0.646677	0.773879	0.643436	0.780702	0.649109		0.730994	0.60778	0.699805	0.581848	0.730019	0.606969
0.777778	0.646154	0.774854	0.643725	0.780702	0.648583		0.730994	0.607287	0.699805	0.581377	0.730019	0.606478
0.778752	0.64644	0.774854	0.643204	0.780702	0.648058		0.730994	0.606796	0.699805	0.580906	0.730019	0.605987
0.779727	0.646726	0.775828	0.643492	0.780702	0.647534		0.730994	0.606306	0.699805	0.580437	0.730019	0.605497
0.779727	0.646204	0.776803	0.64378	0.780702	0.647011		0.730994	0.605816	0.699805	0.579968	0.730019	0.605008
0.779727	0.645682	0.776803	0.643261	0.781676	0.647296		0.730994	0.605327	0.699805	0.5795	0.730019	0.60452
0.779727	0.645161	0.776803	0.642742	0.781676	0.646774		0.731969	0.605645	0.70078	0.579839	0.730019	0.604032
0.779727	0.644641	0.776803	0.642224	0.781676	0.646253		0.732943	0.605963	0.70078	0.579371	0.730019	0.603546
0.779727	0.644122	0.776803	0.641707	0.781676	0.645733		0.733918	0.60628	0.70078	0.578905	0.730994	0.603865
0.779727	0.643604	0.776803	0.641191	0.782651	0.646018		0.734893	0.606597	0.701754	0.579244	0.730994	0.603379
0.779727	0.643087	0.777778	0.641479	0.782651	0.645498		0.734893	0.606109	0.702729	0.579582	0.731969	0.603698
0.780702	0.643373	0.777778	0.640964	0.782651	0.64498		0.734893	0.605622	0.702729	0.579116	0.732943	0.604016
0.780702	0.642857	0.777778	0.640449	0.783626	0.645265		0.734893	0.605136	0.702729	0.578652	0.733918	0.604334
0.781676	0.643144	0.778752	0.640738	0.783626	0.644747		0.735867	0.605453	0.703704	0.57899	0.733918	0.603849
0.782651	0.643429	0.778752	0.640224	0.783626	0.644231		0.735867	0.604968	0.703704	0.578526	0.733918	0.603365
0.782651	0.642914	0.778752	0.639712	0.7846	0.644516		0.735867	0.604484	0.704678	0.578863	0.733918	0.602882
0.782651	0.6424	0.779727	0.64	0.7846	0.644		0.735867	0.604	0.705653	0.5792	0.733918	0.6024
0.782651	0.641886	0.779727	0.639488	0.7846	0.643485		0.735867	0.603517	0.705653	0.578737	0.733918	0.601918
0.782651	0.641374	0.780702	0.639776	0.785575	0.64377		0.735867	0.603035	0.705653	0.578275	0.733918	0.601438
0.783626	0.64166	0.780702	0.639266	0.78655	0.644054		0.736842	0.603352	0.705653	0.577813	0.733918	0.600958
0.783626	0.641148	0.780702	0.638756	0.787524	0.644338		0.736842	0.602871	0.705653	0.577352	0.734893	0.601276
0.783626	0.640637	0.781676	0.639044	0.787524	0.643825		0.737817	0.603187	0.705653	0.576892	0.734893	0.600797
0.7846	0.640924	0.781676	0.638535	0.787524	0.643312		0.738791	0.603503	0.705653	0.576433	0.735867	0.601115
0.7846	0.640414	0.782651	0.638823	0.787524	0.6428		0.738791	0.603023	0.705653	0.575975	0.735867	0.600636
0.785575	0.6407	0.783626	0.63911	0.787524	0.642289		0.738791	0.602544	0.705653	0.575517	0.735867	0.600159
0.785575	0.640191	0.7846	0.639396	0.787524	0.641779		0.738791	0.602065	0.705653	0.57506	0.735867	0.599682
0.78655	0.640476	0.785575	0.639683	0.787524	0.64127		0.739766	0.602381	0.705653	0.574603	0.735867	0.599206
0.78655	0.639968	0.785575	0.639175	0.787524	0.640761		0.740741	0.602696	0.706628	0.574941	0.736842	0.599524
0.78655	0.639461	0.78655	0.639461	0.787524	0.640254		0.740741	0.602219	0.706628	0.574485	0.736842	0.599049
0.787524	0.639747	0.78655	0.638955	0.788499	0.640538		0.741715	0.602534	0.707602	0.574822	0.736842	0.598575
0.787524	0.639241	0.78655	0.638449	0.788499	0.640032		0.741715	0.602057	0.707602	0.574367	0.736842	0.598101
0.787524	0.638735	0.78655	0.637945	0.789474	0.640316		0.74269	0.602372	0.707602	0.573913	0.737817	0.598419
0.787524	0.638231	0.78655	0.637441	0.789474	0.63981		0.74269	0.601896	0.708577	0.57425	0.737817	0.597946
0.787524	0.637727	0.78655	0.636938	0.790448	0.640095		0.74269	0.601421	0.709552	0.574586	0.738791	0.598264
0.787524	0.637224	0.78655	0.636435	0.790448	0.63959		0.743665	0.601735	0.709552	0.574132	0.738791	0.597792
0.788499	0.63751	0.78655	0.635934	0.790448	0.639086		0.743665	0.601261	0.709552	0.57368	0.739766	0.598109
0.789474	0.637795	0.78655	0.635433	0.790448	0.638583		0.744639	0.601575	0.710526	0.574016	0.739766	0.597638
0.789474	0.637293	0.78655	0.634933	0.791423	0.638867		0.744639	0.601101	0.710526	0.573564	0.740741	0.597954
0.790448	0.637579	0.78655	0.634434	0.792398	0.639151		0.745614	0.601415	0.711501	0.573899	0.741715	0.59827
0.790448	0.637078	0.787524	0.634721	0.792398	0.638649		0.746589	0.601728	0.711501	0.573449	0.74269	0.598586
0.790448	0.636578	0.787524	0.634223	0.793372	0.638932		0.746589	0.601256	0.712476	0.573783	0.743665	0.598901
0.791423	0.636863	0.787524	0.633725	0.793372	0.638431		0.746589	0.600784	0.712476	0.573333	0.743665	0.598431
0.791423	0.636364	0.788499	0.634013	0.794347	0.638715		0.746589	0.600313	0.71345	0.573668	0.743665	0.597962
0.792398	0.636648	0.788499	0.633516	0.795322	0.638998		0.746589	0.599843	0.71345	0.573218	0.743665	0.597494
0.792398	0.63615	0.788499	0.63302	0.796296	0.63928		0.747563	0.600156	0.714425	0.573552	0.744639	0.597809
0.793372	0.636435	0.788499	0.632525	0.797271	0.639562		0.747563	0.599687	0.7154	0.573886	0.745614	0.598124
0.793372	0.635938	0.788499	0.632031	0.797271	0.639062		0.748538	0.6	0.7154	0.573438	0.745614	0.597656
0.793372	0.635441	0.789474	0.632319	0.797271	0.638564		0.748538	0.599532	0.7154	0.57299	0.746589	0.59797
0.793372	0.634945	0.790448	0.632605	0.797271	0.638066		0.748538	0.599064	0.7154	0.572543	0.746589	0.597504
0.793372	0.634451	0.790448	0.632112	0.797271	0.637568		0.748538	0.598597	0.716374	0.572876	0.747563	0.597818
0.793372	0.633956	0.790448	0.63162	0.797271	0.637072		0.749513	0.59891	0.716374	0.57243	0.747563	0.597352
0.793372	0.633463	0.790448	0.631128	0.798246	0.637354		0.750487	0.599222	0.716374	0.571984	0.747563	0.596887
0.793372	0.63297	0.790448	0.630638	0.79922	0.637636		0.751462	0.599533	0.716374	0.57154	0.748538	0.597201
0.793372	0.632479	0.790448	0.630148	0.79922	0.637141		0.751462	0.599068	0.717349	0.571873	0.748538	0.596737
0.793372	0.631988	0.790448	0.629658	0.800195	0.637422		0.752437	0.599379	0.717349	0.571429	0.748538	0.596273
0.793372	0.631497	0.790448	0.62917	0.80117	0.637704		0.752437	0.598914	0.717349	0.570985	0.748538	0.595811
0.794347	0.631783	0.790448	0.628682	0.802144	0.637984		0.753411	0.599225	0.717349	0.570543	0.749513	0.596124
0.795322	0.632068	0.790448	0.628195	0.802144	0.63749		0.753411	0.598761	0.718324	0.570875	0.749513	0.595662
0.795322	0.631579	0.791423	0.628483	0.802144	0.636997		0.754386	0.599071	0.719298	0.571207	0.750487	0.595975
0.796296	0.631864	0.792398	0.62877	0.802144	0.636504		0.754386	0.598608	0.719298	0.570766	0.751462	0.596288
0.797271	0.632148	0.792398	0.628284	0.802144	0.636012		0.755361	0.598918	0.720273	0.571097	0.752437	0.5966
0.797271	0.63166	0.792398	0.627799	0.803119	0.636293		0.756335	0.599228	0.720273	0.570656	0.752437	0.596139
0.797271	0.631173	0.792398	0.627315	0.803119	0.635802		0.756335	0.598765	0.720273	0.570216	0.752437	0.595679
0.797271	0.630686	0.793372	0.627602	0.803119	0.635312		0.75731	0.599075	0.720273	0.569776	0.753411	0.595991
0.797271	0.6302	0.793372	0.627119	0.803119	0.634823		0.75731	0.598613	0.721248	0.570108	0.754386	0.596302
0.797271	0.629715	0.793372	0.626636	0.804094	0.635104		0.75731	0.598152	0.722222	0.570439	0.755361	0.596613
0.797271	0.629231	0.793372	0.626154	0.804094	0.634615		0.75731	0.597692	0.723197	0.570769	0.755361	0.596154
0.797271	0.628747	0.793372	0.625673	0.805068	0.634896		0.75731	0.597233	0.723197	0.570331	0.755361	0.595696
0.797271	0.628264	0.794347	0.62596	0.805068	0.634409		0.758285	0.597542	0.724172	0.570661	0.755361	0.595238
0.797271	0.627782	0.794347	0.62548	0.806043	0.634689		0.759259	0.597851	0.725146	0.57099	0.755361	0.594781
0.798246	0.628067	0.794347	0.625	0.806043	0.634202		0.760234	0.59816	0.726121	0.571319	0.755361	0.594325
0.798246	0.627586	0.794347	0.624521	0.806043	0.633716		0.760234	0.597701	0.727096	0.571648	0.755361	0.59387
0.79922	0.627871	0.794347	0.624043	0.806043	0.633231		0.760234	0.597243	0.727096	0.57121	0.756335	0.594181
0.800195	0.628156	0.794347	0.623565	0.806043	0.632747		0.760234	0.596787	0.727096	0.570773	0.756335	0.593726
0.800195	0.627676	0.794347	0.623089	0.806043	0.632263		0.761209	0.597095	0.72807	0.571101	0.756335	0.593272
0.80117	0.62796	0.795322	0.623377	0.806043	0.63178		0.761209	0.596639	0.729045	0.571429	0.756335	0.592819
0.802144	0.628244	0.795322	0.622901	0.806043	0.631298		0.761209	0.596183	0.729045	0.570992	0.756335	0.592366
0.803119	0.628528	0.796296	0.623188	0.806043	0.630816		0.761209	0.595728	0.730019	0.57132	0.756335	0.591915
0.803119	0.628049	0.797271	0.623476	0.806043	0.630335		0.762183	0.596037	0.730019	0.570884	0.756335	0.591463
0.803119	0.62757	0.797271	0.623001	0.807018	0.630617		0.763158	0.596344	0.730019	0.570449	0.75731	0.591775
0.803119	0.627093	0.797271	0.622527	0.807018	0.630137		0.763158	0.59589	0.730994	0.570776	0.75731	0.591324
0.804094	0.627376	0.797271	0.622053	0.807992	0.630418		0.763158	0.595437	0.730994	0.570342	0.75731	0.590875
0.804094	0.6269	0.797271	0.621581	0.807992	0.629939		0.763158	0.594985	0.730994	0.569909	0.75731	0.590426
0.805068	0.627183	0.798246	0.621868	0.808967	0.63022		0.764133	0.595292	0.731969	0.570235	0.758285	0.590737
0.805068	0.626707	0.798246	0.621396	0.809942	0.630501		0.764133	0.594841	0.732943	0.570561	0.758285	0.590288
0.805068	0.626232	0.798246	0.620925	0.809942	0.630023		0.765107	0.595148	0.733918	0.570887	0.758285	0.589841
0.805068	0.625758	0.798246	0.620455	0.809942	0.629545		0.765107	0.594697	0.733918	0.570455	0.758285	0.589394
0.805068	0.625284	0.798246	0.619985	0.809942	0.629069		0.766082	0.595004	0.734893	0.57078	0.759259	0.589705
0.805068	0.624811	0.79922	0.620272	0.809942	0.628593		0.766082	0.594554	0.734893	0.570348	0.759259	0.589259
0.805068	0.624339	0.800195	0.620559	0.809942	0.628118		0.766082	0.594104	0.735867	0.570673	0.759259	0.588813
0.805068	0.623867	0.800195	0.620091	0.810916	0.628399		0.767057	0.594411	0.736842	0.570997	0.760234	0.589124
0.806043	0.624151	0.80117	0.620377	0.811891	0.628679		0.768031	0.594717	0.736842	0.570566	0.760234	0.588679
0.806043	0.62368	0.80117	0.61991	0.812865	0.628959		0.768031	0.594268	0.736842	0.570136	0.761209	0.588989
0.807018	0.623964	0.80117	0.619442	0.812865	0.628485		0.769006	0.594574	0.736842	0.569706	0.761209	0.588546
0.807018	0.623494	0.80117	0.618976	0.812865	0.628012		0.769006	0.594127	0.737817	0.57003	0.762183	0.588855
0.807018	0.623025	0.80117	0.61851	0.812865	0.62754		0.769006	0.593679	0.738791	0.570354	0.762183	0.588412
0.807018	0.622556	0.80117	0.618045	0.812865	0.627068		0.769006	0.593233	0.739766	0.570677	0.762183	0.58797
0.807018	0.622089	0.80117	0.617581	0.81384	0.627348		0.769006	0.592787	0.740741	0.570999	0.763158	0.588279
0.807018	0.621622	0.80117	0.617117	0.81384	0.626877		0.769981	0.593093	0.740741	0.570571	0.763158	0.587838
0.807018	0.621155	0.80117	0.616654	0.81384	0.626407		0.770955	0.593398	0.740741	0.570143	0.763158	0.587397
0.807018	0.62069	0.80117	0.616192	0.814815	0.626687		0.770955	0.592954	0.740741	0.569715	0.763158	0.586957
0.807018	0.620225	0.80117	0.61573	0.814815	0.626217		0.770955	0.592509	0.740741	0.569288	0.763158	0.586517
0.807018	0.61976	0.802144	0.616018	0.815789	0.626497		0.770955	0.592066	0.741715	0.569611	0.763158	0.586078
0.807018	0.619297	0.803119	0.616305	0.815789	0.626028		0.77193	0.592371	0.74269	0.569933	0.763158	0.585639
0.807018	0.618834	0.804094	0.616592	0.816764	0.626308		0.77193	0.591928	0.74269	0.569507	0.764133	0.585949
0.807992	0.619119	0.805068	0.616878	0.816764	0.62584		0.77193	0.591486	0.743665	0.569828	0.765107	0.586258
0.807992	0.618657	0.805068	0.616418	0.816764	0.625373		0.77193	0.591045	0.743665	0.569403	0.765107	0.585821
0.807992	0.618195	0.806043	0.616704	0.817739	0.625652		0.772904	0.59135	0.744639	0.569724	0.766082	0.58613
0.808967	0.61848	0.806043	0.616244	0.818713	0.625931		0.772904	0.590909	0.744639	0.5693	0.766082	0.585693
0.809942	0.618764	0.806043	0.615786	0.818713	0.625465		0.772904	0.590469	0.744639	0.568876	0.766082	0.585257
0.809942	0.618304	0.806043	0.615327	0.819688	0.625744		0.773879	0.590774	0.744639	0.568452	0.766082	0.584821
0.809942	0.617844	0.806043	0.61487	0.819688	0.625279		0.774854	0.591078	0.744639	0.56803	0.766082	0.584387
0.809942	0.617385	0.807018	0.615156	0.819688	0.624814		0.775828	0.591382	0.745614	0.568351	0.767057	0.584695
0.809942	0.616927	0.807018	0.614699	0.819688	0.62435		0.775828	0.590943	0.746589	0.568671	0.767057	0.584261
0.810916	0.617211	0.807018	0.614243	0.819688	0.623887		0.775828	0.590504	0.747563	0.568991	0.768031	0.58457
0.811891	0.617494	0.807992	0.614529	0.819688	0.623425		0.775828	0.590067	0.748538	0.569311	0.769006	0.584878
0.811891	0.617037	0.807992	0.614074	0.819688	0.622963		0.775828	0.58963	0.748538	0.568889	0.769006	0.584444
0.811891	0.61658	0.808967	0.61436	0.820663	0.623242		0.776803	0.589933	0.748538	0.568468	0.769006	0.584012
0.811891	0.616124	0.808967	0.613905	0.820663	0.622781		0.777778	0.590237	0.749513	0.568787	0.769981	0.58432
0.812865	0.616408	0.808967	0.613452	0.820663	0.622321		0.777778	0.5898	0.750487	0.569106	0.770955	0.584627
0.81384	0.616691	0.808967	0.612999	0.820663	0.621861		0.777778	0.589365	0.750487	0.568685	0.770955	0.584195
0.81384	0.616236	0.809942	0.613284	0.820663	0.621402		0.777778	0.58893	0.750487	0.568266	0.770955	0.583764
0.81384	0.615782	0.809942	0.612832	0.820663	0.620944		0.777778	0.588496	0.751462	0.568584	0.770955	0.583333
0.81384	0.615328	0.810916	0.613117	0.820663	0.620486		0.778752	0.588799	0.751462	0.568165	0.770955	0.582903
0.81384	0.614875	0.810916	0.612666	0.820663	0.620029		0.778752	0.588365	0.751462	0.567747	0.77193	0.583211
0.81384	0.614422	0.810916	0.612215	0.820663	0.619573		0.778752	0.587932	0.752437	0.568065	0.77193	0.582781
0.814815	0.614706	0.810916	0.611765	0.821637	0.619853		0.778752	0.5875	0.752437	0.567647	0.772904	0.583088
0.815789	0.614989	0.810916	0.611315	0.821637	0.619398		0.779727	0.587803	0.752437	0.56723	0.772904	0.58266
0.815789	0.614537	0.810916	0.610866	0.822612	0.619677		0.780702	0.588106	0.753411	0.567548	0.772904	0.582232
0.815789	0.614087	0.810916	0.610418	0.822612	0.619222		0.780702	0.587674	0.754386	0.567865	0.772904	0.581805
0.815789	0.613636	0.811891	0.610704	0.822612	0.618768		0.780702	0.587243	0.754386	0.567449	0.772904	0.581378
0.815789	0.613187	0.811891	0.610256	0.822612	0.618315		0.781676	0.587546	0.755361	0.567766	0.773879	0.581685
0.815789	0.612738	0.811891	0.60981	0.822612	0.617862		0.781676	0.587116	0.756335	0.568082	0.774854	0.581991
0.815789	0.61229	0.811891	0.609364	0.823587	0.618142		0.781676	0.586686	0.75731	0.568398	0.775828	0.582297
0.815789	0.611842	0.811891	0.608918	0.823587	0.61769		0.781676	0.586257	0.75731	0.567982	0.776803	0.582602
0.815789	0.611395	0.812865	0.609204	0.823587	0.617239		0.781676	0.585829	0.758285	0.568298	0.777778	0.582907
0.816764	0.611679	0.812865	0.608759	0.824561	0.617518		0.781676	0.585401	0.758285	0.567883	0.777778	0.582482
0.817739	0.611962	0.812865	0.608315	0.825536	0.617797		0.782651	0.585704	0.759259	0.568198	0.777778	0.582057
0.817739	0.611516	0.812865	0.607872	0.825536	0.617347		0.782651	0.585277	0.760234	0.568513	0.778752	0.582362
0.817739	0.611071	0.812865	0.607429	0.826511	0.617626		0.782651	0.584851	0.761209	0.568827	0.779727	0.582666
0.817739	0.610626	0.81384	0.607715	0.826511	0.617176		0.782651	0.584425	0.761209	0.568413	0.780702	0.582969
0.817739	0.610182	0.814815	0.608	0.826511	0.616727		0.783626	0.584727	0.761209	0.568	0.781676	0.583273
0.818713	0.610465	0.814815	0.607558	0.826511	0.616279		0.783626	0.584302	0.761209	0.567587	0.781676	0.582849
0.818713	0.610022	0.814815	0.607117	0.826511	0.615832		0.7846	0.584604	0.762183	0.567901	0.781676	0.582426
0.818713	0.609579	0.814815	0.606676	0.826511	0.615385		0.7846	0.58418	0.762183	0.567489	0.781676	0.582003
0.818713	0.609137	0.815789	0.606962	0.827485	0.615664		0.7846	0.583756	0.763158	0.567803	0.782651	0.582306
0.818713	0.608696	0.815789	0.606522	0.827485	0.615217		0.7846	0.583333	0.764133	0.568116	0.782651	0.581884
0.818713	0.608255	0.815789	0.606083	0.827485	0.614772		0.7846	0.582911	0.765107	0.568429	0.782651	0.581463
0.818713	0.607815	0.816764	0.606368	0.827485	0.614327		0.785575	0.583213	0.765107	0.568017	0.783626	0.581766
0.819688	0.608098	0.816764	0.605929	0.827485	0.613883		0.78655	0.583514	0.765107	0.567607	0.7846	0.582068
0.819688	0.607659	0.816764	0.605491	0.827485	0.613439		0.78655	0.583092	0.765107	0.567197	0.7846	0.581647
0.819688	0.60722	0.816764	0.605054	0.82846	0.613718		0.78655	0.582671	0.765107	0.566787	0.7846	0.581227
0.819688	0.606782	0.817739	0.605339	0.82846	0.613276		0.78655	0.582251	0.765107	0.566378	0.7846	0.580808
0.819688	0.606345	0.818713	0.605624	0.82846	0.612833		0.78655	0.581831	0.766082	0.566691	0.7846	0.580389
0.819688	0.605908	0.818713	0.605187	0.82846	0.612392		0.78655	0.581412	0.766082	0.566282	0.7846	0.579971
0.819688	0.605472	0.818713	0.604752	0.82846	0.611951		0.787524	0.581713	0.766082	0.565875	0.7846	0.579554
0.819688	0.605036	0.819688	0.605036	0.829435	0.61223		0.787524	0.581295	0.767057	0.566187	0.785575	0.579856
0.819688	0.604601	0.819688	0.604601	0.829435	0.61179		0.787524	0.580877	0.767057	0.56578	0.785575	0.579439
0.820663	0.604885	0.819688	0.604167	0.829435	0.611351		0.787524	0.58046	0.767057	0.565374	0.785575	0.579023
0.820663	0.604451	0.819688	0.603733	0.830409	0.61163		0.788499	0.580761	0.767057	0.564968	0.785575	0.578607
0.820663	0.604017	0.819688	0.6033	0.830409	0.611191		0.789474	0.581062	0.767057	0.564562	0.78655	0.57891
0.820663	0.603584	0.820663	0.603584	0.830409	0.610753		0.789474	0.580645	0.768031	0.564875	0.78655	0.578495
0.821637	0.603868	0.821637	0.603868	0.830409	0.610315		0.790448	0.580946	0.768031	0.56447	0.78655	0.57808
0.821637	0.603436	0.821637	0.603436	0.830409	0.609878		0.790448	0.58053	0.768031	0.564066	0.787524	0.578382
0.821637	0.603004	0.821637	0.603004	0.831384	0.610157		0.790448	0.580114	0.768031	0.563662	0.787524	0.577969
0.821637	0.602573	0.821637	0.602573	0.832359	0.610436		0.791423	0.580415	0.769006	0.563974	0.788499	0.57827
0.821637	0.602143	0.821637	0.602143	0.832359	0.61		0.791423	0.58	0.769981	0.564286	0.789474	0.578571
0.822612	0.602427	0.822612	0.602427	0.833333	0.610278		0.792398	0.5803	0.770955	0.564597	0.789474	0.578158
0.823587	0.60271	0.822612	0.601997	0.833333	0.609843		0.792398	0.579886	0.770955	0.564194	0.790448	0.578459
0.823587	0.602281	0.823587	0.602281	0.834308	0.610121		0.793372	0.580185	0.77193	0.564505	0.791423	0.57876
0.823587	0.601852	0.824561	0.602564	0.835283	0.610399		0.793372	0.579772	0.772904	0.564815	0.792398	0.57906
0.824561	0.602135	0.824561	0.602135	0.835283	0.609964		0.794347	0.580071	0.772904	0.564413	0.792398	0.578648
0.824561	0.601707	0.825536	0.602418	0.835283	0.609531		0.794347	0.579659	0.772904	0.564011	0.792398	0.578236
0.824561	0.601279	0.826511	0.602701	0.835283	0.609097		0.794347	0.579247	0.773879	0.564321	0.792398	0.577825
0.824561	0.600852	0.826511	0.602273	0.835283	0.608665		0.794347	0.578835	0.773879	0.56392	0.793372	0.578125
0.825536	0.601136	0.827485	0.602555	0.835283	0.608233		0.794347	0.578424	0.774854	0.56423	0.794347	0.578424
0.826511	0.601418	0.827485	0.602128	0.835283	0.607801		0.794347	0.578014	0.774854	0.56383	0.795322	0.578723
0.827485	0.601701	0.82846	0.60241	0.835283	0.607371		0.794347	0.577605	0.774854	0.56343	0.795322	0.578313
0.827485	0.601275	0.82846	0.601983	0.836257	0.607649		0.794347	0.577195	0.775828	0.563739	0.796296	0.578612
0.827485	0.600849	0.82846	0.601557	0.836257	0.607219		0.794347	0.576787	0.775828	0.56334	0.797271	0.57891
0.827485	0.600424	0.82846	0.601132	0.836257	0.606789		0.794347	0.576379	0.775828	0.562942	0.797271	0.578501
0.827485	0.6	0.82846	0.600707	0.836257	0.60636		0.794347	0.575972	0.776803	0.563251	0.797271	0.578092
0.827485	0.599576	0.82846	0.600282	0.836257	0.605932		0.794347	0.575565	0.776803	0.562853	0.797271	0.577684
0.827485	0.599153	0.82846	0.599859	0.836257	0.605505		0.794347	0.575159	0.776803	0.562456	0.797271	0.577276
0.827485	0.598731	0.82846	0.599436	0.836257	0.605078		0.795322	0.575458	0.776803	0.562059	0.797271	0.576869
0.827485	0.598309	0.82846	0.599013	0.837232	0.605356		0.795322	0.575053	0.776803	0.561663	0.797271	0.576462
0.827485	0.597887	0.82846	0.598592	0.837232	0.60493		0.796296	0.575352	0.776803	0.561268	0.798246	0.576761
0.827485	0.597467	0.829435	0.598874	0.837232	0.604504		0.796296	0.574947	0.776803	0.560873	0.79922	0.577058
0.827485	0.597046	0.830409	0.599156	0.837232	0.604079		0.797271	0.575246	0.776803	0.560478	0.79922	0.576653
0.827485	0.596627	0.830409	0.598735	0.837232	0.603654		0.798246	0.575545	0.777778	0.560787	0.800195	0.57695
0.82846	0.59691	0.830409	0.598315	0.837232	0.60323		0.798246	0.57514	0.777778	0.560393	0.800195	0.576545
0.829435	0.597193	0.830409	0.597895	0.837232	0.602807		0.79922	0.575439	0.777778	0.56	0.800195	0.57614
0.830409	0.597475	0.830409	0.597475	0.838207	0.603086		0.800195	0.575736	0.777778	0.559607	0.80117	0.576438
0.830409	0.597057	0.830409	0.597057	0.838207	0.602663		0.800195	0.575333	0.778752	0.559916	0.80117	0.576034
0.831384	0.597339	0.830409	0.596639	0.839181	0.602941		0.800195	0.57493	0.779727	0.560224	0.80117	0.57563
0.831384	0.596921	0.830409	0.596221	0.839181	0.602519		0.80117	0.575227	0.779727	0.559832	0.80117	0.575227
0.831384	0.596503	0.830409	0.595804	0.839181	0.602098		0.80117	0.574825	0.780702	0.56014	0.80117	0.574825
0.832359	0.596785	0.830409	0.595388	0.839181	0.601677		0.802144	0.575122	0.781676	0.560447	0.80117	0.574423
0.832359	0.596369	0.830409	0.594972	0.839181	0.601257		0.802144	0.574721	0.781676	0.560056	0.80117	0.574022
0.832359	0.595953	0.830409	0.594557	0.839181	0.600837		0.802144	0.57432	0.782651	0.560363	0.802144	0.57432
0.832359	0.595537	0.831384	0.59484	0.839181	0.600418		0.802144	0.573919	0.782651	0.559972	0.802144	0.573919
0.832359	0.595122	0.831384	0.594425	0.839181	0.6		0.803119	0.574216	0.782651	0.559582	0.803119	0.574216
0.832359	0.594708	0.831384	0.594011	0.839181	0.599582		0.803119	0.573816	0.783626	0.559889	0.803119	0.573816
0.832359	0.594294	0.831384	0.593598	0.839181	0.599165		0.803119	0.573417	0.783626	0.559499	0.803119	0.573417
0.833333	0.594576	0.831384	0.593185	0.840156	0.599444		0.803119	0.573018	0.783626	0.55911	0.804094	0.573713
0.833333	0.594163	0.831384	0.592773	0.840156	0.599027		0.804094	0.573315	0.7846	0.559416	0.805068	0.57401
0.833333	0.59375	0.832359	0.593056	0.840156	0.598611		0.804094	0.572917	0.7846	0.559028	0.805068	0.573611
0.834308	0.594032	0.833333	0.593338	0.840156	0.598196		0.805068	0.573213	0.7846	0.55864	0.805068	0.573213
0.834308	0.59362	0.833333	0.592926	0.840156	0.597781		0.806043	0.573509	0.7846	0.558252	0.805068	0.572816
0.834308	0.593209	0.833333	0.592516	0.840156	0.597367		0.807018	0.573805	0.7846	0.557866	0.806043	0.573112
0.834308	0.592798	0.833333	0.592105	0.841131	0.597645		0.807018	0.573407	0.7846	0.557479	0.806043	0.572715
0.834308	0.592388	0.833333	0.591696	0.841131	0.597232		0.807992	0.573702	0.7846	0.557093	0.806043	0.572318
0.834308	0.591978	0.833333	0.591286	0.841131	0.596819		0.808967	0.573997	0.785575	0.5574	0.807018	0.572614
0.835283	0.59226	0.833333	0.590878	0.841131	0.596406		0.809942	0.574292	0.78655	0.557706	0.807018	0.572218
0.835283	0.591851	0.834308	0.59116	0.841131	0.595994		0.810916	0.574586	0.78655	0.55732	0.807992	0.572514
0.835283	0.591442	0.835283	0.591442	0.841131	0.595583		0.810916	0.574189	0.787524	0.557626	0.807992	0.572119
0.835283	0.591034	0.835283	0.591034	0.841131	0.595172		0.810916	0.573793	0.787524	0.557241	0.808967	0.572414
0.835283	0.590627	0.835283	0.590627	0.842105	0.595451		0.811891	0.574087	0.788499	0.557547	0.808967	0.572019
0.835283	0.59022	0.835283	0.59022	0.84308	0.59573		0.811891	0.573691	0.789474	0.557851	0.808967	0.571625
0.835283	0.589814	0.836257	0.590502	0.84308	0.59532		0.812865	0.573985	0.789474	0.557467	0.808967	0.571232
0.836257	0.590096	0.836257	0.590096	0.844055	0.595598		0.812865	0.57359	0.789474	0.557084	0.808967	0.570839
0.836257	0.589691	0.836257	0.589691	0.844055	0.595189		0.812865	0.573196	0.790448	0.557388	0.808967	0.570447
0.836257	0.589286	0.836257	0.589286	0.844055	0.59478		0.812865	0.572802	0.791423	0.557692	0.808967	0.570055
0.836257	0.588881	0.836257	0.588881	0.844055	0.594372		0.812865	0.572409	0.792398	0.557996	0.808967	0.569664
0.837232	0.589163	0.836257	0.588477	0.844055	0.593964		0.812865	0.572016	0.793372	0.558299	0.808967	0.569273
0.837232	0.588759	0.836257	0.588074	0.844055	0.593557		0.812865	0.571624	0.793372	0.557916	0.808967	0.568883
0.837232	0.588356	0.837232	0.588356	0.844055	0.593151		0.812865	0.571233	0.793372	0.557534	0.808967	0.568493
0.837232	0.587953	0.837232	0.587953	0.844055	0.592745		0.812865	0.570842	0.794347	0.557837	0.808967	0.568104
0.838207	0.588235	0.838207	0.588235	0.844055	0.592339		0.81384	0.571135	0.794347	0.557456	0.808967	0.567715
0.839181	0.588517	0.838207	0.587833	0.845029	0.592618		0.81384	0.570745	0.794347	0.557075	0.808967	0.567327
0.840156	0.588798	0.838207	0.587432	0.846004	0.592896		0.81384	0.570355	0.794347	0.556694	0.808967	0.56694
0.840156	0.588396	0.838207	0.587031	0.846004	0.592491		0.81384	0.569966	0.794347	0.556314	0.808967	0.566553
0.840156	0.587995	0.838207	0.58663	0.846004	0.592087		0.81384	0.569577	0.794347	0.555935	0.808967	0.566166
0.840156	0.587594	0.838207	0.58623	0.846004	0.591684		0.81384	0.569189	0.794347	0.555556	0.808967	0.565781
0.840156	0.587193	0.838207	0.585831	0.846004	0.591281		0.81384	0.568801	0.795322	0.555858	0.808967	0.565395
0.840156	0.586794	0.838207	0.585432	0.846004	0.590878		0.81384	0.568414	0.796296	0.556161	0.808967	0.56501
0.840156	0.586395	0.838207	0.585034	0.846979	0.591156		0.81384	0.568027	0.796296	0.555782	0.808967	0.564626
0.841131	0.586676	0.838207	0.584636	0.846979	0.590755		0.81384	0.567641	0.796296	0.555404	0.808967	0.564242
0.842105	0.586957	0.839181	0.584918	0.846979	0.590353		0.81384	0.567255	0.796296	0.555027	0.808967	0.563859
0.842105	0.586558	0.840156	0.5852	0.846979	0.589952		0.81384	0.56687	0.796296	0.55465	0.809942	0.564155
0.842105	0.58616	0.841131	0.585482	0.847953	0.590231		0.81384	0.566486	0.797271	0.554953	0.809942	0.563772
0.842105	0.585763	0.841131	0.585085	0.847953	0.589831		0.81384	0.566102	0.798246	0.555254	0.810916	0.564068
0.84308	0.586043	0.841131	0.584688	0.848928	0.590108		0.81384	0.565718	0.79922	0.555556	0.810916	0.563686
0.844055	0.586324	0.841131	0.584292	0.848928	0.589709		0.81384	0.565335	0.79922	0.555179	0.811891	0.563981
0.844055	0.585927	0.841131	0.583897	0.848928	0.58931		0.81384	0.564953	0.79922	0.554804	0.811891	0.563599
0.844055	0.585531	0.841131	0.583502	0.848928	0.588911		0.81384	0.564571	0.79922	0.554429	0.811891	0.563218
0.844055	0.585135	0.842105	0.583784	0.848928	0.588514		0.81384	0.564189	0.79922	0.554054	0.811891	0.562838
0.845029	0.585415	0.842105	0.58339	0.848928	0.588116		0.81384	0.563808	0.79922	0.55368	0.811891	0.562458
0.845029	0.58502	0.842105	0.582996	0.848928	0.587719		0.814815	0.564103	0.79922	0.553306	0.811891	0.562078
0.845029	0.584626	0.842105	0.582603	0.848928	0.587323		0.814815	0.563722	0.800195	0.553608	0.812865	0.562374
0.845029	0.584232	0.842105	0.58221	0.848928	0.586927		0.814815	0.563342	0.80117	0.553908	0.812865	0.561995
0.846004	0.584512	0.842105	0.581818	0.848928	0.586532		0.814815	0.562963	0.802144	0.554209	0.812865	0.561616
0.846004	0.584118	0.842105	0.581427	0.849903	0.58681		0.815789	0.563257	0.803119	0.554509	0.81384	0.561911
0.846004	0.583726	0.842105	0.581036	0.849903	0.586416		0.815789	0.562878	0.803119	0.554136	0.81384	0.561533
0.846004	0.583333	0.84308	0.581317	0.849903	0.586022		0.816764	0.563172	0.804094	0.554435	0.81384	0.561156
0.846004	0.582942	0.844055	0.581598	0.849903	0.585628		0.817739	0.563465	0.804094	0.554063	0.814815	0.561451
0.846004	0.58255	0.845029	0.581879	0.849903	0.585235		0.817739	0.563087	0.804094	0.553691	0.814815	0.561074
0.846004	0.58216	0.845029	0.581489	0.850877	0.585513		0.818713	0.56338	0.804094	0.55332	0.814815	0.560698
0.846004	0.581769	0.845029	0.581099	0.851852	0.585791		0.818713	0.563003	0.804094	0.552949	0.814815	0.560322
0.846979	0.58205	0.845029	0.58071	0.852827	0.586068		0.818713	0.562626	0.805068	0.553248	0.814815	0.559946
0.846979	0.58166	0.845029	0.580321	0.852827	0.585676		0.819688	0.562918	0.805068	0.552878	0.815789	0.560241
0.846979	0.581271	0.845029	0.579933	0.852827	0.585284		0.819688	0.562542	0.805068	0.552508	0.815789	0.559866
0.846979	0.580882	0.846004	0.580214	0.852827	0.584893		0.820663	0.562834	0.805068	0.552139	0.815789	0.559492
0.846979	0.580494	0.846004	0.579826	0.852827	0.584502		0.820663	0.562458	0.805068	0.55177	0.815789	0.559118
0.846979	0.580107	0.846979	0.580107	0.852827	0.584112		0.820663	0.562083	0.805068	0.551402	0.815789	0.558745
0.846979	0.57972	0.846979	0.57972	0.852827	0.583722		0.821637	0.562375	0.805068	0.551034	0.815789	0.558372
0.847953	0.58	0.847953	0.58	0.852827	0.583333		0.821637	0.562	0.805068	0.550667	0.815789	0.558
0.848928	0.58028	0.847953	0.579614	0.852827	0.582945		0.822612	0.562292	0.806043	0.550966	0.816764	0.558294
0.848928	0.579893	0.847953	0.579228	0.853801	0.583222		0.822612	0.561917	0.806043	0.550599	0.817739	0.558589
0.849903	0.580173	0.848928	0.579508	0.853801	0.582834		0.823587	0.562209	0.807018	0.550898	0.817739	0.558217
0.849903	0.579787	0.848928	0.579122	0.854776	0.583112		0.823587	0.561835	0.807992	0.551197	0.817739	0.557846
0.849903	0.579402	0.849903	0.579402	0.85575	0.583389		0.824561	0.562126	0.808967	0.551495	0.818713	0.55814
0.849903	0.579017	0.850877	0.579681	0.856725	0.583665		0.824561	0.561753	0.809942	0.551793	0.818713	0.557769
0.849903	0.578633	0.850877	0.579297	0.856725	0.583278		0.824561	0.56138	0.810916	0.55209	0.818713	0.557399
0.849903	0.578249	0.850877	0.578912	0.8577	0.583554		0.825536	0.561671	0.810916	0.551724	0.818713	0.557029
0.849903	0.577866	0.850877	0.578529	0.8577	0.583168		0.825536	0.561299	0.810916	0.551359	0.818713	0.55666
0.849903	0.577483	0.850877	0.578146	0.8577	0.582781		0.825536	0.560927	0.811891	0.551656	0.819688	0.556954
0.849903	0.577101	0.851852	0.578425	0.8577	0.582396		0.825536	0.560556	0.811891	0.551291	0.819688	0.556585
0.849903	0.57672	0.852827	0.578704	0.8577	0.582011		0.825536	0.560185	0.812865	0.551587	0.819688	0.556217
0.849903	0.576338	0.852827	0.578321	0.858674	0.582287		0.825536	0.559815	0.81384	0.551884	0.819688	0.555849
0.849903	0.575958	0.852827	0.577939	0.859649	0.582563		0.825536	0.559445	0.81384	0.551519	0.819688	0.555482
0.849903	0.575578	0.852827	0.577558	0.859649	0.582178		0.825536	0.559076	0.81384	0.551155	0.819688	0.555116
0.850877	0.575858	0.852827	0.577177	0.859649	0.581794		0.826511	0.559367	0.81384	0.550792	0.820663	0.555409
0.850877	0.575478	0.853801	0.577456	0.859649	0.581411		0.826511	0.558998	0.814815	0.551088	0.820663	0.555043
0.850877	0.575099	0.854776	0.577734	0.859649	0.581028		0.826511	0.55863	0.814815	0.550725	0.820663	0.554677
0.850877	0.57472	0.854776	0.577354	0.859649	0.580645		0.826511	0.558262	0.815789	0.55102	0.821637	0.55497
0.851852	0.575	0.854776	0.576974	0.859649	0.580263		0.826511	0.557895	0.815789	0.550658	0.821637	0.554605
0.851852	0.574622	0.854776	0.576594	0.859649	0.579882		0.826511	0.557528	0.815789	0.550296	0.821637	0.554241
0.851852	0.574244	0.85575	0.576873	0.860624	0.580158		0.826511	0.557162	0.816764	0.550591	0.821637	0.553876
0.851852	0.573867	0.85575	0.576494	0.860624	0.579777		0.826511	0.556796	0.816764	0.55023	0.821637	0.553513
0.851852	0.573491	0.85575	0.576115	0.860624	0.579396		0.826511	0.55643	0.816764	0.549869	0.821637	0.55315
0.851852	0.573115	0.856725	0.576393	0.860624	0.579016		0.826511	0.556066	0.816764	0.549508	0.821637	0.552787
0.852827	0.573394	0.856725	0.576016	0.860624	0.578637		0.826511	0.555701	0.816764	0.549148	0.821637	0.552425
0.853801	0.573674	0.856725	0.575639	0.860624	0.578258		0.826511	0.555337	0.817739	0.549443	0.822612	0.552718
0.854776	0.573953	0.856725	0.575262	0.860624	0.57788		0.827485	0.555628	0.817739	0.549084	0.822612	0.552356
0.854776	0.573578	0.8577	0.57554	0.860624	0.577502		0.82846	0.555919	0.817739	0.548725	0.822612	0.551995
0.854776	0.573203	0.8577	0.575163	0.860624	0.577124		0.829435	0.556209	0.818713	0.54902	0.822612	0.551634
0.854776	0.572828	0.858674	0.575441	0.861598	0.5774		0.829435	0.555846	0.818713	0.548661	0.822612	0.551274
0.85575	0.573107	0.858674	0.575065	0.862573	0.577676		0.829435	0.555483	0.818713	0.548303	0.822612	0.550914
0.85575	0.572733	0.859649	0.575342	0.862573	0.577299		0.830409	0.555773	0.819688	0.548598	0.822612	0.550554
0.85575	0.57236	0.859649	0.574967	0.862573	0.576923		0.830409	0.555411	0.819688	0.54824	0.822612	0.550196
0.85575	0.571987	0.859649	0.574593	0.863548	0.577199		0.830409	0.555049	0.820663	0.548534	0.822612	0.549837
0.856725	0.572266	0.859649	0.574219	0.864522	0.577474		0.831384	0.555339	0.820663	0.548177	0.822612	0.549479
0.856725	0.571893	0.860624	0.574496	0.864522	0.577098		0.832359	0.555628	0.821637	0.548471	0.822612	0.549122
0.8577	0.572172	0.860624	0.574122	0.864522	0.576723		0.832359	0.555267	0.822612	0.548765	0.823587	0.549415
0.8577	0.5718	0.861598	0.574399	0.864522	0.576348		0.832359	0.554906	0.822612	0.548408	0.824561	0.549708
0.858674	0.572078	0.861598	0.574026	0.865497	0.576623		0.833333	0.555195	0.822612	0.548052	0.825536	0.55
0.859649	0.572356	0.861598	0.573653	0.865497	0.576249		0.833333	0.554835	0.822612	0.547696	0.825536	0.549643
0.860624	0.572633	0.861598	0.573281	0.865497	0.575875		0.833333	0.554475	0.823587	0.54799	0.825536	0.549287
0.861598	0.57291	0.862573	0.573558	0.865497	0.575502		0.833333	0.554115	0.824561	0.548283	0.826511	0.549579
0.861598	0.572539	0.862573	0.573187	0.866472	0.575777		0.833333	0.553756	0.824561	0.547927	0.826511	0.549223
0.862573	0.572816	0.862573	0.572816	0.867446	0.576052		0.834308	0.554045	0.825536	0.54822	0.827485	0.549515
0.863548	0.573092	0.862573	0.572445	0.867446	0.575679		0.834308	0.553687	0.825536	0.547865	0.827485	0.549159
0.863548	0.572721	0.862573	0.572075	0.867446	0.575307		0.835283	0.553975	0.825536	0.547511	0.827485	0.548804
0.863548	0.572351	0.863548	0.572351	0.867446	0.574935		0.836257	0.554264	0.825536	0.547158	0.827485	0.54845
0.863548	0.571982	0.864522	0.572628	0.867446	0.574564		0.836257	0.553906	0.825536	0.546804	0.82846	0.548741
0.864522	0.572258	0.865497	0.572903	0.868421	0.574839		0.837232	0.554194	0.826511	0.547097	0.82846	0.548387
0.864522	0.571889	0.866472	0.573179	0.868421	0.574468		0.838207	0.554481	0.826511	0.546744	0.82846	0.548034
0.865497	0.572165	0.867446	0.573454	0.869396	0.574742		0.838207	0.554124	0.826511	0.546392	0.82846	0.54768
0.866472	0.57244	0.867446	0.573084	0.869396	0.574372		0.838207	0.553767	0.826511	0.54604	0.82846	0.547328
0.866472	0.572072	0.867446	0.572716	0.87037	0.574646		0.839181	0.554054	0.826511	0.545689	0.82846	0.546976
0.866472	0.571704	0.868421	0.57299	0.87037	0.574277		0.839181	0.553698	0.826511	0.545338	0.82846	0.546624
0.867446	0.571979	0.869396	0.573265	0.871345	0.57455		0.840156	0.553985	0.826511	0.544987	0.829435	0.546915
0.868421	0.572254	0.869396	0.572897	0.871345	0.574181		0.840156	0.553629	0.826511	0.544637	0.830409	0.547206
0.868421	0.571887	0.869396	0.572529	0.87232	0.574454		0.840156	0.553273	0.827485	0.544929	0.831384	0.547497
0.868421	0.57152	0.869396	0.572162	0.873294	0.574727		0.840156	0.552919	0.827485	0.54458	0.832359	0.547787
0.868421	0.571154	0.87037	0.572436	0.873294	0.574359		0.841131	0.553205	0.82846	0.544872	0.832359	0.547436
0.868421	0.570788	0.87037	0.572069	0.873294	0.573991		0.842105	0.553491	0.82846	0.544523	0.833333	0.547726
0.868421	0.570423	0.871345	0.572343	0.873294	0.573624		0.842105	0.553137	0.82846	0.544174	0.833333	0.547375
0.868421	0.570058	0.871345	0.571977	0.873294	0.573257		0.842105	0.552783	0.829435	0.544466	0.833333	0.547025
0.868421	0.569693	0.87232	0.572251	0.873294	0.57289		0.842105	0.55243	0.829435	0.544118	0.833333	0.546675
0.868421	0.569329	0.87232	0.571885	0.874269	0.573163		0.842105	0.552077	0.830409	0.544409	0.833333	0.546326
0.868421	0.568966	0.87232	0.57152	0.874269	0.572797		0.842105	0.551724	0.830409	0.544061	0.834308	0.546616
0.869396	0.569241	0.87232	0.571155	0.874269	0.572431		0.842105	0.551372	0.830409	0.543714	0.835283	0.546905
0.869396	0.568878	0.87232	0.570791	0.874269	0.572066		0.84308	0.551658	0.830409	0.543367	0.836257	0.547194
0.869396	0.568515	0.873294	0.571064	0.874269	0.571702		0.844055	0.551944	0.830409	0.543021	0.837232	0.547482
0.869396	0.568153	0.873294	0.570701	0.874269	0.571338		0.844055	0.551592	0.830409	0.542675	0.837232	0.547134
0.869396	0.567791	0.873294	0.570337	0.874269	0.570974		0.845029	0.551878	0.831384	0.542966	0.837232	0.546785
0.87037	0.568066	0.874269	0.570611	0.875244	0.571247		0.846004	0.552163	0.832359	0.543257	0.837232	0.546438
0.871345	0.568341	0.875244	0.570884	0.876218	0.571519		0.846979	0.552448	0.833333	0.543547	0.838207	0.546726
0.87232	0.568615	0.876218	0.571156	0.877193	0.571792		0.847953	0.552732	0.833333	0.543202	0.838207	0.546379
0.87232	0.568254	0.876218	0.570794	0.877193	0.571429		0.847953	0.552381	0.834308	0.543492	0.838207	0.546032
0.87232	0.567893	0.876218	0.570431	0.878168	0.571701		0.847953	0.55203	0.834308	0.543147	0.838207	0.545685
0.873294	0.568167	0.876218	0.57007	0.878168	0.571338		0.847953	0.55168	0.834308	0.542803	0.838207	0.545339
0.873294	0.567807	0.876218	0.569708	0.879142	0.57161		0.847953	0.551331	0.834308	0.542459	0.839181	0.545627
0.873294	0.567448	0.877193	0.569981	0.880117	0.571881		0.847953	0.550982	0.834308	0.542115	0.840156	0.545915
0.873294	0.567089	0.877193	0.56962	0.881092	0.572152		0.847953	0.550633	0.834308	0.541772	0.840156	0.54557
0.874269	0.567362	0.877193	0.56926	0.882066	0.572423		0.847953	0.550285	0.835283	0.542062	0.840156	0.545225
0.874269	0.567004	0.877193	0.5689	0.882066	0.572061		0.847953	0.549937	0.835283	0.541719	0.840156	0.54488
0.874269	0.566646	0.878168	0.569172	0.883041	0.572331		0.847953	0.549589	0.835283	0.541377	0.840156	0.544536
0.874269	0.566288	0.878168	0.568813	0.884016	0.572601		0.847953	0.549242	0.835283	0.541035	0.840156	0.544192
0.874269	0.565931	0.878168	0.568454	0.88499	0.572871		0.848928	0.549527	0.835283	0.540694	0.840156	0.543849
0.874269	0.565574	0.878168	0.568096	0.88499	0.572509		0.849903	0.549811	0.836257	0.540984	0.840156	0.543506
0.875244	0.565848	0.878168	0.567738	0.88499	0.572149		0.849903	0.549464	0.836257	0.540643	0.840156	0.543163
0.875244	0.565491	0.878168	0.56738	0.88499	0.571788		0.849903	0.549118	0.836257	0.540302	0.841131	0.543451
0.875244	0.565135	0.879142	0.567653	0.88499	0.571429		0.849903	0.548773	0.836257	0.539962	0.842105	0.543738
0.875244	0.56478	0.879142	0.567296	0.885965	0.571698		0.849903	0.548428	0.836257	0.539623	0.842105	0.543396
0.876218	0.565053	0.879142	0.566939	0.885965	0.571339		0.850877	0.548712	0.837232	0.539912	0.84308	0.543683
0.877193	0.565327	0.879142	0.566583	0.885965	0.57098		0.850877	0.548367	0.838207	0.540201	0.844055	0.54397
0.878168	0.565599	0.879142	0.566227	0.885965	0.570621		0.850877	0.548023	0.839181	0.54049	0.844055	0.543628
0.879142	0.565872	0.879142	0.565872	0.885965	0.570263		0.851852	0.548306	0.839181	0.540151	0.844055	0.543287
0.879142	0.565517	0.879142	0.565517	0.885965	0.569906		0.851852	0.547962	0.839181	0.539812	0.845029	0.543574
0.880117	0.565789	0.880117	0.565789	0.885965	0.569549		0.851852	0.547619	0.839181	0.539474	0.845029	0.543233
0.880117	0.565435	0.880117	0.565435	0.885965	0.569192		0.851852	0.547276	0.840156	0.539762	0.846004	0.543519
0.881092	0.565707	0.880117	0.565081	0.88694	0.569462		0.851852	0.546934	0.840156	0.539424	0.846004	0.543179
0.882066	0.565979	0.880117	0.564728	0.88694	0.569106		0.852827	0.547217	0.840156	0.539087	0.846004	0.542839
0.882066	0.565625	0.880117	0.564375	0.88694	0.56875		0.852827	0.546875	0.840156	0.53875	0.846979	0.543125
0.882066	0.565272	0.881092	0.564647	0.88694	0.568395		0.852827	0.546533	0.841131	0.539038	0.846979	0.542786
0.883041	0.565543	0.882066	0.564919	0.88694	0.56804		0.853801	0.546816	0.841131	0.538702	0.847953	0.543071
0.884016	0.565814	0.882066	0.564566	0.887914	0.568309		0.853801	0.546475	0.842105	0.538989	0.848928	0.543356
0.884016	0.565461	0.882066	0.564214	0.887914	0.567955		0.854776	0.546758	0.842105	0.538653	0.848928	0.543017
0.884016	0.565109	0.882066	0.563863	0.887914	0.567601		0.85575	0.54704	0.84308	0.538941	0.849903	0.543302
0.88499	0.56538	0.882066	0.563512	0.887914	0.567248		0.85575	0.5467	0.84308	0.538605	0.849903	0.542964
0.88499	0.565028	0.882066	0.563161	0.887914	0.566895		0.85575	0.54636	0.844055	0.538892	0.850877	0.543248
0.885965	0.565299	0.882066	0.562811	0.887914	0.566542		0.85575	0.54602	0.844055	0.538557	0.850877	0.54291
0.885965	0.564947	0.882066	0.562461	0.887914	0.56619		0.856725	0.546302	0.844055	0.538222	0.850877	0.542573
0.88694	0.565217	0.883041	0.562733	0.887914	0.565839		0.856725	0.545963	0.845029	0.538509	0.850877	0.542236
0.887914	0.565487	0.884016	0.563004	0.888889	0.566108		0.856725	0.545624	0.846004	0.538796	0.850877	0.541899
0.887914	0.565136	0.884016	0.562655	0.888889	0.565757		0.8577	0.545906	0.846004	0.538462	0.850877	0.541563
0.887914	0.564786	0.884016	0.562306	0.889864	0.566026		0.858674	0.546187	0.846979	0.538748	0.850877	0.541228
0.887914	0.564436	0.884016	0.561958	0.890838	0.566295		0.858674	0.545849	0.846979	0.538414	0.851852	0.541512
0.888889	0.564706	0.884016	0.56161	0.890838	0.565944		0.859649	0.54613	0.846979	0.53808	0.851852	0.541176
0.888889	0.564356	0.884016	0.561262	0.890838	0.565594		0.859649	0.545792	0.846979	0.537748	0.851852	0.540842
0.888889	0.564007	0.88499	0.561534	0.891813	0.565863		0.860624	0.546073	0.847953	0.538033	0.852827	0.541126
0.889864	0.564277	0.88499	0.561187	0.892788	0.566131		0.860624	0.545735	0.848928	0.538319	0.853801	0.541409
0.890838	0.564546	0.88499	0.56084	0.893762	0.566399		0.860624	0.545398	0.848928	0.537986	0.853801	0.541075
0.890838	0.564198	0.885965	0.561111	0.893762	0.566049		0.861598	0.545679	0.848928	0.537654	0.854776	0.541358
0.890838	0.563849	0.885965	0.560765	0.894737	0.566317		0.861598	0.545342	0.848928	0.537323	0.854776	0.541024
0.890838	0.563502	0.885965	0.560419	0.895712	0.566584		0.861598	0.545006	0.848928	0.536991	0.854776	0.540691
0.890838	0.563155	0.885965	0.560074	0.895712	0.566235		0.862573	0.545287	0.849903	0.537277	0.854776	0.540357
0.890838	0.562808	0.88694	0.560345	0.895712	0.565887		0.863548	0.545567	0.850877	0.537562	0.85575	0.54064
0.890838	0.562462	0.88694	0.56	0.895712	0.565538		0.863548	0.545231	0.850877	0.537231	0.85575	0.540308
0.890838	0.562116	0.887914	0.560271	0.896686	0.565806		0.863548	0.544895	0.850877	0.5369	0.85575	0.539975
0.890838	0.56177	0.887914	0.559926	0.896686	0.565458		0.864522	0.545175	0.850877	0.53657	0.85575	0.539644
0.890838	0.561425	0.887914	0.559582	0.896686	0.565111		0.864522	0.54484	0.850877	0.536241	0.85575	0.539312
0.891813	0.561694	0.887914	0.559239	0.896686	0.564764		0.865497	0.54512	0.850877	0.535912	0.856725	0.539595
0.891813	0.56135	0.887914	0.558896	0.897661	0.565031		0.865497	0.544785	0.851852	0.536196	0.856725	0.539264
0.892788	0.561619	0.887914	0.558553	0.897661	0.564684		0.865497	0.544451	0.852827	0.536481	0.8577	0.539546
0.893762	0.561887	0.887914	0.558211	0.897661	0.564338		0.865497	0.544118	0.852827	0.536152	0.8577	0.539216
0.894737	0.562156	0.887914	0.557869	0.897661	0.563993		0.865497	0.543784	0.852827	0.535824	0.8577	0.538885
0.894737	0.561812	0.888889	0.55814	0.898635	0.564259		0.865497	0.543452	0.853801	0.536108	0.858674	0.539168
0.894737	0.561468	0.888889	0.557798	0.898635	0.563914		0.865497	0.543119	0.853801	0.53578	0.858674	0.538838
0.894737	0.561125	0.888889	0.557457	0.89961	0.564181		0.865497	0.542787	0.854776	0.536064	0.858674	0.538509
0.894737	0.560782	0.889864	0.557728	0.89961	0.563836		0.865497	0.542456	0.854776	0.535736	0.858674	0.53818
0.894737	0.56044	0.889864	0.557387	0.900585	0.564103		0.866472	0.542735	0.854776	0.535409	0.858674	0.537851
0.895712	0.560708	0.889864	0.557047	0.900585	0.563758		0.867446	0.543014	0.854776	0.535082	0.858674	0.537523
0.895712	0.560366	0.889864	0.556707	0.900585	0.563415		0.867446	0.542683	0.854776	0.534756	0.858674	0.537195
0.895712	0.560024	0.889864	0.556368	0.900585	0.563071		0.867446	0.542352	0.85575	0.53504	0.859649	0.537477
0.895712	0.559683	0.890838	0.556638	0.900585	0.562728		0.868421	0.542631	0.85575	0.534714	0.859649	0.53715
0.895712	0.559343	0.891813	0.556908	0.901559	0.562995		0.869396	0.542909	0.856725	0.534997	0.860624	0.537432
0.896686	0.559611	0.892788	0.557178	0.902534	0.56326		0.869396	0.542579	0.8577	0.53528	0.860624	0.537105
0.896686	0.559271	0.892788	0.556839	0.902534	0.562918		0.869396	0.542249	0.858674	0.535562	0.860624	0.536778
0.896686	0.558931	0.892788	0.556501	0.903509	0.563183		0.87037	0.542527	0.858674	0.535237	0.860624	0.536452
0.896686	0.558591	0.892788	0.556163	0.903509	0.562842		0.87037	0.542198	0.858674	0.534912	0.860624	0.536126
0.896686	0.558252	0.892788	0.555825	0.903509	0.5625		0.87037	0.541869	0.859649	0.535194	0.861598	0.536408
0.897661	0.55852	0.893762	0.556095	0.903509	0.562159		0.87037	0.54154	0.859649	0.53487	0.862573	0.536689
0.898635	0.558788	0.893762	0.555758	0.903509	0.561818		0.871345	0.541818	0.859649	0.534545	0.862573	0.536364
0.898635	0.558449	0.893762	0.555421	0.903509	0.561478		0.87232	0.542096	0.859649	0.534222	0.862573	0.536039
0.898635	0.558111	0.893762	0.555085	0.903509	0.561138		0.873294	0.542373	0.859649	0.533898	0.863548	0.53632
0.898635	0.557774	0.894737	0.555354	0.904483	0.561404		0.874269	0.54265	0.859649	0.533575	0.863548	0.535995
0.89961	0.558041	0.894737	0.555018	0.904483	0.561064		0.874269	0.542322	0.859649	0.533253	0.863548	0.535671
0.900585	0.558308	0.894737	0.554683	0.904483	0.560725		0.875244	0.542598	0.859649	0.532931	0.863548	0.535347
0.900585	0.557971	0.894737	0.554348	0.905458	0.56099		0.876218	0.542874	0.859649	0.532609	0.864522	0.535628
0.900585	0.557634	0.894737	0.554013	0.906433	0.561255		0.876218	0.542547	0.859649	0.532287	0.865497	0.535908
0.901559	0.557901	0.894737	0.553679	0.906433	0.560917		0.876218	0.54222	0.859649	0.531966	0.866472	0.536188
0.902534	0.558168	0.894737	0.553345	0.906433	0.560579		0.876218	0.541893	0.860624	0.532248	0.866472	0.535865
0.902534	0.557831	0.894737	0.553012	0.906433	0.560241		0.876218	0.541566	0.861598	0.53253	0.866472	0.535542
0.903509	0.558098	0.894737	0.552679	0.906433	0.559904		0.876218	0.54124	0.861598	0.53221	0.866472	0.53522
0.903509	0.557762	0.894737	0.552347	0.906433	0.559567		0.876218	0.540915	0.861598	0.531889	0.866472	0.534898
0.904483	0.558028	0.894737	0.552014	0.906433	0.55923		0.876218	0.540589	0.862573	0.532171	0.866472	0.534576
0.904483	0.557692	0.894737	0.551683	0.906433	0.558894		0.876218	0.540264	0.862573	0.531851	0.866472	0.534255
0.904483	0.557357	0.895712	0.551952	0.906433	0.558559		0.877193	0.540541	0.862573	0.531532	0.867446	0.534535
0.905458	0.557623	0.896686	0.552221	0.906433	0.558223		0.878168	0.540816	0.863548	0.531813	0.868421	0.534814
0.905458	0.557289	0.897661	0.55249	0.906433	0.557888		0.879142	0.541092	0.863548	0.531494	0.869396	0.535093
0.905458	0.556954	0.898635	0.552758	0.907407	0.558153		0.879142	0.540767	0.863548	0.531175	0.87037	0.535372
0.906433	0.55722	0.898635	0.552427	0.907407	0.557819		0.879142	0.540443	0.863548	0.530857	0.87037	0.535051
0.906433	0.556886	0.898635	0.552096	0.907407	0.557485		0.880117	0.540719	0.864522	0.531138	0.87037	0.534731
0.906433	0.556553	0.898635	0.551765	0.907407	0.557151		0.881092	0.540993	0.865497	0.531418	0.87037	0.534411
0.906433	0.55622	0.898635	0.551435	0.907407	0.556818		0.881092	0.54067	0.866472	0.531699	0.87037	0.534091
0.906433	0.555888	0.898635	0.551106	0.907407	0.556485		0.881092	0.540347	0.867446	0.531978	0.87037	0.533772
0.906433	0.555556	0.898635	0.550777	0.907407	0.556153		0.882066	0.540621	0.868421	0.532258	0.87037	0.533453
0.906433	0.555224	0.898635	0.550448	0.907407	0.555821		0.883041	0.540896	0.869396	0.532537	0.87037	0.533134
0.906433	0.554893	0.89961	0.550716	0.908382	0.556086		0.883041	0.540573	0.869396	0.53222	0.87037	0.532816
0.907407	0.555158	0.89961	0.550388	0.908382	0.555754		0.884016	0.540847	0.869396	0.531902	0.87037	0.532499
0.907407	0.554827	0.89961	0.55006	0.908382	0.555423		0.884016	0.540524	0.869396	0.531585	0.87037	0.532181
0.908382	0.555092	0.900585	0.550328	0.908382	0.555092		0.88499	0.540798	0.87037	0.531864	0.871345	0.53246
0.908382	0.554762	0.900585	0.55	0.909357	0.555357		0.88499	0.540476	0.87037	0.531548	0.87232	0.532738
0.909357	0.555027	0.900585	0.549673	0.909357	0.555027		0.88499	0.540155	0.87037	0.531231	0.87232	0.532421
0.909357	0.554697	0.901559	0.549941	0.909357	0.554697		0.88499	0.539834	0.87037	0.530916	0.873294	0.532699
0.909357	0.554367	0.902534	0.550208	0.909357	0.554367		0.88499	0.539513	0.87037	0.5306	0.873294	0.532383
0.909357	0.554038	0.902534	0.549881	0.910331	0.554632		0.88499	0.539192	0.87037	0.530285	0.874269	0.53266
0.909357	0.553709	0.902534	0.549555	0.910331	0.554303		0.885965	0.539466	0.87037	0.52997	0.874269	0.532344
0.909357	0.553381	0.903509	0.549822	0.910331	0.553974		0.885965	0.539146	0.87037	0.529656	0.875244	0.532622
0.909357	0.553053	0.903509	0.549496	0.910331	0.553646		0.885965	0.538826	0.871345	0.529935	0.876218	0.532899
0.909357	0.552725	0.903509	0.549171	0.910331	0.553318		0.88694	0.5391	0.87232	0.530213	0.876218	0.532583
0.909357	0.552398	0.903509	0.548845	0.910331	0.55299		0.88694	0.53878	0.873294	0.530491	0.876218	0.532268
0.909357	0.552071	0.904483	0.549112	0.910331	0.552663		0.887914	0.539053	0.873294	0.530178	0.876218	0.531953
0.909357	0.551745	0.904483	0.548788	0.910331	0.552336		0.887914	0.538734	0.873294	0.529864	0.876218	0.531638
0.910331	0.552009	0.904483	0.548463	0.911306	0.5526		0.887914	0.538416	0.873294	0.529551	0.877193	0.531915
0.911306	0.552274	0.904483	0.548139	0.911306	0.552274		0.888889	0.538689	0.873294	0.529238	0.877193	0.531601
0.911306	0.551948	0.904483	0.547816	0.911306	0.551948		0.888889	0.538371	0.873294	0.528926	0.877193	0.531287
0.911306	0.551622	0.905458	0.548083	0.912281	0.552212		0.889864	0.538643	0.873294	0.528614	0.877193	0.530973
0.911306	0.551297	0.905458	0.547759	0.913255	0.552476		0.890838	0.538915	0.873294	0.528302	0.877193	0.53066
0.912281	0.551562	0.905458	0.547437	0.91423	0.55274		0.890838	0.538598	0.873294	0.527991	0.878168	0.530937
0.912281	0.551237	0.905458	0.547114	0.915205	0.553004		0.890838	0.53828	0.873294	0.52768	0.878168	0.530624
0.913255	0.551501	0.906433	0.547381	0.915205	0.552678		0.891813	0.538552	0.873294	0.527369	0.879142	0.530901
0.91423	0.551765	0.907407	0.547647	0.915205	0.552353		0.891813	0.538235	0.874269	0.527647	0.880117	0.531176
0.91423	0.55144	0.907407	0.547325	0.915205	0.552028		0.891813	0.537919	0.874269	0.527337	0.880117	0.530864
0.91423	0.551116	0.907407	0.547004	0.915205	0.551704		0.892788	0.53819	0.874269	0.527027	0.880117	0.530552
0.915205	0.55138	0.908382	0.54727	0.915205	0.55138		0.892788	0.537874	0.874269	0.526718	0.880117	0.530241
0.916179	0.551643	0.908382	0.546948	0.915205	0.551056		0.892788	0.537559	0.874269	0.526408	0.880117	0.52993
0.916179	0.55132	0.909357	0.547214	0.915205	0.550733		0.892788	0.537243	0.875244	0.526686	0.881092	0.530205
0.917154	0.551583	0.909357	0.546893	0.915205	0.55041		0.892788	0.536928	0.876218	0.526964	0.881092	0.529894
0.917154	0.55126	0.909357	0.546573	0.915205	0.550088		0.892788	0.536614	0.876218	0.526655	0.882066	0.53017
0.917154	0.550937	0.909357	0.546253	0.915205	0.549766		0.892788	0.5363	0.876218	0.526347	0.882066	0.529859
0.917154	0.550614	0.910331	0.546518	0.915205	0.549444		0.892788	0.535986	0.877193	0.526624	0.882066	0.529549
0.917154	0.550292	0.910331	0.546199	0.915205	0.549123		0.892788	0.535673	0.878168	0.526901	0.882066	0.52924
0.917154	0.549971	0.910331	0.54588	0.915205	0.548802		0.892788	0.535359	0.878168	0.526593	0.882066	0.52893
0.917154	0.54965	0.910331	0.545561	0.915205	0.548481		0.892788	0.535047	0.878168	0.526285	0.882066	0.528621
0.917154	0.549329	0.910331	0.545242	0.915205	0.548161		0.892788	0.534734	0.879142	0.526562	0.882066	0.528313
0.918129	0.549592	0.910331	0.544924	0.915205	0.547841		0.892788	0.534422	0.879142	0.526254	0.882066	0.528005
0.918129	0.549271	0.910331	0.544606	0.915205	0.547522		0.892788	0.534111	0.880117	0.526531	0.882066	0.527697
0.918129	0.548951	0.911306	0.544872	0.915205	0.547203		0.893762	0.534382	0.881092	0.526807	0.882066	0.527389
0.919103	0.549214	0.911306	0.544554	0.916179	0.547467		0.893762	0.534071	0.881092	0.5265	0.882066	0.527082
0.919103	0.548894	0.911306	0.544237	0.917154	0.54773		0.894737	0.534342	0.881092	0.526193	0.882066	0.526775
0.919103	0.548575	0.911306	0.543921	0.917154	0.547411		0.894737	0.534031	0.882066	0.526469	0.883041	0.527051
0.920078	0.548837	0.911306	0.543605	0.917154	0.547093		0.894737	0.533721	0.882066	0.526163	0.884016	0.527326
0.920078	0.548518	0.911306	0.543289	0.917154	0.546775		0.894737	0.533411	0.882066	0.525857	0.88499	0.5276
0.921053	0.54878	0.911306	0.542973	0.917154	0.546458		0.895712	0.533682	0.882066	0.525552	0.88499	0.527294
0.921053	0.548462	0.912281	0.543239	0.918129	0.546721		0.896686	0.533952	0.882066	0.525247	0.88499	0.526988
0.922027	0.548724	0.912281	0.542923	0.918129	0.546404		0.896686	0.533643	0.883041	0.525522	0.885965	0.527262
0.923002	0.548986	0.912281	0.542609	0.919103	0.546667		0.896686	0.533333	0.884016	0.525797	0.88694	0.527536
0.923977	0.549247	0.912281	0.542294	0.919103	0.54635		0.896686	0.533024	0.88499	0.526072	0.887914	0.52781
0.923977	0.548929	0.912281	0.54198	0.919103	0.546034		0.896686	0.532716	0.885965	0.526346	0.887914	0.527504
0.924951	0.54919	0.912281	0.541667	0.920078	0.546296		0.897661	0.532986	0.885965	0.526042	0.888889	0.527778
0.924951	0.548872	0.913255	0.541932	0.920078	0.54598		0.897661	0.532678	0.885965	0.525737	0.889864	0.528051
0.924951	0.548555	0.913255	0.541618	0.920078	0.545665		0.897661	0.53237	0.88694	0.526012	0.889864	0.527746
0.924951	0.548238	0.913255	0.541306	0.920078	0.54535		0.898635	0.53264	0.88694	0.525708	0.889864	0.527441
0.925926	0.548499	0.91423	0.54157	0.920078	0.545035		0.898635	0.532333	0.88694	0.525404	0.890838	0.527714
0.925926	0.548182	0.915205	0.541835	0.920078	0.54472		0.89961	0.532602	0.887914	0.525678	0.890838	0.527409
0.925926	0.547866	0.915205	0.541522	0.921053	0.544983		0.900585	0.532872	0.887914	0.525375	0.891813	0.527682
0.925926	0.54755	0.915205	0.54121	0.921053	0.544669		0.900585	0.532565	0.887914	0.525072	0.891813	0.527378
0.925926	0.547235	0.915205	0.540899	0.921053	0.544355		0.900585	0.532258	0.887914	0.52477	0.891813	0.527074
0.925926	0.54692	0.916179	0.541163	0.921053	0.544041		0.901559	0.532527	0.887914	0.524467	0.892788	0.527346
0.925926	0.546605	0.917154	0.541427	0.922027	0.544304		0.901559	0.532221	0.888889	0.524741	0.892788	0.527043
0.925926	0.546291	0.917154	0.541116	0.922027	0.543991		0.902534	0.53249	0.889864	0.525014	0.892788	0.52674
0.925926	0.545977	0.918129	0.541379	0.922027	0.543678		0.902534	0.532184	0.890838	0.525287	0.892788	0.526437
0.925926	0.545663	0.918129	0.541068	0.923002	0.54394		0.902534	0.531878	0.890838	0.524986	0.893762	0.526709
0.925926	0.54535	0.918129	0.540758	0.923002	0.543628		0.903509	0.532147	0.890838	0.524684	0.894737	0.52698
0.926901	0.545611	0.918129	0.540448	0.923002	0.543316		0.903509	0.531842	0.891813	0.524957	0.894737	0.526678
0.926901	0.545298	0.918129	0.540138	0.923977	0.543578		0.903509	0.531537	0.891813	0.524656	0.895712	0.52695
0.927875	0.545559	0.919103	0.540401	0.923977	0.543266		0.904483	0.531805	0.891813	0.524355	0.895712	0.526648
0.92885	0.545819	0.919103	0.540092	0.923977	0.542955		0.904483	0.531501	0.891813	0.524055	0.895712	0.526346
0.92885	0.545507	0.920078	0.540355	0.923977	0.542645		0.905458	0.531769	0.891813	0.523755	0.896686	0.526617
0.92885	0.545195	0.920078	0.540046	0.923977	0.542334		0.906433	0.532037	0.891813	0.523455	0.896686	0.526316
0.92885	0.544883	0.920078	0.539737	0.923977	0.542024		0.906433	0.531732	0.891813	0.523156	0.896686	0.526015
0.929825	0.545143	0.920078	0.539429	0.923977	0.541714		0.907407	0.532	0.891813	0.522857	0.896686	0.525714
0.929825	0.544832	0.920078	0.539121	0.923977	0.541405		0.907407	0.531696	0.892788	0.52313	0.896686	0.525414
0.929825	0.544521	0.921053	0.539384	0.924951	0.541667		0.907407	0.531393	0.893762	0.523402	0.897661	0.525685
0.929825	0.54421	0.921053	0.539076	0.924951	0.541358		0.907407	0.53109	0.894737	0.523674	0.897661	0.525385
0.930799	0.54447	0.921053	0.538769	0.925926	0.541619		0.908382	0.531357	0.894737	0.523375	0.898635	0.525656
0.931774	0.544729	0.921053	0.538462	0.925926	0.541311		0.908382	0.531054	0.894737	0.523077	0.898635	0.525356
0.931774	0.544419	0.921053	0.538155	0.925926	0.541002		0.908382	0.530752	0.895712	0.523349	0.89961	0.525626
0.931774	0.544109	0.921053	0.537849	0.926901	0.541264		0.908382	0.53045	0.895712	0.523051	0.900585	0.525896
0.931774	0.5438	0.921053	0.537543	0.927875	0.541524		0.908382	0.530148	0.895712	0.522753	0.901559	0.526166
0.932749	0.544059	0.921053	0.537237	0.92885	0.541785		0.909357	0.530415	0.895712	0.522456	0.902534	0.526435
0.932749	0.54375	0.921053	0.536932	0.92885	0.541477		0.909357	0.530114	0.895712	0.522159	0.903509	0.526705
0.932749	0.543441	0.921053	0.536627	0.929825	0.541738		0.910331	0.53038	0.896686	0.52243	0.903509	0.526405
0.932749	0.543133	0.921053	0.536322	0.929825	0.54143		0.911306	0.530647	0.897661	0.522701	0.903509	0.526107
0.933723	0.543392	0.922027	0.536585	0.929825	0.541123		0.911306	0.530346	0.898635	0.522972	0.903509	0.525808
0.933723	0.543084	0.922027	0.536281	0.929825	0.540816		0.911306	0.530045	0.89961	0.523243	0.903509	0.52551
0.933723	0.542776	0.923002	0.536544	0.929825	0.54051		0.912281	0.530312	0.900585	0.523513	0.903509	0.525212
0.933723	0.542469	0.923002	0.53624	0.929825	0.540204		0.912281	0.530011	0.900585	0.523216	0.903509	0.524915
0.933723	0.542162	0.923977	0.536503	0.929825	0.539898		0.913255	0.530277	0.900585	0.52292	0.904483	0.525184
0.934698	0.542421	0.923977	0.536199	0.929825	0.539593		0.91423	0.530543	0.900585	0.522624	0.904483	0.524887
0.934698	0.542114	0.923977	0.535896	0.930799	0.539853		0.915205	0.530808	0.901559	0.522894	0.905458	0.525155
0.934698	0.541808	0.923977	0.535593	0.930799	0.539548		0.915205	0.530508	0.902534	0.523164	0.905458	0.524859
0.935673	0.542067	0.924951	0.535855	0.930799	0.539243		0.916179	0.530774	0.902534	0.522868	0.905458	0.524562
0.935673	0.541761	0.925926	0.536117	0.930799	0.538939		0.916179	0.530474	0.902534	0.522573	0.905458	0.524266
0.935673	0.541455	0.926901	0.536379	0.930799	0.538635		0.916179	0.530175	0.903509	0.522843	0.905458	0.523971
0.935673	0.54115	0.926901	0.536077	0.930799	0.538331		0.917154	0.53044	0.904483	0.523112	0.905458	0.523675
0.935673	0.540845	0.926901	0.535775	0.931774	0.538592		0.917154	0.530141	0.905458	0.52338	0.905458	0.52338
0.935673	0.540541	0.927875	0.536036	0.931774	0.538288		0.918129	0.530405	0.905458	0.523086	0.906433	0.523649
0.935673	0.540236	0.92885	0.536297	0.931774	0.537985		0.919103	0.53067	0.905458	0.522791	0.906433	0.523354
0.935673	0.539933	0.929825	0.536558	0.931774	0.537683		0.919103	0.530371	0.905458	0.522497	0.906433	0.52306
0.935673	0.539629	0.929825	0.536256	0.931774	0.537381		0.919103	0.530073	0.906433	0.522766	0.906433	0.522766
0.935673	0.539326	0.929825	0.535955	0.931774	0.537079		0.919103	0.529775	0.907407	0.523034	0.906433	0.522472
0.935673	0.539023	0.930799	0.536216	0.931774	0.536777		0.920078	0.530039	0.907407	0.52274	0.907407	0.52274
0.935673	0.538721	0.931774	0.536476	0.931774	0.536476		0.921053	0.530303	0.908382	0.523008	0.908382	0.523008
0.935673	0.538418	0.931774	0.536175	0.931774	0.536175		0.921053	0.530006	0.909357	0.523275	0.909357	0.523275
0.936647	0.538677	0.932749	0.536435	0.931774	0.535874		0.922027	0.530269	0.909357	0.522982	0.909357	0.522982
0.937622	0.538936	0.932749	0.536134	0.932749	0.536134		0.922027	0.529972	0.910331	0.523249	0.909357	0.522689
0.937622	0.538634	0.932749	0.535834	0.932749	0.535834		0.922027	0.529675	0.911306	0.523516	0.910331	0.522956
0.938596	0.538892	0.932749	0.535534	0.932749	0.535534		0.922027	0.529379	0.912281	0.523783	0.910331	0.522664
0.938596	0.538591	0.932749	0.535235	0.932749	0.535235		0.922027	0.529083	0.912281	0.52349	0.911306	0.522931
0.938596	0.53829	0.933723	0.535495	0.932749	0.534936		0.922027	0.528787	0.913255	0.523756	0.912281	0.523197
0.938596	0.537989	0.933723	0.535196	0.932749	0.534637		0.922027	0.528492	0.913255	0.523464	0.912281	0.522905
0.939571	0.538247	0.934698	0.535455	0.932749	0.534338		0.923002	0.528755	0.91423	0.52373	0.912281	0.522613
0.939571	0.537946	0.934698	0.535156	0.933723	0.534598		0.923002	0.52846	0.915205	0.523996	0.912281	0.522321
0.939571	0.537646	0.934698	0.534858	0.934698	0.534858		0.923002	0.528165	0.915205	0.523703	0.913255	0.522588
0.940546	0.537904	0.934698	0.53456	0.934698	0.53456		0.923002	0.527871	0.915205	0.523411	0.913255	0.522297
0.94152	0.538162	0.934698	0.534262	0.934698	0.534262		0.923002	0.527577	0.915205	0.52312	0.913255	0.522006
0.94152	0.537862	0.934698	0.533964	0.934698	0.533964		0.923977	0.52784	0.915205	0.522829	0.913255	0.521715
0.942495	0.538119	0.934698	0.533667	0.934698	0.533667		0.923977	0.527546	0.916179	0.523094	0.913255	0.521425
0.942495	0.53782	0.934698	0.53337	0.934698	0.53337		0.923977	0.527253	0.916179	0.522803	0.913255	0.521135
0.94347	0.538077	0.934698	0.533074	0.934698	0.533074		0.924951	0.527515	0.916179	0.522513	0.913255	0.520845
0.94347	0.537778	0.935673	0.533333	0.935673	0.533333		0.924951	0.527222	0.916179	0.522222	0.91423	0.521111
0.944444	0.538034	0.935673	0.533037	0.935673	0.533037		0.924951	0.526929	0.916179	0.521932	0.91423	0.520822
0.945419	0.538291	0.935673	0.532741	0.936647	0.533296		0.924951	0.526637	0.917154	0.522198	0.91423	0.520533
0.945419	0.537992	0.935673	0.532446	0.936647	0.533001		0.924951	0.526345	0.917154	0.521908	0.915205	0.520799
0.945419	0.537694	0.936647	0.532705	0.937622	0.533259		0.924951	0.526053	0.917154	0.521619	0.916179	0.521064
0.945419	0.537396	0.936647	0.53241	0.937622	0.532964		0.924951	0.525762	0.917154	0.52133	0.916179	0.520776
0.945419	0.537099	0.937622	0.532669	0.937622	0.532669		0.924951	0.525471	0.917154	0.521041	0.916179	0.520487
0.945419	0.536801	0.937622	0.532374	0.937622	0.532374		0.925926	0.525733	0.917154	0.520753	0.916179	0.520199
0.946394	0.537058	0.937622	0.53208	0.938596	0.532633		0.925926	0.525442	0.917154	0.520465	0.916179	0.519912
0.947368	0.537313	0.937622	0.531786	0.938596	0.532338		0.926901	0.525705	0.918129	0.52073	0.916179	0.519624
0.947368	0.537017	0.938596	0.532044	0.938596	0.532044		0.926901	0.525414	0.919103	0.520994	0.916179	0.519337
0.947368	0.53672	0.939571	0.532303	0.938596	0.53175		0.926901	0.525124	0.920078	0.521259	0.916179	0.51905
0.947368	0.536424	0.939571	0.532009	0.938596	0.531457		0.926901	0.524834	0.920078	0.520971	0.916179	0.518764
0.947368	0.536128	0.940546	0.532267	0.938596	0.531164		0.926901	0.524545	0.920078	0.520684	0.916179	0.518478
0.947368	0.535832	0.940546	0.531974	0.938596	0.530871		0.926901	0.524256	0.920078	0.520397	0.916179	0.518192
0.948343	0.536088	0.940546	0.53168	0.938596	0.530579		0.926901	0.523967	0.920078	0.52011	0.917154	0.518457
0.948343	0.535793	0.940546	0.531388	0.938596	0.530286		0.926901	0.523678	0.920078	0.519824	0.917154	0.518172
0.949318	0.536048	0.940546	0.531095	0.938596	0.529994		0.927875	0.523941	0.920078	0.519538	0.917154	0.517887
0.950292	0.536304	0.94152	0.531353	0.939571	0.530253		0.927875	0.523652	0.920078	0.519252	0.917154	0.517602
0.950292	0.536009	0.94152	0.531061	0.939571	0.529962		0.92885	0.523914	0.920078	0.518966	0.917154	0.517317
0.950292	0.535714	0.94152	0.530769	0.939571	0.52967		0.92885	0.523626	0.920078	0.518681	0.917154	0.517033
0.950292	0.53542	0.942495	0.531027	0.939571	0.529379		0.92885	0.523339	0.921053	0.518946	0.918129	0.517298
0.951267	0.535675	0.942495	0.530735	0.939571	0.529089		0.92885	0.523052	0.921053	0.518661	0.918129	0.517014
0.951267	0.535381	0.942495	0.530444	0.940546	0.529347		0.92885	0.522765	0.921053	0.518376	0.918129	0.516731
0.951267	0.535088	0.94347	0.530702	0.94152	0.529605		0.929825	0.523026	0.921053	0.518092	0.919103	0.516996
0.951267	0.534795	0.94347	0.530411	0.94152	0.529315		0.929825	0.52274	0.921053	0.517808	0.919103	0.516712
0.951267	0.534502	0.94347	0.53012	0.942495	0.529573		0.929825	0.522453	0.921053	0.517525	0.920078	0.516977
0.951267	0.534209	0.94347	0.52983	0.942495	0.529283		0.929825	0.522167	0.922027	0.517789	0.921053	0.517241
0.951267	0.533917	0.94347	0.52954	0.942495	0.528993		0.930799	0.522429	0.922027	0.517505	0.922027	0.517505
0.952242	0.534172	0.94347	0.529251	0.942495	0.528704		0.931774	0.52269	0.923002	0.517769	0.923002	0.517769
0.952242	0.53388	0.94347	0.528962	0.942495	0.528415		0.931774	0.522404	0.923977	0.518033	0.923977	0.518033
0.952242	0.533588	0.94347	0.528673	0.942495	0.528127		0.931774	0.522119	0.923977	0.51775	0.923977	0.51775
0.953216	0.533843	0.94347	0.528384	0.94347	0.528384		0.931774	0.521834	0.923977	0.517467	0.923977	0.517467
0.953216	0.533552	0.94347	0.528096	0.94347	0.528096		0.931774	0.521549	0.923977	0.517185	0.924951	0.51773
0.953216	0.533261	0.944444	0.528353	0.944444	0.528353		0.931774	0.521265	0.923977	0.516903	0.924951	0.517448
0.953216	0.53297	0.944444	0.528065	0.944444	0.528065		0.932749	0.521526	0.923977	0.516621	0.924951	0.517166
0.953216	0.53268	0.945419	0.528322	0.945419	0.528322		0.932749	0.521242	0.923977	0.51634	0.924951	0.516885
0.953216	0.53239	0.945419	0.528035	0.945419	0.528035		0.932749	0.520958	0.923977	0.516059	0.925926	0.517148
0.953216	0.5321	0.945419	0.527748	0.945419	0.527748		0.933723	0.521219	0.923977	0.515778	0.925926	0.516866
0.953216	0.531811	0.945419	0.527461	0.945419	0.527461		0.933723	0.520935	0.924951	0.516041	0.925926	0.516585
0.953216	0.531522	0.946394	0.527717	0.945419	0.527174		0.933723	0.520652	0.924951	0.515761	0.925926	0.516304
0.954191	0.531776	0.946394	0.527431	0.945419	0.526888		0.934698	0.520913	0.924951	0.515481	0.926901	0.516567
0.955166	0.53203	0.946394	0.527144	0.945419	0.526602		0.934698	0.52063	0.925926	0.515744	0.927875	0.51683
0.955166	0.531742	0.946394	0.526858	0.945419	0.526316		0.935673	0.52089	0.926901	0.516007	0.927875	0.516549
0.955166	0.531453	0.946394	0.526573	0.945419	0.52603		0.936647	0.52115	0.926901	0.515727	0.927875	0.516269
0.95614	0.531707	0.946394	0.526287	0.945419	0.525745		0.937622	0.521409	0.927875	0.515989	0.92885	0.516531
0.95614	0.531419	0.946394	0.526002	0.945419	0.52546		0.937622	0.521127	0.927875	0.51571	0.92885	0.516251
0.957115	0.531673	0.946394	0.525717	0.945419	0.525176		0.937622	0.520845	0.92885	0.515972	0.929825	0.516513
0.957115	0.531385	0.947368	0.525974	0.946394	0.525433		0.938596	0.521104	0.92885	0.515693	0.929825	0.516234
0.957115	0.531098	0.947368	0.52569	0.946394	0.525149		0.939571	0.521363	0.92885	0.515414	0.929825	0.515955
0.95809	0.531351	0.947368	0.525405	0.947368	0.525405		0.940546	0.521622	0.929825	0.515676	0.929825	0.515676
0.95809	0.531064	0.947368	0.525122	0.947368	0.525122		0.940546	0.52134	0.930799	0.515937	0.929825	0.515397
0.95809	0.530778	0.947368	0.524838	0.947368	0.524838		0.94152	0.521598	0.931774	0.516199	0.930799	0.515659
0.95809	0.530491	0.948343	0.525094	0.947368	0.524555		0.94152	0.521317	0.931774	0.51592	0.930799	0.51538
0.95809	0.530205	0.948343	0.524811	0.947368	0.524272		0.94152	0.521036	0.932749	0.516181	0.930799	0.515102
0.95809	0.529919	0.948343	0.524528	0.947368	0.523989		0.94152	0.520755	0.932749	0.515903	0.930799	0.514825
0.95809	0.529634	0.948343	0.524246	0.947368	0.523707		0.94152	0.520474	0.932749	0.515625	0.930799	0.514547
0.95809	0.529348	0.948343	0.523963	0.948343	0.523963		0.94152	0.520194	0.932749	0.515347	0.930799	0.51427
0.95809	0.529064	0.948343	0.523681	0.948343	0.523681		0.94152	0.519914	0.932749	0.51507	0.931774	0.514532
0.95809	0.528779	0.948343	0.5234	0.948343	0.5234		0.94152	0.519634	0.933723	0.515331	0.931774	0.514255
0.959064	0.529032	0.948343	0.523118	0.949318	0.523656		0.94152	0.519355	0.934698	0.515591	0.932749	0.514516
0.959064	0.528748	0.948343	0.522837	0.949318	0.523375		0.942495	0.519613	0.934698	0.515314	0.932749	0.51424
0.959064	0.528464	0.948343	0.522556	0.949318	0.523093		0.942495	0.519334	0.935673	0.515575	0.932749	0.513963
0.959064	0.52818	0.949318	0.522813	0.949318	0.522813		0.942495	0.519055	0.936647	0.515835	0.933723	0.514224
0.959064	0.527897	0.949318	0.522532	0.950292	0.523069		0.942495	0.518777	0.936647	0.515558	0.933723	0.513948
0.959064	0.527614	0.950292	0.522788	0.951267	0.523324		0.942495	0.518499	0.936647	0.515282	0.933723	0.513673
0.959064	0.527331	0.950292	0.522508	0.951267	0.523044		0.94347	0.518757	0.937622	0.515541	0.933723	0.513398
0.959064	0.527049	0.950292	0.522228	0.951267	0.522764		0.94347	0.518479	0.937622	0.515265	0.933723	0.513123
0.959064	0.526767	0.950292	0.521949	0.951267	0.522484		0.94347	0.518201	0.937622	0.514989	0.934698	0.513383
0.959064	0.526485	0.950292	0.521669	0.951267	0.522204		0.94347	0.517924	0.938596	0.515249	0.934698	0.513109
0.960039	0.526738	0.950292	0.52139	0.951267	0.521925		0.94347	0.517647	0.938596	0.514973	0.934698	0.512834
0.960039	0.526456	0.950292	0.521112	0.952242	0.522181		0.94347	0.51737	0.939571	0.515232	0.935673	0.513095
0.960039	0.526175	0.951267	0.521368	0.952242	0.521902		0.94347	0.517094	0.939571	0.514957	0.936647	0.513355
0.960039	0.525894	0.951267	0.521089	0.953216	0.522157		0.94347	0.516818	0.939571	0.514682	0.937622	0.513615
0.960039	0.525614	0.951267	0.520811	0.953216	0.521878		0.944444	0.517076	0.939571	0.514408	0.937622	0.51334
0.961014	0.525867	0.951267	0.520533	0.953216	0.5216		0.944444	0.5168	0.939571	0.514133	0.938596	0.5136
0.961014	0.525586	0.952242	0.520789	0.953216	0.521322		0.945419	0.517058	0.940546	0.514392	0.939571	0.513859
0.961014	0.525306	0.953216	0.521044	0.953216	0.521044		0.945419	0.516782	0.94152	0.514651	0.939571	0.513586
0.961988	0.525559	0.953216	0.520767	0.953216	0.520767		0.945419	0.516507	0.942495	0.514909	0.940546	0.513845
0.961988	0.525279	0.953216	0.52049	0.953216	0.52049		0.945419	0.516232	0.94347	0.515168	0.940546	0.513571
0.962963	0.525532	0.954191	0.520745	0.953216	0.520213		0.945419	0.515957	0.944444	0.515426	0.94152	0.51383
0.963938	0.525784	0.954191	0.520468	0.954191	0.520468		0.945419	0.515683	0.944444	0.515152	0.94152	0.513557
0.963938	0.525505	0.955166	0.520723	0.955166	0.520723		0.945419	0.515409	0.944444	0.514878	0.942495	0.513815
0.963938	0.525226	0.95614	0.520977	0.955166	0.520446		0.945419	0.515135	0.944444	0.514604	0.942495	0.513542
0.963938	0.524947	0.95614	0.520701	0.95614	0.520701		0.946394	0.515393	0.944444	0.514331	0.942495	0.51327
0.963938	0.524668	0.95614	0.520424	0.95614	0.520424		0.946394	0.515119	0.944444	0.514058	0.942495	0.512997
0.963938	0.52439	0.95614	0.520148	0.957115	0.520679		0.947368	0.515376	0.944444	0.513786	0.94347	0.513256
0.963938	0.524112	0.95614	0.519873	0.957115	0.520403		0.947368	0.515103	0.944444	0.513514	0.94347	0.512984
0.963938	0.523835	0.95614	0.519597	0.95809	0.520657		0.947368	0.514831	0.945419	0.513771	0.94347	0.512712
0.963938	0.523557	0.957115	0.519852	0.959064	0.520911		0.947368	0.514558	0.945419	0.513499	0.94347	0.51244
0.963938	0.52328	0.957115	0.519577	0.959064	0.520635		0.947368	0.514286	0.945419	0.513228	0.944444	0.512698
0.963938	0.523004	0.957115	0.519302	0.959064	0.52036		0.947368	0.514014	0.946394	0.513485	0.944444	0.512427
0.963938	0.522727	0.95809	0.519556	0.959064	0.520085		0.947368	0.513742	0.946394	0.513214	0.944444	0.512156
0.963938	0.522451	0.959064	0.51981	0.959064	0.51981		0.948343	0.513999	0.946394	0.512942	0.945419	0.512414
0.964912	0.522703	0.959064	0.519535	0.960039	0.520063		0.948343	0.513728	0.947368	0.5132	0.945419	0.512144
0.964912	0.522427	0.959064	0.519261	0.961014	0.520317		0.948343	0.513456	0.948343	0.513456	0.945419	0.511873
0.964912	0.522152	0.960039	0.519515	0.961988	0.52057		0.948343	0.513186	0.949318	0.513713	0.946394	0.512131
0.964912	0.521877	0.960039	0.519241	0.962963	0.520822		0.948343	0.512915	0.949318	0.513442	0.946394	0.511861
0.965887	0.522129	0.960039	0.518967	0.962963	0.520548		0.948343	0.512645	0.950292	0.513699	0.946394	0.511591
0.966862	0.52238	0.960039	0.518694	0.962963	0.520274		0.949318	0.512902	0.950292	0.513428	0.946394	0.511322
0.966862	0.522105	0.960039	0.518421	0.962963	0.52		0.950292	0.513158	0.950292	0.513158	0.947368	0.511579
0.966862	0.521831	0.960039	0.518148	0.962963	0.519726		0.950292	0.512888	0.951267	0.513414	0.948343	0.511836
0.966862	0.521556	0.960039	0.517876	0.962963	0.519453		0.950292	0.512618	0.951267	0.513144	0.948343	0.511567
0.966862	0.521282	0.961014	0.518129	0.962963	0.51918		0.951267	0.512874	0.951267	0.512874	0.948343	0.511298
0.966862	0.521008	0.961014	0.517857	0.962963	0.518908		0.951267	0.512605	0.951267	0.512605	0.948343	0.511029
0.966862	0.520735	0.961014	0.517585	0.963938	0.51916		0.951267	0.512336	0.952242	0.512861	0.949318	0.511286
0.967836	0.520986	0.961014	0.517314	0.963938	0.518888		0.951267	0.512067	0.952242	0.512592	0.949318	0.511018
0.967836	0.520713	0.961014	0.517042	0.963938	0.518616		0.951267	0.511799	0.953216	0.512847	0.950292	0.511274
0.968811	0.520964	0.961014	0.516771	0.963938	0.518344		0.951267	0.51153	0.953216	0.512579	0.950292	0.511006
0.968811	0.520691	0.961014	0.516501	0.963938	0.518072		0.951267	0.511262	0.953216	0.51231	0.950292	0.510739
0.968811	0.520419	0.961014	0.51623	0.963938	0.517801		0.951267	0.510995	0.953216	0.512042	0.951267	0.510995
0.968811	0.520147	0.961014	0.51596	0.964912	0.518053		0.952242	0.511251	0.953216	0.511774	0.952242	0.511251
0.968811	0.519874	0.961014	0.51569	0.965887	0.518305		0.952242	0.510983	0.953216	0.511506	0.953216	0.511506
0.968811	0.519603	0.961014	0.515421	0.965887	0.518035		0.952242	0.510716	0.953216	0.511239	0.953216	0.511239
0.969786	0.519854	0.961014	0.515152	0.965887	0.517764		0.952242	0.510449	0.953216	0.510972	0.954191	0.511494
0.969786	0.519582	0.961988	0.515405	0.966862	0.518016		0.953216	0.510705	0.954191	0.511227	0.955166	0.511749
0.969786	0.519311	0.962963	0.515658	0.966862	0.517745		0.953216	0.510438	0.954191	0.51096	0.95614	0.512004
0.97076	0.519562	0.962963	0.515389	0.967836	0.517997		0.953216	0.510172	0.954191	0.510694	0.95614	0.511737
0.97076	0.519291	0.962963	0.51512	0.968811	0.518248		0.953216	0.509906	0.954191	0.510428	0.95614	0.51147
0.97076	0.51902	0.962963	0.514851	0.969786	0.518499		0.953216	0.50964	0.954191	0.510162	0.957115	0.511725
0.97076	0.51875	0.962963	0.514583	0.969786	0.518229		0.953216	0.509375	0.954191	0.509896	0.957115	0.511458
0.971735	0.519001	0.962963	0.514315	0.969786	0.517959		0.953216	0.50911	0.954191	0.50963	0.957115	0.511192
0.97271	0.519251	0.963938	0.514568	0.969786	0.51769		0.954191	0.509365	0.954191	0.509365	0.957115	0.510926
0.97271	0.518981	0.963938	0.514301	0.969786	0.517421		0.954191	0.5091	0.955166	0.50962	0.957115	0.51066
0.97271	0.518711	0.963938	0.514033	0.969786	0.517152		0.954191	0.508836	0.955166	0.509356	0.957115	0.510395
0.97271	0.518442	0.963938	0.513766	0.969786	0.516883		0.954191	0.508571	0.955166	0.509091	0.957115	0.51013
0.97271	0.518172	0.963938	0.513499	0.969786	0.516615		0.955166	0.508827	0.955166	0.508827	0.95809	0.510384
0.97271	0.517903	0.963938	0.513233	0.969786	0.516347		0.955166	0.508563	0.955166	0.508563	0.95809	0.510119
0.97271	0.517635	0.963938	0.512967	0.97076	0.516598		0.955166	0.508299	0.95614	0.508817	0.95809	0.509855
0.973684	0.517885	0.963938	0.512701	0.97076	0.51633		0.955166	0.508035	0.95614	0.508554	0.95809	0.50959
0.973684	0.517617	0.963938	0.512435	0.97076	0.516062		0.955166	0.507772	0.957115	0.508808	0.959064	0.509845
0.973684	0.517349	0.964912	0.512688	0.97076	0.515795		0.955166	0.507509	0.957115	0.508545	0.959064	0.509581
0.974659	0.517598	0.964912	0.512422	0.971735	0.516046		0.95614	0.507764	0.957115	0.508282	0.960039	0.509834
0.974659	0.517331	0.965887	0.512675	0.971735	0.515779		0.95614	0.507501	0.957115	0.508019	0.961014	0.510088
0.974659	0.517063	0.965887	0.51241	0.971735	0.515512		0.95614	0.507239	0.95809	0.508273	0.961014	0.509824
0.974659	0.516796	0.965887	0.512145	0.971735	0.515245		0.95614	0.506977	0.959064	0.508527	0.961014	0.509561
0.975634	0.517045	0.965887	0.51188	0.97271	0.515496		0.957115	0.507231	0.959064	0.508264	0.961988	0.509814
0.975634	0.516779	0.965887	0.511616	0.97271	0.51523		0.95809	0.507486	0.959064	0.508002	0.961988	0.509551
0.975634	0.516512	0.965887	0.511352	0.973684	0.51548		0.95809	0.507224	0.959064	0.50774	0.961988	0.509288
0.976608	0.516761	0.965887	0.511088	0.973684	0.515214		0.959064	0.507478	0.959064	0.507478	0.961988	0.509025
0.976608	0.516495	0.965887	0.510825	0.973684	0.514948		0.959064	0.507216	0.959064	0.507216	0.961988	0.508763
0.976608	0.516229	0.965887	0.510562	0.973684	0.514683		0.959064	0.506955	0.960039	0.50747	0.961988	0.508501
0.977583	0.516478	0.965887	0.510299	0.973684	0.514418		0.959064	0.506694	0.960039	0.507209	0.961988	0.508239
0.978558	0.516727	0.965887	0.510036	0.973684	0.514153		0.959064	0.506433	0.960039	0.506948	0.962963	0.508492
0.978558	0.516461	0.966862	0.510288	0.973684	0.513889		0.959064	0.506173	0.960039	0.506687	0.962963	0.50823
0.978558	0.516195	0.966862	0.510026	0.973684	0.513625		0.959064	0.505913	0.961014	0.506941	0.963938	0.508483
0.978558	0.51593	0.966862	0.509764	0.973684	0.513361		0.959064	0.505653	0.961014	0.50668	0.963938	0.508222
0.978558	0.515665	0.967836	0.510015	0.973684	0.513097		0.959064	0.505393	0.961988	0.506934	0.964912	0.508475
0.979532	0.515914	0.967836	0.509754	0.974659	0.513347		0.959064	0.505133	0.962963	0.507187	0.965887	0.508727
0.980507	0.516162	0.968811	0.510005	0.974659	0.513084		0.959064	0.504874	0.963938	0.50744	0.965887	0.508466
0.980507	0.515897	0.969786	0.510256	0.974659	0.512821		0.960039	0.505128	0.963938	0.507179	0.965887	0.508205
0.980507	0.515633	0.969786	0.509995	0.974659	0.512558		0.960039	0.504869	0.963938	0.50692	0.966862	0.508457
0.980507	0.515369	0.969786	0.509734	0.974659	0.512295		0.961014	0.505123	0.964912	0.507172	0.966862	0.508197
0.980507	0.515105	0.969786	0.509473	0.975634	0.512545		0.961014	0.504864	0.964912	0.506912	0.967836	0.508449
0.980507	0.514841	0.969786	0.509212	0.976608	0.512794		0.961014	0.504606	0.965887	0.507165	0.968811	0.5087
0.981481	0.51509	0.97076	0.509463	0.976608	0.512532		0.961014	0.504348	0.966862	0.507417	0.968811	0.50844
0.981481	0.514826	0.97076	0.509202	0.976608	0.51227		0.961988	0.504601	0.967836	0.507669	0.968811	0.50818
0.981481	0.514563	0.97076	0.508942	0.976608	0.512008		0.961988	0.504343	0.967836	0.507409	0.969786	0.508431
0.981481	0.5143	0.971735	0.509193	0.976608	0.511747		0.962963	0.504597	0.967836	0.50715	0.969786	0.508172
0.981481	0.514038	0.971735	0.508933	0.977583	0.511996		0.962963	0.504339	0.967836	0.506891	0.969786	0.507912
0.981481	0.513776	0.971735	0.508673	0.977583	0.511735		0.962963	0.504082	0.967836	0.506633	0.969786	0.507653
0.981481	0.513514	0.971735	0.508414	0.977583	0.511474		0.962963	0.503825	0.968811	0.506884	0.97076	0.507904
0.981481	0.513252	0.971735	0.508155	0.978558	0.511723		0.962963	0.503568	0.968811	0.506626	0.97076	0.507645
0.981481	0.51299	0.97271	0.508406	0.978558	0.511462		0.962963	0.503311	0.968811	0.506368	0.971735	0.507896
0.982456	0.513238	0.973684	0.508656	0.978558	0.511202		0.962963	0.503055	0.968811	0.50611	0.971735	0.507637
0.982456	0.512977	0.974659	0.508906	0.979532	0.51145		0.963938	0.503308	0.969786	0.506361	0.971735	0.507379
0.982456	0.512716	0.975634	0.509156	0.980507	0.511699		0.964912	0.503561	0.969786	0.506104	0.971735	0.507121
0.982456	0.512456	0.975634	0.508897	0.981481	0.511947		0.964912	0.503305	0.969786	0.505846	0.97271	0.507372
0.982456	0.512195	0.975634	0.508638	0.981481	0.511687		0.965887	0.503557	0.969786	0.505589	0.97271	0.507114
0.982456	0.511935	0.975634	0.50838	0.981481	0.511427		0.965887	0.503301	0.969786	0.505333	0.97271	0.506856
0.982456	0.511675	0.975634	0.508122	0.981481	0.511168		0.965887	0.503046	0.969786	0.505076	0.973684	0.507107
0.983431	0.511923	0.975634	0.507864	0.981481	0.510908		0.965887	0.50279	0.969786	0.50482	0.974659	0.507357
0.983431	0.511663	0.975634	0.507606	0.981481	0.510649		0.965887	0.502535	0.969786	0.504564	0.975634	0.507606
0.984405	0.511911	0.975634	0.507349	0.981481	0.51039		0.965887	0.502281	0.969786	0.504308	0.975634	0.507349
0.984405	0.511651	0.976608	0.507599	0.981481	0.510132		0.966862	0.502533	0.969786	0.504053	0.975634	0.507092
0.98538	0.511899	0.977583	0.507848	0.981481	0.509873		0.966862	0.502278	0.969786	0.503797	0.975634	0.506835
0.98538	0.51164	0.977583	0.507591	0.981481	0.509615		0.967836	0.50253	0.969786	0.503543	0.976608	0.507085
0.986355	0.511887	0.977583	0.507334	0.981481	0.509358		0.967836	0.502276	0.969786	0.503288	0.976608	0.506829
0.986355	0.511628	0.977583	0.507078	0.981481	0.5091		0.967836	0.502022	0.969786	0.503033	0.977583	0.507078
0.986355	0.511369	0.977583	0.506822	0.981481	0.508843		0.967836	0.501769	0.969786	0.502779	0.977583	0.506822
0.986355	0.511111	0.978558	0.507071	0.981481	0.508586		0.967836	0.501515	0.969786	0.502525	0.977583	0.506566
0.986355	0.510853	0.978558	0.506815	0.982456	0.508834		0.968811	0.501767	0.969786	0.502272	0.977583	0.50631
0.986355	0.510595	0.978558	0.506559	0.982456	0.508577		0.969786	0.502018	0.969786	0.502018	0.977583	0.506054
0.986355	0.510338	0.978558	0.506304	0.982456	0.508321		0.969786	0.501765	0.969786	0.501765	0.977583	0.505799
0.986355	0.510081	0.978558	0.506048	0.982456	0.508065		0.969786	0.501512	0.969786	0.501512	0.978558	0.506048
0.986355	0.509824	0.978558	0.505793	0.982456	0.507809		0.97076	0.501763	0.969786	0.501259	0.978558	0.505793
0.986355	0.509567	0.978558	0.505539	0.982456	0.507553		0.971735	0.502014	0.969786	0.501007	0.978558	0.505539
0.986355	0.509311	0.978558	0.505284	0.982456	0.507297		0.971735	0.501761	0.97076	0.501258	0.978558	0.505284
0.986355	0.509054	0.978558	0.50503	0.983431	0.507545		0.97271	0.502012	0.971735	0.501509	0.979532	0.505533
0.986355	0.508798	0.979532	0.505279	0.983431	0.50729		0.97271	0.50176	0.971735	0.501257	0.979532	0.505279
0.987329	0.509045	0.979532	0.505025	0.984405	0.507538		0.97271	0.501508	0.971735	0.501005	0.979532	0.505025
0.987329	0.50879	0.979532	0.504771	0.98538	0.507785		0.973684	0.501758	0.971735	0.500753	0.980507	0.505274
0.987329	0.508534	0.979532	0.504518	0.98538	0.50753		0.973684	0.501506	0.97271	0.501004	0.981481	0.505522
0.988304	0.508781	0.979532	0.504265	0.98538	0.507275		0.973684	0.501254	0.97271	0.500753	0.981481	0.505268
0.988304	0.508526	0.979532	0.504012	0.98538	0.507021		0.974659	0.501505	0.97271	0.500502	0.981481	0.505015
0.988304	0.508271	0.979532	0.503759	0.98538	0.506767		0.975634	0.501754	0.97271	0.500251	0.981481	0.504762
0.988304	0.508016	0.979532	0.503507	0.98538	0.506513		0.975634	0.501503	0.97271	0.5	0.982456	0.50501
0.988304	0.507762	0.980507	0.503756	0.98538	0.506259		0.975634	0.501252	0.97271	0.49975	0.982456	0.504757
[truncated: 64 more rows]

## Sheet: Fig.1f
Cas9							AsCpf1-Mono							AsCpf1-Multi
Rep1		Rep2		Rep3			Rep1		Rep2		Rep3			Rep1		Rep2		Rep3
Recall	Precision	Recall	Precision	Recall	Precision		Recall	Precision	Recall	Precision	Recall	Precision		Recall	Precision	Recall	Precision	Recall	Precision
0	1	0	1	0	1		0	1	0	1	0	1		0	1	0	1	0	1
0.00292398	1	0.00292398	1	0.00292398	1		0.00292398	1	0.00292398	1	0.00292398	1		0.00292398	1	0.00292398	1	0.00292398	1
0.00584795	1	0.00584795	1	0.00584795	1		0.00584795	1	0.00584795	1	0.00584795	1		0.00584795	1	0.00584795	1	0.00584795	1
0.00877193	1	0.00877193	1	0.00877193	1		0.00877193	1	0.00877193	1	0.00877193	1		0.00877193	1	0.00877193	1	0.00877193	1
0.0116959	1	0.0116959	1	0.0116959	1		0.0116959	1	0.0116959	1	0.0116959	1		0.0116959	1	0.0116959	1	0.0116959	1
0.0146199	1	0.0146199	1	0.0146199	1		0.0146199	1	0.0146199	1	0.0146199	1		0.0146199	1	0.0146199	1	0.0146199	1
0.0175439	1	0.0175439	1	0.0175439	1		0.0175439	1	0.0175439	1	0.0175439	1		0.0175439	1	0.0175439	1	0.0175439	1
0.0204678	1	0.0204678	1	0.0204678	1		0.0204678	1	0.0204678	1	0.0204678	1		0.0204678	1	0.0204678	1	0.0204678	1
0.0233918	1	0.0233918	1	0.0233918	1		0.0233918	1	0.0233918	1	0.0233918	1		0.0233918	1	0.0233918	1	0.0233918	1
0.0263158	1	0.0263158	1	0.0263158	1		0.0263158	1	0.0263158	1	0.0263158	1		0.0263158	1	0.0263158	1	0.0263158	1
0.0292398	1	0.0292398	1	0.0292398	1		0.0292398	1	0.0292398	1	0.0292398	1		0.0292398	1	0.0292398	1	0.0292398	1
0.0321637	1	0.0321637	1	0.0321637	1		0.0321637	1	0.0321637	1	0.0321637	1		0.0321637	1	0.0321637	1	0.0321637	1
0.0350877	1	0.0350877	1	0.0350877	1		0.0350877	1	0.0350877	1	0.0350877	1		0.0350877	1	0.0350877	1	0.0350877	1
0.0380117	1	0.0380117	1	0.0380117	1		0.0380117	1	0.0380117	1	0.0380117	1		0.0380117	1	0.0380117	1	0.0380117	1
0.0409357	1	0.0409357	1	0.0409357	1		0.0409357	1	0.0409357	1	0.0409357	1		0.0409357	1	0.0409357	1	0.0409357	1
0.0438596	1	0.0438596	1	0.0438596	1		0.0438596	1	0.0438596	1	0.0438596	1		0.0438596	1	0.0438596	1	0.0438596	1
0.0467836	1	0.0467836	1	0.0467836	1		0.0467836	1	0.0467836	1	0.0467836	1		0.0467836	1	0.0467836	1	0.0467836	1
0.0497076	1	0.0497076	1	0.0497076	1		0.0497076	1	0.0497076	1	0.0497076	1		0.0497076	1	0.0497076	1	0.0497076	1
0.0526316	1	0.0526316	1	0.0526316	1		0.0526316	1	0.0526316	1	0.0526316	1		0.0526316	1	0.0526316	1	0.0526316	1
0.0555556	1	0.0555556	1	0.0555556	1		0.0555556	1	0.0555556	1	0.0555556	1		0.0555556	1	0.0555556	1	0.0555556	1
0.0584795	1	0.0584795	1	0.0584795	1		0.0584795	1	0.0584795	1	0.0584795	1		0.0584795	1	0.0584795	1	0.0584795	1
0.0614035	1	0.0614035	1	0.0614035	1		0.0614035	1	0.0614035	1	0.0614035	1		0.0614035	1	0.0614035	1	0.0614035	1
0.0643275	1	0.0643275	1	0.0643275	1		0.0643275	1	0.0643275	1	0.0643275	1		0.0643275	1	0.0643275	1	0.0643275	1
0.0672515	1	0.0672515	1	0.0672515	1		0.0672515	1	0.0672515	1	0.0672515	1		0.0672515	1	0.0672515	1	0.0672515	1
0.0701754	1	0.0701754	1	0.0701754	1		0.0701754	1	0.0701754	1	0.0701754	1		0.0701754	1	0.0701754	1	0.0701754	1
0.0730994	1	0.0730994	1	0.0730994	1		0.0730994	1	0.0730994	1	0.0730994	1		0.0730994	1	0.0730994	1	0.0730994	1
0.0760234	1	0.0760234	1	0.0760234	1		0.0760234	1	0.0760234	1	0.0760234	1		0.0760234	1	0.0760234	1	0.0760234	1
0.0789474	1	0.0789474	1	0.0789474	1		0.0789474	1	0.0789474	1	0.0789474	1		0.0789474	1	0.0789474	1	0.0789474	1
0.0818713	1	0.0818713	1	0.0818713	1		0.0818713	1	0.0818713	1	0.0818713	1		0.0818713	1	0.0818713	1	0.0818713	1
0.0847953	1	0.0847953	1	0.0847953	1		0.0847953	1	0.0847953	1	0.0847953	1		0.0847953	1	0.0847953	1	0.0847953	1
0.0877193	1	0.0877193	1	0.0877193	1		0.0877193	1	0.0877193	1	0.0877193	1		0.0877193	1	0.0877193	1	0.0877193	1
0.0906433	1	0.0906433	1	0.0906433	1		0.0906433	1	0.0906433	1	0.0906433	1		0.0906433	1	0.0906433	1	0.0906433	1
0.0935673	1	0.0935673	1	0.0935673	1		0.0935673	1	0.0935673	1	0.0935673	1		0.0935673	1	0.0935673	1	0.0935673	1
0.0964912	1	0.0964912	1	0.0964912	1		0.0964912	1	0.0964912	1	0.0964912	1		0.0964912	1	0.0964912	1	0.0964912	1
0.0994152	1	0.0994152	1	0.0994152	1		0.0994152	1	0.0994152	1	0.0994152	1		0.0994152	1	0.0994152	1	0.0994152	1
0.102339	1	0.102339	1	0.102339	1		0.102339	1	0.102339	1	0.102339	1		0.102339	1	0.102339	1	0.102339	1
0.105263	1	0.105263	1	0.105263	1		0.105263	1	0.105263	1	0.105263	1		0.105263	1	0.105263	1	0.105263	1
0.108187	1	0.108187	1	0.108187	1		0.108187	1	0.108187	1	0.108187	1		0.108187	1	0.108187	1	0.108187	1
0.111111	1	0.111111	1	0.111111	1		0.111111	1	0.111111	1	0.111111	1		0.111111	1	0.111111	1	0.111111	1
0.114035	1	0.114035	1	0.114035	1		0.114035	1	0.114035	1	0.114035	1		0.114035	1	0.114035	1	0.114035	1
0.116959	1	0.116959	1	0.116959	1		0.116959	1	0.116959	1	0.116959	1		0.116959	1	0.116959	1	0.116959	1
0.119883	1	0.119883	1	0.119883	1		0.119883	1	0.119883	1	0.119883	1		0.119883	1	0.119883	1	0.119883	1
0.122807	1	0.122807	1	0.122807	1		0.122807	1	0.122807	1	0.122807	1		0.122807	1	0.122807	1	0.122807	1
0.125731	1	0.125731	1	0.125731	1		0.125731	1	0.125731	1	0.125731	1		0.125731	1	0.125731	1	0.125731	1
0.128655	1	0.128655	1	0.128655	1		0.128655	1	0.128655	1	0.128655	1		0.128655	1	0.128655	1	0.128655	1
0.131579	1	0.131579	1	0.131579	1		0.131579	1	0.131579	1	0.131579	1		0.131579	1	0.131579	1	0.131579	1
0.134503	1	0.134503	1	0.134503	1		0.134503	1	0.134503	1	0.134503	1		0.134503	1	0.134503	1	0.134503	1
0.137427	1	0.137427	1	0.137427	1		0.137427	1	0.137427	1	0.137427	1		0.137427	1	0.137427	1	0.137427	1
0.140351	1	0.140351	1	0.140351	1		0.140351	1	0.140351	1	0.140351	1		0.140351	1	0.140351	1	0.140351	1
0.143275	1	0.143275	1	0.143275	1		0.143275	1	0.143275	1	0.143275	1		0.143275	1	0.143275	1	0.143275	1
0.146199	1	0.146199	1	0.146199	1		0.146199	1	0.146199	1	0.146199	1		0.146199	1	0.146199	1	0.146199	1
0.149123	1	0.149123	1	0.149123	1		0.149123	1	0.149123	1	0.149123	1		0.149123	1	0.149123	1	0.149123	1
0.152047	1	0.152047	1	0.152047	1		0.152047	1	0.152047	1	0.152047	1		0.152047	1	0.152047	1	0.152047	1
0.154971	1	0.154971	1	0.154971	1		0.154971	1	0.154971	1	0.154971	1		0.154971	1	0.154971	1	0.154971	1
0.157895	1	0.157895	1	0.157895	1		0.157895	1	0.157895	1	0.157895	1		0.157895	1	0.157895	1	0.157895	1
0.160819	1	0.160819	1	0.160819	1		0.160819	1	0.160819	1	0.160819	1		0.160819	1	0.160819	1	0.160819	1
0.163743	1	0.163743	1	0.163743	1		0.163743	1	0.163743	1	0.163743	1		0.163743	1	0.163743	1	0.163743	1
0.166667	1	0.166667	1	0.166667	1		0.166667	1	0.166667	1	0.166667	1		0.166667	1	0.166667	1	0.166667	1
0.169591	1	0.169591	1	0.169591	1		0.169591	1	0.169591	1	0.169591	1		0.169591	1	0.169591	1	0.169591	1
0.172515	1	0.172515	1	0.172515	1		0.172515	1	0.172515	1	0.172515	1		0.172515	1	0.172515	1	0.172515	1
0.175439	1	0.175439	1	0.175439	1		0.175439	1	0.175439	1	0.175439	1		0.175439	1	0.175439	1	0.175439	1
0.178363	1	0.178363	1	0.178363	1		0.178363	1	0.178363	1	0.178363	1		0.178363	1	0.178363	1	0.178363	1
0.181287	1	0.181287	1	0.181287	1		0.181287	1	0.181287	1	0.181287	1		0.181287	1	0.181287	1	0.181287	1
0.184211	1	0.184211	1	0.184211	1		0.184211	1	0.184211	1	0.184211	1		0.184211	0.984375	0.184211	1	0.184211	1
0.187135	1	0.187135	1	0.187135	1		0.187135	1	0.187135	1	0.187135	1		0.184211	1	0.187135	1	0.187135	1
0.190058	1	0.190058	1	0.190058	1		0.190058	1	0.190058	1	0.190058	1		0.187135	0.984615	0.190058	1	0.190058	1
0.192982	1	0.192982	1	0.192982	1		0.192982	1	0.192982	1	0.192982	1		0.190058	0.984848	0.192982	1	0.192982	1
0.195906	1	0.195906	1	0.195906	1		0.195906	1	0.195906	1	0.195906	1		0.192982	0.985075	0.195906	1	0.195906	1
0.19883	1	0.19883	1	0.19883	1		0.19883	1	0.19883	1	0.19883	1		0.195906	0.985294	0.19883	1	0.19883	1
0.201754	1	0.201754	1	0.201754	1		0.201754	1	0.201754	1	0.201754	1		0.19883	0.985507	0.201754	1	0.201754	1
0.204678	1	0.204678	1	0.204678	1		0.204678	1	0.204678	1	0.204678	1		0.201754	0.985714	0.204678	1	0.204678	1
0.207602	1	0.207602	1	0.207602	1		0.207602	1	0.207602	1	0.207602	1		0.204678	0.985915	0.207602	1	0.207602	1
0.210526	1	0.210526	1	0.210526	1		0.210526	1	0.210526	1	0.210526	1		0.207602	0.986111	0.210526	1	0.210526	1
0.21345	1	0.21345	1	0.21345	1		0.21345	1	0.21345	1	0.21345	1		0.210526	0.986301	0.21345	1	0.21345	1
0.216374	1	0.216374	1	0.216374	1		0.216374	1	0.216374	1	0.216374	1		0.21345	0.986486	0.216374	1	0.216374	1
0.219298	1	0.219298	1	0.219298	1		0.219298	1	0.219298	1	0.219298	1		0.216374	0.986667	0.219298	1	0.219298	1
0.222222	1	0.222222	1	0.222222	1		0.222222	1	0.222222	1	0.222222	1		0.219298	0.986842	0.222222	1	0.222222	1
0.225146	1	0.225146	1	0.225146	1		0.225146	1	0.225146	1	0.225146	1		0.222222	0.987013	0.225146	1	0.225146	1
0.22807	1	0.22807	1	0.22807	1		0.22807	1	0.22807	1	0.22807	1		0.225146	0.987179	0.22807	1	0.22807	1
0.230994	1	0.230994	1	0.230994	1		0.230994	1	0.230994	1	0.230994	1		0.22807	0.987342	0.230994	1	0.230994	1
0.233918	1	0.233918	1	0.233918	1		0.233918	1	0.233918	1	0.233918	1		0.230994	0.9875	0.233918	1	0.233918	1
0.236842	1	0.236842	1	0.236842	1		0.236842	1	0.236842	1	0.236842	1		0.233918	0.987654	0.236842	1	0.236842	1
0.239766	1	0.239766	1	0.239766	1		0.239766	1	0.239766	1	0.239766	0.987952		0.236842	0.987805	0.239766	1	0.239766	1
0.24269	1	0.24269	1	0.24269	1		0.24269	1	0.24269	1	0.239766	1		0.239766	0.987952	0.24269	1	0.24269	1
0.245614	1	0.245614	1	0.245614	1		0.245614	1	0.245614	1	0.24269	0.988095		0.24269	0.988095	0.245614	1	0.245614	1
0.248538	1	0.248538	1	0.248538	1		0.248538	1	0.248538	1	0.245614	0.988235		0.245614	0.988235	0.248538	1	0.248538	1
0.251462	1	0.251462	1	0.251462	1		0.251462	1	0.251462	1	0.248538	0.988372		0.248538	0.988372	0.251462	1	0.251462	1
0.254386	1	0.254386	1	0.254386	1		0.254386	1	0.254386	1	0.251462	0.988506		0.251462	0.988506	0.254386	1	0.254386	1
0.25731	1	0.25731	1	0.25731	1		0.25731	1	0.25731	1	0.254386	0.988636		0.254386	0.988636	0.25731	1	0.25731	1
0.260234	1	0.260234	1	0.260234	1		0.260234	1	0.260234	1	0.25731	0.988764		0.25731	0.988764	0.260234	1	0.260234	1
0.263158	1	0.263158	1	0.263158	1		0.263158	1	0.263158	1	0.260234	0.988889		0.260234	0.988889	0.263158	1	0.263158	1
0.266082	1	0.266082	1	0.266082	1		0.266082	1	0.266082	1	0.263158	0.989011		0.263158	0.989011	0.266082	1	0.266082	1
0.269006	1	0.269006	1	0.269006	1		0.269006	1	0.269006	1	0.266082	0.98913		0.266082	0.98913	0.269006	1	0.269006	1
0.27193	1	0.27193	1	0.27193	1		0.27193	1	0.27193	1	0.269006	0.989247		0.269006	0.989247	0.27193	1	0.27193	1
0.274854	1	0.274854	1	0.274854	1		0.274854	1	0.274854	1	0.27193	0.989362		0.27193	0.989362	0.274854	1	0.274854	1
0.277778	1	0.277778	1	0.277778	1		0.277778	1	0.277778	1	0.274854	0.989474		0.274854	0.989474	0.277778	1	0.277778	1
0.280702	1	0.280702	1	0.280702	1		0.280702	1	0.280702	1	0.277778	0.989583		0.277778	0.989583	0.280702	1	0.280702	1
0.283626	1	0.283626	1	0.283626	1		0.283626	1	0.283626	1	0.280702	0.989691		0.280702	0.989691	0.283626	1	0.283626	1
0.28655	1	0.28655	1	0.28655	1		0.28655	1	0.28655	1	0.283626	0.989796		0.283626	0.989796	0.28655	1	0.28655	1
0.289474	1	0.289474	1	0.289474	1		0.289474	1	0.289474	1	0.28655	0.989899		0.28655	0.989899	0.289474	1	0.289474	1
0.292398	1	0.292398	1	0.292398	1		0.292398	1	0.292398	1	0.289474	0.99		0.289474	0.99	0.292398	1	0.292398	1
0.295322	1	0.295322	1	0.295322	1		0.295322	1	0.295322	1	0.292398	0.990099		0.292398	0.990099	0.295322	1	0.295322	1
0.298246	1	0.298246	1	0.298246	1		0.298246	1	0.298246	1	0.295322	0.990196		0.295322	0.990196	0.298246	1	0.298246	1
0.30117	1	0.30117	1	0.30117	1		0.30117	1	0.30117	1	0.298246	0.990291		0.298246	0.990291	0.30117	1	0.30117	1
0.304094	1	0.304094	1	0.304094	1		0.304094	1	0.304094	1	0.30117	0.990385		0.30117	0.990385	0.304094	1	0.304094	1
0.307018	1	0.307018	1	0.307018	1		0.307018	1	0.307018	1	0.304094	0.981132		0.304094	0.990476	0.307018	1	0.307018	1
0.309942	1	0.309942	1	0.309942	1		0.309942	1	0.309942	1	0.304094	0.990476		0.307018	0.990566	0.309942	1	0.309942	1
0.312865	1	0.312865	1	0.312865	1		0.312865	1	0.312865	1	0.307018	0.981308		0.309942	0.990654	0.312865	1	0.312865	1
0.315789	1	0.315789	1	0.315789	1		0.315789	1	0.315789	1	0.309942	0.981481		0.312865	0.990741	0.315789	1	0.315789	1
0.318713	1	0.318713	1	0.318713	1		0.318713	1	0.318713	0.990909	0.312865	0.981651		0.315789	0.990826	0.318713	1	0.318713	1
0.321637	1	0.321637	1	0.321637	1		0.321637	1	0.318713	1	0.315789	0.981818		0.318713	0.990909	0.321637	1	0.321637	1
0.324561	1	0.324561	1	0.324561	1		0.324561	1	0.321637	0.982143	0.318713	0.981982		0.321637	0.990991	0.324561	1	0.324561	1
0.327485	1	0.327485	1	0.327485	1		0.327485	1	0.321637	0.990991	0.321637	0.973451		0.324561	0.991071	0.327485	1	0.327485	1
0.330409	1	0.330409	1	0.330409	1		0.330409	1	0.324561	0.982301	0.321637	0.982143		0.327485	0.99115	0.330409	1	0.330409	1
0.333333	1	0.333333	1	0.333333	1		0.333333	1	0.327485	0.982456	0.324561	0.973684		0.330409	0.991228	0.333333	1	0.333333	1
0.336257	1	0.336257	1	0.336257	1		0.336257	1	0.330409	0.974138	0.327485	0.973913		0.333333	0.991304	0.336257	1	0.336257	1
0.339181	1	0.339181	1	0.339181	1		0.339181	1	0.330409	0.982609	0.330409	0.974138		0.336257	0.991379	0.339181	1	0.339181	1
0.342105	1	0.342105	1	0.342105	1		0.342105	1	0.333333	0.974359	0.333333	0.974359		0.339181	0.991453	0.342105	1	0.342105	1
0.345029	1	0.345029	1	0.345029	1		0.345029	0.991597	0.336257	0.974576	0.336257	0.974576		0.342105	0.991525	0.345029	1	0.345029	1
0.347953	1	0.347953	1	0.347953	1		0.345029	1	0.339181	0.97479	0.339181	0.97479		0.345029	0.991597	0.347953	1	0.347953	1
0.350877	1	0.350877	1	0.350877	1		0.347953	0.991667	0.342105	0.975	0.342105	0.975		0.347953	0.991667	0.350877	1	0.350877	1
0.353801	1	0.353801	1	0.353801	1		0.350877	0.991736	0.345029	0.975207	0.345029	0.975207		0.350877	0.991736	0.353801	1	0.353801	1
0.356725	1	0.356725	1	0.356725	1		0.353801	0.991803	0.347953	0.97541	0.347953	0.97541		0.353801	0.991803	0.356725	1	0.356725	1
0.359649	1	0.359649	0.991935	0.359649	1		0.356725	0.99187	0.350877	0.97561	0.350877	0.97561		0.356725	0.99187	0.359649	1	0.359649	1
0.362573	1	0.359649	1	0.362573	1		0.359649	0.991935	0.353801	0.975806	0.353801	0.968		0.359649	0.991935	0.362573	1	0.362573	1
0.365497	1	0.362573	0.992	0.365497	0.992063		0.362573	0.992	0.356725	0.976	0.353801	0.975806		0.362573	0.992	0.365497	1	0.365497	1
0.368421	1	0.365497	0.992063	0.365497	1		0.365497	0.992063	0.359649	0.97619	0.356725	0.968254		0.365497	0.992063	0.368421	1	0.368421	0.992126
0.371345	1	0.368421	0.992126	0.368421	0.992126		0.368421	0.992126	0.362573	0.976378	0.359649	0.968504		0.368421	0.992126	0.371345	1	0.368421	1
0.374269	1	0.371345	0.992188	0.371345	0.992188		0.371345	0.992188	0.365497	0.976562	0.362573	0.96875		0.371345	0.992188	0.374269	1	0.371345	0.992188
0.377193	1	0.374269	0.992248	0.374269	0.992248		0.374269	0.992248	0.368421	0.976744	0.365497	0.968992		0.374269	0.992248	0.377193	1	0.374269	0.992248
0.380117	1	0.377193	0.992308	0.377193	0.992308		0.377193	0.992308	0.371345	0.976923	0.368421	0.969231		0.377193	0.992308	0.380117	1	0.377193	0.992308
0.383041	1	0.380117	0.992366	0.380117	0.992366		0.380117	0.992366	0.374269	0.969697	0.371345	0.969466		0.380117	0.992366	0.383041	1	0.380117	0.992366
0.385965	1	0.383041	0.992424	0.383041	0.992424		0.383041	0.992424	0.374269	0.977099	0.374269	0.969697		0.383041	0.992424	0.385965	1	0.383041	0.992424
0.388889	1	0.385965	0.992481	0.385965	0.992481		0.385965	0.992481	0.377193	0.969925	0.377193	0.962687		0.385965	0.992481	0.388889	1	0.385965	0.992481
0.391813	1	0.388889	0.992537	0.388889	0.992537		0.388889	0.992537	0.380117	0.970149	0.377193	0.969925		0.388889	0.992537	0.391813	1	0.388889	0.992537
0.394737	1	0.391813	0.992593	0.391813	0.992593		0.391813	0.992593	0.383041	0.97037	0.380117	0.962963		0.391813	0.992593	0.394737	1	0.391813	0.992593
0.397661	1	0.394737	0.992647	0.394737	0.992647		0.394737	0.992647	0.385965	0.970588	0.383041	0.963235		0.394737	0.985401	0.397661	1	0.394737	0.992647
0.400585	1	0.397661	0.992701	0.397661	0.992701		0.397661	0.992701	0.388889	0.970803	0.385965	0.963504		0.394737	0.992647	0.400585	1	0.397661	0.992701
0.403509	1	0.400585	0.992754	0.400585	0.992754		0.400585	0.992754	0.391813	0.971014	0.388889	0.963768		0.397661	0.985507	0.403509	1	0.400585	0.992754
0.406433	1	0.403509	0.992806	0.403509	0.992806		0.403509	0.992806	0.394737	0.971223	0.391813	0.964029		0.400585	0.985612	0.406433	1	0.403509	0.992806
0.409357	1	0.406433	0.992857	0.406433	0.992857		0.406433	0.992857	0.397661	0.971429	0.394737	0.964286		0.403509	0.985714	0.409357	1	0.406433	0.992857
0.412281	1	0.409357	0.992908	0.409357	0.992908		0.409357	0.992908	0.400585	0.971631	0.397661	0.964539		0.406433	0.985816	0.412281	1	0.409357	0.992908
0.415205	1	0.412281	0.992958	0.412281	0.992958		0.412281	0.992958	0.403509	0.971831	0.400585	0.964789		0.409357	0.985915	0.415205	1	0.412281	0.992958
0.418129	1	0.415205	0.993007	0.415205	0.993007		0.415205	0.993007	0.406433	0.972028	0.403509	0.965035		0.412281	0.986014	0.418129	1	0.415205	0.993007
0.421053	1	0.418129	0.993056	0.418129	0.993056		0.418129	0.993056	0.409357	0.965517	0.406433	0.965278		0.415205	0.986111	0.421053	1	0.418129	0.993056
0.423977	1	0.421053	0.993103	0.421053	0.993103		0.421053	0.993103	0.409357	0.972222	0.409357	0.965517		0.418129	0.986207	0.423977	1	0.421053	0.993103
0.426901	1	0.423977	0.993151	0.423977	0.993151		0.423977	0.993151	0.412281	0.965753	0.412281	0.965753		0.421053	0.986301	0.426901	1	0.423977	0.993151
0.429825	1	0.426901	0.993197	0.426901	0.993197		0.426901	0.993197	0.415205	0.965986	0.415205	0.959459		0.423977	0.986395	0.429825	1	0.426901	0.993197
0.432749	1	0.429825	0.993243	0.429825	0.993243		0.429825	0.993243	0.418129	0.959732	0.415205	0.965986		0.426901	0.986486	0.432749	1	0.429825	0.993243
0.435673	1	0.432749	0.993289	0.432749	0.993289		0.432749	0.993289	0.418129	0.966216	0.418129	0.959732		0.429825	0.986577	0.435673	1	0.432749	0.993289
0.438596	1	0.435673	0.993333	0.435673	0.993333		0.435673	0.993333	0.421053	0.96	0.421053	0.953642		0.432749	0.986667	0.438596	1	0.435673	0.993333
0.44152	1	0.438596	0.993377	0.438596	0.993377		0.438596	0.986842	0.423977	0.960265	0.421053	0.96		0.435673	0.986755	0.44152	1	0.438596	0.993377
0.444444	1	0.44152	0.993421	0.44152	0.993421		0.438596	0.993377	0.426901	0.960526	0.423977	0.953947		0.438596	0.986842	0.444444	1	0.44152	0.993421
0.447368	0.993506	0.444444	0.993464	0.444444	0.993464		0.44152	0.986928	0.429825	0.960784	0.426901	0.948052		0.44152	0.986928	0.447368	1	0.444444	0.993464
0.447368	1	0.447368	0.993506	0.447368	0.993506		0.444444	0.987013	0.432749	0.961039	0.426901	0.954248		0.444444	0.987013	0.450292	1	0.447368	0.993506
0.450292	0.993548	0.450292	0.993548	0.450292	0.993548		0.447368	0.987097	0.435673	0.96129	0.429825	0.948387		0.447368	0.987097	0.453216	1	0.450292	0.993548
0.453216	0.99359	0.453216	0.99359	0.453216	0.99359		0.450292	0.987179	0.438596	0.961538	0.432749	0.948718		0.450292	0.987179	0.45614	1	0.453216	0.99359
0.45614	0.993631	0.45614	0.993631	0.45614	0.993631		0.453216	0.987261	0.44152	0.961783	0.435673	0.949045		0.453216	0.987261	0.459064	1	0.45614	0.993631
0.459064	0.993671	0.459064	0.993671	0.459064	0.993671		0.45614	0.987342	0.444444	0.962025	0.438596	0.9375		0.45614	0.987342	0.461988	1	0.459064	0.993671
0.461988	0.993711	0.461988	0.993711	0.461988	0.993711		0.459064	0.987421	0.447368	0.962264	0.438596	0.943396		0.459064	0.987421	0.464912	1	0.461988	0.993711
0.464912	0.99375	0.464912	0.99375	0.464912	0.99375		0.461988	0.9875	0.450292	0.9625	0.438596	0.949367		0.461988	0.9875	0.467836	1	0.464912	0.99375
0.467836	0.993789	0.467836	0.993789	0.467836	0.993789		0.464912	0.987578	0.453216	0.962733	0.44152	0.937888		0.464912	0.987578	0.47076	1	0.467836	0.993789
0.47076	0.993827	0.47076	0.993827	0.47076	0.993827		0.467836	0.987654	0.45614	0.962963	0.444444	0.938272		0.467836	0.987654	0.473684	1	0.47076	0.993827
0.473684	0.987805	0.473684	0.993865	0.473684	0.993865		0.47076	0.981707	0.459064	0.957317	0.447368	0.932927		0.47076	0.98773	0.476608	1	0.473684	0.993865
0.473684	0.993865	0.476608	0.993902	0.476608	0.993902		0.47076	0.98773	0.459064	0.96319	0.447368	0.93865		0.473684	0.987805	0.479532	1	0.476608	0.993902
0.476608	0.987879	0.479532	0.993939	0.479532	0.993939		0.473684	0.981818	0.461988	0.957576	0.450292	0.933333		0.476608	0.987879	0.482456	1	0.479532	0.993939
0.479532	0.987952	0.482456	0.993976	0.482456	0.993976		0.476608	0.981928	0.464912	0.957831	0.453216	0.933735		0.479532	0.987952	0.48538	1	0.482456	0.993976
0.482456	0.988024	0.48538	0.994012	0.48538	0.994012		0.479532	0.97619	0.467836	0.958084	0.45614	0.934132		0.482456	0.988024	0.488304	1	0.48538	0.994012
0.48538	0.988095	0.488304	0.988166	0.488304	0.994048		0.479532	0.982036	0.47076	0.958333	0.459064	0.928994		0.48538	0.988095	0.491228	1	0.488304	0.994048
0.488304	0.988166	0.488304	0.994048	0.491228	0.994083		0.482456	0.970588	0.473684	0.95858	0.459064	0.934524		0.488304	0.988166	0.494152	1	0.491228	0.994083
0.491228	0.988235	0.491228	0.988235	0.494152	0.994118		0.482456	0.976331	0.476608	0.958824	0.461988	0.929412		0.491228	0.988235	0.497076	1	0.494152	0.994118
0.494152	0.988304	0.494152	0.988304	0.497076	0.994152		0.48538	0.97076	0.479532	0.959064	0.464912	0.929825		0.494152	0.988304	0.5	1	0.497076	0.994152
0.497076	0.988372	0.497076	0.988372	0.5	0.994186		0.488304	0.97093	0.482456	0.953757	0.467836	0.930233		0.497076	0.988372	0.502924	1	0.5	0.994186
0.5	0.988439	0.5	0.988439	0.502924	0.99422		0.491228	0.971098	0.482456	0.959302	0.47076	0.925287		0.5	0.988439	0.505848	1	0.502924	0.99422
0.502924	0.988506	0.502924	0.988506	0.505848	0.994253		0.494152	0.971264	0.48538	0.954023	0.47076	0.930636		0.502924	0.988506	0.508772	1	0.505848	0.994253
0.505848	0.988571	0.505848	0.988571	0.508772	0.994286		0.497076	0.971429	0.488304	0.954286	0.473684	0.925714		0.505848	0.988571	0.511696	1	0.508772	0.994286
0.508772	0.988636	0.508772	0.988636	0.511696	0.994318		0.5	0.955307	0.491228	0.954545	0.476608	0.926136		0.508772	0.988636	0.51462	1	0.511696	0.994318
0.511696	0.988701	0.511696	0.988701	0.51462	0.99435		0.5	0.960674	0.494152	0.949438	0.479532	0.926554		0.511696	0.988701	0.517544	1	0.51462	0.99435
0.51462	0.988764	0.51462	0.988764	0.517544	0.994382		0.5	0.966102	0.494152	0.954802	0.482456	0.926966		0.51462	0.988764	0.520468	1	0.517544	0.994382
0.517544	0.983333	0.517544	0.988827	0.520468	0.994413		0.5	0.971591	0.497076	0.949721	0.48538	0.927374		0.517544	0.988827	0.523392	1	0.520468	0.988889
0.517544	0.988827	0.520468	0.988889	0.523392	0.994444		0.502924	0.955556	0.5	0.95	0.488304	0.922652		0.520468	0.988889	0.526316	1	0.520468	0.994413
0.520468	0.983425	0.523392	0.98895	0.526316	0.994475		0.505848	0.950549	0.502924	0.950276	0.488304	0.927778		0.523392	0.98895	0.52924	1	0.523392	0.98895
0.523392	0.983516	0.526316	0.989011	0.52924	0.994505		0.505848	0.955801	0.505848	0.950549	0.491228	0.923077		0.526316	0.989011	0.532164	1	0.526316	0.989011
0.526316	0.983607	0.52924	0.989071	0.532164	0.994536		0.508772	0.95082	0.508772	0.95082	0.494152	0.923497		0.52924	0.989071	0.535088	1	0.52924	0.989071
0.52924	0.983696	0.532164	0.98913	0.535088	0.994565		0.511696	0.94086	0.511696	0.951087	0.497076	0.918919		0.532164	0.98913	0.538012	1	0.532164	0.98913
0.532164	0.983784	0.535088	0.989189	0.538012	0.994595		0.511696	0.945946	0.51462	0.951351	0.497076	0.923913		0.535088	0.989189	0.540936	1	0.535088	0.989189
0.535088	0.983871	0.538012	0.989247	0.540936	0.994624		0.511696	0.951087	0.517544	0.951613	0.5	0.919355		0.538012	0.989247	0.54386	1	0.538012	0.989247
0.538012	0.983957	0.540936	0.989305	0.54386	0.994652		0.51462	0.93617	0.520468	0.941799	0.502924	0.919786		0.540936	0.989305	0.546784	1	0.540936	0.989305
0.540936	0.984043	0.54386	0.984127	0.546784	0.994681		0.51462	0.941176	0.520468	0.946809	0.505848	0.920213		0.54386	0.989362	0.549708	1	0.54386	0.989362
0.54386	0.984127	0.54386	0.989362	0.549708	0.989474		0.517544	0.936508	0.520468	0.951872	0.508772	0.910995		0.546784	0.989418	0.552632	1	0.546784	0.989418
0.546784	0.984211	0.546784	0.984211	0.549708	0.994709		0.520468	0.936842	0.523392	0.942105	0.508772	0.915789		0.549708	0.989474	0.555556	1	0.549708	0.989474
0.549708	0.984293	0.549708	0.984293	0.552632	0.989529		0.523392	0.937173	0.526316	0.942408	0.508772	0.920635		0.552632	0.989529	0.55848	1	0.552632	0.989529
0.552632	0.979275	0.552632	0.984375	0.555556	0.989583		0.526316	0.9375	0.52924	0.942708	0.511696	0.906736		0.555556	0.989583	0.561404	1	0.555556	0.989583
0.552632	0.984375	0.555556	0.984456	0.55848	0.989637		0.52924	0.93299	0.532164	0.943005	0.511696	0.911458		0.55848	0.989637	0.564327	1	0.55848	0.989637
0.555556	0.974359	0.55848	0.984536	0.561404	0.989691		0.52924	0.937824	0.535088	0.943299	0.51462	0.907216		0.561404	0.989691	0.567251	1	0.561404	0.989691
0.555556	0.979381	0.561404	0.984615	0.564327	0.989744		0.532164	0.933333	0.538012	0.938776	0.517544	0.898477		0.564327	0.989744	0.570175	1	0.564327	0.989744
0.55848	0.97449	0.564327	0.984694	0.567251	0.989796		0.535088	0.933673	0.538012	0.94359	0.517544	0.903061		0.567251	0.989796	0.573099	0.994924	0.567251	0.989796
0.561404	0.974619	0.567251	0.984772	0.570175	0.989848		0.538012	0.93401	0.540936	0.939086	0.517544	0.907692		0.570175	0.989848	0.573099	1	0.570175	0.989848
0.564327	0.974747	0.570175	0.984848	0.573099	0.989899		0.540936	0.929648	0.54386	0.934673	0.520468	0.89899		0.573099	0.989899	0.576023	0.994949	0.573099	0.989899
0.567251	0.97	0.573099	0.984925	0.576023	0.98995		0.540936	0.934343	0.54386	0.939394	0.523392	0.899497		0.576023	0.98995	0.578947	0.994975	0.576023	0.98995
0.567251	0.974874	0.576023	0.985	0.578947	0.99		0.54386	0.93	0.546784	0.935	0.526316	0.895522		0.578947	0.99	0.581871	0.995	0.578947	0.985075
0.570175	0.965347	0.578947	0.970588	0.581871	0.99005		0.546784	0.921182	0.549708	0.935323	0.526316	0.9		0.581871	0.985149	0.584795	0.990099	0.578947	0.99
0.570175	0.970149	0.578947	0.975369	0.584795	0.990099		0.546784	0.925743	0.552632	0.935644	0.52924	0.89604		0.581871	0.99005	0.584795	0.995025	0.581871	0.985149
0.573099	0.965517	0.578947	0.980198	0.587719	0.990148		0.546784	0.930348	0.555556	0.935961	0.532164	0.896552		0.584795	0.985222	0.587719	0.990148	0.584795	0.985222
0.576023	0.965686	0.578947	0.985075	0.590643	0.990196		0.549708	0.921569	0.55848	0.936275	0.535088	0.892683		0.587719	0.985294	0.590643	0.985366	0.587719	0.985294
0.578947	0.965854	0.581871	0.970732	0.593567	0.990244		0.552632	0.913043	0.561404	0.936585	0.535088	0.897059		0.590643	0.985366	0.590643	0.990196	0.590643	0.980583
0.581871	0.966019	0.584795	0.970874	0.596491	0.990291		0.552632	0.917476	0.564327	0.936893	0.538012	0.888889		0.593567	0.980676	0.593567	0.985437	0.590643	0.985366
0.584795	0.966184	0.587719	0.966346	0.599415	0.990338		0.552632	0.921951	0.567251	0.932692	0.538012	0.893204		0.593567	0.985437	0.596491	0.985507	0.593567	0.980676
0.587719	0.966346	0.587719	0.971014	0.602339	0.990385		0.555556	0.913462	0.567251	0.937198	0.540936	0.889423		0.596491	0.976077	0.599415	0.985577	0.596491	0.980769
0.590643	0.966507	0.590643	0.966507	0.605263	0.990431		0.55848	0.913876	0.570175	0.924171	0.54386	0.889952		0.596491	0.980769	0.602339	0.985646	0.599415	0.980861
0.593567	0.966667	0.593567	0.966667	0.608187	0.990476		0.561404	0.901408	0.570175	0.928571	0.546784	0.890476		0.599415	0.97619	0.605263	0.985714	0.602339	0.980952
0.596491	0.966825	0.596491	0.962264	0.611111	0.990521		0.561404	0.90566	0.570175	0.933014	0.549708	0.886792		0.602339	0.976303	0.608187	0.985782	0.605263	0.981043
0.599415	0.966981	0.596491	0.966825	0.614035	0.985915		0.561404	0.909953	0.573099	0.920188	0.549708	0.890995		0.605263	0.976415	0.611111	0.985849	0.608187	0.981132
0.602339	0.967136	0.599415	0.962441	0.614035	0.990566		0.561404	0.914286	0.573099	0.924528	0.552632	0.887324		0.608187	0.976526	0.614035	0.981308	0.611111	0.981221
0.605263	0.962791	0.602339	0.962617	0.616959	0.985981		0.564327	0.893519	0.576023	0.920561	0.555556	0.88785		0.611111	0.976636	0.614035	0.985915	0.614035	0.981308
0.605263	0.96729	0.605263	0.958333	0.619883	0.986047		0.564327	0.897674	0.578947	0.916667	0.55848	0.884259		0.614035	0.972222	0.616959	0.981395	0.616959	0.981395
0.608187	0.958525	0.605263	0.962791	0.622807	0.981567		0.564327	0.901869	0.578947	0.92093	0.55848	0.888372		0.614035	0.976744	0.619883	0.981481	0.619883	0.981481
0.608187	0.962963	0.608187	0.958525	0.622807	0.986111		0.567251	0.894009	0.581871	0.917051	0.561404	0.884793		0.616959	0.97235	0.622807	0.981567	0.622807	0.981567
0.611111	0.958716	0.611111	0.958716	0.625731	0.977169		0.570175	0.894495	0.584795	0.917431	0.564327	0.885321		0.619883	0.972477	0.625731	0.981651	0.625731	0.981651
0.614035	0.958904	0.614035	0.958904	0.625731	0.981651		0.573099	0.890909	0.587719	0.913636	0.567251	0.877828		0.622807	0.972603	0.628655	0.981735	0.628655	0.981735
0.616959	0.954751	0.616959	0.959091	0.628655	0.977273		0.573099	0.894977	0.587719	0.917808	0.567251	0.881818		0.625731	0.972727	0.631579	0.981818	0.631579	0.981818
0.616959	0.959091	0.619883	0.959276	0.631579	0.977376		0.576023	0.883408	0.590643	0.90991	0.567251	0.885845		0.628655	0.972851	0.634503	0.9819	0.634503	0.9819
0.619883	0.954955	0.622807	0.959459	0.634503	0.977477		0.576023	0.887387	0.590643	0.914027	0.570175	0.878378		0.631579	0.972973	0.637427	0.977578	0.637427	0.981982
0.622807	0.955157	0.625731	0.959641	0.637427	0.977578		0.576023	0.891403	0.593567	0.910314	0.573099	0.878924		0.634503	0.973094	0.637427	0.981982	0.640351	0.982063
0.625731	0.955357	0.628655	0.959821	0.640351	0.977679		0.578947	0.883929	0.596491	0.906667	0.576023	0.879464		0.637427	0.973214	0.640351	0.977679	0.643275	0.982143
0.628655	0.955556	0.631579	0.96	0.643275	0.977778		0.581871	0.884444	0.596491	0.910714	0.578947	0.88		0.640351	0.973333	0.643275	0.977778	0.646199	0.982222
0.631579	0.955752	0.634503	0.960177	0.646199	0.977876		0.584795	0.881057	0.599415	0.90708	0.581871	0.876652		0.643275	0.973451	0.646199	0.977876	0.649123	0.982301
0.634503	0.955947	0.637427	0.960352	0.649123	0.977974		0.584795	0.884956	0.602339	0.899563	0.581871	0.880531		0.646199	0.973568	0.649123	0.977974	0.652047	0.982379
0.637427	0.95614	0.640351	0.960526	0.652047	0.97807		0.587719	0.873913	0.602339	0.903509	0.584795	0.865801		0.649123	0.973684	0.652047	0.97807	0.654971	0.982456
0.640351	0.956332	0.643275	0.956522	0.654971	0.978166		0.587719	0.877729	0.602339	0.907489	0.584795	0.869565		0.652047	0.973799	0.654971	0.978166	0.657895	0.982533
0.643275	0.956522	0.643275	0.960699	0.657895	0.965665		0.587719	0.881579	0.605263	0.896104	0.584795	0.873362		0.654971	0.973913	0.657895	0.978261	0.660819	0.982609
0.646199	0.95671	0.646199	0.95671	0.657895	0.969828		0.590643	0.874459	0.605263	0.9	0.584795	0.877193		0.657895	0.974026	0.660819	0.978355	0.663743	0.982684
0.649123	0.956897	0.649123	0.956897	0.657895	0.974026		0.593567	0.871245	0.608187	0.885106	0.587719	0.866379		0.660819	0.974138	0.663743	0.978448	0.666667	0.982759
0.652047	0.957082	0.652047	0.952991	0.657895	0.978261		0.593567	0.875	0.608187	0.888889	0.590643	0.866953		0.663743	0.974249	0.666667	0.978541	0.669591	0.978632
0.654971	0.953191	0.652047	0.957082	0.660819	0.961702		0.596491	0.871795	0.608187	0.892704	0.593567	0.86383		0.666667	0.970213	0.669591	0.978632	0.669591	0.982833
0.654971	0.957265	0.654971	0.953191	0.660819	0.965812		0.599415	0.857741	0.608187	0.896552	0.593567	0.867521		0.666667	0.974359	0.672515	0.978723	0.672515	0.978723
0.657895	0.95339	0.657895	0.95339	0.663743	0.953782		0.599415	0.861345	0.611111	0.881857	0.596491	0.860759		0.669591	0.970339	0.675439	0.978814	0.675439	0.978814
0.660819	0.953586	0.660819	0.953586	0.663743	0.957806		0.599415	0.864979	0.611111	0.885593	0.596491	0.864407		0.672515	0.970464	0.678363	0.978903	0.678363	0.978903
0.663743	0.953782	0.663743	0.949791	0.663743	0.961864		0.599415	0.868644	0.614035	0.878661	0.599415	0.861345		0.675439	0.970588	0.681287	0.978992	0.681287	0.974895
0.666667	0.953975	0.663743	0.953782	0.666667	0.953975		0.599415	0.87234	0.614035	0.882353	0.602339	0.858333		0.678363	0.970711	0.684211	0.975	0.681287	0.978992
0.669591	0.954167	0.666667	0.946058	0.669591	0.954167		0.602339	0.858333	0.616959	0.875519	0.602339	0.861925		0.681287	0.970833	0.684211	0.979079	0.684211	0.975
0.672515	0.954357	0.666667	0.95	0.672515	0.954357		0.605263	0.855372	0.616959	0.879167	0.605263	0.858921		0.684211	0.970954	0.687135	0.975104	0.687135	0.971074
0.675439	0.954545	0.669591	0.942387	0.675439	0.954545		0.605263	0.858921	0.619883	0.876033	0.608187	0.855967		0.687135	0.971074	0.690058	0.971193	0.687135	0.975104
0.678363	0.954733	0.669591	0.946281	0.678363	0.954733		0.608187	0.845528	0.622807	0.872951	0.608187	0.859504		0.690058	0.971193	0.690058	0.975207	0.690058	0.971193
0.681287	0.95102	0.672515	0.934959	0.681287	0.954918		0.608187	0.84898	0.622807	0.876543	0.611111	0.856557		0.692982	0.971311	0.692982	0.967347	0.692982	0.971311
0.681287	0.954918	0.672515	0.938776	0.684211	0.95122		0.608187	0.852459	0.625731	0.869919	0.614035	0.853659		0.695906	0.971429	0.692982	0.971311	0.695906	0.971429
0.684211	0.932271	0.672515	0.942623	0.684211	0.955102		0.608187	0.855967	0.625731	0.873469	0.614035	0.857143		0.69883	0.971545	0.695906	0.963563	0.69883	0.967611
0.684211	0.936	0.675439	0.935223	0.687135	0.951417		0.611111	0.846154	0.628655	0.870445	0.616959	0.833992		0.701754	0.97166	0.695906	0.96748	0.69883	0.971545
0.684211	0.939759	0.678363	0.931727	0.690058	0.951613		0.614035	0.84	0.631579	0.86747	0.616959	0.837302		0.704678	0.971774	0.69883	0.96371	0.701754	0.967742
0.684211	0.943548	0.678363	0.935484	0.692982	0.951807		0.614035	0.843373	0.631579	0.870968	0.616959	0.840637		0.707602	0.971888	0.701754	0.963855	0.704678	0.964
0.684211	0.947368	0.681287	0.928287	0.695906	0.952		0.614035	0.846774	0.634503	0.868	0.616959	0.844		0.710526	0.972	0.704678	0.964	0.704678	0.967871
0.684211	0.95122	0.681287	0.932	0.69883	0.952191		0.616959	0.840637	0.637427	0.868526	0.616959	0.84739		0.71345	0.972112	0.707602	0.964143	0.707602	0.964143
0.687135	0.928854	0.684211	0.928571	0.701754	0.952381		0.619883	0.84127	0.640351	0.869048	0.616959	0.850806		0.716374	0.972222	0.710526	0.964286	0.710526	0.964286
0.687135	0.93254	0.687135	0.921569	0.704678	0.945098		0.622807	0.838583	0.643275	0.869565	0.616959	0.854251		0.719298	0.960938	0.71345	0.964427	0.71345	0.96063
0.690058	0.929134	0.687135	0.925197	0.704678	0.948819		0.622807	0.841897	0.646199	0.856589	0.619883	0.834646		0.719298	0.964706	0.716374	0.960784	0.71345	0.964427
0.692982	0.929412	0.687135	0.928854	0.704678	0.952569		0.625731	0.839216	0.646199	0.859922	0.622807	0.832031		0.719298	0.968504	0.716374	0.964567	0.716374	0.957031
0.695906	0.929688	0.690058	0.921875	0.707602	0.937984		0.628655	0.839844	0.646199	0.863281	0.622807	0.835294		0.719298	0.972332	0.719298	0.957198	0.716374	0.960784
0.69883	0.929961	0.692982	0.915058	0.707602	0.941634		0.631579	0.833977	0.646199	0.866667	0.625731	0.832685		0.722222	0.95	0.719298	0.960938	0.719298	0.957198
0.701754	0.930233	0.692982	0.918605	0.707602	0.945312		0.631579	0.837209	0.646199	0.870079	0.628655	0.833333		0.722222	0.953668	0.722222	0.957364	0.722222	0.957364
0.704678	0.930502	0.692982	0.922179	0.710526	0.934615		0.631579	0.840467	0.649123	0.857143	0.631579	0.830769		0.722222	0.957364	0.725146	0.957529	0.725146	0.953846
0.707602	0.930769	0.695906	0.915385	0.710526	0.938224		0.634503	0.834615	0.652047	0.857692	0.631579	0.833977		0.722222	0.961089	0.72807	0.946768	0.725146	0.957529
0.710526	0.927481	0.69883	0.915709	0.71345	0.934866		0.637427	0.835249	0.654971	0.854962	0.634503	0.831418		0.725146	0.950192	0.72807	0.950382	0.72807	0.946768
0.710526	0.931034	0.701754	0.916031	0.716374	0.931559		0.640351	0.8327	0.654971	0.858238	0.637427	0.825758		0.72807	0.946768	0.72807	0.954023	0.72807	0.950382
0.71345	0.927757	0.704678	0.912879	0.716374	0.935115		0.640351	0.835878	0.657895	0.842697	0.637427	0.828897		0.72807	0.950382	0.72807	0.957692	0.72807	0.954023
0.716374	0.924528	0.704678	0.91635	0.719298	0.931818		0.643275	0.833333	0.657895	0.845865	0.637427	0.832061		0.730994	0.943396	0.730994	0.94697	0.730994	0.94697
0.716374	0.92803	0.707602	0.906367	0.722222	0.928571		0.646199	0.833962	0.657895	0.849057	0.640351	0.820225		0.730994	0.94697	0.733918	0.94717	0.733918	0.94717
0.719298	0.924812	0.707602	0.909774	0.722222	0.932075		0.649123	0.828358	0.657895	0.852273	0.640351	0.823308		0.733918	0.943609	0.736842	0.947368	0.736842	0.947368
0.722222	0.925094	0.707602	0.913208	0.725146	0.925373		0.649123	0.831461	0.657895	0.855513	0.640351	0.826415		0.736842	0.94382	0.739766	0.937037	0.739766	0.947566
0.725146	0.921933	0.710526	0.906716	0.725146	0.928839		0.649123	0.834586	0.660819	0.843284	0.643275	0.820896		0.739766	0.94403	0.739766	0.94052	0.74269	0.944238
0.725146	0.925373	0.71345	0.907063	0.72807	0.925651		0.652047	0.828996	0.663743	0.843866	0.646199	0.8125		0.74269	0.937269	0.739766	0.94403	0.74269	0.947761
0.72807	0.922222	0.716374	0.900735	0.730994	0.925926		0.654971	0.82963	0.666667	0.844444	0.646199	0.815498		0.74269	0.940741	0.739766	0.947566	0.745614	0.944444
0.730994	0.922509	0.716374	0.904059	0.733918	0.926199		0.657895	0.824176	0.669591	0.835766	0.646199	0.818519		0.74269	0.944238	0.74269	0.937269	0.748538	0.944649
0.733918	0.919414	0.716374	0.907407	0.736842	0.923077		0.657895	0.827206	0.669591	0.838828	0.646199	0.821561		0.745614	0.9375	0.745614	0.9375	0.751462	0.944853
0.733918	0.922794	0.719298	0.89781	0.736842	0.926471		0.657895	0.830258	0.669591	0.841912	0.649123	0.804348		0.748538	0.937729	0.748538	0.937729	0.754386	0.945055
0.736842	0.919708	0.719298	0.901099	0.739766	0.92		0.660819	0.824818	0.669591	0.845018	0.649123	0.807273		0.751462	0.937956	0.751462	0.934545	0.75731	0.945255
0.739766	0.92	0.722222	0.898182	0.739766	0.923358		0.663743	0.825455	0.672515	0.827338	0.649123	0.810219		0.754386	0.938182	0.751462	0.937956	0.760234	0.938628
0.74269	0.916968	0.725146	0.895307	0.74269	0.894366		0.666667	0.826087	0.672515	0.830325	0.649123	0.813187		0.75731	0.938406	0.754386	0.928058	0.760234	0.942029
0.74269	0.92029	0.725146	0.898551	0.74269	0.897527		0.669591	0.817857	0.672515	0.833333	0.652047	0.799283		0.760234	0.938628	0.754386	0.931408	0.760234	0.945455
0.745614	0.910714	0.72807	0.895683	0.74269	0.900709		0.669591	0.820789	0.672515	0.836364	0.652047	0.802158		0.763158	0.935484	0.754386	0.934783	0.763158	0.938849
0.745614	0.913978	0.730994	0.88968	0.74269	0.903915		0.669591	0.823741	0.675439	0.822064	0.652047	0.805054		0.763158	0.938849	0.75731	0.928315	0.766082	0.939068
0.745614	0.917266	0.730994	0.892857	0.74269	0.907143		0.669591	0.826715	0.675439	0.825	0.654971	0.794326		0.766082	0.935714	0.760234	0.928571	0.769006	0.939286
0.748538	0.911032	0.730994	0.896057	0.74269	0.910394		0.672515	0.818505	0.675439	0.827957	0.654971	0.797153		0.769006	0.935943	0.763158	0.928826	0.77193	0.93617
0.751462	0.908127	0.733918	0.883803	0.74269	0.913669		0.675439	0.816254	0.678363	0.822695	0.654971	0.8		0.77193	0.93617	0.766082	0.89726	0.77193	0.939502
0.751462	0.911348	0.733918	0.886926	0.74269	0.916968		0.675439	0.819149	0.681287	0.811847	0.657895	0.792254		0.774854	0.926573	0.766082	0.900344	0.774854	0.923345
0.754386	0.908451	0.733918	0.890071	0.74269	0.92029		0.678363	0.816901	0.681287	0.814685	0.657895	0.795053		0.774854	0.929825	0.766082	0.903448	0.774854	0.926573
0.75731	0.890034	0.736842	0.884211	0.745614	0.888502		0.681287	0.817544	0.681287	0.817544	0.660819	0.792982		0.774854	0.933099	0.766082	0.906574	0.774854	0.929825
0.75731	0.893103	0.739766	0.881533	0.745614	0.891608		0.684211	0.809689	0.681287	0.820423	0.663743	0.790941		0.774854	0.936396	0.766082	0.909722	0.774854	0.933099
0.75731	0.896194	0.739766	0.884615	0.745614	0.894737		0.684211	0.8125	0.681287	0.823322	0.663743	0.793706		0.777778	0.917241	0.766082	0.912892	0.774854	0.936396
0.75731	0.899306	0.74269	0.872852	0.748538	0.882759		0.684211	0.815331	0.684211	0.8125	0.666667	0.788927		0.777778	0.920415	0.766082	0.916084	0.777778	0.923611
0.75731	0.902439	0.74269	0.875862	0.748538	0.885813		0.684211	0.818182	0.687135	0.810345	0.666667	0.791667		0.777778	0.923611	0.766082	0.919298	0.780702	0.914384
0.75731	0.905594	0.74269	0.878893	0.748538	0.888889		0.687135	0.80756	0.687135	0.813149	0.669591	0.789655		0.777778	0.926829	0.766082	0.922535	0.780702	0.917526
0.75731	0.908772	0.74269	0.881944	0.751462	0.880137		0.687135	0.810345	0.690058	0.808219	0.672515	0.784983		0.780702	0.917526	0.766082	0.925795	0.780702	0.92069
0.760234	0.890411	0.745614	0.873288	0.751462	0.883162		0.690058	0.794613	0.690058	0.810997	0.672515	0.787671		0.783626	0.917808	0.766082	0.929078	0.780702	0.923875
0.763158	0.890785	0.748538	0.87372	0.754386	0.880546		0.690058	0.797297	0.692982	0.808874	0.672515	0.790378		0.78655	0.914966	0.769006	0.897611	0.783626	0.914676
0.766082	0.885135	0.751462	0.87415	0.75731	0.877966		0.690058	0.8	0.695906	0.80678	0.675439	0.783051		0.78655	0.918089	0.77193	0.894915	0.78655	0.914966
0.766082	0.888136	0.754386	0.874576	0.75731	0.880952		0.690058	0.802721	0.695906	0.809524	0.675439	0.785714		0.789474	0.909091	0.77193	0.897959	0.789474	0.912162
0.766082	0.891156	0.75731	0.860465	0.760234	0.872483		0.690058	0.805461	0.69883	0.807432	0.678363	0.781145		0.789474	0.912162	0.774854	0.892256	0.789474	0.915254
0.769006	0.876667	0.75731	0.863333	0.760234	0.875421		0.690058	0.808219	0.701754	0.808081	0.678363	0.783784		0.789474	0.915254	0.774854	0.89527	0.792398	0.912458
0.769006	0.879599	0.75731	0.866221	0.760234	0.878378		0.692982	0.795302	0.704678	0.80602	0.681287	0.781879		0.792398	0.909396	0.777778	0.883721	0.795322	0.912752
0.769006	0.88255	0.75731	0.869128	0.763158	0.87291		0.695906	0.788079	0.704678	0.808725	0.684211	0.78		0.795322	0.903654	0.777778	0.886667	0.798246	0.886364
0.769006	0.885522	0.75731	0.872054	0.766082	0.873333		0.695906	0.790698	0.707602	0.806667	0.684211	0.782609		0.795322	0.906667	0.777778	0.889632	0.798246	0.889251
0.77193	0.877076	0.75731	0.875	0.769006	0.873754		0.695906	0.793333	0.710526	0.799342	0.687135	0.780731		0.795322	0.909699	0.777778	0.892617	0.798246	0.892157
0.774854	0.871711	0.760234	0.860927	0.77193	0.871287		0.695906	0.795987	0.710526	0.80198	0.690058	0.776316		0.798246	0.903974	0.780702	0.878289	0.798246	0.895082
0.774854	0.874587	0.763158	0.858553	0.77193	0.874172		0.69883	0.783607	0.710526	0.804636	0.690058	0.778878		0.80117	0.898361	0.780702	0.881188	0.798246	0.898026
0.774854	0.877483	0.763158	0.861386	0.774854	0.857605		0.69883	0.786184	0.710526	0.807309	0.690058	0.781457		0.80117	0.901316	0.780702	0.884106	0.798246	0.90099
0.777778	0.872131	0.766082	0.859016	0.774854	0.86039		0.69883	0.788779	0.71345	0.797386	0.692982	0.777049		0.80117	0.90429	0.783626	0.878689	0.798246	0.903974
0.780702	0.869707	0.769006	0.853896	0.774854	0.863192		0.701754	0.781759	0.71345	0.8	0.695906	0.775244		0.804094	0.898693	0.78655	0.879085	0.798246	0.906977
0.780702	0.872549	0.769006	0.856678	0.774854	0.866013		0.701754	0.784314	0.716374	0.790323	0.695906	0.777778		0.807018	0.899023	0.789474	0.876623	0.798246	0.91
0.783626	0.87013	0.769006	0.859477	0.774854	0.868852		0.704678	0.782468	0.716374	0.79288	0.69883	0.775974		0.809942	0.899351	0.789474	0.879479	0.798246	0.913043
0.78655	0.87055	0.77193	0.854369	0.774854	0.871711		0.707602	0.783172	0.716374	0.795455	0.701754	0.774194		0.812865	0.893891	0.792398	0.874194	0.80117	0.881029
0.789474	0.868167	0.774854	0.846645	0.777778	0.855305		0.710526	0.783871	0.716374	0.798046	0.701754	0.776699		0.812865	0.896774	0.792398	0.877023	0.80117	0.883871
0.789474	0.870968	0.774854	0.849359	0.777778	0.858065		0.71345	0.782051	0.719298	0.790997	0.704678	0.772436		0.812865	0.899676	0.795322	0.874598	0.80117	0.886731
0.792398	0.84953	0.774854	0.85209	0.780702	0.855769		0.71345	0.784566	0.722222	0.786624	0.704678	0.77492		0.815789	0.885714	0.798246	0.875	0.804094	0.875796
0.792398	0.852201	0.774854	0.854839	0.783626	0.850794		0.716374	0.780255	0.722222	0.789137	0.707602	0.758621		0.815789	0.888535	0.80117	0.875399	0.804094	0.878594
0.792398	0.85489	0.777778	0.841772	0.783626	0.853503		0.716374	0.782748	0.722222	0.791667	0.707602	0.761006		0.815789	0.891374	0.804094	0.875796	0.804094	0.88141
0.792398	0.857595	0.777778	0.844444	0.783626	0.85623		0.719298	0.780952	0.725146	0.787302	0.707602	0.763407		0.815789	0.894231	0.807018	0.8625	0.807018	0.867925
0.792398	0.860317	0.777778	0.847134	0.78655	0.84858		0.722222	0.771875	0.72807	0.787975	0.707602	0.765823		0.818713	0.880503	0.807018	0.865204	0.807018	0.870662
0.792398	0.863057	0.780702	0.842271	0.78655	0.851266		0.722222	0.774295	0.730994	0.778816	0.707602	0.768254		0.818713	0.883281	0.807018	0.867925	0.807018	0.873418
0.792398	0.865815	0.783626	0.8375	0.789474	0.846395		0.722222	0.77673	0.730994	0.78125	0.707602	0.770701		0.818713	0.886076	0.807018	0.870662	0.807018	0.87619
0.792398	0.86859	0.783626	0.840125	0.789474	0.849057		0.722222	0.77918	0.730994	0.783699	0.707602	0.773163		0.821637	0.880878	0.807018	0.873418	0.809942	0.854938
0.795322	0.839506	0.783626	0.842767	0.792398	0.846875		0.722222	0.781646	0.730994	0.786164	0.710526	0.759375		0.824561	0.878505	0.807018	0.87619	0.809942	0.857585
0.795322	0.842105	0.78655	0.832817	0.795322	0.84472		0.725146	0.763077	0.730994	0.788644	0.71345	0.757764		0.824561	0.88125	0.809942	0.852308	0.809942	0.860248
0.795322	0.84472	0.78655	0.835404	0.795322	0.847352		0.725146	0.765432	0.733918	0.779503	0.71345	0.760125		0.827485	0.878882	0.809942	0.854938	0.809942	0.862928
0.795322	0.847352	0.78655	0.838006	0.798246	0.837423		0.725146	0.767802	0.736842	0.780186	0.716374	0.751534		0.830409	0.879257	0.809942	0.857585	0.809942	0.865625
0.795322	0.85	0.789474	0.825688	0.798246	0.84		0.725146	0.770186	0.739766	0.778462	0.716374	0.753846		0.833333	0.876923	0.809942	0.860248	0.809942	0.868339
0.798246	0.84	0.789474	0.828221	0.798246	0.842593		0.725146	0.772586	0.739766	0.780864	0.716374	0.756173		0.833333	0.87963	0.809942	0.862928	0.812865	0.852761
0.80117	0.832827	0.789474	0.830769	0.798246	0.845201		0.72807	0.761468	0.74269	0.762763	0.716374	0.758514		0.836257	0.824207	0.812865	0.850153	0.812865	0.855385
0.80117	0.835366	0.789474	0.833333	0.80117	0.825301		0.72807	0.763804	0.74269	0.76506	0.719298	0.752294		0.836257	0.82659	0.812865	0.852761	0.815789	0.848024
0.80117	0.83792	0.792398	0.821212	0.80117	0.827795		0.730994	0.757576	0.74269	0.767372	0.722222	0.75076		0.836257	0.828986	0.815789	0.845455	0.815789	0.85061
0.80117	0.840491	0.792398	0.823708	0.80117	0.830303		0.730994	0.759878	0.74269	0.769697	0.722222	0.753049		0.836257	0.831395	0.815789	0.848024	0.815789	0.853211
0.804094	0.818452	0.792398	0.82622	0.80117	0.832827		0.730994	0.762195	0.74269	0.772036	0.725146	0.740299		0.836257	0.833819	0.815789	0.85061	0.818713	0.845921
0.804094	0.820896	0.795322	0.814371	0.80117	0.835366		0.733918	0.756024	0.74269	0.77439	0.725146	0.742515		0.836257	0.836257	0.818713	0.838323	0.818713	0.848485
0.804094	0.823353	0.795322	0.816817	0.80117	0.83792		0.733918	0.758308	0.74269	0.776758	0.725146	0.744745		0.836257	0.83871	0.818713	0.840841	0.821637	0.828909
0.804094	0.825826	0.795322	0.819277	0.804094	0.818452		0.736842	0.752239	0.74269	0.779141	0.725146	0.746988		0.836257	0.841176	0.818713	0.843373	0.821637	0.831361
0.804094	0.828313	0.795322	0.821752	0.804094	0.820896		0.736842	0.754491	0.745614	0.763473	0.725146	0.749245		0.836257	0.843658	0.818713	0.845921	0.821637	0.833828
0.804094	0.830816	0.798246	0.814925	0.804094	0.823353		0.736842	0.756757	0.748538	0.744186	0.725146	0.751515		0.836257	0.846154	0.821637	0.838806	0.821637	0.83631
0.804094	0.833333	0.80117	0.815476	0.804094	0.825826		0.739766	0.744118	0.748538	0.746356	0.72807	0.738872		0.836257	0.848665	0.824561	0.81268	0.821637	0.838806
0.807018	0.811765	0.804094	0.811209	0.807018	0.816568		0.739766	0.746313	0.748538	0.748538	0.72807	0.741071		0.836257	0.85119	0.824561	0.815029	0.821637	0.841317
0.807018	0.814159	0.804094	0.813609	0.807018	0.818991		0.739766	0.748521	0.748538	0.750733	0.730994	0.739645		0.836257	0.853731	0.824561	0.817391	0.821637	0.843844
0.807018	0.816568	0.804094	0.816024	0.809942	0.812317		0.739766	0.750742	0.748538	0.752941	0.733918	0.738235		0.836257	0.856287	0.824561	0.819767	0.821637	0.846386
0.807018	0.818991	0.807018	0.807018	0.809942	0.814706		0.739766	0.752976	0.748538	0.755162	0.733918	0.740413		0.836257	0.858859	0.824561	0.822157	0.824561	0.829412
0.809942	0.80758	0.807018	0.809384	0.809942	0.817109		0.74269	0.744868	0.748538	0.757396	0.736842	0.739003		0.836257	0.861446	0.824561	0.824561	0.827485	0.829912
0.809942	0.809942	0.807018	0.811765	0.812865	0.810496		0.745614	0.73913	0.748538	0.759644	0.739766	0.735465		0.836257	0.864048	0.824561	0.826979	0.830409	0.830409
0.809942	0.812317	0.809942	0.80758	0.812865	0.812865		0.745614	0.741279	0.748538	0.761905	0.739766	0.737609		0.836257	0.866667	0.824561	0.829412	0.833333	0.821326
0.812865	0.80814	0.812865	0.80814	0.815789	0.806358		0.745614	0.74344	0.748538	0.764179	0.739766	0.739766		0.836257	0.869301	0.824561	0.831858	0.833333	0.823699
0.815789	0.794872	0.815789	0.806358	0.815789	0.808696		0.745614	0.745614	0.751462	0.73639	0.74269	0.731988		0.836257	0.871951	0.824561	0.83432	0.833333	0.826087
0.815789	0.797143	0.815789	0.808696	0.815789	0.811047		0.748538	0.737752	0.751462	0.738506	0.74269	0.734104		0.836257	0.874618	0.824561	0.836795	0.833333	0.828488
0.815789	0.799427	0.818713	0.804598	0.818713	0.806916		0.748538	0.739884	0.751462	0.740634	0.74269	0.736232		0.836257	0.877301	0.824561	0.839286	0.833333	0.830904
0.815789	0.801724	0.818713	0.806916	0.821637	0.796034		0.751462	0.732194	0.751462	0.742775	0.745614	0.732759		0.839181	0.82235	0.827485	0.808571	0.836257	0.810198
0.815789	0.804035	0.821637	0.802857	0.821637	0.798295		0.751462	0.734286	0.751462	0.744928	0.748538	0.727273		0.839181	0.824713	0.827485	0.810888	0.836257	0.8125
0.815789	0.806358	0.821637	0.805158	0.821637	0.80057		0.751462	0.73639	0.754386	0.737143	0.748538	0.729345		0.842105	0.822857	0.827485	0.813218	0.836257	0.814815
0.815789	0.808696	0.824561	0.79661	0.821637	0.802857		0.751462	0.738506	0.75731	0.721448	0.748538	0.731429		0.845029	0.811798	0.830409	0.795518	0.836257	0.817143
0.818713	0.793201	0.824561	0.798867	0.821637	0.805158		0.754386	0.732955	0.75731	0.723464	0.748538	0.733524		0.845029	0.814085	0.830409	0.797753	0.836257	0.819484
0.818713	0.795455	0.824561	0.801136	0.821637	0.807471		0.75731	0.733711	0.75731	0.72549	0.751462	0.725989		0.845029	0.816384	0.830409	0.8	0.836257	0.821839
0.821637	0.793785	0.824561	0.803419	0.824561	0.792135		0.760234	0.734463	0.75731	0.727528	0.751462	0.728045		0.845029	0.818697	0.830409	0.80226	0.839181	0.790634
0.824561	0.787709	0.827485	0.790503	0.824561	0.794366		0.763158	0.735211	0.75731	0.729577	0.754386	0.722689		0.845029	0.821023	0.830409	0.804533	0.839181	0.792818
0.824561	0.789916	0.827485	0.792717	0.824561	0.79661		0.766082	0.733894	0.75731	0.731638	0.754386	0.724719		0.845029	0.823362	0.830409	0.806818	0.839181	0.795014
0.824561	0.792135	0.827485	0.794944	0.827485	0.792717		0.766082	0.735955	0.75731	0.733711	0.754386	0.726761		0.847953	0.781671	0.830409	0.809117	0.839181	0.797222
0.824561	0.794366	0.827485	0.797183	0.830409	0.782369		0.769006	0.732591	0.75731	0.735795	0.75731	0.723464		0.847953	0.783784	0.833333	0.782967	0.839181	0.799443
0.827485	0.775342	0.830409	0.788889	0.830409	0.78453		0.769006	0.734637	0.75731	0.737892	0.760234	0.724234		0.847953	0.785908	0.833333	0.785124	0.839181	0.801676
0.827485	0.777473	0.830409	0.791086	0.830409	0.786704		0.77193	0.729282	0.760234	0.710383	0.763158	0.711172		0.847953	0.788043	0.833333	0.787293	0.839181	0.803922
0.827485	0.779614	0.833333	0.789474	0.830409	0.788889		0.77193	0.731302	0.760234	0.712329	0.763158	0.713115		0.847953	0.790191	0.833333	0.789474	0.839181	0.80618
0.827485	0.781768	0.836257	0.775068	0.830409	0.791086		0.77193	0.733333	0.760234	0.714286	0.763158	0.715068		0.847953	0.79235	0.833333	0.791667	0.839181	0.808451
0.827485	0.783934	0.836257	0.777174	0.830409	0.793296		0.774854	0.730028	0.760234	0.716253	0.763158	0.717033		0.847953	0.794521	0.833333	0.793872	0.839181	0.810734
0.827485	0.786111	0.836257	0.779292	0.833333	0.780822		0.777778	0.716981	0.760234	0.718232	0.763158	0.719008		0.847953	0.796703	0.833333	0.796089	0.842105	0.786885
0.827485	0.788301	0.836257	0.781421	0.833333	0.782967		0.777778	0.718919	0.760234	0.720222	0.763158	0.720994		0.847953	0.798898	0.836257	0.772973	0.842105	0.789041
0.830409	0.771739	0.836257	0.783562	0.836257	0.772973		0.777778	0.720867	0.760234	0.722222	0.763158	0.722992		0.847953	0.801105	0.836257	0.775068	0.842105	0.791209
0.830409	0.773842	0.836257	0.785714	0.836257	0.775068		0.777778	0.722826	0.763158	0.707317	0.763158	0.725		0.847953	0.803324	0.836257	0.777174	0.845029	0.76455
0.830409	0.775956	0.836257	0.787879	0.836257	0.777174		0.777778	0.724796	0.763158	0.709239	0.766082	0.711957		0.847953	0.805556	0.836257	0.779292	0.845029	0.766578
0.833333	0.77027	0.836257	0.790055	0.836257	0.779292		0.777778	0.726776	0.763158	0.711172	0.769006	0.708895		0.847953	0.807799	0.836257	0.781421	0.845029	0.768617
0.833333	0.772358	0.839181	0.775676	0.836257	0.781421		0.777778	0.728767	0.766082	0.704301	0.769006	0.710811		0.847953	0.810056	0.836257	0.783562	0.845029	0.770667
0.836257	0.768817	0.842105	0.772118	0.839181	0.773585		0.777778	0.730769	0.766082	0.706199	0.769006	0.712737		0.847953	0.812325	0.839181	0.771505	0.845029	0.772727
0.836257	0.770889	0.842105	0.774194	0.842105	0.761905		0.780702	0.717742	0.766082	0.708108	0.77193	0.704		0.850877	0.780161	0.839181	0.773585	0.845029	0.774799
0.839181	0.76738	0.842105	0.77628	0.842105	0.763926		0.783626	0.708995	0.769006	0.695767	0.77193	0.705882		0.850877	0.782258	0.842105	0.768	0.845029	0.776882
0.839181	0.769437	0.845029	0.770667	0.842105	0.765957		0.783626	0.710875	0.769006	0.697613	0.77193	0.707775		0.853801	0.768421	0.842105	0.770053	0.845029	0.778976
0.842105	0.763926	0.845029	0.772727	0.842105	0.768		0.783626	0.712766	0.769006	0.699468	0.77193	0.709677		0.853801	0.770449	0.842105	0.772118	0.845029	0.781081
0.842105	0.765957	0.847953	0.771277	0.842105	0.770053		0.783626	0.714667	0.769006	0.701333	0.774854	0.702918		0.853801	0.772487	0.845029	0.75853	0.845029	0.783198
0.842105	0.768	0.850877	0.759791	0.842105	0.772118		0.783626	0.716578	0.769006	0.703209	0.774854	0.704787		0.853801	0.774536	0.845029	0.760526	0.845029	0.785326
0.845029	0.75853	0.850877	0.76178	0.842105	0.774194		0.783626	0.718499	0.769006	0.705094	0.777778	0.7		0.853801	0.776596	0.845029	0.762533	0.845029	0.787466
0.845029	0.760526	0.850877	0.76378	0.845029	0.762533		0.78655	0.704188	0.77193	0.69657	0.777778	0.701847		0.853801	0.778667	0.845029	0.76455	0.847953	0.765172
0.845029	0.762533	0.850877	0.765789	0.847953	0.763158		0.78655	0.706037	0.774854	0.690104	0.777778	0.703704		0.853801	0.780749	0.845029	0.766578	0.850877	0.751938
0.845029	0.76455	0.850877	0.76781	0.850877	0.76178		0.78655	0.707895	0.774854	0.691906	0.780702	0.697128		0.856725	0.761039	0.845029	0.768617	0.850877	0.753886
0.847953	0.759162	0.850877	0.769841	0.850877	0.76378		0.78655	0.709763	0.774854	0.693717	0.780702	0.698953		0.856725	0.763021	0.847953	0.759162	0.850877	0.755844
0.850877	0.757812	0.850877	0.771883	0.853801	0.758442		0.789474	0.701299	0.774854	0.695538	0.780702	0.700787		0.856725	0.765013	0.850877	0.753886	0.850877	0.757812
0.850877	0.759791	0.853801	0.748718	0.853801	0.760417		0.789474	0.703125	0.774854	0.697368	0.783626	0.690722		0.856725	0.767016	0.850877	0.755844	0.850877	0.759791
0.853801	0.752577	0.853801	0.750643	0.853801	0.762402		0.789474	0.704961	0.777778	0.690909	0.783626	0.692506		0.856725	0.769029	0.850877	0.757812	0.850877	0.76178
0.853801	0.754522	0.853801	0.752577	0.856725	0.755155		0.792398	0.691327	0.780702	0.69171	0.783626	0.694301		0.859649	0.748092	0.850877	0.759791	0.850877	0.76378
0.853801	0.756477	0.853801	0.754522	0.856725	0.757106		0.792398	0.693095	0.783626	0.687179	0.783626	0.696104		0.859649	0.75	0.853801	0.750643	0.850877	0.765789
0.853801	0.758442	0.853801	0.756477	0.856725	0.759067		0.792398	0.694872	0.783626	0.688946	0.783626	0.697917		0.859649	0.751918	0.853801	0.752577	0.853801	0.739241
0.856725	0.745547	0.853801	0.758442	0.859649	0.753846		0.792398	0.696658	0.783626	0.690722	0.78655	0.684478		0.859649	0.753846	0.853801	0.754522	0.853801	0.741117
0.856725	0.747449	0.853801	0.760417	0.859649	0.755784		0.792398	0.698454	0.783626	0.692506	0.78655	0.686224		0.859649	0.755784	0.856725	0.734336	0.853801	0.743003
0.856725	0.749361	0.856725	0.730673	0.862573	0.754476		0.792398	0.700258	0.78655	0.682741	0.78655	0.68798		0.859649	0.757732	0.856725	0.736181	0.853801	0.744898
0.856725	0.751282	0.856725	0.7325	0.865497	0.751269		0.792398	0.702073	0.78655	0.684478	0.78655	0.689744		0.859649	0.75969	0.856725	0.738035	0.853801	0.746803
0.856725	0.753213	0.856725	0.734336	0.865497	0.753181		0.795322	0.692112	0.78655	0.686224	0.78655	0.691517		0.859649	0.761658	0.856725	0.739899	0.853801	0.748718
0.859649	0.742424	0.856725	0.736181	0.865497	0.755102		0.798246	0.692893	0.78655	0.68798	0.789474	0.683544		0.862573	0.748731	0.856725	0.741772	0.853801	0.750643
0.859649	0.744304	0.856725	0.738035	0.868421	0.751899		0.80117	0.690176	0.789474	0.683544	0.789474	0.685279		0.865497	0.745592	0.856725	0.743655	0.853801	0.752577
0.859649	0.746193	0.856725	0.739899	0.871345	0.746867		0.80117	0.691919	0.792398	0.6775	0.792398	0.684343		0.865497	0.747475	0.856725	0.745547	0.856725	0.719902
0.862573	0.741206	0.856725	0.741772	0.871345	0.748744		0.80117	0.693671	0.792398	0.679198	0.795322	0.681704		0.865497	0.749367	0.856725	0.747449	0.856725	0.721675
0.862573	0.743073	0.856725	0.743655	0.871345	0.75063		0.804094	0.690955	0.792398	0.680905	0.795322	0.683417		0.868421	0.7425	0.856725	0.749361	0.856725	0.723457
0.865497	0.741855	0.856725	0.745547	0.871345	0.752525		0.807018	0.678133	0.792398	0.68262	0.795322	0.685139		0.868421	0.744361	0.856725	0.751282	0.856725	0.725248
0.868421	0.717391	0.856725	0.747449	0.874269	0.736453		0.807018	0.679803	0.792398	0.684343	0.798246	0.674074		0.868421	0.746231	0.859649	0.729529	0.856725	0.727047
0.868421	0.719128	0.856725	0.749361	0.874269	0.738272		0.807018	0.681481	0.795322	0.674938	0.798246	0.675743		0.871345	0.73399	0.859649	0.731343	0.856725	0.728856
0.868421	0.720874	0.859649	0.731343	0.874269	0.740099		0.807018	0.683168	0.795322	0.676617	0.798246	0.677419		0.871345	0.735802	0.859649	0.733167	0.856725	0.730673
0.868421	0.722628	0.862573	0.730198	0.874269	0.741935		0.807018	0.684864	0.795322	0.678304	0.798246	0.679104		0.871345	0.737624	0.859649	0.735	0.856725	0.7325
0.868421	0.72439	0.862573	0.73201	0.874269	0.743781		0.807018	0.686567	0.798246	0.674074	0.798246	0.680798		0.871345	0.739454	0.862573	0.728395	0.856725	0.734336
0.868421	0.726161	0.865497	0.729064	0.874269	0.745636		0.807018	0.688279	0.798246	0.675743	0.798246	0.6825		0.871345	0.741294	0.862573	0.730198	0.856725	0.736181
0.868421	0.727941	0.865497	0.730864	0.874269	0.7475		0.807018	0.69	0.80117	0.668293	0.80117	0.674877		0.871345	0.743142	0.865497	0.713253	0.856725	0.738035
0.868421	0.72973	0.868421	0.726161	0.877193	0.733496		0.807018	0.691729	0.80117	0.669927	0.804094	0.67402		0.874269	0.734644	0.865497	0.714976	0.856725	0.739899
0.868421	0.731527	0.868421	0.727941	0.877193	0.735294		0.809942	0.67561	0.80117	0.671569	0.804094	0.675676		0.877193	0.717703	0.865497	0.716707	0.859649	0.717073
0.868421	0.733333	0.868421	0.72973	0.877193	0.737101		0.809942	0.677262	0.80117	0.673219	0.807018	0.66506		0.877193	0.719424	0.865497	0.718447	0.859649	0.718826
0.868421	0.735149	0.871345	0.725061	0.880117	0.7		0.809942	0.678922	0.80117	0.674877	0.807018	0.666667		0.877193	0.721154	0.865497	0.720195	0.859649	0.720588
0.868421	0.736973	0.871345	0.726829	0.880117	0.701632		0.812865	0.671498	0.804094	0.6691	0.807018	0.668281		0.877193	0.722892	0.865497	0.721951	0.862573	0.702381
0.868421	0.738806	0.874269	0.71875	0.880117	0.703271		0.812865	0.673123	0.807018	0.66506	0.807018	0.669903		0.877193	0.724638	0.865497	0.723716	0.862573	0.704057
0.868421	0.740648	0.874269	0.720482	0.880117	0.704918		0.812865	0.674757	0.807018	0.666667	0.807018	0.671533		0.877193	0.726392	0.865497	0.72549	0.862573	0.705742
0.868421	0.7425	0.874269	0.722222	0.880117	0.706573		0.812865	0.676399	0.807018	0.668281	0.807018	0.673171		0.877193	0.728155	0.865497	0.727273	0.862573	0.707434
0.871345	0.697892	0.874269	0.723971	0.880117	0.708235		0.815789	0.670673	0.807018	0.669903	0.807018	0.674817		0.877193	0.729927	0.865497	0.729064	0.862573	0.709135
0.871345	0.699531	0.874269	0.725728	0.880117	0.709906		0.815789	0.672289	0.809942	0.664269	0.809942	0.664269		0.877193	0.731707	0.868421	0.705463	0.862573	0.710843
0.871345	0.701176	0.877193	0.719424	0.880117	0.711584		0.818713	0.671463	0.809942	0.665865	0.809942	0.665865		0.877193	0.733496	0.868421	0.707143	0.862573	0.71256
0.871345	0.70283	0.880117	0.718377	0.880117	0.71327		0.821637	0.670644	0.812865	0.661905	0.812865	0.663484		0.877193	0.735294	0.868421	0.708831	0.862573	0.714286
0.871345	0.704492	0.880117	0.720096	0.880117	0.714964		0.821637	0.672249	0.812865	0.663484	0.812865	0.665072		0.880117	0.690367	0.868421	0.710526	0.862573	0.716019
0.871345	0.706161	0.883041	0.71564	0.880117	0.716667		0.824561	0.666667	0.812865	0.665072	0.815789	0.662708		0.880117	0.691954	0.868421	0.71223	0.862573	0.717762
0.871345	0.707838	0.883041	0.71734	0.880117	0.718377		0.824561	0.668246	0.815789	0.651869	0.815789	0.664286		0.880117	0.693548	0.868421	0.713942	0.865497	0.691589
0.871345	0.709524	0.883041	0.719048	0.880117	0.720096		0.824561	0.669834	0.815789	0.653396	0.818713	0.660377		0.880117	0.69515	0.871345	0.706161	0.865497	0.693208
0.871345	0.711217	0.885965	0.699769	0.880117	0.721823		0.824561	0.671429	0.815789	0.65493	0.818713	0.661939		0.880117	0.696759	0.874269	0.700234	0.865497	0.694836
0.871345	0.712919	0.885965	0.701389	0.880117	0.723558		0.827485	0.65814	0.815789	0.656471	0.818713	0.663507		0.880117	0.698376	0.874269	0.701878	0.865497	0.696471
0.871345	0.714628	0.885965	0.703016	0.880117	0.725301		0.827485	0.659674	0.815789	0.658019	0.821637	0.661176		0.880117	0.7	0.874269	0.703529	0.865497	0.698113
0.871345	0.716346	0.885965	0.704651	0.880117	0.727053		0.827485	0.661215	0.815789	0.659574	0.824561	0.65127		0.880117	0.701632	0.874269	0.705189	0.865497	0.699764
0.871345	0.718072	0.885965	0.706294	0.880117	0.728814		0.827485	0.662763	0.815789	0.661137	0.824561	0.652778		0.880117	0.703271	0.874269	0.706856	0.865497	0.701422
0.874269	0.681093	0.885965	0.707944	0.880117	0.730583		0.827485	0.664319	0.815789	0.662708	0.824561	0.654292		0.880117	0.704918	0.877193	0.696056	0.865497	0.703088
0.874269	0.682648	0.885965	0.709602	0.880117	0.73236		0.827485	0.665882	0.818713	0.652681	0.824561	0.655814		0.880117	0.706573	0.877193	0.697674	0.868421	0.6875
0.874269	0.684211	0.885965	0.711268	0.880117	0.734146		0.827485	0.667453	0.821637	0.647465	0.824561	0.657343		0.880117	0.708235	0.877193	0.699301	0.868421	0.689095
0.874269	0.68578	0.885965	0.712941	0.883041	0.69746		0.830409	0.658933	0.821637	0.648961	0.824561	0.658879		0.880117	0.709906	0.877193	0.700935	0.868421	0.690698
0.874269	0.687356	0.885965	0.714623	0.883041	0.699074		0.833333	0.658199	0.821637	0.650463	0.824561	0.660422		0.880117	0.711584	0.880117	0.693548	0.868421	0.692308
0.874269	0.68894	0.885965	0.716312	0.883041	0.700696		0.833333	0.659722	0.821637	0.651972	0.824561	0.661972		0.880117	0.71327	0.880117	0.69515	0.871345	0.685057
0.874269	0.690531	0.888889	0.690909	0.885965	0.694954		0.836257	0.651481	0.821637	0.653488	0.827485	0.644647		0.880117	0.714964	0.880117	0.696759	0.871345	0.686636
0.874269	0.69213	0.888889	0.692483	0.885965	0.696552		0.836257	0.652968	0.824561	0.645309	0.827485	0.646119		0.880117	0.716667	0.883041	0.694253	0.871345	0.688222
0.874269	0.693735	0.888889	0.694064	0.885965	0.698157		0.836257	0.654462	0.824561	0.646789	0.827485	0.647597		0.880117	0.718377	0.885965	0.691781	0.874269	0.682648
0.874269	0.695349	0.888889	0.695652	0.888889	0.692483		0.836257	0.655963	0.824561	0.648276	0.827485	0.649083		0.883041	0.689498	0.885965	0.693364	0.874269	0.684211
0.874269	0.69697	0.888889	0.697248	0.888889	0.694064		0.836257	0.657471	0.827485	0.638826	0.827485	0.650575		0.883041	0.691076	0.885965	0.694954	0.874269	0.68578
0.874269	0.698598	0.888889	0.698851	0.888889	0.695652		0.836257	0.658986	0.827485	0.640271	0.827485	0.652074		0.885965	0.680899	0.888889	0.690909	0.877193	0.680272
0.877193	0.680272	0.888889	0.700461	0.891813	0.685393		0.839181	0.652273	0.827485	0.641723	0.830409	0.645455		0.885965	0.682432	0.888889	0.692483	0.877193	0.681818
0.877193	0.681818	0.891813	0.683857	0.891813	0.686937		0.842105	0.650113	0.827485	0.643182	0.833333	0.639013		0.885965	0.683973	0.891813	0.682327	0.877193	0.683371
0.880117	0.680995	0.891813	0.685393	0.891813	0.688488		0.842105	0.651584	0.827485	0.644647	0.833333	0.640449		0.885965	0.68552	0.891813	0.683857	0.880117	0.665929
0.883041	0.681716	0.891813	0.686937	0.891813	0.690045		0.842105	0.653061	0.827485	0.646119	0.833333	0.641892		0.885965	0.687075	0.891813	0.685393	0.880117	0.667406
0.885965	0.680899	0.891813	0.688488	0.891813	0.69161		0.845029	0.637969	0.830409	0.635347	0.833333	0.643341		0.885965	0.688636	0.891813	0.686937	0.880117	0.668889
0.885965	0.682432	0.891813	0.690045	0.891813	0.693182		0.845029	0.639381	0.830409	0.636771	0.833333	0.644796		0.885965	0.690205	0.891813	0.688488	0.880117	0.670379
0.888889	0.674058	0.891813	0.69161	0.894737	0.684564		0.845029	0.640798	0.830409	0.638202	0.833333	0.646259		0.888889	0.678571	0.891813	0.690045	0.880117	0.671875
0.888889	0.675556	0.894737	0.684564	0.894737	0.686099		0.845029	0.642222	0.830409	0.63964	0.836257	0.639821		0.888889	0.680089	0.891813	0.69161	0.880117	0.673378
0.888889	0.67706	0.897661	0.683742	0.897661	0.682222		0.845029	0.643653	0.833333	0.631929	0.839181	0.630769		0.888889	0.681614	0.894737	0.674009	0.880117	0.674888
0.888889	0.678571	0.897661	0.685268	0.897661	0.683742		0.845029	0.645089	0.833333	0.633333	0.839181	0.632159		0.891813	0.658747	0.894737	0.675497	0.880117	0.676404
0.888889	0.680089	0.900585	0.682927	0.897661	0.685268		0.845029	0.646532	0.833333	0.634744	0.839181	0.633554		0.891813	0.660173	0.894737	0.676991	0.880117	0.677928
0.888889	0.681614	0.900585	0.684444	0.900585	0.678414		0.845029	0.647982	0.833333	0.636161	0.839181	0.634956		0.891813	0.661605	0.894737	0.678492	0.880117	0.679458
0.891813	0.674779	0.903509	0.677632	0.900585	0.679912		0.845029	0.649438	0.836257	0.629956	0.839181	0.636364		0.891813	0.663043	0.894737	0.68	0.880117	0.680995
0.894737	0.668122	0.903509	0.679121	0.900585	0.681416		0.845029	0.650901	0.836257	0.631347	0.839181	0.637778		0.891813	0.664488	0.894737	0.681514	0.883041	0.663736
0.894737	0.669584	0.903509	0.680617	0.900585	0.682927		0.847953	0.637363	0.836257	0.632743	0.839181	0.639198		0.891813	0.665939	0.894737	0.683036	0.883041	0.665198
0.894737	0.671053	0.903509	0.682119	0.903509	0.674672		0.847953	0.638767	0.839181	0.629386	0.839181	0.640625		0.891813	0.667396	0.897661	0.643606	0.883041	0.666667
0.894737	0.672527	0.903509	0.683628	0.903509	0.676149		0.850877	0.624464	0.839181	0.630769	0.842105	0.624729		0.891813	0.66886	0.897661	0.644958	0.885965	0.657267
0.894737	0.674009	0.906433	0.662393	0.903509	0.677632		0.850877	0.625806	0.842105	0.626087	0.842105	0.626087		0.891813	0.67033	0.897661	0.646316	0.885965	0.658696
0.894737	0.675497	0.906433	0.663812	0.903509	0.679121		0.850877	0.627155	0.842105	0.627451	0.842105	0.627451		0.891813	0.671806	0.897661	0.647679	0.885965	0.660131
0.897661	0.665944	0.906433	0.665236	0.906433	0.673913		0.850877	0.62851	0.842105	0.628821	0.842105	0.628821		0.891813	0.673289	0.897661	0.649049	0.885965	0.661572
0.897661	0.667391	0.906433	0.666667	0.906433	0.675381		0.850877	0.62987	0.842105	0.630197	0.842105	0.630197		0.891813	0.674779	0.897661	0.650424	0.885965	0.66302
0.897661	0.668845	0.906433	0.668103	0.909357	0.67462		0.850877	0.631236	0.845029	0.625541	0.842105	0.631579		0.891813	0.676275	0.897661	0.651805	0.885965	0.664474
0.900585	0.665227	0.906433	0.669546	0.912281	0.668094		0.850877	0.632609	0.845029	0.626898	0.845029	0.625541		0.891813	0.677778	0.897661	0.653191	0.888889	0.655172
0.900585	0.666667	0.906433	0.670996	0.912281	0.669528		0.850877	0.633987	0.847953	0.619658	0.847953	0.62635		0.891813	0.679287	0.897661	0.654584	0.888889	0.656587
0.903509	0.664516	0.906433	0.672451	0.912281	0.670968		0.850877	0.635371	0.847953	0.620985	0.850877	0.627155		0.894737	0.648305	0.897661	0.655983	0.888889	0.658009
0.903509	0.665948	0.906433	0.673913	0.912281	0.672414		0.850877	0.636761	0.847953	0.622318	0.853801	0.625268		0.894737	0.649682	0.897661	0.657388	0.891813	0.648936
0.906433	0.660981	0.906433	0.675381	0.912281	0.673866		0.850877	0.638158	0.847953	0.623656	0.853801	0.626609		0.894737	0.651064	0.897661	0.658798	0.891813	0.65032
0.906433	0.662393	0.906433	0.676856	0.912281	0.675325		0.853801	0.619958	0.847953	0.625	0.853801	0.627957		0.894737	0.652452	0.897661	0.660215	0.891813	0.651709
0.906433	0.663812	0.906433	0.678337	0.915205	0.661734		0.853801	0.621277	0.847953	0.62635	0.856725	0.624733		0.894737	0.653846	0.897661	0.661638	0.891813	0.653105
0.906433	0.665236	0.909357	0.651992	0.915205	0.663136		0.853801	0.622601	0.850877	0.620469	0.856725	0.626068		0.894737	0.655246	0.897661	0.663067	0.891813	0.654506
0.909357	0.660297	0.909357	0.653361	0.915205	0.664544		0.853801	0.623932	0.853801	0.613445	0.859649	0.602459		0.894737	0.656652	0.897661	0.664502	0.891813	0.655914
0.909357	0.661702	0.909357	0.654737	0.915205	0.665957		0.853801	0.625268	0.853801	0.614737	0.859649	0.603696		0.894737	0.658065	0.897661	0.665944	0.894737	0.642857
0.912281	0.655462	0.909357	0.656118	0.915205	0.667377		0.856725	0.620763	0.853801	0.616034	0.859649	0.604938		0.894737	0.659483	0.897661	0.667391	0.894737	0.644211
0.912281	0.656842	0.909357	0.657505	0.915205	0.668803		0.859649	0.617647	0.853801	0.617336	0.859649	0.606186		0.897661	0.646316	0.897661	0.668845	0.894737	0.64557
0.912281	0.658228	0.909357	0.658898	0.918129	0.658281		0.859649	0.618947	0.853801	0.618644	0.859649	0.607438		0.897661	0.647679	0.897661	0.670306	0.894737	0.646934
0.912281	0.659619	0.909357	0.660297	0.918129	0.659664		0.859649	0.620253	0.853801	0.619958	0.859649	0.608696		0.897661	0.649049	0.897661	0.671772	0.894737	0.648305
0.912281	0.661017	0.909357	0.661702	0.918129	0.661053		0.859649	0.621564	0.853801	0.621277	0.859649	0.609959		0.900585	0.644351	0.897661	0.673246	0.894737	0.649682
0.915205	0.650728	0.909357	0.663113	0.918129	0.662447		0.862573	0.614583	0.856725	0.614256	0.859649	0.611227		0.900585	0.645702	0.897661	0.674725	0.897661	0.634298
0.915205	0.652083	0.912281	0.635438	0.921053	0.65762		0.862573	0.615866	0.859649	0.613779	0.859649	0.6125		0.900585	0.647059	0.900585	0.632444	0.897661	0.635611
0.915205	0.653445	0.912281	0.636735	0.921053	0.658996		0.862573	0.617155	0.859649	0.615063	0.859649	0.613779		0.903509	0.645094	0.900585	0.633745	0.897661	0.636929
0.915205	0.654812	0.912281	0.638037	0.923977	0.658333		0.862573	0.618449	0.862573	0.614583	0.859649	0.615063		0.906433	0.645833	0.900585	0.635052	0.897661	0.638254
0.915205	0.656184	0.912281	0.639344	0.926901	0.657676		0.865497	0.612836	0.865497	0.606557	0.859649	0.616352		0.909357	0.639918	0.900585	0.636364	0.897661	0.639583
0.918129	0.651452	0.912281	0.640657	0.926901	0.659044		0.865497	0.614108	0.865497	0.607803	0.859649	0.617647		0.909357	0.641237	0.900585	0.637681	0.897661	0.640919
0.921053	0.652174	0.912281	0.641975	0.929825	0.647658		0.865497	0.615385	0.865497	0.609053	0.859649	0.618947		0.909357	0.642562	0.900585	0.639004	0.897661	0.642259
0.923977	0.651546	0.912281	0.643299	0.929825	0.64898		0.868421	0.613636	0.865497	0.610309	0.859649	0.620253		0.909357	0.643892	0.900585	0.640333	0.897661	0.643606
0.923977	0.652893	0.912281	0.644628	0.929825	0.650307		0.871345	0.610656	0.865497	0.61157	0.859649	0.621564		0.909357	0.645228	0.900585	0.641667	0.900585	0.631148
0.926901	0.652263	0.912281	0.645963	0.929825	0.651639		0.871345	0.61191	0.865497	0.612836	0.859649	0.622881		0.909357	0.64657	0.900585	0.643006	0.900585	0.632444
0.929825	0.650307	0.912281	0.647303	0.929825	0.652977		0.871345	0.613169	0.865497	0.614108	0.859649	0.624204		0.912281	0.640657	0.900585	0.644351	0.900585	0.633745
0.929825	0.651639	0.912281	0.648649	0.929825	0.654321		0.871345	0.614433	0.865497	0.615385	0.859649	0.625532		0.915205	0.638776	0.903509	0.629328	0.900585	0.635052
0.929825	0.652977	0.912281	0.65	0.929825	0.65567		0.874269	0.610204	0.868421	0.601215	0.862573	0.600815		0.915205	0.640082	0.903509	0.630612	0.903509	0.630612
0.932749	0.648374	0.912281	0.651357	0.929825	0.657025		0.874269	0.611452	0.868421	0.602434	0.862573	0.602041		0.915205	0.641393	0.903509	0.631902	0.903509	0.631902
0.932749	0.649695	0.912281	0.65272	0.929825	0.658385		0.877193	0.609756	0.868421	0.603659	0.862573	0.603272		0.918129	0.638211	0.903509	0.633197	0.906433	0.62753
0.932749	0.65102	0.915205	0.636179	0.932749	0.644444		0.877193	0.610998	0.868421	0.604888	0.865497	0.601626		0.918129	0.639511	0.906433	0.625	0.906433	0.628803
0.935673	0.649087	0.918129	0.628	0.932749	0.645749		0.880117	0.610548	0.868421	0.606122	0.868421	0.601215		0.921053	0.638945	0.906433	0.626263	0.906433	0.630081
0.938596	0.648485	0.918129	0.629259	0.932749	0.647059		0.883041	0.611336	0.868421	0.607362	0.868421	0.602434		0.923977	0.637097	0.906433	0.62753	0.906433	0.631365
0.938596	0.649798	0.918129	0.630522	0.932749	0.648374		0.885965	0.603586	0.871345	0.598394	0.871345	0.599598		0.923977	0.638384	0.906433	0.628803	0.909357	0.623246
0.94152	0.630137	0.918129	0.631791	0.935673	0.645161		0.885965	0.60479	0.871345	0.599598	0.871345	0.600806		0.923977	0.639676	0.906433	0.630081	0.909357	0.624498
0.94152	0.631373	0.918129	0.633065	0.938596	0.640719		0.885965	0.606	0.871345	0.600806	0.871345	0.60202		0.926901	0.635271	0.909357	0.625755	0.909357	0.625755
0.94152	0.632613	0.918129	0.634343	0.938596	0.642		0.885965	0.607214	0.871345	0.60202	0.874269	0.594433		0.926901	0.636546	0.912281	0.616601	0.909357	0.627016
0.94152	0.633858	0.918129	0.635628	0.938596	0.643287		0.885965	0.608434	0.874269	0.598	0.874269	0.595618		0.926901	0.637827	0.912281	0.617822	0.909357	0.628283
0.94152	0.635108	0.918129	0.636917	0.938596	0.644578		0.885965	0.609658	0.874269	0.599198	0.874269	0.596806		0.929825	0.636	0.912281	0.619048	0.912281	0.624
0.94152	0.636364	0.921053	0.626243	0.938596	0.645875		0.885965	0.610887	0.877193	0.595238	0.874269	0.598		0.932749	0.61583	0.912281	0.620278	0.915205	0.622266
0.94152	0.637624	0.921053	0.62749	0.94152	0.633858		0.885965	0.612121	0.877193	0.596421	0.874269	0.599198		0.932749	0.617021	0.912281	0.621514	0.915205	0.623506
0.94152	0.638889	0.921053	0.628743	0.94152	0.635108		0.888889	0.59144	0.877193	0.59761	0.874269	0.600402		0.932749	0.618217	0.912281	0.622754	0.915205	0.62475
0.94152	0.640159	0.923977	0.620825	0.94152	0.636364		0.888889	0.592593	0.877193	0.598802	0.877193	0.589391		0.932749	0.619417	0.912281	0.624	0.918129	0.609709
0.94152	0.641434	0.923977	0.622047	0.94152	0.637624		0.888889	0.59375	0.880117	0.59604	0.877193	0.590551		0.932749	0.620623	0.912281	0.625251	0.918129	0.610895
0.94152	0.642715	0.923977	0.623274	0.94152	0.638889		0.888889	0.594912	0.883041	0.587549	0.877193	0.591716		0.932749	0.621832	0.912281	0.626506	0.918129	0.612086
0.94152	0.644	0.923977	0.624506	0.94152	0.640159		0.888889	0.596078	0.883041	0.588694	0.877193	0.592885		0.932749	0.623047	0.915205	0.608949	0.918129	0.613281
0.94152	0.645291	0.923977	0.625743	0.94152	0.641434		0.888889	0.59725	0.883041	0.589844	0.877193	0.594059		0.932749	0.624266	0.915205	0.610136	0.918129	0.614481
0.94152	0.646586	0.923977	0.626984	0.944444	0.633333		0.888889	0.598425	0.883041	0.590998	0.877193	0.595238		0.932749	0.62549	0.915205	0.611328	0.918129	0.615686
0.94152	0.647887	0.926901	0.621569	0.944444	0.634578		0.888889	0.599606	0.883041	0.592157	0.880117	0.586745		0.932749	0.626719	0.915205	0.612524	0.918129	0.616896
0.94152	0.649194	0.929825	0.619883	0.947368	0.632812		0.888889	0.600791	0.883041	0.59332	0.880117	0.587891		0.932749	0.627953	0.915205	0.613725	0.918129	0.61811
0.944444	0.630859	0.929825	0.621094	0.947368	0.634051		0.888889	0.60198	0.883041	0.594488	0.880117	0.589041		0.932749	0.629191	0.915205	0.614931	0.918129	0.619329
0.947368	0.625483	0.929825	0.622309	0.950292	0.625		0.888889	0.603175	0.883041	0.595661	0.880117	0.590196		0.932749	0.630435	0.915205	0.616142	0.918129	0.620553
0.947368	0.626692	0.932749	0.620623	0.950292	0.626204		0.888889	0.604374	0.883041	0.596838	0.883041	0.586408		0.932749	0.631683	0.915205	0.617357	0.918129	0.621782
0.947368	0.627907	0.935673	0.61657	0.950292	0.627413		0.891813	0.591085	0.885965	0.584942	0.883041	0.587549		0.932749	0.632937	0.918129	0.602687	0.918129	0.623016
0.947368	0.629126	0.935673	0.617761	0.950292	0.628627		0.891813	0.592233	0.885965	0.586074	0.885965	0.586074		0.932749	0.634195	0.918129	0.603846	0.921053	0.609284
0.947368	0.63035	0.935673	0.618956	0.950292	0.629845		0.894737	0.589595	0.885965	0.587209	0.885965	0.587209		0.932749	0.635458	0.918129	0.60501	0.921053	0.610465
0.947368	0.631579	0.935673	0.620155	0.950292	0.631068		0.894737	0.590734	0.885965	0.58835	0.888889	0.574669		0.932749	0.636727	0.918129	0.606178	0.923977	0.605364
0.950292	0.625	0.935673	0.621359	0.950292	0.632296		0.894737	0.591876	0.888889	0.585742	0.888889	0.575758		0.935673	0.603774	0.918129	0.60735	0.923977	0.606526
0.950292	0.626204	0.938596	0.617308	0.950292	0.633528		0.897661	0.579245	0.891813	0.585413	0.888889	0.57685		0.935673	0.604915	0.918129	0.608527	0.923977	0.607692
0.953216	0.605948	0.94152	0.616858	0.953216	0.619772		0.897661	0.58034	0.891813	0.586538	0.888889	0.577947		0.935673	0.606061	0.918129	0.609709	0.923977	0.608863
0.953216	0.607076	0.94152	0.618042	0.953216	0.620952		0.897661	0.581439	0.894737	0.580645	0.888889	0.579048		0.935673	0.607211	0.921053	0.6	0.923977	0.610039
0.953216	0.608209	0.944444	0.616412	0.953216	0.622137		0.897661	0.582543	0.894737	0.581749	0.888889	0.580153		0.935673	0.608365	0.921053	0.601145	0.926901	0.592523
0.953216	0.609346	0.944444	0.617591	0.953216	0.623327		0.897661	0.58365	0.894737	0.582857	0.888889	0.581262		0.935673	0.609524	0.921053	0.602294	0.926901	0.593633
0.953216	0.610487	0.947368	0.61597	0.953216	0.624521		0.897661	0.584762	0.894737	0.583969	0.888889	0.582375		0.935673	0.610687	0.921053	0.603448	0.926901	0.594747
0.953216	0.611632	0.947368	0.617143	0.953216	0.62572		0.897661	0.585878	0.894737	0.585086	0.888889	0.583493		0.935673	0.611855	0.923977	0.59176	0.926901	0.595865
0.953216	0.612782	0.950292	0.608614	0.95614	0.620493		0.897661	0.586998	0.894737	0.586207	0.888889	0.584615		0.935673	0.613027	0.923977	0.592871	0.926901	0.596987
0.953216	0.613936	0.950292	0.609756	0.959064	0.606285		0.897661	0.588123	0.897661	0.573832	0.888889	0.585742		0.935673	0.614203	0.923977	0.593985	0.926901	0.598113
0.953216	0.615094	0.950292	0.610902	0.959064	0.607407		0.897661	0.589251	0.897661	0.574906	0.888889	0.586873		0.935673	0.615385	0.923977	0.595104	0.926901	0.599244
0.953216	0.616257	0.950292	0.612053	0.959064	0.608534		0.897661	0.590385	0.897661	0.575985	0.891813	0.573308		0.935673	0.61657	0.923977	0.596226	0.926901	0.600379
0.953216	0.617424	0.950292	0.613208	0.959064	0.609665		0.900585	0.580038	0.897661	0.577068	0.891813	0.574388		0.938596	0.588991	0.923977	0.597353	0.926901	0.601518
0.953216	0.618596	0.950292	0.614367	0.959064	0.610801		0.903509	0.578652	0.897661	0.578154	0.891813	0.575472		0.938596	0.590074	0.923977	0.598485	0.926901	0.602662
0.953216	0.619772	0.950292	0.61553	0.959064	0.61194		0.903509	0.579737	0.897661	0.579245	0.894737	0.567718		0.938596	0.59116	0.923977	0.59962	0.926901	0.60381
0.953216	0.620952	0.950292	0.616698	0.959064	0.613084		0.903509	0.580827	0.897661	0.58034	0.894737	0.568773		0.938596	0.592251	0.923977	0.60076	0.926901	0.604962
0.953216	0.622137	0.953216	0.600368	0.959064	0.614232		0.906433	0.576208	0.897661	0.581439	0.894737	0.569832		0.938596	0.593346	0.926901	0.589219	0.926901	0.606119
0.953216	0.623327	0.953216	0.601476	0.959064	0.615385		0.906433	0.577281	0.900585	0.565138	0.894737	0.570896		0.938596	0.594444	0.926901	0.590317	0.929825	0.5878
0.953216	0.624521	0.953216	0.602588	0.959064	0.616541		0.906433	0.578358	0.900585	0.566176	0.894737	0.571963		0.938596	0.595547	0.926901	0.591418	0.929825	0.588889
0.953216	0.62572	0.953216	0.603704	0.959064	0.617702		0.906433	0.579439	0.900585	0.567219	0.894737	0.573034		0.938596	0.596654	0.926901	0.592523	0.929825	0.589981
0.95614	0.606679	0.953216	0.604824	0.959064	0.618868		0.909357	0.575926	0.900585	0.568266	0.894737	0.574109		0.938596	0.597765	0.929825	0.5878	0.929825	0.591078
0.959064	0.605166	0.953216	0.605948	0.959064	0.620038		0.909357	0.576994	0.900585	0.569316	0.897661	0.567468		0.938596	0.598881	0.929825	0.588889	0.929825	0.592179
0.959064	0.606285	0.953216	0.607076	0.959064	0.621212		0.912281	0.570384	0.900585	0.57037	0.897661	0.568519		0.938596	0.6	0.929825	0.589981	0.929825	0.593284
0.959064	0.607407	0.953216	0.608209	0.961988	0.605893		0.912281	0.571429	0.900585	0.571429	0.900585	0.568266		0.938596	0.601124	0.932749	0.58	0.932749	0.584249
0.961988	0.588551	0.953216	0.609346	0.961988	0.607011		0.912281	0.572477	0.900585	0.572491	0.903509	0.562842		0.938596	0.602251	0.932749	0.581056	0.932749	0.585321
0.961988	0.589606	0.95614	0.588129	0.964912	0.596745		0.912281	0.573529	0.900585	0.573557	0.903509	0.563869		0.938596	0.603383	0.932749	0.582117	0.932749	0.586397
0.961988	0.590664	0.95614	0.589189	0.964912	0.597826		0.912281	0.574586	0.900585	0.574627	0.903509	0.564899		0.938596	0.60452	0.932749	0.583181	0.932749	0.587477
0.961988	0.591727	0.95614	0.590253	0.964912	0.598911		0.912281	0.575646	0.903509	0.565934	0.903509	0.565934		0.94152	0.587591	0.932749	0.584249	0.932749	0.588561
0.961988	0.592793	0.95614	0.59132	0.964912	0.6		0.912281	0.57671	0.906433	0.561594	0.903509	0.566972		0.94152	0.588665	0.932749	0.585321	0.935673	0.583942
0.961988	0.593863	0.95614	0.592391	0.964912	0.601093		0.915205	0.567029	0.906433	0.562613	0.903509	0.568015		0.94152	0.589744	0.932749	0.586397	0.935673	0.585009
0.961988	0.594937	0.95614	0.593466	0.964912	0.60219		0.915205	0.568058	0.906433	0.563636	0.903509	0.569061		0.944444	0.577818	0.932749	0.587477	0.938596	0.58047
0.961988	0.596014	0.95614	0.594545	0.964912	0.603291		0.915205	0.569091	0.906433	0.564663	0.906433	0.563636		0.944444	0.578853	0.932749	0.588561	0.938596	0.581522
0.961988	0.597096	0.95614	0.595628	0.964912	0.604396		0.915205	0.570128	0.906433	0.565693	0.909357	0.564428		0.944444	0.579892	0.935673	0.576577	0.938596	0.582577
0.961988	0.598182	0.95614	0.596715	0.964912	0.605505		0.915205	0.571168	0.906433	0.566728	0.912281	0.561151		0.944444	0.580935	0.935673	0.577617	0.938596	0.583636
0.961988	0.599271	0.95614	0.597806	0.964912	0.606618		0.918129	0.559715	0.909357	0.554367	0.912281	0.562162		0.944444	0.581982	0.935673	0.578662	0.938596	0.584699
0.961988	0.600365	0.95614	0.598901	0.967836	0.592129		0.918129	0.560714	0.909357	0.555357	0.912281	0.563177		0.944444	0.583032	0.935673	0.57971	0.94152	0.58018
0.961988	0.601463	0.95614	0.6	0.967836	0.59319		0.918129	0.561717	0.909357	0.556351	0.912281	0.564195		0.944444	0.584087	0.935673	0.580762	0.94152	0.581227
0.961988	0.602564	0.95614	0.601103	0.967836	0.594255		0.918129	0.562724	0.909357	0.557348	0.912281	0.565217		0.944444	0.585145	0.938596	0.577338	0.944444	0.577818
0.961988	0.60367	0.959064	0.55312	0.967836	0.595324		0.918129	0.563734	0.909357	0.558348	0.915205	0.561939		0.944444	0.586207	0.94152	0.578097	0.944444	0.578853
0.961988	0.604779	0.959064	0.554054	0.967836	0.596396		0.918129	0.564748	0.909357	0.559353	0.918129	0.55477		0.944444	0.587273	0.944444	0.576786	0.944444	0.579892
0.961988	0.605893	0.959064	0.554992	0.967836	0.597473		0.918129	0.565766	0.909357	0.56036	0.918129	0.555752		0.944444	0.588342	0.944444	0.577818	0.944444	0.580935
0.964912	0.582011	0.959064	0.555932	0.97076	0.588652		0.918129	0.566787	0.909357	0.561372	0.918129	0.556738		0.947368	0.576512	0.944444	0.578853	0.947368	0.573451
0.964912	0.583039	0.959064	0.556876	0.97076	0.589698		0.918129	0.567812	0.909357	0.562387	0.918129	0.557726		0.947368	0.57754	0.947368	0.575488	0.947368	0.574468
0.964912	0.584071	0.959064	0.557823	0.97076	0.590747		0.921053	0.553603	0.912281	0.550265	0.918129	0.558719		0.947368	0.578571	0.947368	0.576512	0.947368	0.575488
0.964912	0.585106	0.959064	0.558773	0.97076	0.5918		0.921053	0.554577	0.912281	0.551237	0.918129	0.559715		0.950292	0.568182	0.947368	0.57754	0.947368	0.576512
0.964912	0.586146	0.959064	0.559727	0.97076	0.592857		0.921053	0.555556	0.912281	0.552212	0.918129	0.560714		0.950292	0.569177	0.950292	0.575221	0.947368	0.57754
0.964912	0.587189	0.959064	0.560684	0.973684	0.568259		0.921053	0.556537	0.912281	0.553191	0.918129	0.561717		0.950292	0.570175	0.950292	0.576241	0.947368	0.578571
0.964912	0.588235	0.959064	0.561644	0.973684	0.569231		0.921053	0.557522	0.912281	0.554174	0.918129	0.562724		0.950292	0.571178	0.953216	0.573944	0.950292	0.568182
0.964912	0.589286	0.959064	0.562607	0.973684	0.570205		0.921053	0.558511	0.912281	0.55516	0.921053	0.552632		0.950292	0.572183	0.953216	0.574956	0.950292	0.569177
0.967836	0.575652	0.959064	0.563574	0.973684	0.571184		0.921053	0.559503	0.915205	0.550088	0.921053	0.553603		0.950292	0.573192	0.953216	0.575972	0.950292	0.570175
0.967836	0.576655	0.959064	0.564544	0.973684	0.572165		0.921053	0.560498	0.915205	0.551056	0.921053	0.554577		0.950292	0.574205	0.95614	0.567708	0.950292	0.571178
0.967836	0.577661	0.959064	0.565517	0.973684	0.57315		0.923977	0.553415	0.918129	0.550877	0.921053	0.555556		0.950292	0.575221	0.95614	0.568696	0.950292	0.572183
0.967836	0.578671	0.959064	0.566494	0.973684	0.574138		0.923977	0.554386	0.921053	0.550699	0.923977	0.553415		0.950292	0.576241	0.95614	0.569686	0.950292	0.573192
0.967836	0.579685	0.959064	0.567474	0.973684	0.57513		0.926901	0.552265	0.921053	0.551664	0.926901	0.551304		0.950292	0.577265	0.95614	0.570681	0.950292	0.574205
0.967836	0.580702	0.959064	0.568458	0.973684	0.576125		0.926901	0.553229	0.923977	0.546713	0.926901	0.552265		0.953216	0.561102	0.95614	0.571678	0.953216	0.552542
0.967836	0.581722	0.959064	0.569444	0.973684	0.577123		0.926901	0.554196	0.923977	0.54766	0.926901	0.553229		0.953216	0.562069	0.95614	0.57268	0.953216	0.55348
0.967836	0.582746	0.959064	0.570435	0.973684	0.578125		0.929825	0.549223	0.923977	0.548611	0.926901	0.554196		0.953216	0.56304	0.95614	0.573684	0.953216	0.554422
0.97076	0.570447	0.959064	0.571429	0.973684	0.57913		0.929825	0.550173	0.923977	0.549565	0.929825	0.547332		0.953216	0.564014	0.95614	0.574692	0.953216	0.555366
0.97076	0.571429	0.959064	0.572426	0.973684	0.580139		0.929825	0.551127	0.923977	0.550523	0.929825	0.548276		0.953216	0.564991	0.959064	0.568458	0.953216	0.556314
0.97076	0.572414	0.959064	0.573427	0.973684	0.581152		0.929825	0.552083	0.923977	0.551483	0.929825	0.549223		0.953216	0.565972	0.961988	0.563356	0.953216	0.557265
0.97076	0.573402	0.959064	0.574431	0.973684	0.582168		0.929825	0.553043	0.926901	0.546552	0.929825	0.550173		0.953216	0.566957	0.961988	0.564322	0.953216	0.558219
0.97076	0.574394	0.959064	0.575439	0.973684	0.583187		0.932749	0.55	0.926901	0.547496	0.929825	0.551127		0.953216	0.567944	0.961988	0.565292	0.953216	0.559177
0.97076	0.57539	0.959064	0.57645	0.973684	0.584211		0.935673	0.549828	0.929825	0.541738	0.929825	0.552083		0.953216	0.568935	0.961988	0.566265	0.953216	0.560137
0.97076	0.576389	0.959064	0.577465	0.973684	0.585237		0.935673	0.550775	0.929825	0.542662	0.932749	0.545299		0.95614	0.556122	0.961988	0.567241	0.953216	0.561102
0.973684	0.567291	0.959064	0.578483	0.973684	0.586268		0.938596	0.545918	0.929825	0.54359	0.932749	0.546233		0.95614	0.55707	0.961988	0.568221	0.953216	0.562069
0.973684	0.568259	0.959064	0.579505	0.973684	0.587302		0.938596	0.546848	0.929825	0.544521	0.932749	0.54717		0.95614	0.55802	0.961988	0.569204	0.953216	0.56304
0.973684	0.569231	0.959064	0.580531	0.973684	0.588339		0.938596	0.547782	0.929825	0.545455	0.932749	0.54811		0.95614	0.558974	0.964912	0.56314	0.953216	0.564014
0.973684	0.570205	0.959064	0.58156	0.973684	0.589381		0.938596	0.548718	0.929825	0.546392	0.935673	0.542373		0.95614	0.559932	0.964912	0.564103	0.953216	0.564991
0.973684	0.571184	0.959064	0.582593	0.976608	0.567063		0.938596	0.549658	0.929825	0.547332	0.935673	0.543294		0.95614	0.560892	0.967836	0.554439	0.953216	0.565972
0.976608	0.567063	0.959064	0.58363	0.976608	0.568027		0.938596	0.5506	0.932749	0.541596	0.935673	0.544218		0.95614	0.561856	0.967836	0.555369	0.953216	0.566957
0.976608	0.568027	0.959064	0.58467	0.976608	0.568995		0.94152	0.541176	0.932749	0.542517	0.935673	0.545145		0.959064	0.554054	0.967836	0.556303	0.953216	0.567944
0.979532	0.529226	0.959064	0.585714	0.979532	0.545603		0.94152	0.542088	0.935673	0.531561	0.935673	0.546075		0.959064	0.554992	0.967836	0.557239	0.953216	0.568935
0.979532	0.530063	0.959064	0.586762	0.979532	0.546493		0.94152	0.543002	0.935673	0.532446	0.938596	0.54223		0.959064	0.555932	0.967836	0.558179	0.95614	0.548658
0.979532	0.530903	0.959064	0.587814	0.979532	0.547386		0.94152	0.543919	0.935673	0.533333	0.938596	0.543147		0.959064	0.556876	0.967836	0.559122	0.95614	0.54958
0.979532	0.531746	0.959064	0.588869	0.979532	0.548282		0.94152	0.544839	0.935673	0.534224	0.94152	0.542088		0.961988	0.54201	0.967836	0.560068	0.95614	0.550505
0.979532	0.532591	0.961988	0.545605	0.979532	0.54918		0.94152	0.545763	0.935673	0.535117	0.94152	0.543002		0.961988	0.542904	0.967836	0.561017	0.95614	0.551433
0.979532	0.533439	0.961988	0.546512	0.979532	0.550082		0.94152	0.546689	0.935673	0.536013	0.944444	0.542857		0.961988	0.543802	0.967836	0.561969	0.95614	0.552365
0.979532	0.53429	0.961988	0.547421	0.979532	0.550987		0.944444	0.536545	0.935673	0.536913	0.947368	0.543624		0.961988	0.544702	0.967836	0.562925	0.95614	0.553299
0.979532	0.535144	0.961988	0.548333	0.979532	0.551895		0.944444	0.537438	0.935673	0.537815	0.950292	0.544389		0.961988	0.545605	0.967836	0.563884	0.959064	0.539474
0.979532	0.536	0.961988	0.549249	0.979532	0.552805		0.944444	0.538333	0.935673	0.538721	0.953216	0.542429		0.961988	0.546512	0.97076	0.525316	0.959064	0.540362
0.979532	0.536859	0.961988	0.550167	0.979532	0.553719		0.944444	0.539232	0.935673	0.539629	0.953216	0.543333		0.961988	0.547421	0.97076	0.526149	0.959064	0.541254
0.979532	0.537721	0.961988	0.551089	0.979532	0.554636		0.944444	0.540134	0.935673	0.540541	0.953216	0.54424		0.961988	0.548333	0.97076	0.526984	0.959064	0.542149
0.979532	0.538585	0.961988	0.552013	0.979532	0.555556		0.944444	0.541039	0.935673	0.541455	0.953216	0.545151		0.961988	0.549249	0.97076	0.527822	0.959064	0.543046
0.979532	0.539452	0.961988	0.552941	0.979532	0.556478		0.944444	0.541946	0.935673	0.542373	0.95614	0.543189		0.961988	0.550167	0.97076	0.528662	0.959064	0.543947
0.979532	0.540323	0.961988	0.553872	0.979532	0.557404		0.947368	0.536424	0.938596	0.525368	0.959064	0.534202		0.961988	0.551089	0.97076	0.529506	0.959064	0.54485
0.979532	0.541195	0.964912	0.540098	0.979532	0.558333		0.947368	0.537313	0.938596	0.52623	0.959064	0.535073		0.961988	0.552013	0.97076	0.530351	0.959064	0.545757
0.979532	0.542071	0.964912	0.540984	0.979532	0.559265		0.950292	0.53719	0.938596	0.527094	0.959064	0.535948		0.961988	0.552941	0.97076	0.5312	0.959064	0.546667
0.979532	0.54295	0.964912	0.541872	0.979532	0.560201		0.953216	0.537954	0.938596	0.527961	0.959064	0.536825		0.961988	0.553872	0.97076	0.532051	0.959064	0.547579
0.979532	0.543831	0.964912	0.542763	0.979532	0.561139		0.95614	0.538715	0.938596	0.52883	0.959064	0.537705		0.961988	0.554806	0.97076	0.532905	0.959064	0.548495
0.979532	0.544715	0.964912	0.543657	0.979532	0.562081		0.959064	0.529032	0.938596	0.529703	0.959064	0.538588		0.964912	0.535714	0.97076	0.533762	0.959064	0.549414
0.979532	0.545603	0.964912	0.544554	0.979532	0.563025		0.959064	0.529887	0.938596	0.530579	0.959064	0.539474		0.964912	0.536585	0.97076	0.534622	0.961988	0.539344
0.979532	0.546493	0.964912	0.545455	0.979532	0.563973		0.959064	0.530744	0.938596	0.531457	0.959064	0.540362		0.964912	0.537459	0.97076	0.535484	0.961988	0.54023
0.979532	0.547386	0.964912	0.546358	0.979532	0.564924		0.959064	0.531605	0.938596	0.532338	0.959064	0.541254		0.964912	0.538336	0.97076	0.536349	0.964912	0.535714
0.979532	0.548282	0.967836	0.537338	0.979532	0.565878		0.959064	0.532468	0.94152	0.526144	0.959064	0.542149		0.964912	0.539216	0.97076	0.537217	0.964912	0.536585
0.979532	0.54918	0.967836	0.538211	0.979532	0.566836		0.959064	0.533333	0.944444	0.523501	0.959064	0.543046		0.964912	0.540098	0.97076	0.538088	0.964912	0.537459
0.979532	0.550082	0.967836	0.539088	0.979532	0.567797		0.959064	0.534202	0.944444	0.524351	0.959064	0.543947		0.964912	0.540984	0.97076	0.538961	0.964912	0.538336
0.979532	0.550987	0.967836	0.539967	0.982456	0.542811		0.959064	0.535073	0.944444	0.525203	0.961988	0.530645		0.964912	0.541872	0.97076	0.539837	0.964912	0.539216
0.979532	0.551895	0.967836	0.54085	0.982456	0.543689		0.959064	0.535948	0.944444	0.526059	0.961988	0.531502		0.964912	0.542763	0.97076	0.540717	0.964912	0.540098
0.979532	0.552805	0.97076	0.536349	0.982456	0.544571		0.959064	0.536825	0.944444	0.526917	0.961988	0.532362		0.967836	0.535599	0.97076	0.541599	0.967836	0.5313
0.979532	0.553719	0.97076	0.537217	0.982456	0.545455		0.959064	0.537705	0.947368	0.523425	0.961988	0.533225		0.967836	0.536467	0.97076	0.542484	0.967836	0.532154
0.979532	0.554636	0.97076	0.538088	0.982456	0.546341		0.959064	0.538588	0.947368	0.524272	0.961988	0.534091		0.97076	0.535484	0.97076	0.543372	0.967836	0.533011
0.979532	0.555556	0.973684	0.533654	0.98538	0.540931		0.959064	0.539474	0.950292	0.522508	0.961988	0.534959		0.97076	0.536349	0.97076	0.544262	0.967836	0.533871
0.979532	0.556478	0.973684	0.53451	0.98538	0.541801		0.961988	0.52809	0.950292	0.523349	0.964912	0.530547		0.973684	0.53537	0.97076	0.545156	0.967836	0.534733
0.979532	0.557404	0.973684	0.53537	0.98538	0.542673		0.961988	0.528939	0.950292	0.524194	0.964912	0.531401		0.973684	0.536232	0.97076	0.546053	0.967836	0.535599
0.979532	0.558333	0.973684	0.536232	0.98538	0.543548		0.961988	0.529791	0.953216	0.522436	0.967836	0.52707		0.976608	0.531847	0.97076	0.546952	0.967836	0.536467
0.979532	0.559265	0.973684	0.537097	0.988304	0.505232		0.964912	0.525478	0.953216	0.523274	0.967836	0.527911		0.976608	0.532695	0.97076	0.547855	0.97076	0.5312
0.979532	0.560201	0.976608	0.524333	0.988304	0.505988		0.964912	0.526316	0.95614	0.522364	0.967836	0.528754		0.976608	0.533546	0.97076	0.54876	0.97076	0.532051
0.979532	0.561139	0.976608	0.525157	0.988304	0.506747		0.964912	0.527157	0.95614	0.5232	0.967836	0.5296		0.976608	0.5344	0.97076	0.549669	0.973684	0.531949
0.979532	0.562081	0.976608	0.525984	0.988304	0.507508		0.964912	0.528	0.959064	0.523126	0.967836	0.530449		0.976608	0.535256	0.97076	0.55058	0.976608	0.531002
0.979532	0.563025	0.976608	0.526814	0.988304	0.508271		0.964912	0.528846	0.961988	0.522222	0.967836	0.5313		0.976608	0.536116	0.97076	0.551495	0.976608	0.531847
0.979532	0.563973	0.976608	0.527646	0.988304	0.509036		0.967836	0.523734	0.961988	0.523052	0.97076	0.526984		0.979532	0.522621	0.97076	0.552413	0.976608	0.532695
0.979532	0.564924	0.976608	0.528481	0.988304	0.509804		0.967836	0.524564	0.961988	0.523885	0.97076	0.527822		0.979532	0.523438	0.97076	0.553333	0.979532	0.531746
0.979532	0.565878	0.976608	0.529319	0.988304	0.510574		0.967836	0.525397	0.964912	0.517241	0.973684	0.526899		0.979532	0.524257	0.97076	0.554257	0.982456	0.530806
0.979532	0.566836	0.976608	0.530159	0.988304	0.511346		0.967836	0.526232	0.964912	0.518053	0.973684	0.527734		0.979532	0.525078	0.97076	0.555184	0.982456	0.531646
0.979532	0.567797	0.976608	0.531002	0.988304	0.512121		0.97076	0.51875	0.964912	0.518868	0.976608	0.527646		0.979532	0.525903	0.973684	0.523585	0.982456	0.532488
0.982456	0.527473	0.976608	0.531847	0.988304	0.512898		0.97076	0.519562	0.964912	0.519685	0.979532	0.524257		0.979532	0.52673	0.973684	0.524409	0.98538	0.520866
0.982456	0.528302	0.976608	0.532695	0.988304	0.513678		0.97076	0.520376	0.964912	0.520505	0.979532	0.525078		0.979532	0.527559	0.973684	0.525237	0.98538	0.521672
0.982456	0.529134	0.976608	0.533546	0.988304	0.51446		0.97076	0.521193	0.964912	0.521327	0.979532	0.525903		0.979532	0.528391	0.973684	0.526066	0.98538	0.522481
0.982456	0.529968	0.976608	0.5344	0.988304	0.515244		0.97076	0.522013	0.964912	0.522152	0.979532	0.52673		0.979532	0.529226	0.976608	0.524333	0.98538	0.523292
0.98538	0.51608	0.979532	0.524257	0.988304	0.516031		0.97076	0.522835	0.964912	0.522979	0.979532	0.527559		0.979532	0.530063	0.979532	0.520995	0.98538	0.524106
0.98538	0.516871	0.979532	0.525078	0.988304	0.51682		0.97076	0.523659	0.967836	0.517997	0.979532	0.528391		0.979532	0.530903	0.979532	0.521807	0.98538	0.524922
0.98538	0.517665	0.982456	0.51932	0.988304	0.517611		0.97076	0.524487	0.97076	0.51875	0.982456	0.516923		0.979532	0.531746	0.979532	0.522621	0.98538	0.525741
0.98538	0.518462	0.982456	0.520124	0.988304	0.518405		0.973684	0.519501	0.973684	0.519501	0.982456	0.51772		0.979532	0.532591	0.979532	0.523438	0.98538	0.526563
0.98538	0.51926	0.982456	0.52093	0.988304	0.519201		0.976608	0.517829	0.976608	0.51944	0.982456	0.518519		0.982456	0.522551	0.979532	0.524257	0.98538	0.527387
0.98538	0.520062	0.982456	0.521739	0.988304	0.52		0.976608	0.518634	0.976608	0.520249	0.982456	0.51932		0.982456	0.523364	0.979532	0.525078	0.98538	0.528213
0.98538	0.520866	0.982456	0.522551	0.988304	0.520801		0.976608	0.51944	0.979532	0.520186	0.982456	0.520124		0.98538	0.516871	0.982456	0.520124	0.98538	0.529042
0.98538	0.521672	0.982456	0.523364	0.988304	0.521605		0.976608	0.520249	0.982456	0.509863	0.982456	0.52093		0.98538	0.517665	0.982456	0.52093	0.98538	0.529874
0.98538	0.522481	0.982456	0.524181	0.988304	0.522411		0.979532	0.516975	0.982456	0.510638	0.982456	0.521739		0.98538	0.518462	0.982456	0.521739	0.98538	0.530709
0.98538	0.523292	0.982456	0.525	0.988304	0.52322		0.979532	0.517774	0.982456	0.511416	0.982456	0.522551		0.98538	0.51926	0.98538	0.515291	0.98538	0.531546
0.98538	0.524106	0.98538	0.508296	0.988304	0.524031		0.979532	0.518576	0.982456	0.512195	0.982456	0.523364		0.98538	0.520062	0.98538	0.51608	0.988304	0.520801
0.98538	0.524922	0.98538	0.509063	0.988304	0.524845		0.982456	0.515337	0.982456	0.512977	0.982456	0.524181		0.98538	0.520866	0.98538	0.516871	0.988304	0.521605
0.98538	0.525741	0.98538	0.509834	0.988304	0.525661		0.982456	0.516129	0.982456	0.513761	0.982456	0.525		0.98538	0.521672	0.98538	0.517665	0.991228	0.519142
0.98538	0.526563	0.98538	0.510606	0.988304	0.52648		0.982456	0.516923	0.982456	0.514548	0.98538	0.510606		0.98538	0.522481	0.98538	0.518462	0.991228	0.519939
0.98538	0.527387	0.98538	0.511381	0.988304	0.527301		0.982456	0.51772	0.982456	0.515337	0.98538	0.511381		0.98538	0.523292	0.98538	0.51926	0.991228	0.520737
0.98538	0.528213	0.98538	0.512158	0.988304	0.528125		0.98538	0.514504	0.982456	0.516129	0.98538	0.512158		0.988304	0.511346	0.98538	0.520062	0.991228	0.521538
0.988304	0.51682	0.98538	0.512938	0.988304	0.528951		0.98538	0.515291	0.982456	0.516923	0.98538	0.512938		0.988304	0.512121	0.98538	0.520866	0.994152	0.515152
0.991228	0.511312	0.98538	0.51372	0.988304	0.529781		0.98538	0.51608	0.982456	0.51772	0.98538	0.51372		0.988304	0.512898	0.988304	0.512121	0.994152	0.515933
0.991228	0.512085	0.98538	0.514504	0.988304	0.530612		0.988304	0.515244	0.982456	0.518519	0.98538	0.514504		0.988304	0.513678	0.988304	0.512898	0.994152	0.516717
0.991228	0.512859	0.98538	0.515291	0.988304	0.531447		0.991228	0.511312	0.982456	0.51932	0.98538	0.515291		0.988304	0.51446	0.988304	0.513678	0.994152	0.517504
0.991228	0.513636	0.98538	0.51608	0.988304	0.532283		0.991228	0.512085	0.982456	0.520124	0.98538	0.51608		0.988304	0.515244	0.988304	0.51446	0.994152	0.518293
0.991228	0.514416	0.98538	0.516871	0.988304	0.533123		0.991228	0.512859	0.982456	0.52093	0.98538	0.516871		0.988304	0.516031	0.988304	0.515244	0.994152	0.519084
0.991228	0.515198	0.98538	0.517665	0.988304	0.533965		0.991228	0.513636	0.98538	0.509834	0.98538	0.517665		0.988304	0.51682	0.988304	0.516031	0.994152	0.519878
0.991228	0.515982	0.98538	0.518462	0.988304	0.53481		0.991228	0.514416	0.98538	0.510606	0.988304	0.502229		0.988304	0.517611	0.991228	0.512859	0.997076	0.503693
0.991228	0.516768	0.98538	0.51926	0.988304	0.535658		0.991228	0.515198	0.988304	0.502976	0.988304	0.502976		0.991228	0.506726	0.994152	0.510511	0.997076	0.504438
0.991228	0.517557	0.98538	0.520062	0.988304	0.536508		0.991228	0.515982	0.988304	0.503726	0.988304	0.503726		0.991228	0.507485	0.994152	0.511278	0.997076	0.505185
0.994152	0.508982	0.988304	0.503726	0.988304	0.537361		0.994152	0.508982	0.988304	0.504478	0.988304	0.504478		0.991228	0.508246	0.994152	0.512048	0.997076	0.505935
0.994152	0.509745	0.988304	0.504478	0.988304	0.538217		0.994152	0.509745	0.988304	0.505232	0.988304	0.505232		0.991228	0.509009	0.994152	0.512821	0.997076	0.506686
0.994152	0.510511	0.988304	0.505232	0.988304	0.539075		0.994152	0.510511	0.988304	0.505988	0.988304	0.505988		0.991228	0.509774	0.994152	0.513595	0.997076	0.50744
0.994152	0.511278	0.988304	0.505988	0.988304	0.539936		0.994152	0.511278	0.988304	0.506747	0.988304	0.506747		0.991228	0.510542	0.997076	0.50744	0.997076	0.508197
0.994152	0.512048	0.988304	0.506747	0.988304	0.5408		0.994152	0.512048	0.988304	0.507508	0.988304	0.507508		0.991228	0.511312	0.997076	0.508197	0.997076	0.508955
0.997076	0.497085	0.988304	0.507508	0.988304	0.541667		0.997076	0.504438	0.988304	0.508271	0.988304	0.508271		0.991228	0.512085	0.997076	0.508955	0.997076	0.509716
0.997076	0.49781	0.988304	0.508271	0.991228	0.504464		0.997076	0.505185	0.988304	0.509036	0.988304	0.509036		0.994152	0.503704	0.997076	0.509716	0.997076	0.510479
0.997076	0.498538	0.988304	0.509036	0.991228	0.505216		0.997076	0.505935	0.988304	0.509804	0.988304	0.509804		0.994152	0.504451	0.997076	0.510479	0.997076	0.511244
0.997076	0.499268	0.991228	0.499264	0.991228	0.50597		0.997076	0.506686	0.988304	0.510574	0.988304	0.510574		0.994152	0.505201	0.997076	0.511244	0.997076	0.512012
0.997076	0.5	0.991228	0.5	0.994152	0.5		0.997076	0.50744	0.991228	0.503715	0.988304	0.511346		0.994152	0.505952	1	0.508172	0.997076	0.512782
0.997076	0.500734	0.991228	0.500739	0.994152	0.500736		0.997076	0.508197	0.994152	0.502959	0.991228	0.502222		0.994152	0.506706			0.997076	0.513554
0.997076	0.501471	0.991228	0.501479	0.994152	0.501475		0.997076	0.508955	0.994152	0.503704	0.991228	0.502967		0.994152	0.507463			0.997076	0.514329
0.997076	0.502209	0.991228	0.502222	0.994152	0.502216		0.997076	0.509716	0.994152	0.504451	0.994152	0.502216		0.997076	0.502209			0.997076	0.515106
0.997076	0.50295	0.991228	0.502967	0.994152	0.502959		1	0.50517	0.997076	0.502209	0.994152	0.502959		0.997076	0.50295			0.997076	0.515885
0.997076	0.503693	0.991228	0.503715	0.994152	0.503704				0.997076	0.50295	0.997076	0.501471		0.997076	0.503693			1	0.504425
0.997076	0.504438	0.991228	0.504464	0.994152	0.504451				0.997076	0.503693	0.997076	0.502209		0.997076	0.504438
0.997076	0.505185	0.994152	0.497076	0.994152	0.505201				1	0.502941	0.997076	0.50295		1	0.502941
0.997076	0.505935	0.994152	0.497804	0.997076	0.499268						1	0.502203
0.997076	0.506686	0.994152	0.498534	0.997076	0.5
0.997076	0.50744	0.994152	0.499266	0.997076	0.500734
0.997076	0.508197	0.994152	0.5	1	0.5
0.997076	0.508955	0.997076	0.49781
0.997076	0.509716	1	0.498542
1	0.497817

## Sheet: Fig.1g
	Cas9			AsCpf1-Mono			AsCpf1-Multi
	rep1	rep2	rep3	rep1	rep2	rep3	rep1	rep2	rep3
Week 1	98.1342	100.316	88.7419	62.813	59.4156	40.7023	83.8315	86.3732	86.7572
Week 2	105.996	106.694	106.326	93.0202	91.6911	95.7155	97.8151	101.293	100.454
Week 3	103.738	104.381	104.021	102.604	102.949	102.907	101.061	104.355	103.291
Week 4	100	100	100	100	100	100	100	100	100

## Sheet: Fig.2a
	+1	+2	+3	+4	+5	+6	+7	+8	+9	+10	+11	+12	+13	+14	+15	+16	+17	+18	+19	+20
A	-0.141782	0.135625	0.181534	-0.261589	-0.543886	0.403115	-0.255974	-0.108157	0.0219418	0.398406	0.461698	0.418769	0.265303	0.554246	0.386358	-0.20166	0.493795	0.0837672	-0.15025	0.701014
C	0.68993	0.645063	-0.83052	0.068407	0.103369	-0.256235	0.687676	-0.122187	0.320086	0.278651	0.0908241	-0.0187381	0.130307	-0.321233	-0.22304	0.0934928	-0.391764	0.122058	0.404881	-0.456715
G	0.60388	-0.159034	0.0521116	0.514084	0.681793	0.181114	0.04933	0.283533	-0.354568	-0.443223	-0.798602	-0.42744	-0.126396	-0.0893705	0.0776448	-0.558067	-0.444072	-0.901761	-0.306499	-0.23295
T	-1.15203	-0.621653	0.596874	-0.320902	-0.241276	-0.327994	-0.481032	-0.0531895	0.0125395	-0.233834	0.24608	0.0274097	-0.269214	-0.143643	-0.240962	0.666233	0.34204	0.695936	0.051868	-0.0113491

## Sheet: Fig.2b
Guide	Score	Log2fc
CPSF1_8_0	-1.33216	0.61744
GTPBP4_131_0	-1.18123	-0.11355
RPS2_6_2176	-0.0757436	1.15993
WARS_1123_0	0.873268	-0.942129
PPA1_682_0	4.14594	-1.97454
TIMM44_271_0	1.74025	-0.830963
C9orf114_100_0	-2.10327	-1.54762
TTC27_19_0	-1.85239	-2.47481
WDR77_310_0	0.421393	-6.77133
MCM4_43_0	-0.0511731	0.116882
GGPS1_306_0	1.56974	-5.69008
RPL37A_46_0	-0.166266	0.481534
COX5B_11_1431	0.236837	-1.50299
RBX1_7_0	-2.87271	0.512671
LRR1_132_0	-1.79143	-3.59833
NELFB_10_0	1.96471	-3.2228
HAUS1_40_0	-2.971	-2.44346
DHX8_20_0	-0.768705	0.398163
POLR3H_275_0	-1.55311	-2.75573
MCM4_41_0	-3.12876	-1.4776
RUVBL2_229_0	0.213006	-2.11248
RHEB_1312_0	1.04064	0.614675
DTYMK_295_0	2.598	-1.9287
PSMA6_1046_0	1.98892	-0.306588
DDX10_25_0	-2.62923	0.196626
PPAT_671_0	2.22261	-2.84015
HINFP_141_0	-0.0831332	-1.82088
PRPF4_51_0	-1.77979	0.140026
PSMD1_189_0	1.41068	0.0248182
C9orf114_92_0	0.367079	-7.559
HDAC3_519_0	-0.402734	-1.70067
RPL36_200_0	-5.13985	-0.320309
XRCC6_170_0	1.56475	-1.37901
GUK1_96_0	-0.316091	-3.22824
GAPDH_6_3112	0.247367	-1.4877
RPS19_215_0	-1.4395	-4.8725
ATR_372_0	1.88121	0.88963
ATP6V1A_1286_0	2.35064	-0.203407
EIF3C_926_0	2.48254	-1.79692
DNM2_1182_0	-1.55496	-0.582047
CENPA_689_0	-1.74931	-0.572915
RPS19_31_0	-2.77905	-12.1323
MRPL46_257_0	-1.82967	-5.08129
EXOSC8_113_0	-0.785886	-3.13792
XRCC6_394_0	-2.9976	-0.851691
PSMD14_474_0	-0.687604	-0.250584
RPL27A_604_0	0.467763	-0.279825
KARS_705_0	-4.25568	-0.04735
TRRAP_94_0	-3.02254	-0.0348307
VPS25_25_0	0.108073	-2.03509
PSMA2_527_0	-3.18493	0.223735
SF1_146_0	3.43303	-10.2789
DDB1_1135_0	0.648439	-0.751461
UBL5_9_2300	-0.609089	-5.00285
DTYMK_291_0	-2.86034	-1.57385
RPL23_12_0	-0.91465	-0.0340158
PSMB2_1258_0	0.934971	-1.20963
FARSB_3591_0	-0.129873	-1.90928
RRM1_270_0	0.730464	1.13566
PPAT_615_0	-3.07796	-0.604845
DDX21_17_0	2.18086	-0.908911
DDX10_23_0	-2.77517	0.218192
SF3A3_807_0	-2.08184	1.18028
POLR2A_366_0	4.95603	-0.919159
DKC1_70_0	2.46924	-1.58073
SART3_948_0	-2.82394	-0.772041
ACTL6A_254_0	-2.21559	0.116513
GTPBP4_138_0	0.326621	1.85993
RPS8_10_2588	2.43414	-3.76449
GAPDH_9_3890	0.129873	0.876817
NDC80_74_0	-1.95308	2.89642
ADSL_577_0	0.660262	-1.46403
SPC24_351_0	-1.42546	0.363682
AURKB_6_2943	-3.10604	0.174388
NOL9_954_0	0.922778	-2.23803
PSMC3_115_0	1.25771	-2.10249
DDX18_342_0	0.790135	-11.7468
SRSF1_30_2848	-3.25476	-2.40845
FARSB_3593_0	-0.89359	-1.03276
WDR77_298_0	-0.133013	-4.20616
TIMM23_1179_0	0.911879	-4.0279
RUVBL2_296_0	1.8293	-0.936644
RPS15A_89_0	-1.88084	-1.52782
PGAM1_137_0	0.0382413	-2.43115
MVK_53_0	2.15075	-4.56855
WDR75_16_0	0.764456	-0.614182
PRPF19_290_0	-2.45095	0.304961
RPS21_1_1600	0.32736	-3.58089
PUF60_76_0	-1.32403	1.75309
GUK1_97_0	-0.673564	-0.152274
HSPD1_565_0	0.33475	-4.18843
NSF_5671_0	0.93922	-1.37894
TUBGCP2_516_0	2.18049	-0.0709315
RPL30_257_0	-0.399224	0.348722
SNRPD1_609_0	-1.88712	-1.97258
TUFM_5_2142	-1.5605	-1.64361
PRIM1_716_0	-2.72104	3.21151
INTS9_3519_0	0.357473	-1.29763
ARCN1_350_0	0.801035	-1.48001
RPS15A_134_0	-0.438204	0.233705
PSMB3_88_0	-2.76778	-0.421236
NELFB_15_0	2.50009	-4.18147
NSA2_109_0	-0.449473	-0.404673
GMPPB_20_0	-2.42527	0.561175
BIRC5_9_0	2.5847	-0.197408
ADSS_460_0	0.679475	0.185517
SF1_147_0	-1.88435	0.82579
RPL8_2_2184	-0.426196	-12.1039
CCT3_988_0	-1.6525	-0.675266
WDR75_276_0	-0.263809	0.541085
PSMD13_94_0	-2.26048	-0.909484
GPS1_1_3333	-1.24053	-0.439332
POLR3A_1796_0	0.535378	-0.247234
INTS9_3517_0	2.69407	1.39661
TBL3_80_0	2.37872	-0.420327
MAK16_155_0	3.48568	-11.6668
NUDCD3_1556_0	-0.924072	0.223099
FNTB_927_0	-0.823019	-3.11694
CHMP2A_5_651	-0.944393	-12.2451
RPL11_4_2418	1.96361	-5.17934
ISG20L2_4_5645	4.5448	-0.244124
MCM4_42_0	4.09403	-3.20367
THOC5_1159_0	3.24885	-1.52921
GART_447_0	0.237207	-10.0863
DLST_120_0	-2.30187	-0.0827347
OSGEP_89_0	2.82856	-1.07504
CDC73_137_0	1.66728	-2.33077
RBX1_6_0	-1.16553	-0.813326
NELFB_11_0	-2.12544	-1.2241
HAUS1_41_0	1.35987	-0.181757
TONSL_126_0	0.182154	-0.591124
TTI2_1397_0	-1.88158	-1.38494
INTS1_18_0	-4.96194	1.2046
TNPO3_4208_0	1.33216	-12.8159
POLR3A_1795_0	-1.87918	0.354989
U2AF1_610_0	-0.990024	1.45976
SSU72_469_0	0.737853	-1.12299
CHEK1_66_0	1.34934	-7.23981
ELL_86_0	-0.382043	-1.941
TBL3_81_0	-1.19287	-1.19662
HSD17B10_6_1176	1.95455	-12.0732
PPIL2_394_0	1.92444	-1.13461
ATP6V1D_2783_0	4.34694	-1.5098
CHEK1_64_0	-2.9976	-0.340836
NUS1_1235_0	3.75263	-0.872752
PSMA6_1045_0	-0.0600406	1.12394
MVK_15_0	-1.09145	-0.198606
HINFP_140_0	1.65952	-1.62326
TUFM_4_2142	1.04231	-0.406372
ATP6V1D_2785_0	1.35285	0.894287
SMC2_49_0	-0.0999446	-6.22091
U2AF1_301_0	-0.947718	0.788907
PRPF19_438_0	0.145575	-1.41486
TBL3_83_0	-1.77979	-1.08392
WBSCR22_19_0	0.561426	-11.9906
SF1_412_0	-2.40883	0.824843
MED11_2_454	-2.43913	-0.542816
RPL8_0_2730	2.13172	-12.2977
ADSL_8_0	3.79826	-9.20632
POLR2A_364_0	-0.24201	-1.14276
UTP23_177_0	0.792167	-12.5309
NCBP2_211_0	-0.646592	-2.47213
CSE1L_408_0	1.27101	-11.9906
EXOSC7_1773_0	0.579346	-0.485251
TTI2_1398_0	1.85276	-0.455915
TONSL_120_0	-0.101053	-0.521746
RPS4X_208_0	-0.723444	0.644433
MED11_5_454	5.2276	-4.26199
PSMB7_2389_0	0.230926	-1.34619
RPL27A_704_0	-1.55034	0.716219
PRPF38B_152_0	-0.111583	-4.91421
MRPS14_196_0	-1.80436	-1.66557
QARS_72_0	-2.58323	0.680599
RPS12_8_2356	-2.77554	1.43831
INTS3_14_0	1.70478	-7.71745
ERCC2_342_0	-1.15001	-5.22952
SARS_11_0	-0.0210604	-2.04137
PRPF38B_150_0	1.33327	-1.36674
RPS6_16_3164	3.02291	-12.2272
DCTN5_577_0	4.05542	-0.686469
TIMM44_78_0	-0.670423	-1.29133
NUP160_2565_0	-2.61094	0.911376
KIF11_9_0	0.539996	-12.2468
PFDN2_72_0	0.165897	-2.1628
GNB2L1_162_0	-2.20543	-1.13206
DKC1_71_0	-4.63366	0.832243
ISG20L2_5_5645	0.95363	-0.569044
DTYMK_292_0	-1.34583	-1.61603
ATP6V0B_9_1374	-2.59597	-1.0154
PSMC3_75_0	0.726584	-3.67503
HDAC3_277_0	-0.730464	0.395143
CLTC_959_0	2.91724	-9.66973
HSPD1_657_0	1.17569	-11.9253
ISG20L2_7_5645	1.36837	-3.04004
EXOSC2_14_0	-2.77443	-2.46511
YARS2_193_0	0.66211	0.793074
PGAM1_203_0	-0.656383	-2.57747
WDR12_2632_0	1.80011	0.09902
DKC1_101_0	1.37742	-3.22931
SPC24_350_0	3.14354	-10.3805
CDK1_322_0	-2.66322	-4.91268
CCNH_1031_0	-1.83909	-0.84346
TRMT112_1_1311	-3.19158	-0.467946
MMS22L_6585_0	-2.55163	-0.72829
MCM3_790_0	1.02623	0.789886
UTP23_178_0	2.96712	-2.2434
XAB2_97_0	-1.61851	0.514327
C10orf2_9_1147	2.25845	-3.56517
SPATA5L1_18_0	-3.24737	0.643019
MRPL45_620_0	-3.70349	0.615486
HSD17B10_0_2940	0.260669	-1.55878
AURKB_5_2943	1.30205	-11.9474
CKAP5_627_0	-2.12932	-1.35805
DGCR8_132_0	1.35008	1.78165
UBE2M_5_1214	-1.13209	-0.141985
MARS_305_0	1.70829	-0.348614
RPS7_39_4795	-1.10272	-0.112097
CCT8_648_0	1.33105	0.716265
PSMD13_299_0	-2.85479	0.448667
NOL6_145_0	-2.79549	-0.590122
PSMC2_360_0	-0.248661	0.0144217
MEPCE_5_2715	1.93072	-1.21034
UTP23_21_0	-3.59265	-1.24269
POLR2D_309_0	1.86477	-2.24042
DHX15_2808_0	2.26436	-1.38825
TXNL4A_241_0	0.694624	-0.877972
PUF60_75_0	-2.28117	0.218288
WEE1_321_0	0.0862738	2.00946
PMPCB_63_0	-0.781637	0.0380853
GMPS_1342_0	2.1816	-0.745356
PLK1_62_0	4.64936	-3.39229
RPS13_8_3140	-2.42047	-2.93
PSMD4_294_0	-2.96065	-4.12168
RPL23_5_2991	-1.54591	-0.375016
SRSF2_1_3040	1.75393	-3.01015
SARS_12_0	-0.701275	-0.428597
CHMP2A_7_2604	-5.7591	-2.46907
KRI1_228_0	1.76797	-0.21613
RPS12_7_589	1.76058	-4.88017
PPP2CA_353_0	-0.426935	-3.07779
ADSS_461_0	2.89488	-1.58524
CINP_575_0	-2.40994	1.32659
MARS2_11_1722	-1.06096	0.0868276
MYBBP1A_217_0	-3.0702	-2.09221
POLR3A_1794_0	-2.41733	0.360206
RBMX_869_0	1.62091	-0.888188
RHEB_170_0	-0.61574	-0.193868
NIP7_9_668	0.473674	-2.71895
FNTB_926_0	4.97081	-8.61885
SPC25_3570_0	-1.51321	0.0615326
POLR2D_475_0	-4.71919	0.576584
ACTL6A_241_0	-0.636061	-2.43702
MED11_0_908	-3.54037	-1.0451
HNRNPK_487_0	-0.622391	-5.43767
XAB2_96_0	-1.94753	0.170726
PRIM1_713_0	1.80196	-2.59627
CHMP2A_8_2604	-3.80935	-1.43978
RPS4X_537_0	-0.670793	0.571987
PRPF19_437_0	-3.76132	1.25475
PCNA_239_0	1.05782	-4.15838
HSD17B10_3_1176	-1.54092	-0.0339222
PRIM1_715_0	-4.19601	-1.4173
CDC123_117_0	-2.43913	-0.0411845
SF3A3_1042_0	3.64456	-3.0049
MRPL4_17_0	-6.10604	0.116669
RACGAP1_1403_0	-1.21005	0.113871
SART3_1013_0	0.108443	1.28713
MRPL46_303_0	-0.653242	-0.689817
NOL11_151_0	1.14484	-4.60522
AQR_5088_0	-1.44652	1.79231
GTF3C1_363_0	-1.35101	-0.805168
ATP6V1D_2784_0	0.331609	-0.785203
NAMPT_1182_0	2.50083	-12.5269
NVL_3874_0	-4.91779	0.496274
COPB1_2147_0	-0.675411	-0.763338
MYBBP1A_27_0	-2.26085	0.62652
EIF2B3_4632_0	-4.51432	1.75302
RPS2_4_2176	0.570478	-0.9364
DPAGT1_134_0	-0.511177	-0.0962136
MARS2_3_1722	3.07796	-1.46689
PPIL2_270_0	0.215777	-1.95249
KANSL3_1548_0	-1.38334	-3.6207
CDC73_138_0	1.73213	-2.33253
DNAJA3_6_0	0.455016	-0.88925
RPL18A_12_1508	-3.53926	-1.11237
RBMX_1030_0	-1.84833	-1.18828
DONSON_1379_0	-0.701275	0.694983
ATP6V0B_1_2061	-1.33604	-11.8884
SRRM1_575_0	2.78884	-1.50129
NSF_5669_0	-1.10512	0.728954
BIRC5_11_0	-1.57103	-0.692937
CCT8_784_0	-0.00591169	-2.19045
KRI1_214_0	-4.13745	0.891519
PAK1IP1_112_0	-2.68927	0.0589591
TUBG1_1_937	-1.97173	0.336695
CLP1_332_0	-0.386292	-2.05465
RRM1_269_0	-1.21393	-1.89163
OSGEP_90_0	-0.600961	-1.48414
YARS_1272_0	-2.72806	-2.70518
NOL6_205_0	1.11362	0.276865
EXOSC2_53_0	1.37318	-0.285895
TIMM44_79_0	2.84223	-4.15421
LRR1_129_0	-1.70294	-4.44721
NUP160_2564_0	0.253279	-1.76145
UPF2_4465_0	3.19342	-0.489306
INTS1_17_0	4.53187	0.0624651
PSMD14_3578_0	2.58156	-0.599346
EXOSC7_908_0	-0.800296	-0.212886
MRPL45_689_0	-2.3693	-2.18365
PFDN2_73_0	-0.616109	-1.91697
EIF3G_1_4215	0.174764	-1.05996
NCBP2_202_0	-0.538518	-0.858727
ERCC2_314_0	2.76076	-1.64989
CENPA_690_0	2.0545	-1.20984
CCT4_771_0	3.84352	-1.24509
GTF3C1_2540_0	-0.510807	0.381049
POLR1A_2132_0	-2.88638	0.216865
WDR61_282_0	1.276	-1.71739
PAFAH1B1_3072_0	1.96305	-7.21229
CDK1_96_0	0.273601	-1.2568
POLR2H_13_3375	3.68631	-0.259763
DDX41_16_3936	-1.14964	-0.0848493
TPX2_644_0	-4.14594	-1.27851
HSPA9_732_0	1.77	-12.0287
PCNA_212_0	-0.194347	-1.30201
MDN1_71_0	-0.172917	-0.97968
MARS_33_0	-1.04619	-1.14751
SAE1_430_0	0.290227	-5.17448
CCNH_1030_0	-0.220026	0.405985
SAE1_749_0	-4.64899	0.0642397
MRPL4_106_0	-3.75226	0.168711
NOL9_860_0	-2.52318	0.381433
CIRH1A_261_0	1.0859	-0.826188
EIF3G_3_5058	-2.46074	0.565625
NAT10_90_0	1.9503	-11.878
SPATA5L1_17_0	1.53741	-1.21176
NSA2_110_0	-0.00665066	-2.32089
RPS23_26_1776	0.135415	-0.189947
RPL8_1_2730	-2.07057	-3.00766
RPS4X_206_0	-0.396453	0.480291
CPSF2_326_0	3.22187	-0.278771
PPAN_19_906	2.96361	-3.97635
BUD31_226_0	3.51192	-1.43632
YARS2_196_0	0.62627	-10.0455
TXNL4A_240_0	-2.42952	0.843873
MAK16_144_0	1.91206	-11.8905
UBA52_0_3896	-1.10826	0.812502
CDC5L_97_0	3.0763	-3.71844
NARS_756_0	-3.29097	-5.77958
GNB2L1_163_0	-0.786255	-6.54428
SRSF7_317_0	-0.792167	-1.98448
COX5B_4_1431	2.67024	-0.890725
CENPA_10_0	0.397931	-0.0829121
RPL11_16_806	-0.019952	-4.01296
WDR61_461_0	0.246628	-11.9534
UBA1_214_0	-4.41253	0.354987
FARSA_112_0	-0.624792	0.550538
METTL16_2394_0	1.22594	-12.1164
ORAOV1_330_0	-1.38481	1.07893
INTS8_389_0	-0.696471	2.14382
SEC13_718_0	0.219287	-1.30141
SMU1_859_0	1.08868	-2.53827
TUT1_355_0	3.24072	-12.5068
COX5B_5_1431	0.113061	-0.107411
INTS3_702_0	1.25882	-1.38943
THOC2_5845_0	-0.194716	-4.70424
PSMB3_277_0	1.2627	-2.66638
SMU1_1243_0	-0.699612	-8.30876
SMC1A_1442_0	2.27914	-2.5311
COX15_759_0	-1.41179	-0.803617
UBE2M_7_607	-2.84352	-0.710152
SPC24_517_0	1.50342	-7.95395
WDR12_2660_0	-1.08443	1.49907
WBSCR22_245_0	-1.28893	1.03389
PSMD12_563_0	1.21079	-7.20654
RFK_169_0	0.00812858	0.468181
MMS22L_6582_0	0.981711	-6.98505
RPS23_44_2664	1.01145	-0.393289
SNRPD1_409_0	2.29485	-12.2532
NUP85_758_0	-4.15149	-1.0484
TSR1_493_0	-0.392573	2.07813
PRPF38B_9_0	-2.44393	-8.78115
ACTL6A_242_0	0.704415	-1.35451
PCNA_238_0	-1.68927	-2.28119
TRRAP_93_0	-3.14631	-2.2785
UBA1_216_0	0.508775	0.552779
ECD_1220_0	0.336412	-6.35029
SRSF7_320_0	-2.57657	-0.747012
SEC13_717_0	-0.391096	-2.12405
SRSF7_319_0	3.3124	-3.77102
EXOSC8_129_0	3.42675	-3.31156
ANAPC4_11_0	-3.22464	-3.59198
DDX41_17_3936	-0.531498	-0.852574
DTL_387_0	-0.516165	-0.421557
CCT5_146_0	3.25272	-11.8095
RPL30_700_0	1.07778	-2.04584
GTF3C2_303_0	-1.816	0.91757
GRPEL1_308_0	1.11251	0.688735
ZBTB8OS_1173_0	-0.869019	1.02022
CDC123_1246_0	-1.92019	0.206269
VPS28_3_3404	1.46979	-2.49849
VPS28_0_1702	-0.465915	-1.01089
ERCC3_1089_0	0.776834	-2.73396
HSPD1_1111_0	-0.681323	0.0367031
MCM7_195_0	0.490855	-3.41544
SNRNP25_20_2424	0.419176	-4.43429
MARS_30_0	4.90338	0.398997
PHB_139_0	2.93091	0.670885
BYSL_20_0	2.92389	-1.95343
TRMT112_0_1311	-2.72566	-11.2901
GSPT1_1193_0	-2.18123	-1.04856
UPF1_424_0	-0.547016	-3.17465
TPX2_643_0	3.76981	-1.45306
GINS2_356_0	0.762054	-9.89526
RAE1_112_0	4.13431	-1.21702
NOL6_206_0	1.30759	-0.959602
SARS_10_0	1.35747	-0.446867
NUP85_757_0	-1.77702	-1.31139
CLP1_331_0	-0.838167	0.093592
DDX21_137_0	2.44338	-4.48042
TBCD_55_0	2.14373	-1.54188
DBR1_587_0	-0.897839	-1.63123
GINS2_353_0	0.423056	-0.357771
TTC27_5710_0	-3.2324	-1.00216
SRRT_253_0	1.36375	-0.387402
MRPS24_6_619	0.00424903	-5.16843
MCM7_243_0	-3.39368	1.64028
PRPF8_873_0	-0.108073	-1.81105
NAPA_110_0	4.10955	-12.1462
POLR1A_2133_0	-0.0546832	-1.1946
TOP1_1320_0	0.775725	-1.61851
TPX2_645_0	1.10974	-4.03341
FNTB_655_0	1.35877	0.698435
DLST_121_0	-1.66266	-0.527103
THOC5_1145_0	-1.13985	0.725719
BYSL_22_0	2.27951	-1.14651
UTP15_17_0	-2.34713	-1.03672
NARFL_99_0	2.70682	-8.51697
UPF1_425_0	2.59376	-9.30594
PRMT1_115_0	-1.08129	-1.36453
U2AF2_24_0	-5.78921	0.971743
RPL11_2_2418	1.94827	-12.006
EXOSC7_463_0	-1.89673	0.172801
MYC_13_1000	-1.06263	-1.56852
MCM3AP_1496_0	3.30039	-2.29524
SNAPC4_397_0	-1.7458	0.347824
COPB2_1365_0	1.34029	-7.72972
CDC5L_94_0	1.66784	-9.87819
DDX18_20_0	-0.866987	-1.96588
PSMB2_145_0	2.24755	-1.67499
RPS3_58_0	-0.314059	-2.68525
NAMPT_1303_0	-1.82154	-3.34007
TOP1_1324_0	0.997783	-2.56013
PSMD14_3577_0	1.91945	-1.12968
HSPA9_784_0	-2.03067	-0.564175
CKAP5_3221_0	-0.748014	-0.891347
ANAPC4_9_0	-3.11583	2.20294
XRCC6_376_0	2.00406	-8.87819
AARS_208_0	-0.902642	-3.1788
FARSA_113_0	2.35489	-0.958061
SMC1A_1443_0	-0.0273416	-2.28364
NOL11_75_0	1.48199	-0.0656286
CDK9_0_872	1.09994	-0.814806
UTP20_55_0	-1.98153	1.23801
CCT4_772_0	0.889156	-0.415157
TNPO3_4210_0	2.98541	-0.848137
SRSF1_8_3560	-4.36726	0.707599
SMC1A_1441_0	-2.95936	-1.31715
TUT1_356_0	-1.88232	-1.69851
RPS3_57_0	0.710142	-1.05609
PSMC2_359_0	-2.89377	0.901302
CCDC84_5_0	-0.350083	-0.835467
PPP4C_163_0	-1.83669	-0.127409
ERCC3_1184_0	-0.417144	-0.424589
MYC_9_3000	-1.45705	-0.262733
WDR12_2663_0	-3.43894	-1.60423
CCDC84_7_0	0.3063	-12.6617
EEF2_112_0	2.56124	-9.76149
DIS3_1377_0	-1.53316	0.0298815
GSPT1_1137_0	-1.56124	-0.3856
CIRH1A_259_0	0.890079	-3.27269
RFK_184_0	0.472936	-0.846393
CSE1L_412_0	-2.25494	0.985154
PHF5A_41_0	0.891927	-4.73365
HNRNPC_138_0	-1.30685	-0.418967
DCTN5_57_0	0.176797	-4.34906
SAMM50_1325_0	-0.0280805	-0.00206378
INTS8_333_0	-1.83983	-3.73482
SNAPC4_398_0	0.0304822	0.0743268
PPIL2_368_0	-0.325513	1.14272
RPL37A_142_0	0.469795	-3.3428
PSMB2_389_0	-2.30575	1.9454
SF3A3_953_0	-3.24644	-1.18726
UBA1_215_0	-3.48457	2.14828
RPS13_19_1256	2.91059	-3.34169
EIF3A_1887_0	1.80233	-4.5643
ELAC2_692_0	2.76187	-5.57445
RPL23_25_4985	2.13172	-7.41871
CHAF1A_233_0	-0.642343	0.422287
RPL3_98_0	0.160355	-11.8591
DIEXF_455_0	-4.43396	-0.527669
ATP6V1A_1288_0	1.11011	0.473311
WDR3_141_0	0.800296	-1.29091
CCT5_147_0	2.80473	-0.563074
CHAF1A_235_0	1.63532	1.05047
POLA2_157_0	-0.736375	0.501405
ORAOV1_498_0	1.21781	-12.6311
CTPS1_122_0	1.14761	-11.8205
SRSF1_0_3560	-1.15112	-1.31504
RPL36_260_0	-2.26529	-0.792045
DBR1_558_0	-0.529466	-3.62796
AQR_5294_0	0.392943	1.56626
POLR2C_34_0	3.08535	-4.59459
ELL_517_0	2.08443	-7.75957
COPA_2104_0	-2.79161	2.24701
GGPS1_309_0	3.45372	-0.211037
ELL_518_0	1.36098	-11.827
ATP6V0B_8_1374	-0.149824	-3.07967
PRMT1_91_0	-2.75485	-1.9698
BANF1_8_1752	-4.48088	0.0243296
PPP4C_161_0	-4.39922	-0.578197
WARS_1122_0	-2.17033	1.43494
BYSL_21_0	-2.66876	0.608936
PRMT5_275_0	3.0194	-1.01321
RPS21_2_1600	2.16405	-1.51557
KIF11_11_0	-1.57953	-1.01065
DNM2_1185_0	-1.678	0.758781
AQR_5094_0	-4.72548	-0.94638
HDAC3_520_0	-2.67098	-1.61511
DTL_24_0	0.157953	-11.9334
OSGEP_265_0	0.616479	-12.0805
SEC13_627_0	-0.666544	0.266908
GART_402_0	3.29614	-1.31559
VCP_378_0	3.28635	-1.46676
POLR3H_276_0	2.10992	-2.85274
RBM8A_315_0	1.42416	-3.52271
RPL37A_45_0	-1.09182	-2.63105
MCM3_788_0	2.30999	-0.581344
POLR3C_97_0	0.459634	-7.97786
C9orf114_151_0	-1.53889	-0.432437
SNRNP25_1_4040	-1.1659	-1.81027
EIF3A_1888_0	0.866617	0.102721
PLK1_59_0	-0.424534	1.00745
EIF3A_1626_0	2.09939	-0.303928
DONSON_1380_0	0.504896	-0.461714
PKMYT1_41_0	0.418252	-0.307457
RPS12_6_589	-2.51912	-1.43683
DHX8_22_0	-1.23462	-3.36956
MYC_13_3000	-1.83133	-0.637015
CCT2_60_0	0.623499	-3.43189
PSMD1_430_0	0.813227	-2.97854
SRSF2_2_3040	-2.08258	-0.774847
UTP15_84_0	0.278219	-1.16928
DHX15_2810_0	-1.1707	0.309401
NUP133_2477_0	1.20229	-0.420557
LRR1_133_0	-1.44652	-1.44281
TUBGCP6_449_0	0.488084	-0.843835
SSU72_471_0	0.323111	-0.393235
DHX15_2812_0	2.65343	1.91454
MRPL46_256_0	-0.410863	-1.31966
NOC4L_1_0	-1.9043	0.499907
DDX56_177_0	-0.117495	-2.78419
DDX10_315_0	6.51801	-8.36971
ELAC2_691_0	-4.12876	0.0536644
PLK1_74_0	-1.54831	-0.0693183
KANSL3_1550_0	-2.23314	-1.86074
DAD1_974_0	-3.38352	0.25187
CLTC_960_0	0.435064	-4.15854
XPO1_2289_0	0.431554	-12.6544
TIMM23_1178_0	1.71735	-1.64068
KARS_704_0	-1.61666	1.1006
TICRR_23_0	1.43322	-4.52546
PHB2_2_2784	-0.153704	-3.6449
PPP2CA_521_0	1.85775	-1.87312
PSMA2_526_0	0.108073	-0.772275
NARS_601_0	4.98411	-5.81556
SNRPD2_11_873	-3.15758	-1.4271
C10orf2_5_1147	0.428783	-0.433773
EEF2_111_0	-2.26289	0.334875
WEE1_318_0	4.20728	-2.66552
ORAOV1_499_0	-0.385923	-8.77469
FARSA_151_0	-0.552189	-2.46207
EIF2B3_4628_0	1.04194	0.438577
SACM1L_695_0	1.63144	-1.24208
ANAPC4_8_0	0.764825	-0.593994
ALG2_0_5598	0.845557	-2.78856
GTF3A_21_0	-3.33715	0.0406568
SRSF3_97_0	2.19213	-5.03064
DHX9_160_0	-0.535747	-0.63246
POLR3C_95_0	-2.22612	0.403335
CKAP5_3222_0	-1.01035	-3.55522
RPL18A_13_3016	-1.05247	0.417408
NUP133_2654_0	3.22908	-1.17597
TTC1_1535_0	2.37706	-0.108316
WDR70_405_0	2.51838	-0.81476
SNRNP200_248_0	-1.09366	-0.921427
NUS1_773_0	1.7591	-0.910766
PSMB7_2392_0	0.263809	0.617875
NUP133_2478_0	-0.399963	1.40498
PSMA3_16_0	2.90781	0.350626
CTPS1_121_0	3.08461	-3.68488
MARS2_2_1722	-0.835027	-0.604484
HAUS1_15_0	1.52023	-4.22906
ARL2_98_0	1.55016	-2.03449
CDC16_63_0	2.50822	-12.3856
XPO1_2291_0	2.4177	-3.74558
PRPF8_899_0	-2.91483	0.742029
CCDC84_6_0	1.59394	-0.420278
CINP_581_0	-1.66156	-0.505214
MAK16_153_0	-2.44393	-1.5916
NVL_3461_0	-1.55958	-1.13776
RPS6_14_3955	-2.94255	-11.5923
RHEB_214_0	2.25383	0.256271
LAS1L_509_0	-1.41807	-0.803255
WDR3_140_0	3.33124	-1.90066
SRRT_16_0	-4.26658	0.100993
SAMM50_1324_0	-3.46037	-0.444008
RAD21_867_0	0.378903	-2.57964
TTC27_1785_0	1.72936	-3.30145
BANF1_4_1752	1.72049	-3.03555
RPS15A_88_0	-0.677443	0.454941
PMPCB_62_0	2.91373	-1.5071
USP39_462_0	-2.68391	-0.859516
TUT1_430_0	0.174764	-1.16802
RPL35A_38_1089	-0.960281	-1.07255
VCP_390_0	-0.834657	-0.574037
TUBGCP2_517_0	0.097543	-0.973716
SUPT6H_363_0	-3.89636	1.25611
COA5_212_0	-0.00665066	-0.0565232
SNRPD2_15_0	0.456124	-0.81293
PRMT5_257_0	0.758175	-4.82126
RPL3_97_0	-3.55829	-0.892324
MEPCE_3_2715	-0.503418	0.209295
CDC16_61_0	-0.423425	0.813985
RPS21_1_1200	-0.866248	-2.36765
COA5_214_0	1.39461	-2.64032
GTPBP4_22_0	-3.41123	-2.22493
SF3B3_171_0	2.64013	-7.50368
ZBTB8OS_1191_0	2.93867	-4.11991
UPF1_427_0	-0.402734	-2.93186
TUBG1_3_0	1.09219	-0.39464
MCM3AP_1500_0	1.67911	-1.90295
NAT10_87_0	-0.761685	-0.784909
COPB1_2393_0	-3.80805	-0.584936
HINFP_143_0	0.997783	0.173315
SRSF3_174_0	-0.316091	-2.83809
ALG2_1_5598	-0.272307	-2.43636
DNMT1_1192_0	2.52466	1.16329
GINS2_187_0	4.26732	-2.62744
POLA2_20_0	-2.09736	-0.533445
NAT10_89_0	-5.33734	-6.31658

## Sheet: Fig.2c
Guide	Log2fc	Prediction
CPSF1_8_0	0.61744	LowPerforming
GTPBP4_131_0	-0.11355	LowPerforming
RPS2_6_2176	1.15993	LowPerforming
WARS_1123_0	-0.942129	HighPerforming
PPA1_682_0	-1.97454	HighPerforming
TIMM44_271_0	-0.830963	HighPerforming
C9orf114_100_0	-1.54762	LowPerforming
TTC27_19_0	-2.47481	LowPerforming
WDR77_310_0	-6.77133	HighPerforming
MCM4_43_0	0.116882	LowPerforming
GGPS1_306_0	-5.69008	HighPerforming
RPL37A_46_0	0.481534	LowPerforming
COX5B_11_1431	-1.50299	HighPerforming
RBX1_7_0	0.512671	LowPerforming
LRR1_132_0	-3.59833	LowPerforming
NELFB_10_0	-3.2228	HighPerforming
HAUS1_40_0	-2.44346	LowPerforming
DHX8_20_0	0.398163	LowPerforming
POLR3H_275_0	-2.75573	LowPerforming
MCM4_41_0	-1.4776	LowPerforming
RUVBL2_229_0	-2.11248	HighPerforming
RHEB_1312_0	0.614675	HighPerforming
DTYMK_295_0	-1.9287	HighPerforming
PSMA6_1046_0	-0.306588	HighPerforming
DDX10_25_0	0.196626	LowPerforming
PPAT_671_0	-2.84015	HighPerforming
HINFP_141_0	-1.82088	LowPerforming
PRPF4_51_0	0.140026	LowPerforming
PSMD1_189_0	0.0248182	HighPerforming
C9orf114_92_0	-7.559	HighPerforming
HDAC3_519_0	-1.70067	LowPerforming
RPL36_200_0	-0.320309	LowPerforming
XRCC6_170_0	-1.37901	HighPerforming
GUK1_96_0	-3.22824	LowPerforming
GAPDH_6_3112	-1.4877	HighPerforming
RPS19_215_0	-4.8725	LowPerforming
ATR_372_0	0.88963	HighPerforming
ATP6V1A_1286_0	-0.203407	HighPerforming
EIF3C_926_0	-1.79692	HighPerforming
DNM2_1182_0	-0.582047	LowPerforming
CENPA_689_0	-0.572915	LowPerforming
RPS19_31_0	-12.1323	LowPerforming
MRPL46_257_0	-5.08129	LowPerforming
EXOSC8_113_0	-3.13792	LowPerforming
XRCC6_394_0	-0.851691	LowPerforming
PSMD14_474_0	-0.250584	LowPerforming
RPL27A_604_0	-0.279825	HighPerforming
KARS_705_0	-0.04735	LowPerforming
TRRAP_94_0	-0.0348307	LowPerforming
VPS25_25_0	-2.03509	HighPerforming
PSMA2_527_0	0.223735	LowPerforming
SF1_146_0	-10.2789	HighPerforming
DDB1_1135_0	-0.751461	HighPerforming
UBL5_9_2300	-5.00285	LowPerforming
DTYMK_291_0	-1.57385	LowPerforming
RPL23_12_0	-0.0340158	LowPerforming
PSMB2_1258_0	-1.20963	HighPerforming
FARSB_3591_0	-1.90928	LowPerforming
RRM1_270_0	1.13566	HighPerforming
PPAT_615_0	-0.604845	LowPerforming
DDX21_17_0	-0.908911	HighPerforming
DDX10_23_0	0.218192	LowPerforming
SF3A3_807_0	1.18028	LowPerforming
POLR2A_366_0	-0.919159	HighPerforming
DKC1_70_0	-1.58073	HighPerforming
SART3_948_0	-0.772041	LowPerforming
ACTL6A_254_0	0.116513	LowPerforming
GTPBP4_138_0	1.85993	HighPerforming
RPS8_10_2588	-3.76449	HighPerforming
GAPDH_9_3890	0.876817	HighPerforming
NDC80_74_0	2.89642	LowPerforming
ADSL_577_0	-1.46403	HighPerforming
SPC24_351_0	0.363682	LowPerforming
AURKB_6_2943	0.174388	LowPerforming
NOL9_954_0	-2.23803	HighPerforming
PSMC3_115_0	-2.10249	HighPerforming
DDX18_342_0	-11.7468	HighPerforming
SRSF1_30_2848	-2.40845	LowPerforming
FARSB_3593_0	-1.03276	LowPerforming
WDR77_298_0	-4.20616	LowPerforming
TIMM23_1179_0	-4.0279	HighPerforming
RUVBL2_296_0	-0.936644	HighPerforming
RPS15A_89_0	-1.52782	LowPerforming
PGAM1_137_0	-2.43115	HighPerforming
MVK_53_0	-4.56855	HighPerforming
WDR75_16_0	-0.614182	HighPerforming
PRPF19_290_0	0.304961	LowPerforming
RPS21_1_1600	-3.58089	HighPerforming
PUF60_76_0	1.75309	LowPerforming
GUK1_97_0	-0.152274	LowPerforming
HSPD1_565_0	-4.18843	HighPerforming
NSF_5671_0	-1.37894	HighPerforming
TUBGCP2_516_0	-0.0709315	HighPerforming
RPL30_257_0	0.348722	LowPerforming
SNRPD1_609_0	-1.97258	LowPerforming
TUFM_5_2142	-1.64361	LowPerforming
PRIM1_716_0	3.21151	LowPerforming
INTS9_3519_0	-1.29763	HighPerforming
ARCN1_350_0	-1.48001	HighPerforming
RPS15A_134_0	0.233705	LowPerforming
PSMB3_88_0	-0.421236	LowPerforming
NELFB_15_0	-4.18147	HighPerforming
NSA2_109_0	-0.404673	LowPerforming
GMPPB_20_0	0.561175	LowPerforming
BIRC5_9_0	-0.197408	HighPerforming
ADSS_460_0	0.185517	HighPerforming
SF1_147_0	0.82579	LowPerforming
RPL8_2_2184	-12.1039	LowPerforming
CCT3_988_0	-0.675266	LowPerforming
WDR75_276_0	0.541085	LowPerforming
PSMD13_94_0	-0.909484	LowPerforming
GPS1_1_3333	-0.439332	LowPerforming
POLR3A_1796_0	-0.247234	HighPerforming
INTS9_3517_0	1.39661	HighPerforming
TBL3_80_0	-0.420327	HighPerforming
MAK16_155_0	-11.6668	HighPerforming
NUDCD3_1556_0	0.223099	LowPerforming
FNTB_927_0	-3.11694	LowPerforming
CHMP2A_5_651	-12.2451	LowPerforming
RPL11_4_2418	-5.17934	HighPerforming
ISG20L2_4_5645	-0.244124	HighPerforming
MCM4_42_0	-3.20367	HighPerforming
THOC5_1159_0	-1.52921	HighPerforming
GART_447_0	-10.0863	HighPerforming
DLST_120_0	-0.0827347	LowPerforming
OSGEP_89_0	-1.07504	HighPerforming
CDC73_137_0	-2.33077	HighPerforming
RBX1_6_0	-0.813326	LowPerforming
NELFB_11_0	-1.2241	LowPerforming
HAUS1_41_0	-0.181757	HighPerforming
TONSL_126_0	-0.591124	HighPerforming
TTI2_1397_0	-1.38494	LowPerforming
INTS1_18_0	1.2046	LowPerforming
TNPO3_4208_0	-12.8159	HighPerforming
POLR3A_1795_0	0.354989	LowPerforming
U2AF1_610_0	1.45976	LowPerforming
SSU72_469_0	-1.12299	HighPerforming
CHEK1_66_0	-7.23981	HighPerforming
ELL_86_0	-1.941	LowPerforming
TBL3_81_0	-1.19662	LowPerforming
HSD17B10_6_1176	-12.0732	HighPerforming
PPIL2_394_0	-1.13461	HighPerforming
ATP6V1D_2783_0	-1.5098	HighPerforming
CHEK1_64_0	-0.340836	LowPerforming
NUS1_1235_0	-0.872752	HighPerforming
PSMA6_1045_0	1.12394	LowPerforming
MVK_15_0	-0.198606	LowPerforming
HINFP_140_0	-1.62326	HighPerforming
TUFM_4_2142	-0.406372	HighPerforming
ATP6V1D_2785_0	0.894287	HighPerforming
SMC2_49_0	-6.22091	LowPerforming
U2AF1_301_0	0.788907	LowPerforming
PRPF19_438_0	-1.41486	HighPerforming
TBL3_83_0	-1.08392	LowPerforming
WBSCR22_19_0	-11.9906	HighPerforming
SF1_412_0	0.824843	LowPerforming
MED11_2_454	-0.542816	LowPerforming
RPL8_0_2730	-12.2977	HighPerforming
ADSL_8_0	-9.20632	HighPerforming
POLR2A_364_0	-1.14276	LowPerforming
UTP23_177_0	-12.5309	HighPerforming
NCBP2_211_0	-2.47213	LowPerforming
CSE1L_408_0	-11.9906	HighPerforming
EXOSC7_1773_0	-0.485251	HighPerforming
TTI2_1398_0	-0.455915	HighPerforming
TONSL_120_0	-0.521746	LowPerforming
RPS4X_208_0	0.644433	LowPerforming
MED11_5_454	-4.26199	HighPerforming
PSMB7_2389_0	-1.34619	HighPerforming
RPL27A_704_0	0.716219	LowPerforming
PRPF38B_152_0	-4.91421	LowPerforming
MRPS14_196_0	-1.66557	LowPerforming
QARS_72_0	0.680599	LowPerforming
RPS12_8_2356	1.43831	LowPerforming
INTS3_14_0	-7.71745	HighPerforming
ERCC2_342_0	-5.22952	LowPerforming
SARS_11_0	-2.04137	LowPerforming
PRPF38B_150_0	-1.36674	HighPerforming
RPS6_16_3164	-12.2272	HighPerforming
DCTN5_577_0	-0.686469	HighPerforming
TIMM44_78_0	-1.29133	LowPerforming
NUP160_2565_0	0.911376	LowPerforming
KIF11_9_0	-12.2468	HighPerforming
PFDN2_72_0	-2.1628	HighPerforming
GNB2L1_162_0	-1.13206	LowPerforming
DKC1_71_0	0.832243	LowPerforming
ISG20L2_5_5645	-0.569044	HighPerforming
DTYMK_292_0	-1.61603	LowPerforming
ATP6V0B_9_1374	-1.0154	LowPerforming
PSMC3_75_0	-3.67503	HighPerforming
HDAC3_277_0	0.395143	LowPerforming
CLTC_959_0	-9.66973	HighPerforming
HSPD1_657_0	-11.9253	HighPerforming
ISG20L2_7_5645	-3.04004	HighPerforming
EXOSC2_14_0	-2.46511	LowPerforming
YARS2_193_0	0.793074	HighPerforming
PGAM1_203_0	-2.57747	LowPerforming
WDR12_2632_0	0.09902	HighPerforming
DKC1_101_0	-3.22931	HighPerforming
SPC24_350_0	-10.3805	HighPerforming
CDK1_322_0	-4.91268	LowPerforming
CCNH_1031_0	-0.84346	LowPerforming
TRMT112_1_1311	-0.467946	LowPerforming
MMS22L_6585_0	-0.72829	LowPerforming
MCM3_790_0	0.789886	HighPerforming
UTP23_178_0	-2.2434	HighPerforming
XAB2_97_0	0.514327	LowPerforming
C10orf2_9_1147	-3.56517	HighPerforming
SPATA5L1_18_0	0.643019	LowPerforming
MRPL45_620_0	0.615486	LowPerforming
HSD17B10_0_2940	-1.55878	HighPerforming
AURKB_5_2943	-11.9474	HighPerforming
CKAP5_627_0	-1.35805	LowPerforming
DGCR8_132_0	1.78165	HighPerforming
UBE2M_5_1214	-0.141985	LowPerforming
MARS_305_0	-0.348614	HighPerforming
RPS7_39_4795	-0.112097	LowPerforming
CCT8_648_0	0.716265	HighPerforming
PSMD13_299_0	0.448667	LowPerforming
NOL6_145_0	-0.590122	LowPerforming
PSMC2_360_0	0.0144217	LowPerforming
MEPCE_5_2715	-1.21034	HighPerforming
UTP23_21_0	-1.24269	LowPerforming
POLR2D_309_0	-2.24042	HighPerforming
DHX15_2808_0	-1.38825	HighPerforming
TXNL4A_241_0	-0.877972	HighPerforming
PUF60_75_0	0.218288	LowPerforming
WEE1_321_0	2.00946	HighPerforming
PMPCB_63_0	0.0380853	LowPerforming
GMPS_1342_0	-0.745356	HighPerforming
PLK1_62_0	-3.39229	HighPerforming
RPS13_8_3140	-2.93	LowPerforming
PSMD4_294_0	-4.12168	LowPerforming
RPL23_5_2991	-0.375016	LowPerforming
SRSF2_1_3040	-3.01015	HighPerforming
SARS_12_0	-0.428597	LowPerforming
CHMP2A_7_2604	-2.46907	LowPerforming
KRI1_228_0	-0.21613	HighPerforming
RPS12_7_589	-4.88017	HighPerforming
PPP2CA_353_0	-3.07779	LowPerforming
ADSS_461_0	-1.58524	HighPerforming
CINP_575_0	1.32659	LowPerforming
MARS2_11_1722	0.0868276	LowPerforming
MYBBP1A_217_0	-2.09221	LowPerforming
POLR3A_1794_0	0.360206	LowPerforming
RBMX_869_0	-0.888188	HighPerforming
RHEB_170_0	-0.193868	LowPerforming
NIP7_9_668	-2.71895	HighPerforming
FNTB_926_0	-8.61885	HighPerforming
SPC25_3570_0	0.0615326	LowPerforming
POLR2D_475_0	0.576584	LowPerforming
ACTL6A_241_0	-2.43702	LowPerforming
MED11_0_908	-1.0451	LowPerforming
HNRNPK_487_0	-5.43767	LowPerforming
XAB2_96_0	0.170726	LowPerforming
PRIM1_713_0	-2.59627	HighPerforming
CHMP2A_8_2604	-1.43978	LowPerforming
RPS4X_537_0	0.571987	LowPerforming
PRPF19_437_0	1.25475	LowPerforming
PCNA_239_0	-4.15838	HighPerforming
HSD17B10_3_1176	-0.0339222	LowPerforming
PRIM1_715_0	-1.4173	LowPerforming
CDC123_117_0	-0.0411845	LowPerforming
SF3A3_1042_0	-3.0049	HighPerforming
MRPL4_17_0	0.116669	LowPerforming
RACGAP1_1403_0	0.113871	LowPerforming
SART3_1013_0	1.28713	HighPerforming
MRPL46_303_0	-0.689817	LowPerforming
NOL11_151_0	-4.60522	HighPerforming
AQR_5088_0	1.79231	LowPerforming
GTF3C1_363_0	-0.805168	LowPerforming
ATP6V1D_2784_0	-0.785203	HighPerforming
NAMPT_1182_0	-12.5269	HighPerforming
NVL_3874_0	0.496274	LowPerforming
COPB1_2147_0	-0.763338	LowPerforming
MYBBP1A_27_0	0.62652	LowPerforming
EIF2B3_4632_0	1.75302	LowPerforming
RPS2_4_2176	-0.9364	HighPerforming
DPAGT1_134_0	-0.0962136	LowPerforming
MARS2_3_1722	-1.46689	HighPerforming
PPIL2_270_0	-1.95249	HighPerforming
KANSL3_1548_0	-3.6207	LowPerforming
CDC73_138_0	-2.33253	HighPerforming
DNAJA3_6_0	-0.88925	HighPerforming
RPL18A_12_1508	-1.11237	LowPerforming
RBMX_1030_0	-1.18828	LowPerforming
DONSON_1379_0	0.694983	LowPerforming
ATP6V0B_1_2061	-11.8884	LowPerforming
SRRM1_575_0	-1.50129	HighPerforming
NSF_5669_0	0.728954	LowPerforming
BIRC5_11_0	-0.692937	LowPerforming
CCT8_784_0	-2.19045	LowPerforming
KRI1_214_0	0.891519	LowPerforming
PAK1IP1_112_0	0.0589591	LowPerforming
TUBG1_1_937	0.336695	LowPerforming
CLP1_332_0	-2.05465	LowPerforming
RRM1_269_0	-1.89163	LowPerforming
OSGEP_90_0	-1.48414	LowPerforming
YARS_1272_0	-2.70518	LowPerforming
NOL6_205_0	0.276865	HighPerforming
EXOSC2_53_0	-0.285895	HighPerforming
TIMM44_79_0	-4.15421	HighPerforming
LRR1_129_0	-4.44721	LowPerforming
NUP160_2564_0	-1.76145	HighPerforming
UPF2_4465_0	-0.489306	HighPerforming
INTS1_17_0	0.0624651	HighPerforming
PSMD14_3578_0	-0.599346	HighPerforming
EXOSC7_908_0	-0.212886	LowPerforming
MRPL45_689_0	-2.18365	LowPerforming
PFDN2_73_0	-1.91697	LowPerforming
EIF3G_1_4215	-1.05996	HighPerforming
NCBP2_202_0	-0.858727	LowPerforming
ERCC2_314_0	-1.64989	HighPerforming
CENPA_690_0	-1.20984	HighPerforming
CCT4_771_0	-1.24509	HighPerforming
GTF3C1_2540_0	0.381049	LowPerforming
POLR1A_2132_0	0.216865	LowPerforming
WDR61_282_0	-1.71739	HighPerforming
PAFAH1B1_3072_0	-7.21229	HighPerforming
CDK1_96_0	-1.2568	HighPerforming
POLR2H_13_3375	-0.259763	HighPerforming
DDX41_16_3936	-0.0848493	LowPerforming
TPX2_644_0	-1.27851	LowPerforming
HSPA9_732_0	-12.0287	HighPerforming
PCNA_212_0	-1.30201	LowPerforming
MDN1_71_0	-0.97968	LowPerforming
MARS_33_0	-1.14751	LowPerforming
SAE1_430_0	-5.17448	HighPerforming
CCNH_1030_0	0.405985	LowPerforming
SAE1_749_0	0.0642397	LowPerforming
MRPL4_106_0	0.168711	LowPerforming
NOL9_860_0	0.381433	LowPerforming
CIRH1A_261_0	-0.826188	HighPerforming
EIF3G_3_5058	0.565625	LowPerforming
NAT10_90_0	-11.878	HighPerforming
SPATA5L1_17_0	-1.21176	HighPerforming
NSA2_110_0	-2.32089	LowPerforming
RPS23_26_1776	-0.189947	HighPerforming
RPL8_1_2730	-3.00766	LowPerforming
RPS4X_206_0	0.480291	LowPerforming
CPSF2_326_0	-0.278771	HighPerforming
PPAN_19_906	-3.97635	HighPerforming
BUD31_226_0	-1.43632	HighPerforming
YARS2_196_0	-10.0455	HighPerforming
TXNL4A_240_0	0.843873	LowPerforming
MAK16_144_0	-11.8905	HighPerforming
UBA52_0_3896	0.812502	LowPerforming
CDC5L_97_0	-3.71844	HighPerforming
NARS_756_0	-5.77958	LowPerforming
GNB2L1_163_0	-6.54428	LowPerforming
SRSF7_317_0	-1.98448	LowPerforming
COX5B_4_1431	-0.890725	HighPerforming
CENPA_10_0	-0.0829121	HighPerforming
RPL11_16_806	-4.01296	LowPerforming
WDR61_461_0	-11.9534	HighPerforming
UBA1_214_0	0.354987	LowPerforming
FARSA_112_0	0.550538	LowPerforming
METTL16_2394_0	-12.1164	HighPerforming
ORAOV1_330_0	1.07893	LowPerforming
INTS8_389_0	2.14382	LowPerforming
SEC13_718_0	-1.30141	HighPerforming
SMU1_859_0	-2.53827	HighPerforming
TUT1_355_0	-12.5068	HighPerforming
COX5B_5_1431	-0.107411	HighPerforming
INTS3_702_0	-1.38943	HighPerforming
THOC2_5845_0	-4.70424	LowPerforming
PSMB3_277_0	-2.66638	HighPerforming
SMU1_1243_0	-8.30876	LowPerforming
SMC1A_1442_0	-2.5311	HighPerforming
COX15_759_0	-0.803617	LowPerforming
UBE2M_7_607	-0.710152	LowPerforming
SPC24_517_0	-7.95395	HighPerforming
WDR12_2660_0	1.49907	LowPerforming
WBSCR22_245_0	1.03389	LowPerforming
PSMD12_563_0	-7.20654	HighPerforming
RFK_169_0	0.468181	HighPerforming
MMS22L_6582_0	-6.98505	HighPerforming
RPS23_44_2664	-0.393289	HighPerforming
SNRPD1_409_0	-12.2532	HighPerforming
NUP85_758_0	-1.0484	LowPerforming
TSR1_493_0	2.07813	LowPerforming
PRPF38B_9_0	-8.78115	LowPerforming
ACTL6A_242_0	-1.35451	HighPerforming
PCNA_238_0	-2.28119	LowPerforming
TRRAP_93_0	-2.2785	LowPerforming
UBA1_216_0	0.552779	HighPerforming
ECD_1220_0	-6.35029	HighPerforming
SRSF7_320_0	-0.747012	LowPerforming
SEC13_717_0	-2.12405	LowPerforming
SRSF7_319_0	-3.77102	HighPerforming
EXOSC8_129_0	-3.31156	HighPerforming
ANAPC4_11_0	-3.59198	LowPerforming
DDX41_17_3936	-0.852574	LowPerforming
DTL_387_0	-0.421557	LowPerforming
CCT5_146_0	-11.8095	HighPerforming
RPL30_700_0	-2.04584	HighPerforming
GTF3C2_303_0	0.91757	LowPerforming
GRPEL1_308_0	0.688735	HighPerforming
ZBTB8OS_1173_0	1.02022	LowPerforming
CDC123_1246_0	0.206269	LowPerforming
VPS28_3_3404	-2.49849	HighPerforming
VPS28_0_1702	-1.01089	LowPerforming
ERCC3_1089_0	-2.73396	HighPerforming
HSPD1_1111_0	0.0367031	LowPerforming
MCM7_195_0	-3.41544	HighPerforming
SNRNP25_20_2424	-4.43429	HighPerforming
MARS_30_0	0.398997	HighPerforming
PHB_139_0	0.670885	HighPerforming
BYSL_20_0	-1.95343	HighPerforming
TRMT112_0_1311	-11.2901	LowPerforming
GSPT1_1193_0	-1.04856	LowPerforming
UPF1_424_0	-3.17465	LowPerforming
TPX2_643_0	-1.45306	HighPerforming
GINS2_356_0	-9.89526	HighPerforming
RAE1_112_0	-1.21702	HighPerforming
NOL6_206_0	-0.959602	HighPerforming
SARS_10_0	-0.446867	HighPerforming
NUP85_757_0	-1.31139	LowPerforming
CLP1_331_0	0.093592	LowPerforming
DDX21_137_0	-4.48042	HighPerforming
TBCD_55_0	-1.54188	HighPerforming
DBR1_587_0	-1.63123	LowPerforming
GINS2_353_0	-0.357771	HighPerforming
TTC27_5710_0	-1.00216	LowPerforming
SRRT_253_0	-0.387402	HighPerforming
MRPS24_6_619	-5.16843	HighPerforming
MCM7_243_0	1.64028	LowPerforming
PRPF8_873_0	-1.81105	LowPerforming
NAPA_110_0	-12.1462	HighPerforming
POLR1A_2133_0	-1.1946	LowPerforming
TOP1_1320_0	-1.61851	HighPerforming
TPX2_645_0	-4.03341	HighPerforming
FNTB_655_0	0.698435	HighPerforming
DLST_121_0	-0.527103	LowPerforming
THOC5_1145_0	0.725719	LowPerforming
BYSL_22_0	-1.14651	HighPerforming
UTP15_17_0	-1.03672	LowPerforming
NARFL_99_0	-8.51697	HighPerforming
UPF1_425_0	-9.30594	HighPerforming
PRMT1_115_0	-1.36453	LowPerforming
U2AF2_24_0	0.971743	LowPerforming
RPL11_2_2418	-12.006	HighPerforming
EXOSC7_463_0	0.172801	LowPerforming
MYC_13_1000	-1.56852	LowPerforming
MCM3AP_1496_0	-2.29524	HighPerforming
SNAPC4_397_0	0.347824	LowPerforming
COPB2_1365_0	-7.72972	HighPerforming
CDC5L_94_0	-9.87819	HighPerforming
DDX18_20_0	-1.96588	LowPerforming
PSMB2_145_0	-1.67499	HighPerforming
RPS3_58_0	-2.68525	LowPerforming
NAMPT_1303_0	-3.34007	LowPerforming
TOP1_1324_0	-2.56013	HighPerforming
PSMD14_3577_0	-1.12968	HighPerforming
HSPA9_784_0	-0.564175	LowPerforming
CKAP5_3221_0	-0.891347	LowPerforming
ANAPC4_9_0	2.20294	LowPerforming
XRCC6_376_0	-8.87819	HighPerforming
AARS_208_0	-3.1788	LowPerforming
FARSA_113_0	-0.958061	HighPerforming
SMC1A_1443_0	-2.28364	LowPerforming
NOL11_75_0	-0.0656286	HighPerforming
CDK9_0_872	-0.814806	HighPerforming
UTP20_55_0	1.23801	LowPerforming
CCT4_772_0	-0.415157	HighPerforming
TNPO3_4210_0	-0.848137	HighPerforming
SRSF1_8_3560	0.707599	LowPerforming
SMC1A_1441_0	-1.31715	LowPerforming
TUT1_356_0	-1.69851	LowPerforming
RPS3_57_0	-1.05609	HighPerforming
PSMC2_359_0	0.901302	LowPerforming
CCDC84_5_0	-0.835467	LowPerforming
PPP4C_163_0	-0.127409	LowPerforming
ERCC3_1184_0	-0.424589	LowPerforming
MYC_9_3000	-0.262733	LowPerforming
WDR12_2663_0	-1.60423	LowPerforming
CCDC84_7_0	-12.6617	HighPerforming
EEF2_112_0	-9.76149	HighPerforming
DIS3_1377_0	0.0298815	LowPerforming
GSPT1_1137_0	-0.3856	LowPerforming
CIRH1A_259_0	-3.27269	HighPerforming
RFK_184_0	-0.846393	HighPerforming
CSE1L_412_0	0.985154	LowPerforming
PHF5A_41_0	-4.73365	HighPerforming
HNRNPC_138_0	-0.418967	LowPerforming
DCTN5_57_0	-4.34906	HighPerforming
SAMM50_1325_0	-0.00206378	LowPerforming
INTS8_333_0	-3.73482	LowPerforming
SNAPC4_398_0	0.0743268	HighPerforming
PPIL2_368_0	1.14272	LowPerforming
RPL37A_142_0	-3.3428	HighPerforming
PSMB2_389_0	1.9454	LowPerforming
SF3A3_953_0	-1.18726	LowPerforming
UBA1_215_0	2.14828	LowPerforming
RPS13_19_1256	-3.34169	HighPerforming
EIF3A_1887_0	-4.5643	HighPerforming
ELAC2_692_0	-5.57445	HighPerforming
RPL23_25_4985	-7.41871	HighPerforming
CHAF1A_233_0	0.422287	LowPerforming
RPL3_98_0	-11.8591	HighPerforming
DIEXF_455_0	-0.527669	LowPerforming
ATP6V1A_1288_0	0.473311	HighPerforming
WDR3_141_0	-1.29091	HighPerforming
CCT5_147_0	-0.563074	HighPerforming
CHAF1A_235_0	1.05047	HighPerforming
POLA2_157_0	0.501405	LowPerforming
ORAOV1_498_0	-12.6311	HighPerforming
CTPS1_122_0	-11.8205	HighPerforming
SRSF1_0_3560	-1.31504	LowPerforming
RPL36_260_0	-0.792045	LowPerforming
DBR1_558_0	-3.62796	LowPerforming
AQR_5294_0	1.56626	HighPerforming
POLR2C_34_0	-4.59459	HighPerforming
ELL_517_0	-7.75957	HighPerforming
COPA_2104_0	2.24701	LowPerforming
GGPS1_309_0	-0.211037	HighPerforming
ELL_518_0	-11.827	HighPerforming
ATP6V0B_8_1374	-3.07967	LowPerforming
PRMT1_91_0	-1.9698	LowPerforming
BANF1_8_1752	0.0243296	LowPerforming
PPP4C_161_0	-0.578197	LowPerforming
WARS_1122_0	1.43494	LowPerforming
BYSL_21_0	0.608936	LowPerforming
PRMT5_275_0	-1.01321	HighPerforming
RPS21_2_1600	-1.51557	HighPerforming
KIF11_11_0	-1.01065	LowPerforming
DNM2_1185_0	0.758781	LowPerforming
AQR_5094_0	-0.94638	LowPerforming
HDAC3_520_0	-1.61511	LowPerforming
DTL_24_0	-11.9334	HighPerforming
OSGEP_265_0	-12.0805	HighPerforming
SEC13_627_0	0.266908	LowPerforming
GART_402_0	-1.31559	HighPerforming
VCP_378_0	-1.46676	HighPerforming
POLR3H_276_0	-2.85274	HighPerforming
RBM8A_315_0	-3.52271	HighPerforming
RPL37A_45_0	-2.63105	LowPerforming
MCM3_788_0	-0.581344	HighPerforming
POLR3C_97_0	-7.97786	HighPerforming
C9orf114_151_0	-0.432437	LowPerforming
SNRNP25_1_4040	-1.81027	LowPerforming
EIF3A_1888_0	0.102721	HighPerforming
PLK1_59_0	1.00745	LowPerforming
EIF3A_1626_0	-0.303928	HighPerforming
DONSON_1380_0	-0.461714	HighPerforming
PKMYT1_41_0	-0.307457	HighPerforming
RPS12_6_589	-1.43683	LowPerforming
DHX8_22_0	-3.36956	LowPerforming
MYC_13_3000	-0.637015	LowPerforming
CCT2_60_0	-3.43189	HighPerforming
PSMD1_430_0	-2.97854	HighPerforming
SRSF2_2_3040	-0.774847	LowPerforming
UTP15_84_0	-1.16928	HighPerforming
DHX15_2810_0	0.309401	LowPerforming
NUP133_2477_0	-0.420557	HighPerforming
LRR1_133_0	-1.44281	LowPerforming
TUBGCP6_449_0	-0.843835	HighPerforming
SSU72_471_0	-0.393235	HighPerforming
DHX15_2812_0	1.91454	HighPerforming
MRPL46_256_0	-1.31966	LowPerforming
NOC4L_1_0	0.499907	LowPerforming
DDX56_177_0	-2.78419	LowPerforming
DDX10_315_0	-8.36971	HighPerforming
ELAC2_691_0	0.0536644	LowPerforming
PLK1_74_0	-0.0693183	LowPerforming
KANSL3_1550_0	-1.86074	LowPerforming
DAD1_974_0	0.25187	LowPerforming
CLTC_960_0	-4.15854	HighPerforming
XPO1_2289_0	-12.6544	HighPerforming
TIMM23_1178_0	-1.64068	HighPerforming
KARS_704_0	1.1006	LowPerforming
TICRR_23_0	-4.52546	HighPerforming
PHB2_2_2784	-3.6449	LowPerforming
PPP2CA_521_0	-1.87312	HighPerforming
PSMA2_526_0	-0.772275	HighPerforming
NARS_601_0	-5.81556	HighPerforming
SNRPD2_11_873	-1.4271	LowPerforming
C10orf2_5_1147	-0.433773	HighPerforming
EEF2_111_0	0.334875	LowPerforming
WEE1_318_0	-2.66552	HighPerforming
ORAOV1_499_0	-8.77469	LowPerforming
FARSA_151_0	-2.46207	LowPerforming
EIF2B3_4628_0	0.438577	HighPerforming
SACM1L_695_0	-1.24208	HighPerforming
ANAPC4_8_0	-0.593994	HighPerforming
ALG2_0_5598	-2.78856	HighPerforming
GTF3A_21_0	0.0406568	LowPerforming
SRSF3_97_0	-5.03064	HighPerforming
DHX9_160_0	-0.63246	LowPerforming
POLR3C_95_0	0.403335	LowPerforming
CKAP5_3222_0	-3.55522	LowPerforming
RPL18A_13_3016	0.417408	LowPerforming
NUP133_2654_0	-1.17597	HighPerforming
TTC1_1535_0	-0.108316	HighPerforming
WDR70_405_0	-0.81476	HighPerforming
SNRNP200_248_0	-0.921427	LowPerforming
NUS1_773_0	-0.910766	HighPerforming
PSMB7_2392_0	0.617875	HighPerforming
NUP133_2478_0	1.40498	LowPerforming
PSMA3_16_0	0.350626	HighPerforming
CTPS1_121_0	-3.68488	HighPerforming
MARS2_2_1722	-0.604484	LowPerforming
HAUS1_15_0	-4.22906	HighPerforming
ARL2_98_0	-2.03449	HighPerforming
CDC16_63_0	-12.3856	HighPerforming
XPO1_2291_0	-3.74558	HighPerforming
PRPF8_899_0	0.742029	LowPerforming
CCDC84_6_0	-0.420278	HighPerforming
CINP_581_0	-0.505214	LowPerforming
MAK16_153_0	-1.5916	LowPerforming
NVL_3461_0	-1.13776	LowPerforming
RPS6_14_3955	-11.5923	LowPerforming
RHEB_214_0	0.256271	HighPerforming
LAS1L_509_0	-0.803255	LowPerforming
WDR3_140_0	-1.90066	HighPerforming
SRRT_16_0	0.100993	LowPerforming
SAMM50_1324_0	-0.444008	LowPerforming
RAD21_867_0	-2.57964	HighPerforming
TTC27_1785_0	-3.30145	HighPerforming
BANF1_4_1752	-3.03555	HighPerforming
RPS15A_88_0	0.454941	LowPerforming
PMPCB_62_0	-1.5071	HighPerforming
USP39_462_0	-0.859516	LowPerforming
TUT1_430_0	-1.16802	HighPerforming
RPL35A_38_1089	-1.07255	LowPerforming
VCP_390_0	-0.574037	LowPerforming
TUBGCP2_517_0	-0.973716	HighPerforming
SUPT6H_363_0	1.25611	LowPerforming
COA5_212_0	-0.0565232	LowPerforming
SNRPD2_15_0	-0.81293	HighPerforming
PRMT5_257_0	-4.82126	HighPerforming
RPL3_97_0	-0.892324	LowPerforming
MEPCE_3_2715	0.209295	LowPerforming
CDC16_61_0	0.813985	LowPerforming
RPS21_1_1200	-2.36765	LowPerforming
COA5_214_0	-2.64032	HighPerforming
GTPBP4_22_0	-2.22493	LowPerforming
SF3B3_171_0	-7.50368	HighPerforming
ZBTB8OS_1191_0	-4.11991	HighPerforming
UPF1_427_0	-2.93186	LowPerforming
TUBG1_3_0	-0.39464	HighPerforming
MCM3AP_1500_0	-1.90295	HighPerforming
NAT10_87_0	-0.784909	LowPerforming
COPB1_2393_0	-0.584936	LowPerforming
HINFP_143_0	0.173315	HighPerforming
SRSF3_174_0	-2.83809	LowPerforming
ALG2_1_5598	-2.43636	LowPerforming
DNMT1_1192_0	1.16329	HighPerforming
GINS2_187_0	-2.62744	HighPerforming
POLA2_20_0	-0.533445	LowPerforming
NAT10_89_0	-6.31658	LowPerforming

## Sheet: Fig.3c
GeCKOv2		Mini-human		Wang
Recall	Precision	Recall	Precision	Recall	Precision
0.00158983	1	0.00158983	1	0.0017094	1
0.00317965	1	0.00317965	1	0.0034188	1
0.00476948	1	0.00476948	1	0.00512821	1
0.0063593	1	0.0063593	1	0.00683761	1
0.00794913	1	0.00794913	1	0.00854701	1
0.00953895	1	0.00953895	1	0.0102564	1
0.0111288	1	0.0111288	1	0.0119658	1
0.0127186	1	0.0127186	1	0.0136752	1
0.0143084	1	0.0143084	1	0.0153846	1
0.0158983	1	0.0158983	1	0.017094	1
0.0174881	1	0.0174881	1	0.0188034	1
0.0190779	1	0.0190779	1	0.0205128	1
0.0206677	1	0.0206677	1	0.0222222	1
0.0222576	1	0.0222576	1	0.0239316	1
0.0238474	1	0.0238474	1	0.025641	1
0.0254372	1	0.027027	1	0.0273504	1
0.027027	1	0.0286169	1	0.0290598	1
0.0286169	1	0.0302067	1	0.0307692	1
0.0302067	1	0.0317965	1	0.0324786	1
0.0317965	1	0.0333863	1	0.034188	1
0.0333863	1	0.0397456	1	0.0358974	1
0.0349762	1	0.0413355	1	0.0376068	1
0.036566	1	0.0429253	1	0.0393162	1
0.0381558	1	0.0461049	1	0.0410256	1
0.0397456	1	0.0476948	1	0.042735	1
0.0413355	1	0.0492846	1	0.0444444	1
0.0429253	1	0.0508744	1	0.0461538	1
0.0445151	1	0.0524642	1	0.0478632	1
0.0461049	1	0.0588235	1	0.0495726	1
0.0476948	1	0.0604134	1	0.0512821	1
0.0492846	1	0.0620032	1	0.0529915	1
0.0508744	1	0.063593	1	0.0547009	1
0.0540541	1	0.0651828	1	0.0564103	1
0.0556439	1	0.0667727	1	0.0581197	1
0.0572337	1	0.0683625	1	0.0598291	1
0.0588235	1	0.0699523	1	0.0615385	1
0.0604134	1	0.0715421	1	0.0632479	1
0.0620032	1	0.073132	1	0.0649573	1
0.063593	1	0.0747218	1	0.0666667	1
0.0651828	1	0.0763116	1	0.0683761	1
0.0667727	1	0.0779014	1	0.0700855	1
[truncated: 1,020 more rows]

## Sheet: Fig.4a
transfection control	ADAM18_sg1	ADAM18_sg2	ADAM18_sg3	ADAM18_sg4	ADAM_multi	IL3-sg1	IL3-sg2	IL3-sg3	IL3-sg4	IL3_multi	PAX4-sg1	PAX4-sg2	PAX4-sg3	PAX4-sg4	PAX4_multi	VSX2_sg1	VSX2_sg2	VSX2_sg3	VSX2_sg4	VSX2_multi
[truncated: 8 more rows]

[truncated: 17 more sheets: Fig.4b, Fig.4c, Supp.3a, Supp.3b, Supp.3c, Supp.3d, Supp.3e, Supp.4a, Supp.4b, Supp.4c, Supp.4d, Supp.5a-5c, Supp.9, Supp.10, Supp.11, Supp.12, Sup.13]
